# Supplementary material for: Molecular characterization of the sea lamprey retina illuminates the evolutionary origin of retinal cell types
Source: Nat Commun. 2024 Dec 30;15:10761. doi: 10.1038/s41467-024-55019-x (PMC11685597; doi:10.1038/s41467-024-55019-x)
Supplement: Supplementary file 3 — Supplementary Data 1 [file 41467_2024_55019_MOESM3_ESM.xlsx]

## Sheet: Sheet1
Supplementary Data 1. Correspondence of Gene Names Across GTF Files and Count Matrix
NO	NCBI_GTF_GENEID	NCBI_GTF_ProteinInfo	NCBI_TruSeq_GTF_GENEID	CountMatrix_GeneID
1	A2ML1	alpha-2-macroglobulin like 1	MSTRG.12417	A2ML1
2	AAAS	aladin WD repeat nucleoporin, transcript variant X1	MSTRG.4679	AAAS
3	AACS	model_evidence Supporting evidence includes similarity to: 4 ESTs, 10 Proteins, and 99% coverage of the annotated genomic feature by RNAseq alignments, including 49 samples with support for all annotated introns	MSTRG.8037	AACS
4	LOC116938545	alpha-aspartyl dipeptidase-like	MSTRG.1350	aad-a
5	AADAT	aminoadipate aminotransferase	MSTRG.1069	AADAT
6	AAGAB	alpha and gamma adaptin binding protein	MSTRG.10069	AAGAB
7	AAMDC	adipogenesis associated Mth938 domain containing, transcript variant X1	MSTRG.12155	AAMDC
8	AAMP	angio associated migratory cell protein, transcript variant X2	MSTRG.7291	AAMP
9	AANAT	aralkylamine N-acetyltransferase	MSTRG.12533	AANAT
10	AAR2	AAR2 splicing factor, transcript variant X5	MSTRG.8949	AAR2
11	AARS1	alanyl-tRNA synthetase 1	MSTRG.4854	AARS1
12	AARS2	alanyl-tRNA synthetase 2, mitochondrial	MSTRG.2010	AARS2
13	AARSD1	alanyl-tRNA synthetase domain containing 1	MSTRG.2976	AARSD1
14	AASDH	aminoadipate-semialdehyde dehydrogenase, transcript variant X2	MSTRG.4494	AASDH
15	AASDHPPT	aminoadipate-semialdehyde dehydrogenase-phosphopantetheinyl transferase, transcript variant X1	MSTRG.4380	AASDHPPT
16	AASS	aminoadipate-semialdehyde synthase, transcript variant X3	MSTRG.3644	AASS
17	AATF	apoptosis antagonizing transcription factor	MSTRG.8589	AATF
18	ABAT	4-aminobutyrate aminotransferase, transcript variant X2	MSTRG.5843	ABAT
19	ABCA2	ATP binding cassette subfamily A member 2, transcript variant X3	MSTRG.11131	ABCA2
20	ABCA3	ATP binding cassette subfamily A member 3, transcript variant X2	MSTRG.7764	ABCA3
21	ABCB10	ATP binding cassette subfamily B member 10, transcript variant X1	MSTRG.1882	ABCB10
22	ABCB11	ATP binding cassette subfamily B member 11	ABCB11	ABCB11
23	ABCB6	ATP binding cassette subfamily B member 6 (Langereis blood group), transcript variant X1	MSTRG.4556	ABCB6
24	ABCB7	model_evidence Supporting evidence includes similarity to: 1 Protein, and 93% coverage of the annotated genomic feature by RNAseq alignments	MSTRG.14665	ABCB7
25	LOC116938639	mitochondrial potassium channel ATP-binding subunit-like	MSTRG.1406	ABCB8
26	ABCB9	ATP binding cassette subfamily B member 9	MSTRG.1711	ABCB9
27	ABCC1	ATP binding cassette subfamily C member 1, transcript variant X1	MSTRG.8803	ABCC1
28	ABCC10	ATP binding cassette subfamily C member 10	MSTRG.4704	ABCC10
29	ABCC4	inference similar to RNA sequence, mRNA (same species):INSD:KM232932.1	ABCC4	ABCC4
30	ABCC5	ATP binding cassette subfamily C member 5	MSTRG.10631	ABCC5
31	ABCD3	ATP binding cassette subfamily D member 3, transcript variant X1	MSTRG.296	ABCD3
32	ABCD4	ATP binding cassette subfamily D member 4, transcript variant X3	MSTRG.1955	ABCD4
33	ABCE1	ATP binding cassette subfamily E member 1, transcript variant X1	MSTRG.4400	ABCE1
34	ABCF1	ATP binding cassette subfamily F member 1	MSTRG.1613	ABCF1
35	ABCF3	ATP binding cassette subfamily F member 3	MSTRG.6183	ABCF3
36	LOC116947327	ABC transporter F family member 4-like	MSTRG.6427	ABCF4
37	ABCG2	ATP binding cassette subfamily G member 2 (Junior blood group)	ABCG2	ABCG2
38	ABCG4	ATP binding cassette subfamily G member 4, transcript variant X1	ABCG4	ABCG4
39	ABHD10	abhydrolase domain containing 10, depalmitoylase	ABHD10	ABHD10
40	ABHD11	abhydrolase domain containing 11	MSTRG.12812	ABHD11
41	ABHD12	abhydrolase domain containing 12, lysophospholipase, transcript variant X1	MSTRG.2030	ABHD12
42	LOC116947070	lysophosphatidylserine lipase ABHD12-like, transcript variant X1	MSTRG.6392	ABHD12-1
43	ABHD13	abhydrolase domain containing 13, transcript variant X2	MSTRG.9503	ABHD13
44	ABHD14B	abhydrolase domain containing 14B, transcript variant X7	MSTRG.9606	ABHD14B
45	ABHD16A	abhydrolase domain containing 16A, phospholipase	MSTRG.11249	ABHD16A
46	ABHD18	abhydrolase domain containing 18, transcript variant X2	MSTRG.4071	ABHD18
47	ABHD2	abhydrolase domain containing 2, acylglycerol lipase	MSTRG.10077	ABHD2
48	LOC116945235	phospholipase ABHD3-like, transcript variant X2	MSTRG.5362	ABHD3
49	ABHD4	abhydrolase domain containing 4, N-acyl phospholipase B, transcript variant X3	MSTRG.10406	ABHD4
50	ABHD6	abhydrolase domain containing 6, acylglycerol lipase	MSTRG.8640	ABHD6
51	LOC116952777	monoacylglycerol lipase abhd6-A-like	MSTRG.9538	ABHD6-1
52	ABHD8	abhydrolase domain containing 8	MSTRG.3567	ABHD8
53	LOC116940996	abl interactor 1-like, transcript variant X8	MSTRG.2907	ABI1
54	LOC116947432	abl interactor 1-like, transcript variant X28	MSTRG.674	ABI1.1
55	ABITRAM	actin binding transcription modulator, transcript variant X2	MSTRG.4635	ABITRAM
56	ABL1	ABL proto-oncogene 1, non-receptor tyrosine kinase	MSTRG.9862	ABL1
57	LOC116941326	actin-binding LIM protein 1-like, transcript variant X20	MSTRG.3129	ABLIM1
58	LOC116940596	actin-binding LIM protein 2-like, transcript variant X7	MSTRG.2638	ABLIM2
59	ABR	ABR activator of RhoGEF and GTPase, transcript variant X1	MSTRG.8016	ABR
60	ABRACL	ABRA C-terminal like	ABRACL	ABRACL
61	ABRAXAS2	abraxas 2, BRISC complex subunit	MSTRG.3165	ABRAXAS2
62	ABT1	activator of basal transcription 1	MSTRG.3665	ABT1
63	ABTB1	ankyrin repeat and BTB domain containing 1, transcript variant X2	MSTRG.8675	ABTB1
64	ABTB2	ankyrin repeat and BTB domain containing 2	ABTB2	ABTB2
65	ACAA1	acetyl-CoA acyltransferase 1, transcript variant X3	MSTRG.1403	ACAA1
66	ACAA2	acetyl-CoA acyltransferase 2	MSTRG.10150	ACAA2
67	ACACA	acetyl-CoA carboxylase alpha, transcript variant X4	MSTRG.8000	ACACA
68	ACAD10	acyl-CoA dehydrogenase family member 10, transcript variant X1	MSTRG.7993	ACAD10
69	ACAD11	acyl-CoA dehydrogenase family member 11, transcript variant X2	ACAD11	ACAD11
70	ACAD8	acyl-CoA dehydrogenase family member 8	MSTRG.6873	ACAD8
71	ACAD9	model_evidence Supporting evidence includes similarity to: 5 ESTs, 15 Proteins, and 99% coverage of the annotated genomic feature by RNAseq alignments, including 71 samples with support for all annotated introns	MSTRG.7624	ACAD9
72	ACADM	acyl-CoA dehydrogenase medium chain	MSTRG.1564	ACADM
73	ACADS	acyl-CoA dehydrogenase short chain	MSTRG.1678	ACADS
74	ACADSB	acyl-CoA dehydrogenase short/branched chain, transcript variant X4	MSTRG.3203	ACADSB
75	ACADVL	acyl-CoA dehydrogenase very long chain	MSTRG.4902	ACADVL
76	LOC116939126	acanthoscurrin-2-like, transcript variant X8	MSTRG.1696	acantho2
77	LOC116946886	arf-GAP with coiled-coil, ANK repeat and PH domain-containing protein 3-like, transcript variant X2	MSTRG.6165	ACAP3
78	ACAT1	acetyl-CoA acetyltransferase 1	MSTRG.3544	ACAT1
79	ACBD3	acyl-CoA binding domain containing 3	MSTRG.10321	ACBD3
80	LOC116940999	acyl-CoA-binding domain-containing protein 5-like	MSTRG.2903	ACBD5
81	ACBD6	acyl-CoA binding domain containing 6, transcript variant X1	MSTRG.1591	ACBD6
82	LOC116939939	1-aminocyclopropane-1-carboxylate synthase-like protein 1, transcript variant X2	MSTRG.2221	ACCS
83	LOC116947136	probable acyl-CoA dehydrogenase 6	MSTRG.6275	acdh-6
84	ACE	angiotensin I converting enzyme	ACE	ACE
85	ACE2	angiotensin I converting enzyme 2, transcript variant X1	MSTRG.12391	ACE2
86	ACER1	alkaline ceramidase 1, transcript variant X2	ACER1	ACER1
87	ACER2	alkaline ceramidase 2, transcript variant X3	MSTRG.3546	ACER2
88	ACER3	alkaline ceramidase 3	MSTRG.9427	ACER3
89	ACHE	acetylcholinesterase (Cartwright blood group), transcript variant X1	MSTRG.9529	ACHE
90	ACKR4	atypical chemokine receptor 4	MSTRG.2820	ACKR4
91	ACMSD	aminocarboxymuconate semialdehyde decarboxylase	MSTRG.1275	ACMSD
92	ACO1	aconitase 1, transcript variant X1	MSTRG.262	ACO1
93	LOC116942035	cytoplasmic aconitate hydratase-like, transcript variant X2	MSTRG.3557	ACO1-1
94	ACO2	aconitase 2, transcript variant X1	MSTRG.11059	ACO2
95	ACOD1	aconitate decarboxylase 1	ACOD1	ACOD1
96	ACOT11	acyl-CoA thioesterase 11, transcript variant X2	MSTRG.7358	ACOT11
97	ACOT13	acyl-CoA thioesterase 13	MSTRG.5977	ACOT13
98	ACOT7	acyl-CoA thioesterase 7, transcript variant X2	MSTRG.8163	ACOT7
99	ACOT8	acyl-CoA thioesterase 8, transcript variant X1	ACOT8	ACOT8
100	ACOT9	acyl-CoA thioesterase 9	MSTRG.9497	ACOT9
101	ACOX3	acyl-CoA oxidase 3, pristanoyl, transcript variant X2	MSTRG.2573	ACOX3
102	ACP1	acid phosphatase 1, transcript variant X1	MSTRG.862	ACP1
103	ACP5	acid phosphatase 5, tartrate resistant, transcript variant X1	ACP5	ACP5
104	ACP6	acid phosphatase 6, lysophosphatidic, transcript variant X2	MSTRG.893	ACP6
105	ACP7	acid phosphatase 7, tartrate resistant (putative), transcript variant X4	MSTRG.4224	ACP7
106	LOC116956606	adenylate cyclase, terminal-differentiation specific-like	MSTRG.11987	acrA
107	ACSL1	acyl-CoA synthetase long chain family member 1	ACSL1	ACSL1
108	LOC116951088	long-chain-fatty-acid--CoA ligase 1-like, transcript variant X2	MSTRG.8546	ACSL1-1
109	LOC116956244	long-chain-fatty-acid--CoA ligase 4-like, transcript variant X2	MSTRG.11722	ACSL4.1
110	ACSM3	acyl-CoA synthetase medium chain family member 3, transcript variant X4	ACSM3	ACSM3
111	ACSS1	acyl-CoA synthetase short chain family member 1	ACSS1	ACSS1
112	ACSS3	acyl-CoA synthetase short chain family member 3, transcript variant X1	ACSS3	ACSS3
113	ACTN2	actinin alpha 2	MSTRG.6361	ACTN2
114	ACTR10	actin related protein 10	MSTRG.2099	ACTR10
115	LOC116958773	beta-centractin, transcript variant X1	MSTRG.13679	ACTR1B
116	ACTR2	actin related protein 2, transcript variant X1	MSTRG.6681	ACTR2
117	LOC116940886	actin-related protein 3, transcript variant X1	MSTRG.2832	ACTR3
118	LOC116945702	actin-related protein 3-like	MSTRG.585	ACTR3.1
119	ACTR6	actin related protein 6	MSTRG.2270	ACTR6
120	ACTR8	actin related protein 8, transcript variant X2	MSTRG.8671	ACTR8
121	ACVR1	activin A receptor type 1, transcript variant X2	MSTRG.1428	ACVR1
122	ACVR2A	activin A receptor type 2A, transcript variant X1	ACVR2A	ACVR2A
123	ACY1	aminoacylase 1, transcript variant X1	MSTRG.7739	ACY1
124	LOC116954007	acylphosphatase-1-like, transcript variant X2	MSTRG.10363	ACYP1
125	ACYP2	acylphosphatase 2	MSTRG.6779	ACYP2
126	ADA	adenosine deaminase	MSTRG.8968	ADA
127	ADA2	adenosine deaminase 2	MSTRG.11880	ADA2
128	ADAL	adenosine deaminase like	MSTRG.457	ADAL
129	LOC116937372	disintegrin and metalloproteinase domain-containing protein 10-like	MSTRG.14188	ADAM10
130	ADAM17	ADAM metallopeptidase domain 17	MSTRG.8972	ADAM17
131	ADAM22	ADAM metallopeptidase domain 22, transcript variant X3	MSTRG.2761	ADAM22
132	LOC116947442	disintegrin and metalloproteinase domain-containing protein 9-like	MSTRG.6512	ADAM9.1
133	ADAMTS12	ADAM metallopeptidase with thrombospondin type 1 motif 12, transcript variant X1	ADAMTS12	ADAMTS12
134	ADAMTS17	ADAM metallopeptidase with thrombospondin type 1 motif 17, transcript variant X2	MSTRG.392	ADAMTS17
135	ADAMTSL2	ADAMTS like 2	ADAMTSL2	ADAMTSL2
136	ADAMTSL5	ADAMTS like 5	ADAMTSL5	ADAMTSL5
137	ADAR	adenosine deaminase RNA specific, transcript variant X1	MSTRG.8341	ADAR
138	LOC116954936	double-stranded RNA-specific adenosine deaminase-like, transcript variant X2	MSTRG.10891	ADAR-1
139	ADARB1	adenosine deaminase RNA specific B1, transcript variant X2	MSTRG.1523	ADARB1
140	LOC116948680	double-stranded RNA-specific editase 1-like, transcript variant X1	MSTRG.7281	ADARB1-1
141	ADAT1	adenosine deaminase tRNA specific 1, transcript variant X2	MSTRG.5665	ADAT1
142	ADAT2	adenosine deaminase tRNA specific 2, transcript variant X2	MSTRG.14048	ADAT2
143	ADAT3	adenosine deaminase tRNA specific 3, transcript variant X2	ADAT3	ADAT3
144	ADCK1	aarF domain containing kinase 1, transcript variant X1	MSTRG.7003	ADCK1
145	ADCK5	aarF domain containing kinase 5, transcript variant X3	MSTRG.5552	ADCK5
146	ADCY1	adenylate cyclase 1, transcript variant X1	MSTRG.693	ADCY1
147	ADCY2	adenylate cyclase 2, transcript variant X6	ADCY2	ADCY2
148	ADCY5	adenylate cyclase 5	MSTRG.7247	ADCY5
149	ADCY8	adenylate cyclase 8	MSTRG.3893	ADCY8
150	ADCY9	adenylate cyclase 9, transcript variant X2	ADCY9	ADCY9
151	ADD1	adducin 1, transcript variant X1	MSTRG.2738	ADD1
152	LOC116953338	androglobin-like, transcript variant X1	MSTRG.9975	ADGB
153	ADGRA1	adhesion G protein-coupled receptor A1	MSTRG.3056	ADGRA1
154	ADGRB1	adhesion G protein-coupled receptor B1, transcript variant X3	MSTRG.3927	ADGRB1
155	LOC116946552	adhesion G protein-coupled receptor B3-like, transcript variant X5	MSTRG.5963	ADGRB3.1
156	ADGRD1	adhesion G protein-coupled receptor D1	MSTRG.8079	ADGRD1
157	ADGRD2	adhesion G protein-coupled receptor D2	MSTRG.5132	ADGRD2
158	LOC116951953	adhesion G protein-coupled receptor L2-like, transcript variant X15	MSTRG.9000	ADGRL2.1
159	ADGRV1	adhesion G protein-coupled receptor V1, transcript variant X1	MSTRG.3476	ADGRV1
160	ADH5	alcohol dehydrogenase 5 (class III), chi polypeptide	MSTRG.8504	ADH5
161	ADHFE1	alcohol dehydrogenase iron containing 1, transcript variant X1	ADHFE1	ADHFE1
162	ADI1	acireductone dioxygenase 1	MSTRG.3216	ADI1
163	ADIPOR1	adiponectin receptor 1, transcript variant X3	MSTRG.9581	ADIPOR1
164	ADK	adenosine kinase, transcript variant X2	MSTRG.15038	ADK
165	ADO	2-aminoethanethiol dioxygenase	MSTRG.5059	ADO
166	ADPGK	ADP dependent glucokinase	MSTRG.252	ADPGK
167	ADPRH	ADP-ribosylarginine hydrolase, transcript variant X2	MSTRG.4610	ADPRH
168	ADPRHL1	ADP-ribosylhydrolase like 1	ADPRHL1	ADPRHL1
169	ADPRS	ADP-ribosylserine hydrolase, transcript variant X1	MSTRG.3872	ADPRS
170	ADRA2C	adrenoceptor alpha 2C	ADRA2C	ADRA2C
171	ADRB1	adrenoceptor beta 1, transcript variant X2	ADRB1	ADRB1
172	ADRM1	adhesion regulating molecule 1, transcript variant X1	MSTRG.11630	ADRM1
173	ADSL	adenylosuccinate lyase	MSTRG.1178	ADSL
174	ADSS2	adenylosuccinate synthase 2	MSTRG.1892	ADSS2
175	AFDN	afadin, adherens junction formation factor	MSTRG.11331	AFDN
176	AFF3	AF4/FMR2 family member 3	MSTRG.4142	AFF3
177	LOC116937729	AF4/FMR2 family member 4-like	MSTRG.14442	AFF4
178	AFG1L	AFG1 like ATPase, transcript variant X4	MSTRG.11360	AFG1L
179	AFG3L2	AFG3 like matrix AAA peptidase subunit 2	MSTRG.10551	AFG3L2
180	AFMID	arylformamidase	MSTRG.5172	AFMID
181	AFTPH	aftiphilin, transcript variant X1	MSTRG.2115	AFTPH
182	AGA	aspartylglucosaminidase, transcript variant X1	MSTRG.9793	AGA
183	LOC116948648	arf-GAP with GTPase, ANK repeat and PH domain-containing protein 1-like, transcript variant X2	MSTRG.7261	AGAP1.2
184	AGBL4	ATP/GTP binding protein like 4	AGBL4	AGBL4
185	AGBL5	ATP/GTP binding protein like 5	AGBL5	AGBL5
186	LOC116955827	advanced glycosylation end product-specific receptor-like	MSTRG.11485	AGER
187	LOC116956712	arf-GAP domain and FG repeat-containing protein 1-like, transcript variant X1	MSTRG.12153	AGFG1.2
188	AGGF1	angiogenic factor with G-patch and FHA domains 1, transcript variant X2	MSTRG.8308	AGGF1
189	AGK	acylglycerol kinase	MSTRG.7769	AGK
190	AGL	amylo-alpha-1, 6-glucosidase, 4-alpha-glucanotransferase, transcript variant X1	MSTRG.305	AGL
191	AGMAT	agmatinase	MSTRG.8137	AGMAT
192	AGMO	alkylglycerol monooxygenase	AGMO	AGMO
193	LOC116946611	protein argonaute-2-like, transcript variant X3	MSTRG.6013	AGO2.1
194	AGPAT3	1-acylglycerol-3-phosphate O-acyltransferase 3, transcript variant X2	MSTRG.9778	AGPAT3
195	AGPAT5	1-acylglycerol-3-phosphate O-acyltransferase 5, transcript variant X1	MSTRG.836	AGPAT5
196	AGPS	alkylglycerone phosphate synthase, transcript variant X1	MSTRG.4633	AGPS
197	AGTPBP1	ATP/GTP binding protein 1, transcript variant X3	MSTRG.3481	AGTPBP1
198	AGTRAP	angiotensin II receptor associated protein	MSTRG.14221	AGTRAP
199	AGXT	alanine--glyoxylate and serine--pyruvate aminotransferase	MSTRG.6147	AGXT
200	AHCTF1	AT-hook containing transcription factor 1	MSTRG.4293	AHCTF1
201	AHCY	adenosylhomocysteinase	MSTRG.5572	AHCY
202	AHI1	Abelson helper integration site 1, transcript variant X1	MSTRG.5364	AHI1
203	LOC116939563	activator of 90 kDa heat shock protein ATPase homolog 1-like	MSTRG.2008	AHSA1
204	LOC116947796	activator of 90 kDa heat shock protein ATPase homolog 1-like, transcript variant X2	MSTRG.6751	AHSA1.1
205	AIDA	axin interactor, dorsalization associated	AIDA	AIDA
206	LOC116944894	allograft inflammatory factor 1-like	MSTRG.5143	AIF1L
207	AIFM1	apoptosis inducing factor mitochondria associated 1, transcript variant X2	MSTRG.4139	AIFM1
208	AIFM3	partial true	MSTRG.14858	AIFM3
209	AIG1	androgen induced 1, transcript variant X2	MSTRG.1008	AIG1
210	AIMP1	aminoacyl tRNA synthetase complex interacting multifunctional protein 1, transcript variant X1	MSTRG.4357	AIMP1
211	AIMP2	aminoacyl tRNA synthetase complex interacting multifunctional protein 2	MSTRG.1161	AIMP2
212	AIP	aryl hydrocarbon receptor interacting protein	MSTRG.13439	AIP
213	AJM1	apical junction component 1 homolog	MSTRG.11250	AJM1
214	AK2	adenylate kinase 2, transcript variant X3	MSTRG.5270	AK2
215	AK3	adenylate kinase 3, transcript variant X2	MSTRG.183	AK3
216	AK6	adenylate kinase 6	MSTRG.396	AK6
217	AK7	adenylate kinase 7	MSTRG.2063	AK7
218	AK8	adenylate kinase 8	MSTRG.11196	AK8
219	AK9	adenylate kinase 9, transcript variant X1	AK9	AK9
220	AKAP1	A-kinase anchoring protein 1	AKAP1	AKAP1
221	AKAP10	A-kinase anchoring protein 10	MSTRG.8104	AKAP10
222	AKAP11	A-kinase anchoring protein 11	MSTRG.10566	AKAP11
223	AKAP12	A-kinase anchoring protein 12, transcript variant X2	MSTRG.1879	AKAP12
224	LOC116953220	A-kinase anchor protein 8-like, transcript variant X1	MSTRG.9803	AKAP8L
225	AKAP9	A-kinase anchoring protein 9, transcript variant X4	MSTRG.600	AKAP9
226	AKIRIN2	akirin 2, transcript variant X2	MSTRG.9942	AKIRIN2
227	AKR1A1	aldo-keto reductase family 1 member A1, transcript variant X2	MSTRG.7454	AKR1A1
228	LOC116947138	aldo-keto reductase family 1 member B1-like, transcript variant X2	MSTRG.6276	AKR1B1.1
229	LOC116953865	RAC-alpha serine/threonine-protein kinase-like, transcript variant X2	MSTRG.10336	AKT1.1
230	AKT1S1	AKT1 substrate 1, transcript variant X2	MSTRG.2166	AKT1S1
231	AKTIP	AKT interacting protein, transcript variant X1	MSTRG.5631	AKTIP
232	ALAD	aminolevulinate dehydratase, transcript variant X1	MSTRG.12606	ALAD
233	ALB	albumin	ALB	ALB
234	ALDH16A1	model_evidence Supporting evidence includes similarity to: 8 ESTs, 6 Proteins, and 97% coverage of the annotated genomic feature by RNAseq alignments, including 49 samples with support for all annotated introns	MSTRG.4992	ALDH16A1
235	ALDH18A1	aldehyde dehydrogenase 18 family member A1, transcript variant X2	MSTRG.5058	ALDH18A1
236	LOC116950758	retinal dehydrogenase 2-like, transcript variant X1	MSTRG.8285	ALDH1A2.1
237	ALDH1L2	aldehyde dehydrogenase 1 family member L2	MSTRG.3669	ALDH1L2
238	ALDH4A1	model_evidence Supporting evidence includes similarity to: 2 ESTs, 19 Proteins, and 98% coverage of the annotated genomic feature by RNAseq alignments, including 63 samples with support for all annotated introns	MSTRG.6152	ALDH4A1
239	ALDH5A1	aldehyde dehydrogenase 5 family member A1	MSTRG.8936	ALDH5A1
240	ALDH6A1	aldehyde dehydrogenase 6 family member A1	MSTRG.6406	ALDH6A1
241	ALDH7A1	aldehyde dehydrogenase 7 family member A1	MSTRG.3536	ALDH7A1
242	ALDH8A1	aldehyde dehydrogenase 8 family member A1	MSTRG.3960	ALDH8A1
243	ALDH9A1	aldehyde dehydrogenase 9 family member A1, transcript variant X5	MSTRG.5200	ALDH9A1
244	ALG11	ALG11 alpha-1,2-mannosyltransferase, transcript variant X4	MSTRG.11445	ALG11
245	ALG12	ALG12 alpha-1,6-mannosyltransferase	MSTRG.8697	ALG12
246	ALG14	ALG14 UDP-N-acetylglucosaminyltransferase subunit	MSTRG.5938	ALG14
247	ALG2	partial true	MSTRG.13925	ALG2
248	ALG3	ALG3 alpha-1,3- mannosyltransferase	MSTRG.6163	ALG3
249	ALG5	ALG5 dolichyl-phosphate beta-glucosyltransferase, transcript variant X2	MSTRG.4026	ALG5
250	ALG6	ALG6 alpha-1,3-glucosyltransferase, transcript variant X1	MSTRG.311	ALG6
251	ALG8	ALG8 alpha-1,3-glucosyltransferase	MSTRG.11386	ALG8
252	ALG9	ALG9 alpha-1,2-mannosyltransferase	MSTRG.8233	ALG9
253	LOC116942503	ALK and LTK ligand 1-like	MSTRG.3826	ALKAL1
254	ALKAL2	ALK and LTK ligand 2	ALKAL2	ALKAL2
255	ALKBH1	alkB homolog 1, histone H2A dioxygenase	MSTRG.9495	ALKBH1
256	ALKBH2	alkB homolog 2, alpha-ketoglutarate dependent dioxygenase, transcript variant X11	ALKBH2	ALKBH2
257	ALKBH3	alkB homolog 3, alpha-ketoglutaratedependent dioxygenase, transcript variant X1	MSTRG.7777	ALKBH3
258	ALKBH4	alkB homolog 4, lysine demethylase, transcript variant X1	ALKBH4	ALKBH4
259	ALKBH5	alkB homolog 5, RNA demethylase	MSTRG.5837	ALKBH5
260	ALKBH6	alkB homolog 6	MSTRG.10332	ALKBH6
261	ALKBH7	alkB homolog 7, transcript variant X1	MSTRG.7369	ALKBH7
262	ALKBH8	alkB homolog 8, tRNA methyltransferase, transcript variant X3	ALKBH8	ALKBH8
263	ALOX5	arachidonate 5-lipoxygenase	ALOX5	ALOX5
264	ALPK1	alpha kinase 1, transcript variant X5	MSTRG.8552	ALPK1
265	ALPL	partial true	MSTRG.15063	ALPL
266	ALX1	ALX homeobox 1	ALX1	ALX1
267	ALYREF	Aly/REF export factor, transcript variant X2	MSTRG.7850	ALYREF
268	AMACR	alpha-methylacyl-CoA racemase, transcript variant X1	MSTRG.8414	AMACR
269	AMBRA1	autophagy and beclin 1 regulator 1, transcript variant X3	MSTRG.2278	AMBRA1
270	AMD1	adenosylmethionine decarboxylase 1	MSTRG.12001	AMD1
271	AMDHD1	amidohydrolase domain containing 1	AMDHD1	AMDHD1
272	AMDHD2	amidohydrolase domain containing 2	MSTRG.8857	AMDHD2
273	AMFR	autocrine motility factor receptor	MSTRG.10531	AMFR
274	AMMECR1	AMMECR nuclear protein 1, transcript variant X2	MSTRG.9443	AMMECR1
275	AMN	amnion associated transmembrane protein	AMN	AMN
276	AMN1	antagonist of mitotic exit network 1 homolog, transcript variant X2	MSTRG.5462	AMN1
277	AMT	aminomethyltransferase	AMT	AMT
278	ANAPC10	anaphase promoting complex subunit 10, transcript variant X3	MSTRG.4029	ANAPC10
279	ANAPC11	anaphase promoting complex subunit 11	MSTRG.14718	ANAPC11
280	ANAPC13	anaphase promoting complex subunit 13, transcript variant X1	MSTRG.1213	ANAPC13
281	ANAPC16	anaphase promoting complex subunit 16, transcript variant X2	MSTRG.2484	ANAPC16
282	ANAPC2	anaphase promoting complex subunit 2	MSTRG.12604	ANAPC2
283	ANAPC4	model_evidence Supporting evidence includes similarity to: 4 ESTs, 1 Protein, and 98% coverage of the annotated genomic feature by RNAseq alignments, including 66 samples with support for all annotated introns	MSTRG.708	ANAPC4
284	ANAPC5	anaphase promoting complex subunit 5	MSTRG.1820	ANAPC5
285	ANAPC7	anaphase promoting complex subunit 7	MSTRG.11661	ANAPC7
286	LOC116947387	protein angel homolog 2-like, transcript variant X5	MSTRG.6461	ANGEL2
287	LOC116940156	ankyrin-2-like, transcript variant X12	MSTRG.2353	ANK2
288	LOC116944339	ankyrin-2-like	MSTRG.5009	ANK2.1
289	LOC116951038	ankyrin-2-like, transcript variant X19	MSTRG.8553	ANK2.2
290	ANKAR	ankyrin and armadillo repeat containing, transcript variant X2	ANKAR	ANKAR
291	ANKDD1B	ankyrin repeat and death domain containing 1B, transcript variant X2	MSTRG.8310	ANKDD1B
292	ANKEF1	ankyrin repeat and EF-hand domain containing 1, transcript variant X1	ANKEF1	ANKEF1
293	ANKFY1	ankyrin repeat and FYVE domain containing 1	MSTRG.8058	ANKFY1
294	ANKH	ANKH inorganic pyrophosphate transport regulator, transcript variant X3	MSTRG.2900	ANKH
295	ANKIB1	ankyrin repeat and IBR domain containing 1, transcript variant X1	MSTRG.2765	ANKIB1
296	ANKLE2	ankyrin repeat and LEM domain containing 2	MSTRG.13017	ANKLE2
297	ANKMY1	ankyrin repeat and MYND domain containing 1	ANKMY1	ANKMY1
298	ANKMY2	ankyrin repeat and MYND domain containing 2, transcript variant X1	MSTRG.10781	ANKMY2
299	ANKRA2	ankyrin repeat family A member 2, transcript variant X2	MSTRG.8335	ANKRA2
300	ANKRD10	ankyrin repeat domain 10	MSTRG.4060	ANKRD10
301	LOC116955751	ankyrin repeat domain-containing protein 10-like, transcript variant X1	MSTRG.11421	ANKRD10-1
302	ANKRD11	ankyrin repeat domain 11, transcript variant X2	MSTRG.5673	ANKRD11
303	LOC116957059	ankyrin repeat domain-containing protein 11-like, transcript variant X1	MSTRG.12285	ANKRD11-1
304	LOC116951977	ankyrin repeat domain-containing protein 13C-like, transcript variant X1	MSTRG.9096	ANKRD13D.1
305	ANKRD2	ankyrin repeat domain 2	MSTRG.3170	ANKRD2
306	ANKRD27	ankyrin repeat domain 27, transcript variant X2	MSTRG.11609	ANKRD27
307	ANKRD28	ankyrin repeat domain 28, transcript variant X2	MSTRG.697	ANKRD28
308	ANKRD31	ankyrin repeat domain 31, transcript variant X4	ANKRD31	ANKRD31
309	ANKRD33B	ankyrin repeat domain 33B	MSTRG.4529	ANKRD33B
310	LOC116941153	ankyrin repeat domain-containing protein 33B-like	MSTRG.2982	ANKRD33B-1
311	ANKRD34C	ankyrin repeat domain 34C	ANKRD34C	ANKRD34C
312	LOC116953536	ankyrin repeat domain-containing protein 34C-like	MSTRG.10056	ANKRD34C-2
313	ANKRD39	ankyrin repeat domain 39	MSTRG.2415	ANKRD39
314	LOC116955108	ankyrin repeat domain-containing protein 40-like, transcript variant X2	MSTRG.11018	ANKRD40
315	ANKRD42	ankyrin repeat domain 42	ANKRD42	ANKRD42
316	LOC116952804	serine/threonine-protein phosphatase 6 regulatory ankyrin repeat subunit B-like, transcript variant X1	MSTRG.9586	ANKRD44.1
317	ANKRD46	ankyrin repeat domain 46	MSTRG.4064	ANKRD46
318	ANKRD49	ankyrin repeat domain 49	MSTRG.14460	ANKRD49
319	ANKRD50	model_evidence Supporting evidence includes similarity to: 50 Proteins, and 65% coverage of the annotated genomic feature by RNAseq alignments	MSTRG.13330	ANKRD50
320	ANKRD55	ankyrin repeat domain 55, transcript variant X2	ANKRD55	ANKRD55
321	ANKRD6	ankyrin repeat domain 6, transcript variant X2	MSTRG.9946	ANKRD6
322	ANKRD60	ankyrin repeat domain 60, transcript variant X1	MSTRG.11276	ANKRD60
323	ANKRD9	ankyrin repeat domain 9	ANKRD9	ANKRD9
324	ANKS1A	ankyrin repeat and sterile alpha motif domain containing 1A, transcript variant X1	MSTRG.882	ANKS1A
325	ANKS3	ankyrin repeat and sterile alpha motif domain containing 3, transcript variant X2	ANKS3	ANKS3
326	ANKS6	partial true	MSTRG.12293	ANKS6
327	ANKZF1	ankyrin repeat and zinc finger peptidyl tRNA hydrolase 1, transcript variant X1	MSTRG.4647	ANKZF1
328	ANLN	anillin actin binding protein, transcript variant X2	MSTRG.5660	ANLN
329	ANO1	anoctamin 1, transcript variant X5	MSTRG.11825	ANO1
330	ANO10	anoctamin 10, transcript variant X1	MSTRG.10536	ANO10
331	ANO4	anoctamin 4, transcript variant X1	ANO4	ANO4
332	ANO7	anoctamin 7, transcript variant X5	ANO7	ANO7
333	LOC116946978	anoctamin-7-like	MSTRG.6220	ANO7-1
334	ANO8	anoctamin 8	MSTRG.8364	ANO8
335	LOC116942071	acidic leucine-rich nuclear phosphoprotein 32 family member A-like, transcript variant X2	MSTRG.3583	ANP32A
336	ANTKMT	adenine nucleotide translocase lysine methyltransferase, transcript variant X2	MSTRG.7425	ANTKMT
337	ANXA2	annexin A2, transcript variant X2	MSTRG.1797	ANXA2
338	LOC116937908	annexin A4-like, transcript variant X5	MSTRG.14597	ANXA4
339	LOC116953352	annexin A4-like, transcript variant X2	MSTRG.994	ANXA4.3
340	LOC116937907	annexin A5-like, transcript variant X1	MSTRG.14599	ANXA5
341	LOC116940260	annexin A7-like, transcript variant X1	MSTRG.2420	ANXA7
342	LOC116950899	annexin A7-like	MSTRG.8591	ANXA7.1
343	AOAH	acyloxyacyl hydrolase, transcript variant X6	MSTRG.4862	AOAH
344	AP1AR	adaptor related protein complex 1 associated regulatory protein, transcript variant X4	MSTRG.8548	AP1AR
345	LOC116937384	AP-1 complex subunit sigma-2, transcript variant X1	MSTRG.14203	AP1S2
346	LOC116944580	AP-2 complex subunit alpha-2-like	MSTRG.4883	AP2A2.1
347	AP2M1	adaptor related protein complex 2 subunit mu 1, transcript variant X4	MSTRG.8181	AP2M1
348	AP2S1	adaptor related protein complex 2 subunit sigma 1	MSTRG.6435	AP2S1
349	LOC116956870	AP-3 complex subunit mu-1-like	MSTRG.12242	AP3M1
350	LOC116955961	AP-3 complex subunit sigma-1, transcript variant X1	MSTRG.11555	AP3S1
351	AP4B1	adaptor related protein complex 4 subunit beta 1	AP4B1	AP4B1
352	AP4M1	adaptor related protein complex 4 subunit mu 1	MSTRG.7773	AP4M1
353	AP4S1	adaptor related protein complex 4 subunit sigma 1, transcript variant X2	MSTRG.6846	AP4S1
354	AP5M1	adaptor related protein complex 5 subunit mu 1	MSTRG.7005	AP5M1
355	AP5S1	adaptor related protein complex 5 subunit sigma 1	MSTRG.2611	AP5S1
356	AP5Z1	adaptor related protein complex 5 subunit zeta 1, transcript variant X2	AP5Z1	AP5Z1
357	APAF1	apoptotic peptidase activating factor 1, transcript variant X1	MSTRG.4576	APAF1
358	APBA1	amyloid beta precursor protein binding family A member 1, transcript variant X2	MSTRG.371	APBA1
359	LOC116942987	amyloid-beta A4 precursor protein-binding family B member 2-like, transcript variant X2	MSTRG.4136	APBB2
360	APEH	acylaminoacyl-peptide hydrolase	MSTRG.8717	APEH
361	APEX1	apurinic/apyrimidinic endodeoxyribonuclease 1, transcript variant X2	MSTRG.4689	APEX1
362	APEX2	apurinic/apyrimidinic endodeoxyribonuclease 2, transcript variant X2	MSTRG.9563	APEX2
363	APH1A	aph-1 homolog A, gamma-secretase subunit, transcript variant X3	MSTRG.3493	APH1A
364	API5	apoptosis inhibitor 5, transcript variant X2	MSTRG.2291	API5
365	APIP	APAF1 interacting protein, transcript variant X2	MSTRG.14456	APIP
366	APLF	aprataxin and PNKP like factor	MSTRG.6280	APLF
367	APMAP	adipocyte plasma membrane associated protein	MSTRG.1956	APMAP
368	APOB	apolipoprotein B	APOB	APOB
369	APOBEC4	partial true	APOBEC4	APOBEC4
370	LOC116955819	amyloid-beta A4 protein-like	MSTRG.11539	APP
371	LOC116957700	amyloid-beta A4 protein-like	MSTRG.12765	APP.1
372	APPBP2	partial true	MSTRG.14906	APPBP2
373	APPL1	adaptor protein, phosphotyrosine interacting with PH domain and leucine zipper 1	MSTRG.7621	APPL1
374	APRT	adenine phosphoribosyltransferase	MSTRG.5586	APRT
375	APTX	aprataxin, transcript variant X3	MSTRG.8331	APTX
376	AQP4	aquaporin 4	AQP4	AQP4
377	AQP8	aquaporin 8	MSTRG.8808	AQP8
378	AQR	aquarius intron-binding spliceosomal factor, transcript variant X2	MSTRG.7152	AQR
379	ARCN1	archain 1	MSTRG.11481	ARCN1
380	AREL1	apoptosis resistant E3 ubiquitin protein ligase 1, transcript variant X2	MSTRG.7140	AREL1
381	ARF4	ADP ribosylation factor 4	MSTRG.9341	ARF4
382	LOC116947778	ADP-ribosylation factor 6-like	MSTRG.6734	ARF6.2
383	LOC116944069	ADP-ribosylation factor GTPase-activating protein 1-like, transcript variant X2	MSTRG.4703	ARFGAP1
384	LOC116957783	ADP-ribosylation factor GTPase-activating protein 1-like, transcript variant X2	MSTRG.12830	ARFGAP1.1
385	ARFGAP2	ADP ribosylation factor GTPase activating protein 2, transcript variant X4	MSTRG.4876	ARFGAP2
386	ARFGEF3	ARFGEF family member 3, transcript variant X2	MSTRG.10001	ARFGEF3
387	ARFIP1	ADP ribosylation factor interacting protein 1, transcript variant X2	MSTRG.4137	ARFIP1
388	ARFIP2	ADP ribosylation factor interacting protein 2, transcript variant X2	MSTRG.4475	ARFIP2
389	ARFRP1	ADP ribosylation factor related protein 1	MSTRG.3372	ARFRP1
390	ARGLU1	arginine and glutamate rich 1	MSTRG.12109	ARGLU1
391	ARHGAP10	Rho GTPase activating protein 10, transcript variant X4	MSTRG.4105	ARHGAP10
392	ARHGAP17	Rho GTPase activating protein 17, transcript variant X1	MSTRG.5786	ARHGAP17
393	LOC116946688	rho GTPase-activating protein 18-like	MSTRG.6109	ARHGAP18.2
394	ARHGAP26	Rho GTPase activating protein 26, transcript variant X7	MSTRG.11426	ARHGAP26
395	ARHGAP39	Rho GTPase activating protein 39	MSTRG.5945	ARHGAP39
396	LOC116955079	rho GTPase-activating protein 44-like, transcript variant X2	MSTRG.11101	ARHGAP44
397	LOC116947703	rho GTPase-activating protein 5-like	MSTRG.6680	ARHGAP5.2
398	LOC116944570	rho GTPase-activating protein 8-like, transcript variant X1	MSTRG.4872	ARHGAP8.1
399	LOC116948208	rho guanine nucleotide exchange factor 11-like, transcript variant X2	MSTRG.6963	ARHGEF11
400	ARHGEF17	Rho guanine nucleotide exchange factor 17, transcript variant X3	MSTRG.4414	ARHGEF17
401	LOC116943037	rho guanine nucleotide exchange factor 17-like	MSTRG.4166	ARHGEF17-1
402	LOC116954885	rho guanine nucleotide exchange factor 18-like, transcript variant X2	MSTRG.10977	ARHGEF18.2
403	ARHGEF26	Rho guanine nucleotide exchange factor 26, transcript variant X4	ARHGEF26	ARHGEF26
404	ARHGEF3	Rho guanine nucleotide exchange factor 3, transcript variant X4	MSTRG.7685	ARHGEF3
405	LOC116947547	rho guanine nucleotide exchange factor 3-like	MSTRG.6577	ARHGEF3-2
406	ARHGEF33	Rho guanine nucleotide exchange factor 33	ARHGEF33	ARHGEF33
407	ARHGEF39	Rho guanine nucleotide exchange factor 39, transcript variant X4	ARHGEF39	ARHGEF39
408	LOC116956331	rho guanine nucleotide exchange factor 4-like, transcript variant X4	MSTRG.11703	ARHGEF4
409	LOC116952595	rho guanine nucleotide exchange factor 7-like, transcript variant X1	MSTRG.9506	ARHGEF7
410	LOC116938009	AT-rich interactive domain-containing protein 1B-like	MSTRG.14694	ARID1B
411	ARID2	AT-rich interaction domain 2, transcript variant X2	ARID2	ARID2
412	ARID4A	AT-rich interaction domain 4A, transcript variant X7	MSTRG.2101	ARID4A
413	ARIH1	ariadne RBR E3 ubiquitin protein ligase 1, transcript variant X1	MSTRG.10963	ARIH1
414	ARIH2	ariadne RBR E3 ubiquitin protein ligase 2	MSTRG.9361	ARIH2
415	ARL1	ADP ribosylation factor like GTPase 1	MSTRG.2261	ARL1
416	ARL13B	ADP ribosylation factor like GTPase 13B	MSTRG.9955	ARL13B
417	ARL15	ADP ribosylation factor like GTPase 15	MSTRG.3506	ARL15
418	ARL16	ADP ribosylation factor like GTPase 16, transcript variant X2	MSTRG.12897	ARL16
419	ARL2	ADP ribosylation factor like GTPase 2	MSTRG.7059	ARL2
420	LOC116957088	ADP-ribosylation factor-like protein 2-binding protein	MSTRG.12339	ARL2BP
421	ARL3	ADP ribosylation factor like GTPase 3, transcript variant X2	MSTRG.2669	ARL3
422	ARL5C	ADP ribosylation factor like GTPase 5C	MSTRG.1291	ARL5C
423	ARL6	ADP ribosylation factor like GTPase 6	MSTRG.12000	ARL6
424	LOC116955587	ADP-ribosylation factor-like protein 6-interacting protein 1	MSTRG.1112	ARL6IP1.1
425	LOC116958123	ADP-ribosylation factor-like protein 6-interacting protein 4	MSTRG.13048	ARL6IP4
426	ARL6IP6	ADP ribosylation factor like GTPase 6 interacting protein 6	MSTRG.1430	ARL6IP6
427	LOC116947454	ADP-ribosylation factor-like protein 8B-A, transcript variant X1	MSTRG.6506	arl8b
428	LOC116942412	ADP-ribosylation factor-like protein 8B-A	MSTRG.3744	arl8ba
429	LOC116941746	armadillo repeat-containing protein 1-like	MSTRG.3366	ARMC1
430	ARMC10	armadillo repeat containing 10, transcript variant X2	MSTRG.3802	ARMC10
431	ARMC2	armadillo repeat containing 2, transcript variant X2	MSTRG.9713	ARMC2
432	ARMC3	armadillo repeat containing 3, transcript variant X2	MSTRG.3002	ARMC3
433	ARMC4	armadillo repeat containing 4, transcript variant X1	MSTRG.4575	ARMC4
434	ARMC5	armadillo repeat containing 5	MSTRG.7926	ARMC5
435	ARMC6	armadillo repeat containing 6	MSTRG.394	ARMC6
436	ARMC7	armadillo repeat containing 7	MSTRG.6151	ARMC7
437	ARMC8	armadillo repeat containing 8, transcript variant X1	MSTRG.7223	ARMC8
438	ARMC9	armadillo repeat containing 9, transcript variant X3	MSTRG.7338	ARMC9
439	ARMH1	armadillo like helical domain containing 1	ARMH1	ARMH1
440	ARMH3	armadillo like helical domain containing 3, transcript variant X1	MSTRG.2543	ARMH3
441	ARMH4	armadillo like helical domain containing 4	MSTRG.2100	ARMH4
442	ARMT1	acidic residue methyltransferase 1, transcript variant X1	MSTRG.1868	ARMT1
443	ARNTL	aryl hydrocarbon receptor nuclear translocator like, transcript variant X5	MSTRG.4962	ARNTL
444	LOC116942090	aryl hydrocarbon receptor nuclear translocator 2-like, transcript variant X1	MSTRG.3612	ARNTL2
445	LOC116954029	actin-related protein 2/3 complex subunit 1A-like	MSTRG.1034	ARPC1A.2
446	ARPC2	actin related protein 2/3 complex subunit 2	MSTRG.1338	ARPC2
447	ARPC3	actin related protein 2/3 complex subunit 3, transcript variant X1	MSTRG.72	ARPC3
448	ARPC4	actin related protein 2/3 complex subunit 4	MSTRG.7474	ARPC4
449	ARPIN	actin related protein 2/3 complex inhibitor	MSTRG.8422	ARPIN
450	LOC116955046	cAMP-regulated phosphoprotein 19-like	MSTRG.10847	ARPP19.1
451	LOC116946776	cAMP-regulated phosphoprotein 21-like, transcript variant X7	MSTRG.638	ARPP21
452	LOC116952546	beta-arrestin-1-like, transcript variant X2	MSTRG.9439	ARRB1
453	LOC116956804	beta-arrestin-1-like	MSTRG.12092	ARRB1.3
454	ARRDC3	arrestin domain containing 3	MSTRG.8313	ARRDC3
455	ARSA	arylsulfatase A, transcript variant X4	MSTRG.2259	ARSA
456	ARSG	arylsulfatase G	MSTRG.11085	ARSG
457	ARSI	arylsulfatase family member I	MSTRG.8575	ARSI
458	ARSK	arylsulfatase family member K, transcript variant X2	ARSK	ARSK
459	ARV1	ARV1 homolog, fatty acid homeostasis modulator	MSTRG.2104	ARV1
460	AS3MT	arsenite methyltransferase, transcript variant X1	MSTRG.3186	AS3MT
461	LOC116939940	arsenite methyltransferase-like	MSTRG.2220	AS3MT-1
462	LOC116950756	arsenite methyltransferase-like	MSTRG.8375	AS3MT-2
463	ASAH1	N-acylsphingosine amidohydrolase 1	MSTRG.6258	ASAH1
464	ASAH2	N-acylsphingosine amidohydrolase 2	ASAH2	ASAH2
465	ASAP2	ArfGAP with SH3 domain, ankyrin repeat and PH domain 2, transcript variant X3	MSTRG.6080	ASAP2
466	ASB10	ankyrin repeat and SOCS box containing 10, transcript variant X2	ASB10	ASB10
467	ASB13	ankyrin repeat and SOCS box containing 13, transcript variant X3	MSTRG.6576	ASB13
468	ASB8	ankyrin repeat and SOCS box containing 8	MSTRG.4677	ASB8
469	ASCC1	activating signal cointegrator 1 complex subunit 1	MSTRG.12602	ASCC1
470	ASCC2	activating signal cointegrator 1 complex subunit 2, transcript variant X3	MSTRG.3390	ASCC2
471	ASCC3	activating signal cointegrator 1 complex subunit 3	MSTRG.9925	ASCC3
472	ASH1L	ASH1 like histone lysine methyltransferase, transcript variant X2	MSTRG.10909	ASH1L
473	LOC116940995	acid-sensing ion channel 1-like, transcript variant X6	MSTRG.2902	ASIC1.1
474	ASIC5	acid sensing ion channel subunit family member 5	ASIC5	ASIC5
475	ASL	argininosuccinate lyase	MSTRG.7725	ASL
476	ASMT	acetylserotonin O-methyltransferase, transcript variant X1	MSTRG.4068	ASMT
477	ASNSD1	asparagine synthetase domain containing 1	ASNSD1	ASNSD1
478	ASPDH	aspartate dehydrogenase domain containing	ASPDH	ASPDH
479	ASPG	asparaginase, transcript variant X1	MSTRG.6288	ASPG
480	LOC116958393	aspartate beta-hydroxylase domain-containing protein 1-like	MSTRG.13375	ASPHD1
481	ASPSCR1	ASPSCR1 tether for SLC2A4, UBX domain containing, transcript variant X1	MSTRG.1200	ASPSCR1
482	ASRGL1	asparaginase and isoaspartyl peptidase 1	MSTRG.12834	ASRGL1
483	ASS1	argininosuccinate synthase 1	ASS1	ASS1
484	ASTE1	asteroid homolog 1	ASTE1	ASTE1
485	ASZ1	ankyrin repeat, SAM and basic leucine zipper domain containing 1, transcript variant X2	ASZ1	ASZ1
486	ATAD1	ATPase family AAA domain containing 1, transcript variant X1	MSTRG.14981	ATAD1
487	ATAD2B	ATPase family AAA domain containing 2B, transcript variant X1	MSTRG.5336	ATAD2B
488	ATAD5	ATPase family AAA domain containing 5, transcript variant X1	MSTRG.7893	ATAD5
489	LOC116950716	caytaxin-like, transcript variant X1	MSTRG.8432	ATCAY
490	ATE1	arginyltransferase 1, transcript variant X2	MSTRG.3127	ATE1
491	LOC116951581	activating transcription factor 7-interacting protein 1-like, transcript variant X3	MSTRG.8738	ATF7IP
492	ATG10	autophagy related 10	ATG10	ATG10
493	ATG101	autophagy related 101, transcript variant X2	MSTRG.12940	ATG101
494	ATG12	autophagy related 12	MSTRG.11107	ATG12
495	ATG13	autophagy related 13, transcript variant X5	MSTRG.5533	ATG13
496	ATG14	autophagy related 14, transcript variant X1	MSTRG.1832	ATG14
497	LOC116956328	autophagy-related protein 16-1-like, transcript variant X2	MSTRG.11705	ATG16L1
498	ATG2B	autophagy related 2B	MSTRG.4341	ATG2B
499	ATG4B	autophagy related 4B cysteine peptidase	MSTRG.12073	ATG4B
500	LOC116948928	cysteine protease ATG4D-like, transcript variant X2	MSTRG.7434	ATG4D
501	LOC116938027	autophagy protein 5-like	MSTRG.14721	ATG5
502	ATG7	autophagy related 7, transcript variant X2	MSTRG.7646	ATG7
503	LOC116938638	autophagy-related protein 9A-like, transcript variant X1	MSTRG.1413	ATG9A
504	ATIC	5-aminoimidazole-4-carboxamide ribonucleotide formyltransferase/IMP cyclohydrolase	MSTRG.7314	ATIC
505	ATM	ATM serine/threonine kinase, transcript variant X1	ATM	ATM
506	ATMIN	ATM interactor, transcript variant X1	MSTRG.5554	ATMIN
507	ATOH8	atonal bHLH transcription factor 8	MSTRG.8566	ATOH8
508	ATOX1	antioxidant 1 copper chaperone	MSTRG.13345	ATOX1
509	ATP13A1	ATPase 13A1, transcript variant X2	MSTRG.11171	ATP13A1
510	ATP13A3	ATPase 13A3, transcript variant X7	MSTRG.1640	ATP13A3
511	LOC116948214	sodium/potassium-transporting ATPase subunit alpha-1-like, transcript variant X2	MSTRG.6965	ATP1A1
512	LOC116937905	sodium/potassium-transporting ATPase subunit alpha-3, transcript variant X6	MSTRG.14602	ATP1A3
513	LOC116948210	sodium/potassium-transporting ATPase subunit alpha-3-like, transcript variant X1	MSTRG.6964	ATP1A3.1
514	ATP1B1	ATPase Na+/K+ transporting subunit beta 1, transcript variant X9	ATP1B1	ATP1B1
515	LOC116944582	sodium/potassium-transporting ATPase subunit beta-1-like	MSTRG.4884	ATP1B1-1
516	LOC116944594	sodium/potassium-transporting ATPase subunit beta-2-like, transcript variant X1	MSTRG.4900	ATP1B2
517	LOC116956314	sodium/potassium-transporting ATPase subunit beta-3-like	MSTRG.11756	ATP1B3.1
518	ATP23	ATP23 metallopeptidase and ATP synthase assembly factor homolog	MSTRG.3787	ATP23
519	ATP2A2	partial true	ATP2A2	ATP2A2
520	LOC116942453	plasma membrane calcium-transporting ATPase 2-like, transcript variant X3	MSTRG.3785	ATP2B2
521	LOC116951307	plasma membrane calcium-transporting ATPase 2-like, transcript variant X6	MSTRG.8698	ATP2B2.1
522	ATP5F1B	ATP synthase F1 subunit beta	MSTRG.10756	ATP5F1B
523	ATP5F1C	ATP synthase F1 subunit gamma, transcript variant X1	MSTRG.9292	ATP5F1C
524	ATP5F1D	ATP synthase F1 subunit delta	MSTRG.225	ATP5F1D
525	ATP5F1E	ATP synthase F1 subunit epsilon	MSTRG.13444	ATP5F1E
526	LOC116938376	ATP synthase subunit g, mitochondrial-like, transcript variant X2	MSTRG.14987	ATP5MG
527	ATP5MPL	ATP synthase membrane subunit 6.8PL	MSTRG.4233	ATP5MPL
528	ATP5PB	ATP synthase peripheral stalk-membrane subunit b	MSTRG.2292	ATP5PB
529	ATP5PD	ATP synthase peripheral stalk subunit d, transcript variant X1	MSTRG.5935	ATP5PD
530	ATP5PF	ATP synthase peripheral stalk subunit F6, transcript variant X1	MSTRG.2028	ATP5PF
531	ATP5PO	partial true	MSTRG.14905	ATP5PO
532	ATP6	ATP synthase F0 subunit 6	ATP6	ATP6
533	ATP6AP1	ATPase H+ transporting accessory protein 1	MSTRG.8708	ATP6AP1
534	ATP6AP2	ATPase H+ transporting accessory protein 2	MSTRG.4885	ATP6AP2
535	ATP6V0B	ATPase H+ transporting V0 subunit b	MSTRG.9069	ATP6V0B
536	ATP6V0C	ATPase H+ transporting V0 subunit c, transcript variant X2	MSTRG.8863	ATP6V0C
537	ATP6V0E1	ATPase H+ transporting V0 subunit e1	MSTRG.3201	ATP6V0E1
538	ATP6V1A	ATPase H+ transporting V1 subunit A, transcript variant X1	MSTRG.11505	ATP6V1A
539	LOC116937901	V-type proton ATPase subunit B-like	MSTRG.14594	ATP6V1B2
540	ATP6V1C1	ATPase H+ transporting V1 subunit C1, transcript variant X1	MSTRG.3339	ATP6V1C1
541	ATP6V1D	ATPase H+ transporting V1 subunit D, transcript variant X1	MSTRG.4922	ATP6V1D
542	ATP6V1E1	ATPase H+ transporting V1 subunit E1	MSTRG.13614	ATP6V1E1
543	ATP6V1F	ATPase H+ transporting V1 subunit F	MSTRG.9368	ATP6V1F
544	LOC116938390	V-type proton ATPase subunit G 1-like, transcript variant X1	MSTRG.14992	ATP6V1G1
545	LOC116950424	V-type proton ATPase subunit G 2-like	MSTRG.8144	ATP6V1G2.1
546	ATP6V1H	ATPase H+ transporting V1 subunit H	MSTRG.8927	ATP6V1H
547	ATP8	ATP synthase F0 subunit 8	ATP8	ATP8
548	ATP8A1	ATPase phospholipid transporting 8A1, transcript variant X4	MSTRG.4121	ATP8A1
549	ATP9B	ATPase phospholipid transporting 9B (putative), transcript variant X3	MSTRG.9143	ATP9B
550	ATPAF1	ATP synthase mitochondrial F1 complex assembly factor 1, transcript variant X2	MSTRG.298	ATPAF1
551	ATPAF2	ATP synthase mitochondrial F1 complex assembly factor 2, transcript variant X1	MSTRG.5727	ATPAF2
552	ATPSCKMT	ATP synthase c subunit lysine N-methyltransferase	MSTRG.7248	ATPSCKMT
553	ATR	ATR serine/threonine kinase, transcript variant X4	MSTRG.3428	ATR
554	ATRAID	all-trans retinoic acid induced differentiation factor	MSTRG.5388	ATRAID
555	ATRIP	ATR interacting protein, transcript variant X2	MSTRG.8721	ATRIP
556	ATRN	attractin, transcript variant X2	MSTRG.2555	ATRN
557	ATRX	ATRX chromatin remodeler	MSTRG.11417	ATRX
558	ATXN1	ataxin 1	MSTRG.10474	ATXN1
559	ATXN10	ataxin 10	MSTRG.9621	ATXN10
560	LOC116950060	ataxin-2-like, transcript variant X3	MSTRG.8063	ATXN2L.2
561	ATXN3	ataxin 3, transcript variant X1	MSTRG.6777	ATXN3
562	ATXN7L3	ataxin 7 like 3, transcript variant X4	MSTRG.1358	ATXN7L3
563	LOC116943746	methylglutaconyl-CoA hydratase, mitochondrial-like	MSTRG.319	AUH
564	AUP1	AUP1 lipid droplet regulating VLDL assembly factor, transcript variant X1	MSTRG.2594	AUP1
565	AURKAIP1	aurora kinase A interacting protein 1, transcript variant X2	MSTRG.14369	AURKAIP1
566	AUTS2	activator of transcription and developmental regulator AUTS2, transcript variant X7	AUTS2	AUTS2
567	AVEN	apoptosis and caspase activation inhibitor, transcript variant X2	MSTRG.2039	AVEN
568	LOC116940901	late secretory pathway protein AVL9 homolog	MSTRG.2839	AVL9.1
569	AXDND1	axonemal dynein light chain domain containing 1	MSTRG.6251	AXDND1
570	AXIN1	axin 1	MSTRG.7874	AXIN1
571	LOC116955145	axin-1-like	MSTRG.11074	AXIN1-3
572	AXL	AXL receptor tyrosine kinase, transcript variant X1	MSTRG.6405	AXL
573	AZI2	5-azacytidine induced 2, transcript variant X1	MSTRG.2869	AZI2
574	B3GALNT2	beta-1,3-N-acetylgalactosaminyltransferase 2, transcript variant X3	B3GALNT2	B3GALNT2
575	B3GALT2	beta-1,3-galactosyltransferase 2, transcript variant X1	MSTRG.1633	B3GALT2
576	LOC116953260	beta-1,3-galactosyltransferase 4-like, transcript variant X4	MSTRG.9800	B3GALT4
577	B3GALT6	beta-1,3-galactosyltransferase 6	MSTRG.6146	B3GALT6
578	B3GAT3	beta-1,3-glucuronyltransferase 3	MSTRG.7130	B3GAT3
579	B3GLCT	beta 3-glucosyltransferase	MSTRG.4004	B3GLCT
580	B3GNT2	UDP-GlcNAc:betaGal beta-1,3-N-acetylglucosaminyltransferase 2, transcript variant X4	MSTRG.1947	B3GNT2
581	B3GNT5	UDP-GlcNAc:betaGal beta-1,3-N-acetylglucosaminyltransferase 5, transcript variant X2	MSTRG.10588	B3GNT5
582	B3GNTL1	UDP-GlcNAc:betaGal beta-1,3-N-acetylglucosaminyltransferase like 1, transcript variant X6	B3GNTL1	B3GNTL1
583	B4GALT3	beta-1,4-galactosyltransferase 3, transcript variant X2	MSTRG.11520	B4GALT3
584	B4GALT7	beta-1,4-galactosyltransferase 7, transcript variant X2	MSTRG.13677	B4GALT7
585	B4GAT1	beta-1,4-glucuronyltransferase 1, transcript variant X1	MSTRG.6727	B4GAT1
586	B9D1	B9 domain containing 1	MSTRG.7813	B9D1
587	BAALC	BAALC binder of MAP3K1 and KLF4	MSTRG.6065	BAALC
588	BABAM2	BRISC and BRCA1 A complex member 2, transcript variant X1	MSTRG.3248	BABAM2
589	BAG1	BAG cochaperone 1	MSTRG.630	BAG1
590	BAG3	BAG cochaperone 3	MSTRG.2506	BAG3
591	BAG5	BAG cochaperone 5, transcript variant X3	MSTRG.6396	BAG5
592	LOC116953839	large proline-rich protein BAG6-like, transcript variant X3	MSTRG.10281	BAG6
593	LOC116947871	bromo adjacent homology domain-containing 1 protein-like	MSTRG.6803	BAHD1
594	BAIAP3	BAI1 associated protein 3, transcript variant X3	MSTRG.8845	BAIAP3
595	BAK1	BCL2 antagonist/killer 1	MSTRG.11886	BAK1
596	BANF1	BAF nuclear assembly factor 1, transcript variant X2	MSTRG.10387	BANF1
597	BANP	BTG3 associated nuclear protein	MSTRG.12257	BANP
598	BAP1	BRCA1 associated protein 1	MSTRG.7730	BAP1
599	BARD1	BRCA1 associated RING domain 1, transcript variant X1	MSTRG.7317	BARD1
600	LOC116939281	barH-like 1 homeobox protein	MSTRG.1583	BARHL1
601	BASP1	brain abundant membrane attached signal protein 1, transcript variant X1	MSTRG.9163	BASP1
602	BAX	BCL2 associated X, apoptosis regulator, transcript variant X1	BAX	BAX
603	BAZ1A	bromodomain adjacent to zinc finger domain 1A, transcript variant X2	MSTRG.1957	BAZ1A
604	BAZ2B	bromodomain adjacent to zinc finger domain 2B	MSTRG.1436	BAZ2B
605	BBOF1	basal body orientation factor 1, transcript variant X1	MSTRG.1953	BBOF1
606	BBS1	Bardet-Biedl syndrome 1	MSTRG.2131	BBS1
607	BBS10	Bardet-Biedl syndrome 10, transcript variant X1	BBS10	BBS10
608	BBS2	Bardet-Biedl syndrome 2	MSTRG.9149	BBS2
609	BBS4	Bardet-Biedl syndrome 4	MSTRG.5651	BBS4
610	BBS5	Bardet-Biedl syndrome 5	MSTRG.1371	BBS5
611	BBS7	Bardet-Biedl syndrome 7	MSTRG.4077	BBS7
612	BBS9	Bardet-Biedl syndrome 9, transcript variant X2	MSTRG.2777	BBS9
613	LOC116957836	HMG box transcription factor BBX-like	MSTRG.12864	BBX
614	BCAP31	B cell receptor associated protein 31, transcript variant X1	MSTRG.12855	BCAP31
615	BCAR1	BCAR1 scaffold protein, Cas family member, transcript variant X2	MSTRG.5563	BCAR1
616	BCAS2	BCAS2 pre-mRNA processing factor	MSTRG.5060	BCAS2
617	BCAS3	BCAS3 microtubule associated cell migration factor, transcript variant X1	MSTRG.4530	BCAS3
618	BCCIP	BRCA2 and CDKN1A interacting protein	MSTRG.12787	BCCIP
619	BCKDHA	branched chain keto acid dehydrogenase E1 subunit alpha	MSTRG.6407	BCKDHA
620	BCKDHB	branched chain keto acid dehydrogenase E1 subunit beta	MSTRG.9697	BCKDHB
621	BCKDK	branched chain keto acid dehydrogenase kinase	MSTRG.13443	BCKDK
622	LOC116937490	3-methyl-2-oxobutanoate dehydrogenase [lipoamide] kinase, mitochondrial-like, transcript variant X2	MSTRG.14298	BCKDK-1
623	BCL10	BCL10 immune signaling adaptor	MSTRG.5177	BCL10
624	BCL11A	BAF chromatin remodeling complex subunit BCL11A	BCL11A	BCL11A
625	BCL2L14	BCL2 like 14	BCL2L14	BCL2L14
626	BCL2L2	BCL2 like 2	MSTRG.10483	BCL2L2
627	LOC116944150	bcl-2-like protein 2	MSTRG.4755	BCL2L2-1
628	LOC116948035	B-cell CLL/lymphoma 9-like protein	MSTRG.6890	BCL9L
629	BCO1	beta-carotene oxygenase 1	MSTRG.11606	BCO1
630	LOC116952124	beta,beta-carotene 15,15'-dioxygenase-like	MSTRG.9218	BCO1-2
631	BCR	BCR activator of RhoGEF and GTPase, transcript variant X2	MSTRG.1793	BCR
632	BDH1	3-hydroxybutyrate dehydrogenase 1	MSTRG.11804	BDH1
633	BDH2	3-hydroxybutyrate dehydrogenase 2, transcript variant X1	MSTRG.6841	BDH2
634	BEAN1	brain expressed associated with NEDD4 1	MSTRG.9165	BEAN1
635	BECN1	beclin 1, transcript variant X1	MSTRG.7266	BECN1
636	BEGAIN	brain enriched guanylate kinase associated, transcript variant X1	MSTRG.2004	BEGAIN
637	LOC116955293	BEN domain-containing protein 5-like, transcript variant X2	MSTRG.11148	BEND5
638	BEND6	BEN domain containing 6, transcript variant X1	MSTRG.2776	BEND6
639	BEND7	BEN domain containing 7, transcript variant X1	MSTRG.9285	BEND7
640	BET1	Bet1 golgi vesicular membrane trafficking protein	MSTRG.4585	BET1
641	BET1L	Bet1 golgi vesicular membrane trafficking protein like	MSTRG.2265	BET1L
642	BFAR	bifunctional apoptosis regulator	MSTRG.5801	BFAR
643	BFSP1	beaded filament structural protein 1	MSTRG.1891	BFSP1
644	BHLHA9	basic helix-loop-helix family member a9	BHLHA9	BHLHA9
645	LOC116941788	class E basic helix-loop-helix protein 22-like	MSTRG.3365	BHLHE22
646	BICC1	BicC family RNA binding protein 1, transcript variant X1	BICC1	BICC1
647	BICD1	BICD cargo adaptor 1	MSTRG.6573	BICD1
648	BICDL1	BICD family like cargo adaptor 1	MSTRG.1701	BICDL1
649	BICRA	BRD4 interacting chromatin remodeling complex associated protein, transcript variant X7	MSTRG.4314	BICRA
650	LOC116943343	myc box-dependent-interacting protein 1-like	MSTRG.4321	BIN1.1
651	LOC116947668	amphiphysin-like, transcript variant X1	MSTRG.681	BIN1.3
652	BIN3	bridging integrator 3	MSTRG.3049	BIN3
653	BIRC6	baculoviral IAP repeat containing 6, transcript variant X7	BIRC6	BIRC6
654	LOC116946028	baculoviral IAP repeat-containing protein 7-like, transcript variant X1	MSTRG.5712	BIRC7.2
655	BIVM	basic, immunoglobulin-like variable motif containing, transcript variant X1	BIVM	BIVM
656	BLCAP	BLCAP apoptosis inducing factor	MSTRG.3373	BLCAP
657	BLM	BLM RecQ like helicase, transcript variant X4	BLM	BLM
658	BLMH	bleomycin hydrolase, transcript variant X2	MSTRG.13050	BLMH
659	BLOC1S1	biogenesis of lysosomal organelles complex 1 subunit 1	MSTRG.1329	BLOC1S1
660	BLOC1S2	biogenesis of lysosomal organelles complex 1 subunit 2, transcript variant X2	MSTRG.12946	BLOC1S2
661	BLOC1S3	biogenesis of lysosomal organelles complex 1 subunit 3, transcript variant X2	MSTRG.1991	BLOC1S3
662	BLOC1S5	biogenesis of lysosomal organelles complex 1 subunit 5, transcript variant X1	MSTRG.6014	BLOC1S5
663	BLOC1S6	biogenesis of lysosomal organelles complex 1 subunit 6, transcript variant X2	MSTRG.11424	BLOC1S6
664	BLVRA	biliverdin reductase A, transcript variant X1	MSTRG.559	BLVRA
665	BLVRB	biliverdin reductase B	MSTRG.10355	BLVRB
666	BLZF1	basic leucine zipper nuclear factor 1	MSTRG.12445	BLZF1
667	BMERB1	bMERB domain containing 1, transcript variant X2	MSTRG.11093	BMERB1
668	BMPER	BMP binding endothelial regulator	BMPER	BMPER
669	BMPR1B	bone morphogenetic protein receptor type 1B	MSTRG.8521	BMPR1B
670	BMPR2	bone morphogenetic protein receptor type 2, transcript variant X1	MSTRG.1481	BMPR2
671	BMS1	BMS1 ribosome biogenesis factor, transcript variant X4	MSTRG.5218	BMS1
672	BMT2	base methyltransferase of 25S rRNA 2 homolog, transcript variant X1	MSTRG.3739	BMT2
673	BNIP1	BCL2 interacting protein 1	MSTRG.12586	BNIP1
674	LOC116958779	BCL2/adenovirus E1B 19 kDa protein-interacting protein 3-like, transcript variant X2	MSTRG.13668	BNIP3L
675	LOC116947161	biorientation of chromosomes in cell division protein 1-like	MSTRG.6283	BOD1L1.1
676	BOK	BCL2 family apoptosis regulator BOK	MSTRG.11745	BOK
677	BOLA1	bolA family member 1	MSTRG.10167	BOLA1
678	BOLA3	bolA family member 3	MSTRG.5632	BOLA3
679	BOLL	boule homolog, RNA binding protein, transcript variant X1	BOLL	BOLL
680	BOP1	model_evidence Supporting evidence includes similarity to: 1 EST, 7 Proteins, and 87% coverage of the annotated genomic feature by RNAseq alignments	MSTRG.10562	BOP1
681	BORA	BORA aurora kinase A activator, transcript variant X1	BORA	BORA
682	BORCS5	BLOC-1 related complex subunit 5, transcript variant X6	MSTRG.2217	BORCS5
683	LOC116944067	BLOC-1-related complex subunit 6-like, transcript variant X6	MSTRG.4702	BORCS6
684	BORCS7	BLOC-1 related complex subunit 7	MSTRG.3185	BORCS7
685	LOC116944455	bisphosphoglycerate mutase-like, transcript variant X4	MSTRG.4959	BPGM
686	BPNT1	3'(2'), 5'-bisphosphate nucleotidase 1, transcript variant X2	MSTRG.2012	BPNT1
687	BPNT2	3'(2'), 5'-bisphosphate nucleotidase 2	MSTRG.3871	BPNT2
688	BPTF	bromodomain PHD finger transcription factor, transcript variant X5	MSTRG.5923	BPTF
689	LOC116952677	serine/threonine-protein kinase B-raf-like, transcript variant X2	MSTRG.9569	BRAF.2
690	BRAP	BRCA1 associated protein	MSTRG.14872	BRAP
691	BRCA1	BRCA1 DNA repair associated, transcript variant X1	BRCA1	BRCA1
692	BRCA2	BRCA2 DNA repair associated, transcript variant X3	MSTRG.4700	BRCA2
693	BRCC3	BRCA1/BRCA2-containing complex subunit 3	MSTRG.9797	BRCC3
694	LOC116958053	bromodomain-containing protein DDB_G0280777-like	MSTRG.12979	BRD2.1
695	BRD3OS	partial true	MSTRG.11182	BRD3OS
696	BRD8	bromodomain containing 8, transcript variant X3	MSTRG.3135	BRD8
697	BRF1	BRF1 RNA polymerase III transcription initiation factor subunit, transcript variant X2	MSTRG.7053	BRF1
698	LOC116955134	brain protein I3-like, transcript variant X1	MSTRG.11058	BRI3.1
699	LOC116956518	brain protein I3-like, transcript variant X2	MSTRG.1181	BRI3.2
700	BRICD5	BRICHOS domain containing 5	BRICD5	BRICD5
701	LOC116953185	BMP/retinoic acid-inducible neural-specific protein 1-like, transcript variant X1	MSTRG.9865	BRINP1
702	BRIP1	BRCA1 interacting protein C-terminal helicase 1	BRIP1	BRIP1
703	BRIX1	biogenesis of ribosomes BRX1	MSTRG.115	BRIX1
704	BROX	BRO1 domain and CAAX motif containing, transcript variant X1	MSTRG.14415	BROX
705	BRPF1	bromodomain and PHD finger containing 1	MSTRG.7475	BRPF1
706	LOC116939983	serine/threonine-protein kinase BRSK2-like, transcript variant X2	MSTRG.2248	BRSK2
707	LOC116944370	serine/threonine-protein kinase BRSK2-like, transcript variant X1	MSTRG.4950	BRSK2.1
708	LOC116956483	serine/threonine-protein kinase BRSK2-like	MSTRG.11847	BRSK2.2
709	BSCL2	BSCL2 lipid droplet biogenesis associated, seipin	MSTRG.5019	BSCL2
710	BSDC1	BSD domain containing 1, transcript variant X2	MSTRG.857	BSDC1
711	LOC116942083	basigin-like, transcript variant X1	MSTRG.3596	BSG
712	BSND	barttin CLCNK type accessory subunit beta	BSND	BSND
713	LOC116941240	ADP-ribosyl cyclase/cyclic ADP-ribose hydrolase 2-like	MSTRG.3064	BST1.1
714	BSX	brain specific homeobox	BSX	BSX
715	BTAF1	B-TFIID TATA-box binding protein associated factor 1, transcript variant X1	MSTRG.2541	BTAF1
716	BTBD10	BTB domain containing 10, transcript variant X2	MSTRG.2223	BTBD10
717	BTBD17	BTB domain containing 17, transcript variant X1	BTBD17	BTBD17
718	BTBD19	BTB domain containing 19, transcript variant X2	MSTRG.3006	BTBD19
719	BTBD2	BTB domain containing 2	MSTRG.3494	BTBD2
720	BTBD9	BTB domain containing 9, transcript variant X1	MSTRG.7085	BTBD9
721	BTD	biotinidase	MSTRG.713	BTD
722	BUB3	BUB3 mitotic checkpoint protein, transcript variant X2	MSTRG.3147	BUB3
723	BUD31	BUD31 homolog, transcript variant X2	MSTRG.8774	BUD31
724	LOC116954257	protein bunched, class 2/F/G isoform-like	MSTRG.10444	bun
725	BYSL	bystin like	MSTRG.9358	BYSL
726	BZW2	basic leucine zipper and W2 domains 2, transcript variant X2	MSTRG.2953	BZW2
727	C10H1orf35	chromosome 10 C1orf35 homolog	MSTRG.2834	C10H1orf35
728	C10H7orf57	chromosome 10 C7orf57 homolog, transcript variant X3	MSTRG.2894	C10H7orf57
729	C11H10orf95	chromosome 11 C10orf95 homolog	C11H10orf95	C11H10orf95
730	C11H2orf42	chromosome 11 C2orf42 homolog	MSTRG.3035	C11H2orf42
731	C11H5orf24	chromosome 11 C5orf24 homolog	MSTRG.3098	C11H5orf24
732	C13H9orf135	chromosome 13 C9orf135 homolog	C13H9orf135	C13H9orf135
733	C13H9orf64	chromosome 13 C9orf64 homolog, transcript variant X3	MSTRG.3479	C13H9orf64
734	C14H11orf98	chromosome 14 C11orf98 homolog	MSTRG.3635	C14H11orf98
735	C14H12orf45	chromosome 14 C12orf45 homolog	MSTRG.3772	C14H12orf45
736	C14H12orf56	chromosome 14 C12orf56 homolog	MSTRG.3767	C14H12orf56
737	C15H1orf216	chromosome 15 C1orf216 homolog, transcript variant X2	MSTRG.3862	C15H1orf216
738	C15H6orf226	chromosome 15 C6orf226 homolog	MSTRG.3843	C15H6orf226
739	C16H4orf33	chromosome 16 C4orf33 homolog, transcript variant X2	MSTRG.4108	C16H4orf33
740	C16H4orf46	chromosome 16 C4orf46 homolog	C16H4orf46	C16H4orf46
741	C18H7orf25	chromosome 18 C7orf25 homolog	MSTRG.4421	C18H7orf25
742	C18H8orf48	chromosome 18 C8orf48 homolog, transcript variant X6	MSTRG.4467	C18H8orf48
743	C1D	C1D nuclear receptor corepressor	MSTRG.3388	C1D
744	LOC116955724	C1GALT1-specific chaperone 1-like	MSTRG.11374	C1GALT1C1
745	C1H15orf61	chromosome 1 C15orf61 homolog, transcript variant X1	C1H15orf61	C1H15orf61
746	C1QBP	complement C1q binding protein	MSTRG.1790	C1QBP
747	C1QTNF12	C1q and TNF related 12	C1QTNF12	C1QTNF12
748	C1QTNF3	C1q and TNF related 3, transcript variant X1	MSTRG.3519	C1QTNF3
749	C1QTNF4	C1q and TNF related 4	C1QTNF4	C1QTNF4
750	LOC116948989	complement C1q tumor necrosis factor-related protein 5-like	MSTRG.7448	C1QTNF5
751	LOC116957443	complement C1q tumor necrosis factor-related protein 8-like	MSTRG.12588	C1QTNF8
752	C21H11orf96	chromosome 21 C11orf96 homolog, transcript variant X2	C21H11orf96	C21H11orf96
753	C21H17orf49	chromosome 21 C17orf49 homolog, transcript variant X1	MSTRG.4925	C21H17orf49
754	C22H1orf112	chromosome 22 C1orf112 homolog, transcript variant X4	MSTRG.5191	C22H1orf112
755	C23H6orf58	chromosome 23 C6orf58 homolog	C23H6orf58	C23H6orf58
756	C25H12orf57	chromosome 25 C12orf57 homolog	MSTRG.5597	C25H12orf57
757	C25H14orf93	chromosome 25 C14orf93 homolog	MSTRG.5630	C25H14orf93
758	C25H1orf109	chromosome 25 C1orf109 homolog, transcript variant X2	C25H1orf109	C25H1orf109
759	C25H8orf82	chromosome 25 C8orf82 homolog	MSTRG.5654	C25H8orf82
760	C26H7orf26	chromosome 26 C7orf26 homolog, transcript variant X2	MSTRG.5924	C26H7orf26
761	C26H8orf33	chromosome 26 C8orf33 homolog, transcript variant X3	MSTRG.5936	C26H8orf33
762	C29H1orf115	chromosome 29 C1orf115 homolog, transcript variant X2	MSTRG.6290	C29H1orf115
763	C29H1orf198	chromosome 29 C1orf198 homolog, transcript variant X2	MSTRG.6372	C29H1orf198
764	C2CD2L	C2CD2 like, transcript variant X1	MSTRG.6896	C2CD2L
765	C2CD3	C2 domain containing 3 centriole elongation regulator, transcript variant X1	C2CD3	C2CD3
766	C2CD5	C2 calcium dependent domain containing 5, transcript variant X2	C2CD5	C2CD5
767	C30H1orf194	chromosome 30 C1orf194 homolog, transcript variant X2	MSTRG.6510	C30H1orf194
768	C31H14orf119	chromosome 31 C14orf119 homolog, transcript variant X2	MSTRG.6827	C31H14orf119
769	C31H15orf41	chromosome 31 C15orf41 homolog, transcript variant X1	MSTRG.6685	C31H15orf41
770	C32H22orf15	chromosome 32 C22orf15 homolog, transcript variant X2	C32H22orf15	C32H22orf15
771	C33H19orf54	chromosome 33 C19orf54 homolog, transcript variant X3	C33H19orf54	C33H19orf54
772	C33H1orf56	chromosome 33 C1orf56 homolog	C33H1orf56	C33H1orf56
773	C34HXorf38	chromosome 34 CXorf38 homolog, transcript variant X3	MSTRG.7199	C34HXorf38
774	C36H12orf66	chromosome 36 C12orf66 homolog, transcript variant X3	MSTRG.7678	C36H12orf66
775	C37H17orf75	chromosome 37 C17orf75 homolog	MSTRG.7899	C37H17orf75
776	C37H1orf146	chromosome 37 C1orf146 homolog, transcript variant X1	C37H1orf146	C37H1orf146
777	C38H22orf39	chromosome 38 C22orf39 homolog	MSTRG.8049	C38H22orf39
778	C39H1orf50	chromosome 39 C1orf50 homolog	MSTRG.8178	C39H1orf50
779	C3H11orf88	chromosome 3 C11orf88 homolog, transcript variant X3	C3H11orf88	C3H11orf88
780	C3H16orf89	chromosome 3 C16orf89 homolog	C3H16orf89	C3H16orf89
781	C3H17orf67	chromosome 3 C17orf67 homolog, transcript variant X2	C3H17orf67	C3H17orf67
782	C3H22orf23	chromosome 3 C22orf23 homolog	MSTRG.1170	C3H22orf23
783	C3H7orf50	chromosome 3 C7orf50 homolog	MSTRG.1035	C3H7orf50
784	C3HXorf56	chromosome 3 CXorf56 homolog	MSTRG.1094	C3HXorf56
785	LOC116952274	uncharacterized protein C3orf18 homolog	MSTRG.9302	C3orf18
786	C40H18orf54	chromosome 40 C18orf54 homolog, transcript variant X2	C40H18orf54	C40H18orf54
787	C41H10orf105	chromosome 41 C10orf105 homolog	MSTRG.8511	C41H10orf105
788	C41H2orf69	chromosome 41 C2orf69 homolog, transcript variant X6	MSTRG.8579	C41H2orf69
789	C41H4orf47	chromosome 41 C4orf47 homolog, transcript variant X2	C41H4orf47	C41H4orf47
790	C42H3orf14	chromosome 42 C3orf14 homolog, transcript variant X2	MSTRG.8724	C42H3orf14
791	C42H3orf84	chromosome 42 C3orf84 homolog	MSTRG.8643	C42H3orf84
792	C43H6orf120	chromosome 43 C6orf120 homolog	MSTRG.8873	C43H6orf120
793	C43H6orf62	chromosome 43 C6orf62 homolog	MSTRG.8885	C43H6orf62
794	C44H19orf44	chromosome 44 C19orf44 homolog, transcript variant X2	MSTRG.9037	C44H19orf44
795	C45H20orf85	chromosome 45 C20orf85 homolog, transcript variant X1	C45H20orf85	C45H20orf85
796	C45H5orf22	chromosome 45 C5orf22 homolog, transcript variant X1	MSTRG.9226	C45H5orf22
797	C46H12orf73	chromosome 46 C12orf73 homolog	MSTRG.9322	C46H12orf73
798	C48H3orf20	chromosome 48 C3orf20 homolog	C48H3orf20	C48H3orf20
799	C49H11orf65	chromosome 49 C11orf65 homolog, transcript variant X2	MSTRG.9728	C49H11orf65
800	C49HXorf58	chromosome 49 CXorf58 homolog, transcript variant X3	C49HXorf58	C49HXorf58
801	C4H2orf49	chromosome 4 C2orf49 homolog	MSTRG.1552	C4H2orf49
802	C4H2orf76	chromosome 4 C2orf76 homolog, transcript variant X3	MSTRG.1292	C4H2orf76
803	C4H7orf31	chromosome 4 C7orf31 homolog	C4H7orf31	C4H7orf31
804	C50H2orf16	chromosome 50 C2orf16 homolog, transcript variant X2	C50H2orf16	C50H2orf16
805	C50H9orf16	chromosome 50 C9orf16 homolog	MSTRG.9777	C50H9orf16
806	C51H6orf118	chromosome 51 C6orf118 homolog	MSTRG.9984	C51H6orf118
807	C52H19orf25	chromosome 52 C19orf25 homolog	MSTRG.10231	C52H19orf25
808	C52H1orf43	chromosome 52 C1orf43 homolog	MSTRG.10071	C52H1orf43
809	C52H9orf85	chromosome 52 C9orf85 homolog	MSTRG.10227	C52H9orf85
810	C54H16orf87	chromosome 54 C16orf87 homolog, transcript variant X1	C54H16orf87	C54H16orf87
811	C54H18orf63	chromosome 54 C18orf63 homolog	C54H18orf63	C54H18orf63
812	C54H8orf37	chromosome 54 C8orf37 homolog, transcript variant X2	MSTRG.10494	C54H8orf37
813	C57H15orf48	chromosome 57 C15orf48 homolog	MSTRG.10938	C57H15orf48
814	C59H1orf21	chromosome 59 C1orf21 homolog, transcript variant X2	MSTRG.11239	C59H1orf21
815	C59H6orf136	chromosome 59 C6orf136 homolog, transcript variant X2	MSTRG.11243	C59H6orf136
816	C59H9orf78	chromosome 59 C9orf78 homolog	MSTRG.11222	C59H9orf78
817	C5H12orf49	chromosome 5 C12orf49 homolog, transcript variant X2	MSTRG.1803	C5H12orf49
818	C5H12orf65	chromosome 5 C12orf65 homolog	MSTRG.1809	C5H12orf65
819	C5H19orf53	chromosome 5 C19orf53 homolog	MSTRG.1607	C5H19orf53
820	C63H16orf70	chromosome 63 C16orf70 homolog	MSTRG.11632	C63H16orf70
821	C65H12orf29	chromosome 65 C12orf29 homolog	C65H12orf29	C65H12orf29
822	C65H12orf4	chromosome 65 C12orf4 homolog, transcript variant X3	MSTRG.11875	C65H12orf4
823	C68H2orf68	chromosome 68 C2orf68 homolog	MSTRG.12942	C68H2orf68
824	C6H11orf68	chromosome 6 C11orf68 homolog, transcript variant X2	MSTRG.2128	C6H11orf68
825	C6H19orf47	chromosome 6 C19orf47 homolog	MSTRG.1898	C6H19orf47
826	C6H1orf131	chromosome 6 C1orf131 homolog	MSTRG.1812	C6H1orf131
827	C77H11orf54	chromosome 77 C11orf54 homolog	MSTRG.13450	C77H11orf54
828	C79H15orf40	chromosome 79 C15orf40 homolog	C79H15orf40	C79H15orf40
829	C82H1orf52	chromosome 82 C1orf52 homolog	MSTRG.12761	C82H1orf52
830	C8H10orf53	chromosome 8 C10orf53 homolog, transcript variant X2	MSTRG.2354	C8H10orf53
831	C9H20orf194	chromosome 9 C20orf194 homolog, transcript variant X2	MSTRG.2557	C9H20orf194
832	C9H20orf27	chromosome 9 C20orf27 homolog, transcript variant X1	MSTRG.2618	C9H20orf27
833	C9H2orf81	chromosome 9 C2orf81 homolog, transcript variant X1	MSTRG.2604	C9H2orf81
834	C9orf72	C9orf72-SMCR8 complex subunit	MSTRG.7376	C9orf72
835	CA10	carbonic anhydrase 10, transcript variant X1	MSTRG.8751	CA10
836	CA14	carbonic anhydrase 14, transcript variant X3	CA14	CA14
837	LOC116957655	carbonic anhydrase 14-like, transcript variant X1	MSTRG.282	CA14-1
838	LOC116945823	carbonic anhydrase 7-like, transcript variant X1	MSTRG.5568	CA7
839	CA8	carbonic anhydrase 8, transcript variant X3	CA8	CA8
840	CAAP1	caspase activity and apoptosis inhibitor 1	MSTRG.301	CAAP1
841	CAB39	calcium binding protein 39, transcript variant X1	MSTRG.9526	CAB39
842	CABCOCO1	ciliary associated calcium binding coiled-coil 1	MSTRG.3045	CABCOCO1
843	CABIN1	calcineurin binding protein 1	MSTRG.1764	CABIN1
844	LOC116942544	CDK5 and ABL1 enzyme substrate 2-like, transcript variant X1	MSTRG.3839	CABLES2
845	LOC116957795	CDK5 and ABL1 enzyme substrate 2-like	MSTRG.12832	CABLES2.1
846	CABP7	calcium binding protein 7, transcript variant X1	CABP7	CABP7
847	CACFD1	calcium channel flower domain containing 1	MSTRG.9829	CACFD1
848	CACHD1	cache domain containing 1	CACHD1	CACHD1
849	LOC116947543	voltage-dependent L-type calcium channel subunit alpha-1D-like	MSTRG.6575	CACNA1D.1
850	LOC116949353	voltage-dependent L-type calcium channel subunit alpha-1D-like, transcript variant X10	MSTRG.7664	CACNA1D.2
851	LOC116955176	voltage-dependent T-type calcium channel subunit alpha-1H-like	MSTRG.10998	CACNA1H.1
852	LOC116942379	voltage-dependent calcium channel subunit alpha-2/delta-2-like, transcript variant X1	MSTRG.3717	CACNA2D2
853	LOC116952813	voltage-dependent calcium channel subunit alpha-2/delta-3-like, transcript variant X2	MSTRG.9656	CACNA2D3.1
854	LOC116949182	voltage-dependent L-type calcium channel subunit beta-3-like, transcript variant X2	MSTRG.762	CACNB3
855	LOC116943854	voltage-dependent L-type calcium channel subunit beta-4-like, transcript variant X3	MSTRG.4548	CACNB4
856	CACNG1	calcium voltage-gated channel auxiliary subunit gamma 1	CACNG1	CACNG1
857	LOC116946191	voltage-dependent calcium channel gamma-2 subunit-like, transcript variant X1	MSTRG.5793	CACNG2
858	CACNG3	calcium voltage-gated channel auxiliary subunit gamma 3	CACNG3	CACNG3
859	LOC116951515	voltage-dependent calcium channel gamma-5 subunit-like	MSTRG.8804	CACNG5
860	LOC116957315	voltage-dependent calcium channel gamma-5 subunit-like	MSTRG.12534	CACNG5.1
861	CACTIN	cactin, spliceosome C complex subunit, transcript variant X1	MSTRG.337	CACTIN
862	CACYBP	calcyclin binding protein	MSTRG.9863	CACYBP
863	CAD	carbamoyl-phosphate synthetase 2, aspartate transcarbamylase, and dihydroorotase, transcript variant X1	MSTRG.975	CAD
864	LOC116955904	cell adhesion molecule 2-like	MSTRG.11517	CADM2.1
865	CADPS	calcium dependent secretion activator, transcript variant X21	MSTRG.6500	CADPS
866	LOC116954250	calretinin-like	MSTRG.10410	CALB2.1
867	LOC116956471	caldesmon, smooth muscle-like	MSTRG.11852	CALD1
868	CALML4	calmodulin like 4, transcript variant X2	MSTRG.14507	CALML4
869	LOC116952337	calcium/calmodulin-dependent protein kinase type 1-like	MSTRG.9340	CAMK1
870	LOC116942438	calcium/calmodulin-dependent protein kinase type 1D-like	MSTRG.3773	CAMK1D
871	LOC116940339	calcium/calmodulin-dependent protein kinase type II delta chain, transcript variant X8	MSTRG.2476	CAMK2D
872	LOC116951021	calcium/calmodulin-dependent protein kinase type II delta chain-like, transcript variant X2	MSTRG.8444	CAMK2D.1
873	CAMKMT	calmodulin-lysine N-methyltransferase	MSTRG.6671	CAMKMT
874	CAMKV	CaM kinase like vesicle associated	MSTRG.9395	CAMKV
875	CAMLG	calcium modulating ligand, transcript variant X2	MSTRG.8469	CAMLG
876	CAMSAP1	calmodulin regulated spectrin associated protein 1	MSTRG.13146	CAMSAP1
877	CAMSAP2	calmodulin regulated spectrin associated protein family member 2, transcript variant X1	MSTRG.5157	CAMSAP2
878	LOC116943637	calnexin-like, transcript variant X3	MSTRG.4433	CANX
879	LOC116938435	adenylyl cyclase-associated protein 1-like, transcript variant X2	MSTRG.15031	CAP1
880	LOC116939783	calpain-1 catalytic subunit-like	MSTRG.2049	CAPN1.1
881	CAPN15	calpain 15	MSTRG.7772	CAPN15
882	CAPN7	calpain 7	MSTRG.822	CAPN7
883	LOC116954024	calpain small subunit 1-like, transcript variant X2	MSTRG.10340	CAPNS1.1
884	LOC116945580	caprin-1-like, transcript variant X6	MSTRG.5463	CAPRIN1
885	CAPZB	capping actin protein of muscle Z-line subunit beta, transcript variant X2	MSTRG.14576	CAPZB
886	CARD18	caspase recruitment domain family member 18, transcript variant X3	CARD18	CARD18
887	CARHSP1	calcium regulated heat stable protein 1	MSTRG.5842	CARHSP1
888	CARM1	coactivator associated arginine methyltransferase 1, transcript variant X2	MSTRG.9060	CARM1
889	CARMIL1	capping protein regulator and myosin 1 linker 1, transcript variant X1	MSTRG.9233	CARMIL1
890	CARNMT1	carnosine N-methyltransferase 1, transcript variant X1	MSTRG.6883	CARNMT1
891	CARNS1	model_evidence Supporting evidence includes similarity to: 4 Proteins, and 69% coverage of the annotated genomic feature by RNAseq alignments	MSTRG.13769	CARNS1
892	CARS1	cysteinyl-tRNA synthetase 1	MSTRG.5451	CARS1
893	CARS2	cysteinyl-tRNA synthetase 2, mitochondrial, transcript variant X1	MSTRG.4055	CARS2
894	CARTPT	CART prepropeptide	MSTRG.239	CARTPT
895	CASC1	cancer susceptibility 1, transcript variant X1	CASC1	CASC1
896	CASC3	CASC3 exon junction complex subunit, transcript variant X2	MSTRG.10828	CASC3
897	CASD1	CAS1 domain containing 1	MSTRG.1332	CASD1
898	LOC116940699	casein kinase I, transcript variant X1	MSTRG.2707	casein kinase I, transcript variant X1
899	CASP10	caspase 10	MSTRG.1536	CASP10
900	LOC116955107	caspase-14-like, transcript variant X1	MSTRG.11079	CASP14
901	CASP2	caspase 2, transcript variant X2	MSTRG.13270	CASP2
902	CASP3	caspase 3, transcript variant X1	MSTRG.2429	CASP3
903	CASP6	caspase 6, transcript variant X1	CASP6	CASP6
904	CASP9	caspase 9, transcript variant X1	MSTRG.6207	CASP9
905	CAT	catalase, transcript variant X1	MSTRG.883	CAT
906	CATIP	ciliogenesis associated TTC17 interacting protein	CATIP	CATIP
907	CAV1	caveolin 1	CAV1	CAV1
908	CAV2	caveolin 2	CAV2	CAV2
909	LOC116943945	caveolae-associated protein 2-like	MSTRG.4638	CAVIN2.1
910	CBARP	CACN subunit beta associated regulatory protein, transcript variant X1	MSTRG.9099	CBARP
911	CBFB	core-binding factor subunit beta, transcript variant X2	CBFB	CBFB
912	LOC116957834	E3 ubiquitin-protein ligase CBL-B-B-like	MSTRG.12867	CBLB
913	LOC116954123	cerebellin-1-like	MSTRG.10529	CBLN1.2
914	CBR1	carbonyl reductase 1, transcript variant X1	MSTRG.2378	CBR1
915	CBX1	chromobox 1, transcript variant X3	MSTRG.4626	CBX1
916	LOC116948669	chromobox protein homolog 1-like, transcript variant X5	MSTRG.7273	CBX1-4
917	CBX7	chromobox 7	CBX7	CBX7
918	CBY1	chibby family member 1, beta catenin antagonist, transcript variant X2	MSTRG.14376	CBY1
919	CC2D2A	coiled-coil and C2 domain containing 2A, transcript variant X2	CC2D2A	CC2D2A
920	CCAR1	cell division cycle and apoptosis regulator 1, transcript variant X2	MSTRG.8445	CCAR1
921	CCBE1	collagen and calcium binding EGF domains 1	CCBE1	CCBE1
922	CCDC103	coiled-coil domain containing 103, transcript variant X1	MSTRG.2822	CCDC103
923	CCDC105	coiled-coil domain containing 105	CCDC105	CCDC105
924	CCDC106	coiled-coil domain containing 106, transcript variant X3	CCDC106	CCDC106
925	CCDC112	coiled-coil domain containing 112, transcript variant X2	MSTRG.3474	CCDC112
926	CCDC113	coiled-coil domain containing 113	MSTRG.5613	CCDC113
927	CCDC115	coiled-coil domain containing 115, transcript variant X4	MSTRG.7623	CCDC115
928	CCDC12	coiled-coil domain containing 12	MSTRG.4661	CCDC12
929	CCDC122	coiled-coil domain containing 122, transcript variant X1	CCDC122	CCDC122
930	CCDC124	coiled-coil domain containing 124	MSTRG.10043	CCDC124
931	CCDC125	coiled-coil domain containing 125, transcript variant X2	CCDC125	CCDC125
932	CCDC126	coiled-coil domain containing 126	MSTRG.4601	CCDC126
933	CCDC13	coiled-coil domain containing 13, transcript variant X2	CCDC13	CCDC13
934	CCDC130	coiled-coil domain containing 130	MSTRG.13084	CCDC130
935	CCDC134	coiled-coil domain containing 134, transcript variant X2	MSTRG.8767	CCDC134
936	CCDC137	coiled-coil domain containing 137	MSTRG.8839	CCDC137
937	CCDC138	coiled-coil domain containing 138, transcript variant X2	MSTRG.4058	CCDC138
938	CCDC141	coiled-coil domain containing 141	CCDC141	CCDC141
939	CCDC149	coiled-coil domain containing 149, transcript variant X4	MSTRG.3152	CCDC149
940	CCDC150	coiled-coil domain containing 150, transcript variant X6	MSTRG.6185	CCDC150
941	CCDC151	coiled-coil domain containing 151, transcript variant X2	CCDC151	CCDC151
942	CCDC153	coiled-coil domain containing 153	MSTRG.12865	CCDC153
943	CCDC169	coiled-coil domain containing 169, transcript variant X1	MSTRG.4074	CCDC169
944	CCDC17	coiled-coil domain containing 17	CCDC17	CCDC17
945	CCDC171	coiled-coil domain containing 171, transcript variant X1	CCDC171	CCDC171
946	CCDC173	coiled-coil domain containing 173	MSTRG.1375	CCDC173
947	CCDC174	coiled-coil domain containing 174	MSTRG.9645	CCDC174
948	CCDC177	coiled-coil domain containing 177	MSTRG.6728	CCDC177
949	CCDC180	coiled-coil domain containing 180, transcript variant X3	MSTRG.11179	CCDC180
950	CCDC181	coiled-coil domain containing 181	MSTRG.14640	CCDC181
951	CCDC186	model_evidence Supporting evidence includes similarity to: 10 ESTs, 7 Proteins, and 100% coverage of the annotated genomic feature by RNAseq alignments, including 69 samples with support for all annotated introns	MSTRG.2627	CCDC186
952	CCDC189	coiled-coil domain containing 189	MSTRG.8023	CCDC189
953	CCDC197	coiled-coil domain containing 197, transcript variant X2	CCDC197	CCDC197
954	CCDC22	coiled-coil domain containing 22, transcript variant X2	MSTRG.9572	CCDC22
955	CCDC24	coiled-coil domain containing 24, transcript variant X2	CCDC24	CCDC24
956	CCDC25	coiled-coil domain containing 25, transcript variant X3	MSTRG.5313	CCDC25
957	CCDC28B	coiled-coil domain containing 28B	MSTRG.11361	CCDC28B
958	CCDC3	coiled-coil domain containing 3, transcript variant X3	CCDC3	CCDC3
959	CCDC32	coiled-coil domain containing 32	MSTRG.4243	CCDC32
960	CCDC34	coiled-coil domain containing 34	MSTRG.11866	CCDC34
961	CCDC39	coiled-coil domain containing 39, transcript variant X2	CCDC39	CCDC39
962	CCDC40	coiled-coil domain containing 40, transcript variant X2	MSTRG.7836	CCDC40
963	CCDC43	coiled-coil domain containing 43	MSTRG.9986	CCDC43
964	CCDC47	coiled-coil domain containing 47, transcript variant X3	MSTRG.1399	CCDC47
965	LOC116954061	coiled-coil domain-containing protein 47-like	MSTRG.10478	CCDC47-1
966	LOC116944493	mitochondrial potassium channel-like	MSTRG.5018	CCDC51
967	CCDC57	coiled-coil domain containing 57, transcript variant X1	CCDC57	CCDC57
968	CCDC58	coiled-coil domain containing 58	CCDC58	CCDC58
969	CCDC59	coiled-coil domain containing 59	MSTRG.2190	CCDC59
970	CCDC6	coiled-coil domain containing 6, transcript variant X2	MSTRG.8573	CCDC6
971	CCDC61	coiled-coil domain containing 61, transcript variant X1	MSTRG.4331	CCDC61
972	CCDC65	coiled-coil domain containing 65	MSTRG.9631	CCDC65
973	CCDC66	coiled-coil domain containing 66, transcript variant X1	MSTRG.8674	CCDC66
974	CCDC74B	coiled-coil domain containing 74B, transcript variant X7	MSTRG.1680	CCDC74B
975	CCDC77	coiled-coil domain containing 77	MSTRG.6542	CCDC77
976	CCDC78	coiled-coil domain containing 78	MSTRG.7424	CCDC78
977	CCDC81	coiled-coil domain containing 81	MSTRG.11258	CCDC81
978	CCDC84	coiled-coil domain containing 84, transcript variant X2	MSTRG.1075	CCDC84
979	LOC116947884	coiled-coil domain-containing protein 85C-like, transcript variant X7	MSTRG.6811	CCDC85C
980	LOC116953978	coiled-coil domain-containing protein 85C-A-like, transcript variant X3	MSTRG.10386	CCDC85C.1
981	LOC116936886	coiled-coil domain-containing protein 86-like	MSTRG.13821	CCDC86
982	CCDC87	coiled-coil domain containing 87, transcript variant X1	MSTRG.493	CCDC87
983	CCDC89	coiled-coil domain containing 89, transcript variant X1	CCDC89	CCDC89
984	CCDC91	coiled-coil domain containing 91, transcript variant X2	MSTRG.2226	CCDC91
985	CCDC93	coiled-coil domain containing 93, transcript variant X2	MSTRG.1461	CCDC93
986	CCDC97	coiled-coil domain containing 97, transcript variant X4	MSTRG.7146	CCDC97
987	CCHCR1	coiled-coil alpha-helical rod protein 1	MSTRG.12600	CCHCR1
988	CCK	cholecystokinin, transcript variant X1	CCK	CCK
989	CCN1	cellular communication network factor 1	MSTRG.5179	CCN1
990	CCN2	cellular communication network factor 2	MSTRG.1012	CCN2
991	CCNB2	cyclin B2	CCNB2	CCNB2
992	CCNB3	cyclin B3	CCNB3	CCNB3
993	CCNC	cyclin C	MSTRG.9680	CCNC
994	LOC116952278	G1/S-specific cyclin-D2-like	MSTRG.913	CCND2.1
995	CCNDBP1	cyclin D1 binding protein 1, transcript variant X2	MSTRG.9129	CCNDBP1
996	CCNF	model_evidence Supporting evidence includes similarity to: 2 ESTs, 3 Proteins, and 96% coverage of the annotated genomic feature by RNAseq alignments	CCNF	CCNF
997	CCNH	cyclin H, transcript variant X2	MSTRG.10072	CCNH
998	CCNL1	cyclin L1	MSTRG.14331	CCNL1
999	CCNQ	cyclin Q	MSTRG.7619	CCNQ
1000	LOC116937351	cyclin-T1-like, transcript variant X2	MSTRG.1272	CCNT1
1001	CCP110	centriolar coiled-coil protein 110	MSTRG.5824	CCP110
1002	CCPG1	cell cycle progression 1	MSTRG.8326	CCPG1
1003	CCS	copper chaperone for superoxide dismutase	MSTRG.1834	CCS
1004	CCSAP	centriole, cilia and spindle associated protein, transcript variant X3	CCSAP	CCSAP
1005	CCT2	chaperonin containing TCP1 subunit 2	MSTRG.4939	CCT2
1006	CCT3	chaperonin containing TCP1 subunit 3	MSTRG.10960	CCT3
1007	CCT4	chaperonin containing TCP1 subunit 4	MSTRG.1993	CCT4
1008	CCT5	chaperonin containing TCP1 subunit 5	MSTRG.7251	CCT5
1009	CCT6A	chaperonin containing TCP1 subunit 6A, transcript variant X2	MSTRG.13797	CCT6A
1010	CCT7	chaperonin containing TCP1 subunit 7	MSTRG.10612	CCT7
1011	CCT8	chaperonin containing TCP1 subunit 8	MSTRG.13091	CCT8
1012	CD151	CD151 molecule (Raph blood group), transcript variant X2	MSTRG.5489	CD151
1013	CD2BP2	CD2 cytoplasmic tail binding protein 2, transcript variant X1	MSTRG.13420	CD2BP2
1014	CD3EAP	CD3e molecule associated protein	MSTRG.6688	CD3EAP
1015	LOC116958586	CD9 antigen-like	MSTRG.13541	CD9.2
1016	CD93	model_evidence Supporting evidence includes similarity to: 7 Proteins, and 100% coverage of the annotated genomic feature by RNAseq alignments	CD93	CD93
1017	CDA	cytidine deaminase	CDA	CDA
1018	CDAN1	codanin 1	MSTRG.10374	CDAN1
1019	CDC123	cell division cycle 123	MSTRG.6597	CDC123
1020	CDC16	cell division cycle 16, transcript variant X4	MSTRG.12992	CDC16
1021	CDC23	cell division cycle 23	MSTRG.2558	CDC23
1022	CDC27	cell division cycle 27	MSTRG.796	CDC27
1023	CDC40	cell division cycle 40	MSTRG.11953	CDC40
1024	CDC42	cell division cycle 42, transcript variant X1	MSTRG.8221	CDC42
1025	CDC45	cell division cycle 45	MSTRG.13034	CDC45
1026	CDC5L	cell division cycle 5 like	MSTRG.9766	CDC5L
1027	CDC6	cell division cycle 6, transcript variant X2	CDC6	CDC6
1028	CDC7	cell division cycle 7, transcript variant X4	CDC7	CDC7
1029	CDC73	cell division cycle 73	MSTRG.1562	CDC73
1030	CDCA3	cell division cycle associated 3, transcript variant X1	CDCA3	CDCA3
1031	CDCA5	cell division cycle associated 5, transcript variant X1	CDCA5	CDCA5
1032	CDCA7	cell division cycle associated 7, transcript variant X2	CDCA7	CDCA7
1033	CDCP1	CUB domain containing protein 1	CDCP1	CDCP1
1034	CDH23	cadherin related 23, transcript variant X2	MSTRG.2335	CDH23
1035	LOC116952044	cadherin-7-like, transcript variant X2	MSTRG.9191	CDH7.1
1036	LOC116940343	cadherin-related family member 1-like	MSTRG.2471	CDHR1
1037	LOC116956478	cell death-inducing p53-target protein 1-like	MSTRG.1176	CDIP1
1038	CDIPT	CDP-diacylglycerol--inositol 3-phosphatidyltransferase	MSTRG.13405	CDIPT
1039	CDK10	cyclin dependent kinase 10, transcript variant X1	MSTRG.12357	CDK10
1040	CDK2AP1	cyclin dependent kinase 2 associated protein 1, transcript variant X3	MSTRG.1808	CDK2AP1
1041	CDK5	cyclin dependent kinase 5	MSTRG.13514	CDK5
1042	LOC116940893	cyclin-dependent kinase 5 activator 1-like	MSTRG.2836	CDK5R1
1043	LOC116943766	cyclin-dependent kinase 5 activator 1-like	MSTRG.4611	CDK5R1.1
1044	LOC116954733	cyclin-dependent kinase 5 activator 1-like	MSTRG.10786	CDK5R1.3
1045	CDK5RAP1	CDK5 regulatory subunit associated protein 1, transcript variant X2	MSTRG.11302	CDK5RAP1
1046	CDK5RAP3	CDK5 regulatory subunit associated protein 3	MSTRG.4627	CDK5RAP3
1047	CDK7	cyclin dependent kinase 7	MSTRG.8383	CDK7
1048	LOC116958174	cyclin-dependent kinase 8-like, transcript variant X1	MSTRG.13109	CDK8
1049	CDK9	cyclin dependent kinase 9, transcript variant X1	MSTRG.9818	CDK9
1050	CDKAL1	CDK5 regulatory subunit associated protein 1 like 1, transcript variant X1	MSTRG.3378	CDKAL1
1051	CDKL4	cyclin dependent kinase like 4	MSTRG.4206	CDKL4
1052	CDKL5	cyclin dependent kinase like 5	MSTRG.11370	CDKL5
1053	LOC116939934	cyclin-dependent kinase inhibitor 1-like	MSTRG.2214	CDKN1A
1054	CDKN1B	cyclin dependent kinase inhibitor 1B, transcript variant X1	MSTRG.2213	CDKN1B
1055	CDKN3	cyclin dependent kinase inhibitor 3, transcript variant X2	MSTRG.6394	CDKN3
1056	CDO1	cysteine dioxygenase type 1	MSTRG.3471	CDO1
1057	CDPF1	cysteine rich DPF motif domain containing 1, transcript variant X2	MSTRG.10981	CDPF1
1058	LOC116951504	cerebellar degeneration-related protein 2-like, transcript variant X1	MSTRG.8830	CDR2L
1059	LOC116955097	cerebellar degeneration-related protein 2-like	MSTRG.11040	CDR2L.1
1060	CDS2	CDP-diacylglycerol synthase 2	MSTRG.2443	CDS2
1061	CDT1	chromatin licensing and DNA replication factor 1	CDT1	CDT1
1062	CDV3	CDV3 homolog	MSTRG.10824	CDV3
1063	LOC116952234	carcinoembryonic antigen-related cell adhesion molecule 2-like	MSTRG.9305	Ceacam2
1064	LOC116957044	CCAAT/enhancer-binding protein delta-like	MSTRG.12292	CEBPD
1065	CEBPZ	CCAAT enhancer binding protein zeta	MSTRG.6793	CEBPZ
1066	CEBPZOS	CEBPZ opposite strand, transcript variant X2	MSTRG.7094	CEBPZOS
1067	CEL	carboxyl ester lipase	CEL	CEL
1068	CELF2	CUGBP Elav-like family member 2, transcript variant X6	CELF2	CELF2
1069	LOC116942096	CUGBP Elav-like family member 3, transcript variant X4	MSTRG.3606	CELF3
1070	CELSR2	cadherin EGF LAG seven-pass G-type receptor 2, transcript variant X4	MSTRG.6609	CELSR2
1071	LOC116942085	cell migration-inducing and hyaluronan-binding protein-like, transcript variant X2	MSTRG.3614	CEMIP.1
1072	CENPC	centromere protein C, transcript variant X3	CENPC	CENPC
1073	CENPE	centromere protein E, transcript variant X1	CENPE	CENPE
1074	CENPF	centromere protein F, transcript variant X1	MSTRG.6463	CENPF
1075	CENPI	centromere protein I, transcript variant X3	MSTRG.9918	CENPI
1076	CENPK	centromere protein K	MSTRG.7630	CENPK
1077	CENPL	centromere protein L, transcript variant X2	MSTRG.5255	CENPL
1078	CENPM	centromere protein M	CENPM	CENPM
1079	CENPN	centromere protein N	CENPN	CENPN
1080	CENPO	centromere protein O, transcript variant X2	MSTRG.930	CENPO
1081	CENPP	centromere protein P, transcript variant X1	MSTRG.7468	CENPP
1082	CENPV	centromere protein V, transcript variant X2	MSTRG.8085	CENPV
1083	CENPW	centromere protein W, transcript variant X1	MSTRG.5276	CENPW
1084	CENPX	centromere protein X, transcript variant X2	MSTRG.7841	CENPX
1085	CEP104	centrosomal protein 104, transcript variant X2	MSTRG.5612	CEP104
1086	CEP112	centrosomal protein 112	CEP112	CEP112
1087	CEP120	centrosomal protein 120, transcript variant X1	MSTRG.3543	CEP120
1088	CEP128	centrosomal protein 128, transcript variant X2	CEP128	CEP128
1089	CEP152	centrosomal protein 152	MSTRG.496	CEP152
1090	CEP162	centrosomal protein 162, transcript variant X2	MSTRG.9940	CEP162
1091	CEP164	centrosomal protein 164, transcript variant X1	MSTRG.6911	CEP164
1092	CEP19	centrosomal protein 19, transcript variant X2	MSTRG.5001	CEP19
1093	CEP192	centrosomal protein 192, transcript variant X3	MSTRG.9124	CEP192
1094	CEP20	centrosomal protein 20, transcript variant X3	MSTRG.5847	CEP20
1095	CEP290	centrosomal protein 290	CEP290	CEP290
1096	CEP350	centrosomal protein 350, transcript variant X1	MSTRG.5114	CEP350
1097	CEP41	centrosomal protein 41	MSTRG.9626	CEP41
1098	CEP43	centrosomal protein 43, transcript variant X1	MSTRG.9756	CEP43
1099	CEP44	centrosomal protein 44, transcript variant X1	MSTRG.4100	CEP44
1100	CEP55	centrosomal protein 55, transcript variant X3	CEP55	CEP55
1101	CEP70	centrosomal protein 70	CEP70	CEP70
1102	CEP76	centrosomal protein 76	MSTRG.9186	CEP76
1103	CEP78	centrosomal protein 78, transcript variant X2	MSTRG.8283	CEP78
1104	CEP83	centrosomal protein 83, transcript variant X3	CEP83	CEP83
1105	CEP85L	centrosomal protein 85 like	MSTRG.9981	CEP85L
1106	LOC116953956	centrosomal protein of 85 kDa-like, transcript variant X2	MSTRG.10275	CEP85L-3
1107	CEP95	centrosomal protein 95, transcript variant X2	MSTRG.7803	CEP95
1108	CEP97	centrosomal protein 97, transcript variant X3	CEP97	CEP97
1109	LOC116956389	choline/ethanolaminephosphotransferase 1-like, transcript variant X2	MSTRG.11923	CEPT1
1110	CERK	ceramide kinase	MSTRG.8704	CERK
1111	CERKL	ceramide kinase like, transcript variant X1	MSTRG.801	CERKL
1112	LOC116950602	ceramide synthase 1-like	MSTRG.8382	CERS1.1
1113	CERS2	ceramide synthase 2, transcript variant X3	MSTRG.3602	CERS2
1114	CERT1	ceramide transporter 1	MSTRG.8312	CERT1
1115	CETN3	centrin 3, transcript variant X1	MSTRG.10157	CETN3
1116	CFAP100	cilia and flagella associated protein 100, transcript variant X1	CFAP100	CFAP100
1117	CFAP20	cilia and flagella associated protein 20, transcript variant X2	MSTRG.10528	CFAP20
1118	CFAP206	cilia and flagella associated protein 206	MSTRG.2719	CFAP206
1119	CFAP20DC	CFAP20 domain containing	CFAP20DC	CFAP20DC
1120	CFAP221	cilia and flagella associated protein 221	MSTRG.7234	CFAP221
1121	CFAP251	cilia and flagella associated protein 251, transcript variant X1	MSTRG.809	CFAP251
1122	CFAP298	cilia and flagella associated protein 298, transcript variant X1	MSTRG.9706	CFAP298
1123	CFAP300	cilia and flagella associated protein 300	CFAP300	CFAP300
1124	LOC116953996	cilia- and flagella-associated protein 36-like, transcript variant X3	MSTRG.10370	CFAP36.1
1125	CFAP410	cilia and flagella associated protein 410	MSTRG.1541	CFAP410
1126	CFAP43	cilia and flagella associated protein 43	CFAP43	CFAP43
1127	CFAP46	cilia and flagella associated protein 46	CFAP46	CFAP46
1128	CFAP47	cilia and flagella associated protein 47, transcript variant X1	CFAP47	CFAP47
1129	CFAP52	cilia and flagella associated protein 52, transcript variant X1	CFAP52	CFAP52
1130	CFAP57	cilia and flagella associated protein 57, transcript variant X1	CFAP57	CFAP57
1131	CFAP58	cilia and flagella associated protein 58	MSTRG.3071	CFAP58
1132	CFAP61	cilia and flagella associated protein 61, transcript variant X1	MSTRG.2082	CFAP61
1133	CFAP65	cilia and flagella associated protein 65, transcript variant X2	CFAP65	CFAP65
1134	CFAP69	cilia and flagella associated protein 69, transcript variant X3	MSTRG.2985	CFAP69
1135	CFAP70	cilia and flagella associated protein 70, transcript variant X1	MSTRG.6421	CFAP70
1136	CFAP74	cilia and flagella associated protein 74, transcript variant X1	CFAP74	CFAP74
1137	CFAP91	cilia and flagella associated protein 91, transcript variant X1	MSTRG.6857	CFAP91
1138	CFAP92	cilia and flagella associated protein 92 (putative)	CFAP92	CFAP92
1139	CFAP97	cilia and flagella associated protein 97	MSTRG.1132	CFAP97
1140	CFAP99	cilia and flagella associated protein 99, transcript variant X3	MSTRG.2514	CFAP99
1141	CFDP1	craniofacial development protein 1	MSTRG.5565	CFDP1
1142	CFI	complement factor I	CFI	CFI
1143	CFTR	CF transmembrane conductance regulator	CFTR	CFTR
1144	CGGBP1	CGG triplet repeat binding protein 1, transcript variant X2	MSTRG.845	CGGBP1
1145	LOC116942218	cingulin-like	MSTRG.3431	CGN
1146	CGNL1	cingulin like 1, transcript variant X1	MSTRG.47	CGNL1
1147	CGRRF1	cell growth regulator with ring finger domain 1, transcript variant X1	MSTRG.6848	CGRRF1
1148	CHAC2	ChaC glutathione specific gamma-glutamylcyclotransferase 2	MSTRG.6453	CHAC2
1149	CHAF1A	chromatin assembly factor 1 subunit A, transcript variant X2	CHAF1A	CHAF1A
1150	CHAT	choline O-acetyltransferase	MSTRG.5239	CHAT
1151	CHCHD1	coiled-coil-helix-coiled-coil-helix domain containing 1	MSTRG.8557	CHCHD1
1152	LOC116939277	coiled-coil-helix-coiled-coil-helix domain-containing protein 10, mitochondrial-like	MSTRG.1785	CHCHD10
1153	CHCHD2	coiled-coil-helix-coiled-coil-helix domain containing 2	MSTRG.14961	CHCHD2
1154	LOC116937038	MICOS complex subunit MIC19-like	MSTRG.13953	CHCHD3
1155	CHCHD4	coiled-coil-helix-coiled-coil-helix domain containing 4	MSTRG.6594	CHCHD4
1156	CHCHD5	coiled-coil-helix-coiled-coil-helix domain containing 5	MSTRG.5222	CHCHD5
1157	CHCHD7	coiled-coil-helix-coiled-coil-helix domain containing 7, transcript variant X2	MSTRG.3300	CHCHD7
1158	CHD1L	chromodomain helicase DNA binding protein 1 like	CHD1L	CHD1L
1159	CHD2	chromodomain helicase DNA binding protein 2, transcript variant X1	MSTRG.10950	CHD2
1160	LOC116950564	chromodomain-helicase-DNA-binding protein 4-like, transcript variant X4	MSTRG.8271	CHD4.2
1161	LOC116954071	chromodomain-helicase-DNA-binding protein 7-like	MSTRG.10401	CHD7
1162	CHDH	choline dehydrogenase	CHDH	CHDH
1163	CHEK1	checkpoint kinase 1, transcript variant X1	CHEK1	CHEK1
1164	CHEK2	checkpoint kinase 2, transcript variant X1	MSTRG.3868	CHEK2
1165	LOC116937899	chitinase 3-like, transcript variant X3	MSTRG.14580	CHI3L
1166	CHIC2	cysteine rich hydrophobic domain 2	MSTRG.13338	CHIC2
1167	CHID1	chitinase domain containing 1	MSTRG.8301	CHID1
1168	CHKB	choline kinase beta, transcript variant X1	CHKB	CHKB
1169	CHMP1A	charged multivesicular body protein 1A	MSTRG.10463	CHMP1A
1170	CHMP1B	charged multivesicular body protein 1B	MSTRG.11976	CHMP1B
1171	CHMP2A	charged multivesicular body protein 2A	MSTRG.4929	CHMP2A
1172	CHMP2B	charged multivesicular body protein 2B	MSTRG.15032	CHMP2B
1173	CHMP3	charged multivesicular body protein 3	MSTRG.5038	CHMP3
1174	LOC116954247	charged multivesicular body protein 4b-like, transcript variant X1	MSTRG.10464	CHMP4B.1
1175	CHMP5	charged multivesicular body protein 5	MSTRG.10774	CHMP5
1176	CHMP6	charged multivesicular body protein 6	MSTRG.7818	CHMP6
1177	CHMP7	charged multivesicular body protein 7, transcript variant X4	MSTRG.5064	CHMP7
1178	LOC116948705	beta-chimaerin-like	MSTRG.7295	CHN2
1179	CHORDC1	cysteine and histidine rich domain containing 1, transcript variant X1	MSTRG.12006	CHORDC1
1180	CHP1	calcineurin like EF-hand protein 1	MSTRG.6836	CHP1
1181	LOC116939341	calcineurin B homologous protein 1-like	MSTRG.1826	CHP1-1
1182	LOC116958677	cholinephosphotransferase 1-like, transcript variant X3	MSTRG.13605	CHPT1
1183	CHRAC1	chromatin accessibility complex subunit 1	MSTRG.3346	CHRAC1
1184	CHRM4	cholinergic receptor muscarinic 4	MSTRG.2276	CHRM4
1185	CHRNA2	cholinergic receptor nicotinic alpha 2 subunit, transcript variant X2	MSTRG.6069	CHRNA2
1186	LOC116951414	neuronal acetylcholine receptor subunit alpha-2-like, transcript variant X4	MSTRG.8916	CHRNA2-2
1187	LOC116940454	neuronal acetylcholine receptor subunit alpha-5-like	MSTRG.448	CHRNA5
1188	CHRNB1	cholinergic receptor nicotinic beta 1 subunit, transcript variant X1	CHRNB1	CHRNB1
1189	CHRND	cholinergic receptor nicotinic delta subunit, transcript variant X1	CHRND	CHRND
1190	LOC116954513	acetylcholine receptor subunit gamma-like, transcript variant X1	MSTRG.10626	CHRNG
1191	CHST1	carbohydrate sulfotransferase 1, transcript variant X4	CHST1	CHST1
1192	CHST10	carbohydrate sulfotransferase 10, transcript variant X2	MSTRG.4492	CHST10
1193	CHST11	carbohydrate sulfotransferase 11, transcript variant X1	CHST11	CHST11
1194	CHST12	model_evidence Supporting evidence includes similarity to: 2 Proteins, and 62% coverage of the annotated genomic feature by RNAseq alignments	MSTRG.8824	CHST12
1195	CHST13	carbohydrate sulfotransferase 13	MSTRG.9346	CHST13
1196	CHST14	carbohydrate sulfotransferase 14	MSTRG.5034	CHST14
1197	CHST15	carbohydrate sulfotransferase 15, transcript variant X1	MSTRG.2625	CHST15
1198	CHTF18	chromosome transmission fidelity factor 18, transcript variant X2	MSTRG.8835	CHTF18
1199	CHTF8	chromosome transmission fidelity factor 8	CHTF8	CHTF8
1200	CHTOP	chromatin target of PRMT1, transcript variant X1	MSTRG.3435	CHTOP
1201	CHURC1	churchill domain containing 1	MSTRG.12910	CHURC1
1202	CIAO1	cytosolic iron-sulfur assembly component 1, transcript variant X2	MSTRG.3137	CIAO1
1203	CIAO2A	partial true	MSTRG.3393	CIAO2A
1204	CIAO2B	cytosolic iron-sulfur assembly component 2B, transcript variant X1	MSTRG.10553	CIAO2B
1205	CIAO3	cytosolic iron-sulfur assembly component 3	MSTRG.1167	CIAO3
1206	LOC116955096	cytosolic Fe-S cluster assembly factor narfl-like	MSTRG.11091	CIAO3-1
1207	CIAPIN1	cytokine induced apoptosis inhibitor 1	MSTRG.11677	CIAPIN1
1208	CIART	circadian associated repressor of transcription, transcript variant X4	MSTRG.3500	CIART
1209	CIB1	calcium and integrin binding 1	MSTRG.497	CIB1
1210	CIB2	calcium and integrin binding family member 2	MSTRG.3496	CIB2
1211	CIDEB	cell death inducing DFFA like effector b	MSTRG.12327	CIDEB
1212	CILP	cartilage intermediate layer protein, transcript variant X2	CILP	CILP
1213	CINP	cyclin dependent kinase 2 interacting protein, transcript variant X1	MSTRG.10373	CINP
1214	CIP2A	cellular inhibitor of PP2A	CIP2A	CIP2A
1215	CIR1	corepressor interacting with RBPJ, CIR1	MSTRG.7302	CIR1
1216	LOC116956287	cold-inducible RNA-binding protein B-like, transcript variant X6	MSTRG.11727	CIRBP
1217	CISD2	CDGSH iron sulfur domain 2	MSTRG.8554	CISD2
1218	CISD3	CDGSH iron sulfur domain 3	MSTRG.772	CISD3
1219	CIT	citron rho-interacting serine/threonine kinase, transcript variant X1	MSTRG.1706	CIT
1220	CITED1	Cbp/p300 interacting transactivator with Glu/Asp rich carboxy-terminal domain 1	MSTRG.9742	CITED1
1221	LOC116958803	casein kinase I-like	MSTRG.13713	CK1.1
1222	CKAP5	cytoskeleton associated protein 5, transcript variant X2	MSTRG.2284	CKAP5
1223	LOC116940266	creatine kinase U-type, mitochondrial-like, transcript variant X1	MSTRG.433	CKMT1A
1224	CLASP1	cytoplasmic linker associated protein 1, transcript variant X3	MSTRG.640	CLASP1
1225	CLASRP	CLK4 associating serine/arginine rich protein, transcript variant X2	MSTRG.10388	CLASRP
1226	CLCC1	chloride channel CLIC like 1, transcript variant X2	MSTRG.166	CLCC1
1227	CLCN3	chloride voltage-gated channel 3, transcript variant X2	MSTRG.12648	CLCN3
1228	LOC116957796	H(+)/Cl(-) exchange transporter 3-like, transcript variant X1	MSTRG.1248	CLCN3-2
1229	LOC116954894	chloride transport protein 6-like	MSTRG.10842	CLCN6
1230	CLCN7	chloride voltage-gated channel 7, transcript variant X3	MSTRG.5836	CLCN7
1231	CLDN12	claudin 12, transcript variant X2	MSTRG.4921	CLDN12
1232	CLDN16	claudin 16	MSTRG.13247	CLDN16
1233	CLEC16A	C-type lectin domain containing 16A, transcript variant X2	MSTRG.5776	CLEC16A
1234	LOC116948392	C-type lectin domain family 18 member A-like, transcript variant X2	MSTRG.7076	CLEC18A
1235	CLEC3B	C-type lectin domain family 3 member B	CLEC3B	CLEC3B
1236	LOC116944689	clumping factor A-like	MSTRG.5053	clfA
1237	LOC116953033	chloride intracellular channel protein 5-like, transcript variant X1	MSTRG.9682	CLIC5.1
1238	LOC116955412	chloride intracellular channel protein 5-like	MSTRG.11126	CLIC5.3
1239	CLINT1	clathrin interactor 1, transcript variant X1	MSTRG.3118	CLINT1
1240	LOC116937484	CAP-Gly domain-containing linker protein 3-like, transcript variant X2	MSTRG.14290	CLIP3
1241	CLN3	CLN3 lysosomal/endosomal transmembrane protein, battenin, transcript variant X6	MSTRG.1074	CLN3
1242	CLN5	CLN5 intracellular trafficking protein, transcript variant X1	MSTRG.4440	CLN5
1243	CLN8	CLN8 transmembrane ER and ERGIC protein, transcript variant X1	MSTRG.3966	CLN8
1244	CLNS1A	chloride nucleotide-sensitive channel 1A, transcript variant X2	MSTRG.9440	CLNS1A
1245	CLP1	cleavage factor polyribonucleotide kinase subunit 1, transcript variant X4	MSTRG.7932	CLP1
1246	CLPB	caseinolytic mitochondrial matrix peptidase chaperone subunit B	MSTRG.5598	CLPB
1247	CLPP	caseinolytic mitochondrial matrix peptidase proteolytic subunit	MSTRG.9004	CLPP
1248	CLPTM1	model_evidence Supporting evidence includes similarity to: 9 Proteins, and 96% coverage of the annotated genomic feature by RNAseq alignments, including 71 samples with support for all annotated introns	MSTRG.10276	CLPTM1
1249	CLPTM1L	CLPTM1 like, transcript variant X1	MSTRG.5268	CLPTM1L
1250	CLPX	caseinolytic mitochondrial matrix peptidase chaperone subunit X, transcript variant X1	MSTRG.250	CLPX
1251	CLRN3	clarin 3	MSTRG.3122	CLRN3
1252	CLSPN	claspin, transcript variant X2	CLSPN	CLSPN
1253	CLSTN1	calsyntenin 1	MSTRG.6199	CLSTN1
1254	LOC116958277	calsyntenin-2-like, transcript variant X1	MSTRG.13219	CLSTN2
1255	LOC116939229	clathrin heavy chain 1, transcript variant X1	MSTRG.1777	CLTC
1256	CLTRN	collectrin, amino acid transport regulator	CLTRN	CLTRN
1257	CLU	clusterin, transcript variant X8	MSTRG.5316	CLU
1258	CLUAP1	clusterin associated protein 1, transcript variant X4	MSTRG.7866	CLUAP1
1259	CLUH	clustered mitochondria homolog, transcript variant X2	MSTRG.7963	CLUH
1260	LOC116957754	clavesin-2-like	MSTRG.1242	CLVS2.1
1261	CLYBL	citramalyl-CoA lyase	MSTRG.11710	CLYBL
1262	CMAS	cytidine monophosphate N-acetylneuraminic acid synthetase	MSTRG.2191	CMAS
1263	LOC116940968	carboxymethylenebutenolidase homolog, transcript variant X1	MSTRG.2883	CMBL
1264	CMC1	C-X9-C motif containing 1	MSTRG.10826	CMC1
1265	CMC2	C-X9-C motif containing 2	CMC2	CMC2
1266	CMIP	c-Maf inducing protein, transcript variant X1	MSTRG.12337	CMIP
1267	CMPK1	cytidine/uridine monophosphate kinase 1	MSTRG.22	CMPK1
1268	CMPK2	cytidine/uridine monophosphate kinase 2	CMPK2	CMPK2
1269	CMSS1	cms1 ribosomal small subunit homolog, transcript variant X3	MSTRG.9759	CMSS1
1270	CMTM8	CKLF like MARVEL transmembrane domain containing 8, transcript variant X3	CMTM8	CMTM8
1271	CMTR1	cap methyltransferase 1, transcript variant X3	MSTRG.2002	CMTR1
1272	CMTR2	cap methyltransferase 2, transcript variant X1	MSTRG.5620	CMTR2
1273	CNBD1	cyclic nucleotide binding domain containing 1	CNBD1	CNBD1
1274	CNBP	CCHC-type zinc finger nucleic acid binding protein	MSTRG.9567	CNBP
1275	CNDP2	carnosine dipeptidase 2	MSTRG.12346	CNDP2
1276	CNEP1R1	CTD nuclear envelope phosphatase 1 regulatory subunit 1, transcript variant X1	MSTRG.11680	CNEP1R1
1277	LOC116953379	cyclic nucleotide-gated channel cone photoreceptor subunit alpha-like, transcript variant X4	MSTRG.996	CNGA3
1278	CNGB1	cyclic nucleotide gated channel subunit beta 1, transcript variant X5	MSTRG.11625	CNGB1
1279	LOC116944183	cyclic nucleotide-gated cation channel beta-1-like, transcript variant X1	MSTRG.4782	CNGB1-1
1280	CNIH1	cornichon family AMPA receptor auxiliary protein 1	MSTRG.6313	CNIH1
1281	CNIH4	cornichon family AMPA receptor auxiliary protein 4, transcript variant X2	MSTRG.1942	CNIH4
1282	CNKSR2	connector enhancer of kinase suppressor of Ras 2, transcript variant X1	MSTRG.9736	CNKSR2
1283	CNMD	chondromodulin	CNMD	CNMD
1284	CNOT1	CCR4-NOT transcription complex subunit 1, transcript variant X1	MSTRG.5710	CNOT1
1285	CNOT10	CCR4-NOT transcription complex subunit 10, transcript variant X2	MSTRG.4855	CNOT10
1286	CNOT11	CCR4-NOT transcription complex subunit 11, transcript variant X2	MSTRG.4483	CNOT11
1287	CNOT2	CCR4-NOT transcription complex subunit 2, transcript variant X1	MSTRG.4927	CNOT2
1288	CNOT3	CCR4-NOT transcription complex subunit 3, transcript variant X5	MSTRG.7844	CNOT3
1289	CNOT4	CCR4-NOT transcription complex subunit 4	MSTRG.5525	CNOT4
1290	CNOT9	CCR4-NOT transcription complex subunit 9, transcript variant X2	MSTRG.1400	CNOT9
1291	CNP	2',3'-cyclic nucleotide 3' phosphodiesterase, transcript variant X2	MSTRG.2861	CNP
1292	CNPPD1	cyclin Pas1/PHO80 domain containing 1	MSTRG.758	CNPPD1
1293	CNR1	cannabinoid receptor 1, transcript variant X1	MSTRG.9938	CNR1
1294	CNRIP1	cannabinoid receptor interacting protein 1	MSTRG.6791	CNRIP1
1295	CNST	consortin, connexin sorting protein, transcript variant X2	MSTRG.6735	CNST
1296	LOC116942099	ciliary neurotrophic factor receptor subunit alpha-like	MSTRG.3620	CNTFR.1
1297	CNTLN	centlein, transcript variant X1	CNTLN	CNTLN
1298	LOC116942318	contactin-2-like, transcript variant X17	MSTRG.3687	CNTN2
1299	LOC116951115	contactin-4-like	MSTRG.8686	CNTN4.1
1300	CNTRL	centriolin	CNTRL	CNTRL
1301	LOC116938834	cytochrome c oxidase assembly factor 1 homolog, transcript variant X3	MSTRG.1532	COA1
1302	COASY	Coenzyme A synthase, transcript variant X2	MSTRG.7205	COASY
1303	COG1	component of oligomeric golgi complex 1, transcript variant X2	MSTRG.8744	COG1
1304	COG2	component of oligomeric golgi complex 2	MSTRG.6831	COG2
1305	COG3	component of oligomeric golgi complex 3	MSTRG.10653	COG3
1306	COG4	component of oligomeric golgi complex 4	MSTRG.4697	COG4
1307	COG5	component of oligomeric golgi complex 5	MSTRG.8733	COG5
1308	COG6	component of oligomeric golgi complex 6	MSTRG.11711	COG6
1309	COG7	component of oligomeric golgi complex 7	MSTRG.938	COG7
1310	COG8	component of oligomeric golgi complex 8	MSTRG.5558	COG8
1311	COIL	coilin	MSTRG.7898	COIL
1312	COL14A1	collagen type XIV alpha 1 chain, transcript variant X2	MSTRG.3907	COL14A1
1313	COL17A1	collagen type XVII alpha 1 chain, transcript variant X4	MSTRG.3086	COL17A1
1314	LOC116938841	collagen alpha-1(XVIII) chain-like, transcript variant X4	MSTRG.1537	COL18A1
1315	LOC116952255	collagen alpha-1(I) chain-like	MSTRG.9350	COL1A1.12
1316	LOC116952735	collagen alpha-1(I) chain-like	MSTRG.9560	COL1A1.14
1317	LOC116954755	collagen alpha-1(I) chain-like, transcript variant X2	MSTRG.10732	COL1A1.20
1318	LOC116947571	collagen alpha-2(I) chain-like	MSTRG.6598	COL1A2.1
1319	LOC116954915	collagen alpha-2(I) chain-like	MSTRG.10946	COL1A2.4
1320	COL22A1	collagen type XXII alpha 1 chain, transcript variant X2	MSTRG.3321	COL22A1
1321	COL24A1	collagen type XXIV alpha 1 chain, transcript variant X3	MSTRG.5210	COL24A1
1322	COL28A1	collagen type XXVIII alpha 1 chain, transcript variant X2	COL28A1	COL28A1
1323	LOC116958088	collagen alpha-1(III) chain-like	MSTRG.13008	COL3A1.1
1324	COL4A6	collagen type IV alpha 6 chain, transcript variant X3	COL4A6	COL4A6
1325	COL6A1	collagen type VI alpha 1 chain	MSTRG.675	COL6A1
1326	COL6A2	collagen type VI alpha 2 chain, transcript variant X1	MSTRG.678	COL6A2
1327	COL9A3	collagen type IX alpha 3 chain	COL9A3	COL9A3
1328	LOC116945162	collectin-12-like	MSTRG.5318	COLEC12
1329	COMMD1	copper metabolism domain containing 1, transcript variant X1	COMMD1	COMMD1
1330	COMMD10	COMM domain containing 10	MSTRG.6365	COMMD10
1331	COMMD2	COMM domain containing 2, transcript variant X2	MSTRG.12584	COMMD2
1332	COMMD3	COMM domain containing 3, transcript variant X1	MSTRG.2988	COMMD3
1333	COMMD6	COMM domain containing 6	MSTRG.4444	COMMD6
1334	COMMD7	COMM domain containing 7, transcript variant X2	MSTRG.8982	COMMD7
1335	COMMD8	COMM domain containing 8, transcript variant X2	MSTRG.6272	COMMD8
1336	COMMD9	COMM domain containing 9	MSTRG.1547	COMMD9
1337	COMTD1	catechol-O-methyltransferase domain containing 1, transcript variant X3	MSTRG.3103	COMTD1
1338	COP1	COP1 E3 ubiquitin ligase, transcript variant X2	MSTRG.5131	COP1
1339	COPA	COPI coat complex subunit alpha	MSTRG.11556	COPA
1340	COPB1	COPI coat complex subunit beta 1, transcript variant X1	MSTRG.1122	COPB1
1341	COPB2	COPI coat complex subunit beta 2, transcript variant X1	MSTRG.6126	COPB2
1342	COPE	COPI coat complex subunit epsilon	MSTRG.8377	COPE
1343	LOC116947482	coatomer subunit gamma-2	MSTRG.6528	COPG2
1344	COPS2	COP9 signalosome subunit 2, transcript variant X1	MSTRG.8345	COPS2
1345	COPS3	COP9 signalosome subunit 3, transcript variant X2	MSTRG.5735	COPS3
1346	COPS4	COP9 signalosome subunit 4	MSTRG.7726	COPS4
1347	COPS5	COP9 signalosome subunit 5	MSTRG.8881	COPS5
1348	COPS6	COP9 signalosome subunit 6	MSTRG.5000	COPS6
1349	LOC116949613	COP9 signalosome complex subunit 7b-like, transcript variant X2	MSTRG.7771	COPS7B
1350	COPS8	COP9 signalosome subunit 8	MSTRG.7307	COPS8
1351	COPS9	COP9 signalosome subunit 9	MSTRG.4892	COPS9
1352	COQ10B	coenzyme Q10B	MSTRG.702	COQ10B
1353	COQ2	coenzyme Q2, polyprenyltransferase	MSTRG.4389	COQ2
1354	COQ3	coenzyme Q3, methyltransferase	MSTRG.9719	COQ3
1355	COQ4	coenzyme Q4	MSTRG.12599	COQ4
1356	COQ5	coenzyme Q5, methyltransferase	MSTRG.1748	COQ5
1357	COQ6	coenzyme Q6, monooxygenase, transcript variant X1	MSTRG.1994	COQ6
1358	COQ7	coenzyme Q7, hydroxylase	MSTRG.8841	COQ7
1359	LOC116947291	atypical kinase COQ8A, mitochondrial-like	MSTRG.6382	COQ8A.1
1360	COQ9	coenzyme Q9, transcript variant X1	MSTRG.5637	COQ9
1361	LOC116956409	cold and drought-regulated protein CORA-like	MSTRG.11873	CORA
1362	CORO2B	coronin 2B	MSTRG.404	CORO2B
1363	COX1	cytochrome c oxidase subunit I	COX1	COX1
1364	LOC116956159	cytochrome c oxidase assembly protein COX14 homolog, transcript variant X3	MSTRG.11656	COX14
1365	COX2	cytochrome c oxidase subunit II	COX2	COX2
1366	LOC116954468	cytochrome c oxidase assembly protein COX20, mitochondrial	MSTRG.10644	COX20
1367	COX3	cytochrome c oxidase subunit III	COX3	COX3
1368	LOC116942111	cytochrome c oxidase subunit 5A, mitochondrial, transcript variant X1	MSTRG.3609	COX5A
1369	LOC116957291	cytochrome c oxidase subunit 6A1, mitochondrial-like	MSTRG.12526	COX6A1
1370	LOC116947293	cytochrome c oxidase subunit 7A-related protein, mitochondrial	MSTRG.6383	COX7A2L
1371	LOC116958322	cytochrome c oxidase subunit 7B, mitochondrial-like	MSTRG.13286	COX7B
1372	CPAMD8	C3 and PZP like alpha-2-macroglobulin domain containing 8	CPAMD8	CPAMD8
1373	CPE	carboxypeptidase E	MSTRG.8496	CPE
1374	CPEB1	cytoplasmic polyadenylation element binding protein 1, transcript variant X2	MSTRG.516	CPEB1
1375	CPEB3	cytoplasmic polyadenylation element binding protein 3, transcript variant X1	MSTRG.3066	CPEB3
1376	CPED1	cadherin like and PC-esterase domain containing 1	CPED1	CPED1
1377	CPLANE2	ciliogenesis and planar polarity effector 2, transcript variant X2	MSTRG.14353	CPLANE2
1378	CPLX1	complexin 1, transcript variant X1	MSTRG.2705	CPLX1
1379	LOC116938001	complexin-3-like	MSTRG.14681	CPLX3
1380	LOC116953568	complexin-4-like	MSTRG.10067	CPLX4
1381	CPM	carboxypeptidase M, transcript variant X2	MSTRG.6495	CPM
1382	LOC116941424	carboxypeptidase N catalytic chain-like	MSTRG.3192	CPN1
1383	LOC116945862	copine-2-like, transcript variant X2	MSTRG.5592	CPNE2
1384	LOC116945903	copine-3-like, transcript variant X1	MSTRG.5638	CPNE3.1
1385	LOC116945736	copine-4-like, transcript variant X2	MSTRG.5561	CPNE4.1
1386	CPOX	coproporphyrinogen oxidase, transcript variant X4	CPOX	CPOX
1387	CPPED1	calcineurin like phosphoesterase domain containing 1, transcript variant X2	MSTRG.8747	CPPED1
1388	CPQ	carboxypeptidase Q, transcript variant X4	CPQ	CPQ
1389	CPSF1	cleavage and polyadenylation specific factor 1, transcript variant X1	MSTRG.10521	CPSF1
1390	CPSF2	cleavage and polyadenylation specific factor 2, transcript variant X2	MSTRG.4256	CPSF2
1391	CPSF3	cleavage and polyadenylation specific factor 3, transcript variant X2	MSTRG.5273	CPSF3
1392	CPSF4	cleavage and polyadenylation specific factor 4	MSTRG.13030	CPSF4
1393	LOC116955776	cleavage and polyadenylation specificity factor subunit 6-like, transcript variant X2	MSTRG.1124	CPSF6.1
1394	CPT2	carnitine palmitoyltransferase 2, transcript variant X1	MSTRG.11754	CPT2
1395	LOC116944285	ceramide-1-phosphate transfer protein-like	MSTRG.4860	CPTP
1396	CPZ	carboxypeptidase Z, transcript variant X2	MSTRG.3154	CPZ
1397	CRACDL	CRACD like, transcript variant X2	MSTRG.4149	CRACDL
1398	CRADD	CASP2 and RIPK1 domain containing adaptor with death domain	CRADD	CRADD
1399	CRAMP1	cramped chromatin regulator homolog 1, transcript variant X4	MSTRG.8819	CRAMP1
1400	CRBN	cereblon	MSTRG.7717	CRBN
1401	CRCP	CGRP receptor component	MSTRG.14886	CRCP
1402	LOC116948709	cyclic AMP-responsive element-binding protein 1-like, transcript variant X7	MSTRG.7299	CREB1.2
1403	CREB3L1	cAMP responsive element binding protein 3 like 1	MSTRG.2280	CREB3L1
1404	CREBL2	cAMP responsive element binding protein like 2, transcript variant X3	MSTRG.11937	CREBL2
1405	CREBRF	CREB3 regulatory factor	MSTRG.13710	CREBRF
1406	CRHBP	corticotropin releasing hormone binding protein	MSTRG.461	CRHBP
1407	LOC116949709	corticotropin-releasing factor receptor 2-like, transcript variant X2	MSTRG.795	CRHR2.2
1408	CRIM1	cysteine rich transmembrane BMP regulator 1, transcript variant X2	MSTRG.1919	CRIM1
1409	CRIP1	cysteine rich protein 1, transcript variant X2	MSTRG.6698	CRIP1
1410	CRIPT	CXXC repeat containing interactor of PDZ3 domain	MSTRG.7132	CRIPT
1411	CRLF3	cytokine receptor like factor 3	MSTRG.7894	CRLF3
1412	CRLS1	cardiolipin synthase 1	MSTRG.6428	CRLS1
1413	CRNKL1	crooked neck pre-mRNA splicing factor 1	MSTRG.6442	CRNKL1
1414	CROT	carnitine O-octanoyltransferase, transcript variant X2	MSTRG.2983	CROT
1415	CRPPA	CDP-L-ribitol pyrophosphorylase A, transcript variant X4	MSTRG.720	CRPPA
1416	CRTAC1	cartilage acidic protein 1, transcript variant X3	MSTRG.3023	CRTAC1
1417	CRTAP	cartilage associated protein, transcript variant X1	CRTAP	CRTAP
1418	CRTC1	CREB regulated transcription coactivator 1, transcript variant X2	MSTRG.10926	CRTC1
1419	LOC116940009	cryptochrome-1-like	MSTRG.2268	CRY1
1420	LOC116948150	alpha-crystallin A chain-like	MSTRG.6920	CRYAA
1421	LOC116952669	alpha-crystallin A chain-like	MSTRG.9635	CRYAA.1
1422	CRYBA1	crystallin beta A1	MSTRG.1746	CRYBA1
1423	CRYBA2	crystallin beta A2, transcript variant X2	MSTRG.699	CRYBA2
1424	CRYGN	crystallin gamma N	CRYGN	CRYGN
1425	CRYL1	crystallin lambda 1	MSTRG.9769	CRYL1
1426	CRYM	crystallin mu, transcript variant X2	MSTRG.7876	CRYM
1427	CRYZ	crystallin zeta, transcript variant X1	MSTRG.11819	CRYZ
1428	CS	citrate synthase	MSTRG.4667	CS
1429	CSDE1	cold shock domain containing E1, transcript variant X6	MSTRG.11868	CSDE1
1430	CSE1L	chromosome segregation 1 like, transcript variant X3	MSTRG.8883	CSE1L
1431	CSK	C-terminal Src kinase, transcript variant X1	MSTRG.3615	CSK
1432	CSKMT	citrate synthase lysine methyltransferase, transcript variant X1	MSTRG.6723	CSKMT
1433	LOC116936818	casein kinase I-like, transcript variant X1	MSTRG.13739	CSNK1A1
1434	CSNK1G3	casein kinase 1 gamma 3, transcript variant X2	MSTRG.3542	CSNK1G3
1435	LOC116954157	casein kinase II subunit alpha, transcript variant X3	MSTRG.10503	CSNK2A1.1
1436	CSNK2B	casein kinase 2 beta, transcript variant X1	MSTRG.11158	CSNK2B
1437	LOC116943743	chondroitin sulfate proteoglycan 5-like, transcript variant X2	MSTRG.4568	CSPG5
1438	LOC116940876	cysteine/serine-rich nuclear protein 2-like, transcript variant X4	MSTRG.2826	CSRNP2
1439	CSRP2	cysteine and glycine rich protein 2	MSTRG.910	CSRP2
1440	CSTF1	cleavage stimulation factor subunit 1, transcript variant X1	MSTRG.12843	CSTF1
1441	LOC116956587	cleavage stimulation factor subunit 2-like	MSTRG.12008	CSTF2
1442	LOC116937431	cleavage stimulation factor subunit 2 tau variant-like, transcript variant X1	MSTRG.14239	CSTF2T
1443	CSTF3	cleavage stimulation factor subunit 3	MSTRG.4979	CSTF3
1444	CTBP1	C-terminal binding protein 1, transcript variant X1	MSTRG.2726	CTBP1
1445	CTBS	chitobiase	MSTRG.7328	CTBS
1446	CTC1	CST telomere replication complex component 1	MSTRG.8429	CTC1
1447	LOC116956017	transcriptional repressor CTCF-like, transcript variant X2	MSTRG.11678	CTCF
1448	CTDNEP1	CTD nuclear envelope phosphatase 1	MSTRG.6160	CTDNEP1
1449	CTDP1	CTD phosphatase subunit 1, transcript variant X1	CTDP1	CTDP1
1450	CTDSP1	CTD small phosphatase 1, transcript variant X5	MSTRG.1392	CTDSP1
1451	LOC116950638	carboxy-terminal domain RNA polymerase II polypeptide A small phosphatase 1-like	MSTRG.818	CTDSP1-2
1452	CTDSPL2	CTD small phosphatase like 2, transcript variant X2	MSTRG.289	CTDSPL2
1453	CTH	cystathionine gamma-lyase	MSTRG.349	CTH
1454	CTHRC1	collagen triple helix repeat containing 1	CTHRC1	CTHRC1
1455	CTIF	cap binding complex dependent translation initiation factor, transcript variant X2	MSTRG.10068	CTIF
1456	CTNNAL1	catenin alpha like 1, transcript variant X1	MSTRG.1424	CTNNAL1
1457	CTNNB1	catenin beta 1	MSTRG.565	CTNNB1
1458	CTNNBL1	catenin beta like 1	MSTRG.10405	CTNNBL1
1459	LOC116943713	catenin delta-2-like, transcript variant X3	MSTRG.4531	CTNND2.1
1460	CTNS	cystinosin, lysosomal cystine transporter, transcript variant X4	CTNS	CTNS
1461	LOC116936942	CTP synthase 1-like, transcript variant X3	MSTRG.13853	CTPS1
1462	CTR9	CTR9 homolog, Paf1/RNA polymerase II complex component, transcript variant X1	MSTRG.4952	CTR9
1463	CTSB	model_evidence Supporting evidence includes similarity to: 7 Proteins, and 93% coverage of the annotated genomic feature by RNAseq alignments	MSTRG.12823	CTSB
1464	CTSD	cathepsin D	MSTRG.4995	CTSD
1465	CTSF	cathepsin F	MSTRG.10304	CTSF
1466	CTSO	cathepsin O, transcript variant X2	MSTRG.984	CTSO
1467	CTSZ	cathepsin Z	MSTRG.2159	CTSZ
1468	CTU1	partial true	MSTRG.13761	CTU1
1469	CTU2	cytosolic thiouridylase subunit 2, transcript variant X2	MSTRG.12869	CTU2
1470	CUBN	cubilin	CUBN	CUBN
1471	CUL1	cullin 1	MSTRG.2919	CUL1
1472	CUL2	cullin 2	MSTRG.7283	CUL2
1473	CUL3	cullin 3, transcript variant X3	MSTRG.10608	CUL3
1474	CUL4B	cullin 4B, transcript variant X2	MSTRG.11724	CUL4B
1475	CUL5	cullin 5	MSTRG.9670	CUL5
1476	LOC116947660	cullin-9-like, transcript variant X4	MSTRG.6661	CUL9.1
1477	CUNH19orf12	chromosome unknown C19orf12 homolog	MSTRG.14684	CUNH19orf12
1478	CUTA	cutA divalent cation tolerance homolog	MSTRG.13075	CUTA
1479	CUTC	cutC copper transporter, transcript variant X3	MSTRG.5943	CUTC
1480	CUX1	cut like homeobox 1	MSTRG.8051	CUX1
1481	CWC15	CWC15 spliceosome associated protein homolog, transcript variant X1	MSTRG.4911	CWC15
1482	CWC22	CWC22 spliceosome associated protein homolog, transcript variant X3	MSTRG.4594	CWC22
1483	CWC25	CWC25 spliceosome associated protein homolog	MSTRG.3001	CWC25
1484	CWC27	partial true	MSTRG.15002	CWC27
1485	CWF19L1	CWF19 like cell cycle control factor 1	MSTRG.4879	CWF19L1
1486	CWF19L2	CWF19 like cell cycle control factor 2	MSTRG.4377	CWF19L2
1487	CXCL14	C-X-C motif chemokine ligand 14	CXCL14	CXCL14
1488	CXXC1	CXXC finger protein 1, transcript variant X8	MSTRG.6616	CXXC1
1489	LOC116954063	cytochrome b5-like	MSTRG.10477	CYB5A.2
1490	LOC116953416	cytochrome b5 reductase 4, transcript variant X2	MSTRG.9936	CYB5R4
1491	CYHR1	cysteine and histidine rich 1, transcript variant X1	MSTRG.10527	CYHR1
1492	CYLD	CYLD lysine 63 deubiquitinase, transcript variant X2	MSTRG.10429	CYLD
1493	LOC116945069	steroid 21-hydroxylase-like	MSTRG.5089	CYP21A2
1494	LOC116941263	cytochrome P450 26B1-like, transcript variant X1	MSTRG.3081	CYP26B1.1
1495	LOC116948607	cytochrome P450 27C1	MSTRG.7227	CYP27C1
1496	LOC116950746	cytochrome P450 2U1-like	MSTRG.8291	CYP2U1
1497	LOC116946680	protein FAM49A-like, transcript variant X11	MSTRG.6102	CYRIA
1498	CYTB	cytochrome b	CYTB	CYTB
1499	LOC116952718	cytohesin-1-like, transcript variant X1	MSTRG.934	CYTH1
1500	CYYR1	cysteine and tyrosine rich 1	MSTRG.11275	CYYR1
1501	CZIB	CXXC motif containing zinc binding protein, transcript variant X1	MSTRG.4928	CZIB
1502	D2HGDH	D-2-hydroxyglutarate dehydrogenase, transcript variant X2	MSTRG.2155	D2HGDH
1503	DAB2IP	model_evidence Supporting evidence includes similarity to: 5 Proteins, and 77% coverage of the annotated genomic feature by RNAseq alignments	MSTRG.11174	DAB2IP
1504	DACH1	dachshund family transcription factor 1, transcript variant X2	DACH1	DACH1
1505	DACT1	dishevelled binding antagonist of beta catenin 1, transcript variant X2	DACT1	DACT1
1506	LOC116947061	dapper homolog 1-like	MSTRG.6402	DACT1-1
1507	DAD1	defender against cell death 1	MSTRG.5646	DAD1
1508	DAG1	dystroglycan 1, transcript variant X6	MSTRG.9392	DAG1
1509	DAGLA	diacylglycerol lipase alpha, transcript variant X2	DAGLA	DAGLA
1510	DAGLB	diacylglycerol lipase beta, transcript variant X2	MSTRG.1159	DAGLB
1511	DALRD3	DALR anticodon binding domain containing 3, transcript variant X2	MSTRG.9773	DALRD3
1512	LOC116948838	cell wall protein DAN4-like, transcript variant X2	MSTRG.7371	DAN4
1513	DAO	D-amino acid oxidase, transcript variant X2	DAO	DAO
1514	LOC116953182	nucleolar protein dao-5-like, transcript variant X3	MSTRG.9809	dao-5
1515	DAP	death associated protein	MSTRG.12563	DAP
1516	DAP3	death associated protein 3, transcript variant X1	MSTRG.10906	DAP3
1517	LOC116940575	ATP synthase membrane subunit DAPIT, mitochondrial-like	MSTRG.2619	DAPIT
1518	DAPK1	death associated protein kinase 1, transcript variant X2	DAPK1	DAPK1
1519	DAPK2	death associated protein kinase 2, transcript variant X2	DAPK2	DAPK2
1520	DAPK3	death associated protein kinase 3, transcript variant X4	MSTRG.10917	DAPK3
1521	DAPP1	dual adaptor of phosphotyrosine and 3-phosphoinositides 1, transcript variant X2	DAPP1	DAPP1
1522	LOC116955851	dendritic arbor reduction protein 1-like	MSTRG.11511	dar1
1523	DARS1	aspartyl-tRNA synthetase 1	MSTRG.812	DARS1
1524	DARS2	aspartyl-tRNA synthetase 2, mitochondrial, transcript variant X2	MSTRG.5254	DARS2
1525	DAW1	dynein assembly factor with WD repeats 1	MSTRG.10623	DAW1
1526	DAZAP1	DAZ associated protein 1, transcript variant X3	MSTRG.10185	DAZAP1
1527	DBH	dopamine beta-hydroxylase	DBH	DBH
1528	LOC116955104	D site-binding protein-like	MSTRG.11035	DBP
1529	DBT	dihydrolipoamide branched chain transacylase E2, transcript variant X2	MSTRG.13885	DBT
1530	DBX1	developing brain homeobox 1	DBX1	DBX1
1531	DCAF1	DDB1 and CUL4 associated factor 1	MSTRG.8718	DCAF1
1532	LOC116938299	DDB1- and CUL4-associated factor 10-like	MSTRG.14918	DCAF10
1533	DCAF11	DDB1 and CUL4 associated factor 11, transcript variant X3	MSTRG.5585	DCAF11
1534	DCAF12	DDB1 and CUL4 associated factor 12	MSTRG.10914	DCAF12
1535	DCAF15	DDB1 and CUL4 associated factor 15	MSTRG.343	DCAF15
1536	DCAF17	DDB1 and CUL4 associated factor 17, transcript variant X1	DCAF17	DCAF17
1537	DCAF4	DDB1 and CUL4 associated factor 4, transcript variant X6	MSTRG.6983	DCAF4
1538	DCAF5	DDB1 and CUL4 associated factor 5	MSTRG.10378	DCAF5
1539	DCAF6	partial true	MSTRG.13094	DCAF6
1540	DCAF7	DDB1 and CUL4 associated factor 7	MSTRG.7311	DCAF7
1541	LOC116938072	DDB1- and CUL4-associated factor 8-like	MSTRG.14796	DCAF8
1542	DCAKD	dephospho-CoA kinase domain containing	MSTRG.4550	DCAKD
1543	LOC116952933	discoidin, CUB and LCCL domain-containing protein 2-like	MSTRG.9734	DCBLD2
1544	DCHS1	dachsous cadherin-related 1	MSTRG.4470	DCHS1
1545	DCK	deoxycytidine kinase, transcript variant X2	MSTRG.8508	DCK
1546	DCLK1	doublecortin like kinase 1, transcript variant X3	MSTRG.4078	DCLK1
1547	DCLRE1C	DNA cross-link repair 1C, transcript variant X1	MSTRG.3713	DCLRE1C
1548	DCP1B	decapping mRNA 1B, transcript variant X1	MSTRG.7665	DCP1B
1549	DCP2	decapping mRNA 2	MSTRG.12717	DCP2
1550	DCPS	decapping enzyme, scavenger	MSTRG.12609	DCPS
1551	DCST1	DC-STAMP domain containing 1	DCST1	DCST1
1552	DCST2	DC-STAMP domain containing 2	DCST2	DCST2
1553	DCSTAMP	dendrocyte expressed seven transmembrane protein, transcript variant X2	DCSTAMP	DCSTAMP
1554	DCT	dopachrome tautomerase, transcript variant X2	DCT	DCT
1555	DCTD	dCMP deaminase	MSTRG.1001	DCTD
1556	DCTN1	dynactin subunit 1, transcript variant X1	MSTRG.2628	DCTN1
1557	DCTN2	dynactin subunit 2, transcript variant X1	MSTRG.1378	DCTN2
1558	DCTN3	dynactin subunit 3	MSTRG.12091	DCTN3
1559	DCTN4	dynactin subunit 4, transcript variant X2	MSTRG.2433	DCTN4
1560	DCTN5	dynactin subunit 5	MSTRG.10994	DCTN5
1561	DCTN6	dynactin subunit 6	MSTRG.3405	DCTN6
1562	DCUN1D3	defective in cullin neddylation 1 domain containing 3, transcript variant X1	MSTRG.1105	DCUN1D3
1563	DCUN1D4	defective in cullin neddylation 1 domain containing 4, transcript variant X5	MSTRG.4006	DCUN1D4
1564	DCXR	dicarbonyl and L-xylulose reductase, transcript variant X1	MSTRG.11060	DCXR
1565	DDA1	DET1 and DDB1 associated 1	MSTRG.10900	DDA1
1566	LOC116947262	putative uncharacterized protein DDB_G0282133	MSTRG.6357	DDB-G0282133
1567	DDB1	damage specific DNA binding protein 1, transcript variant X2	MSTRG.928	DDB1
1568	DDB2	damage specific DNA binding protein 2, transcript variant X3	MSTRG.3981	DDB2
1569	DDC	dopa decarboxylase, transcript variant X2	MSTRG.5108	DDC
1570	DDHD1	DDHD domain containing 1, transcript variant X2	MSTRG.6393	DDHD1
1571	LOC116958288	protein DDI1 homolog 2-like	MSTRG.13238	DDI2
1572	DDO	D-aspartate oxidase, transcript variant X1	MSTRG.3638	DDO
1573	DDOST	dolichyl-diphosphooligosaccharide--protein glycosyltransferase non-catalytic subunit	MSTRG.6208	DDOST
1574	DDRGK1	DDRGK domain containing 1	MSTRG.3182	DDRGK1
1575	LOC116950157	D-dopachrome decarboxylase-B-like	MSTRG.7974	DDT
1576	DDX1	DEAD-box helicase 1, transcript variant X1	MSTRG.1010	DDX1
1577	DDX10	DEAD-box helicase 10	MSTRG.11264	DDX10
1578	DDX11	DEAD/H-box helicase 11, transcript variant X3	DDX11	DDX11
1579	DDX17	DEAD-box helicase 17, transcript variant X1	MSTRG.1163	DDX17
1580	DDX18	DEAD-box helicase 18	MSTRG.10714	DDX18
1581	DDX20	DEAD-box helicase 20	DDX20	DDX20
1582	DDX23	DEAD-box helicase 23	MSTRG.1290	DDX23
1583	DDX24	DEAD-box helicase 24	MSTRG.6416	DDX24
1584	DDX27	DEAD-box helicase 27	MSTRG.4797	DDX27
1585	DDX28	DEAD-box helicase 28	MSTRG.1843	DDX28
1586	DDX31	DEAD-box helicase 31, transcript variant X3	MSTRG.11214	DDX31
1587	LOC116955415	spliceosome RNA helicase Ddx39b, transcript variant X1	MSTRG.11140	DDX39B
1588	DDX4	partial true	DDX4	DDX4
1589	DDX41	DEAD-box helicase 41	MSTRG.8401	DDX41
1590	DDX42	DEAD-box helicase 42, transcript variant X1	MSTRG.1347	DDX42
1591	DDX46	DEAD-box helicase 46, transcript variant X1	MSTRG.2468	DDX46
1592	DDX47	DEAD-box helicase 47	MSTRG.1041	DDX47
1593	DDX49	DEAD-box helicase 49	MSTRG.3458	DDX49
1594	DDX51	partial true	MSTRG.14991	DDX51
1595	DDX52	DExD-box helicase 52, transcript variant X1	MSTRG.7997	DDX52
1596	DDX54	DEAD-box helicase 54	MSTRG.7964	DDX54
1597	DDX55	DEAD-box helicase 55	MSTRG.8095	DDX55
1598	DDX56	DEAD-box helicase 56	MSTRG.2716	DDX56
1599	DDX58	DExD/H-box helicase 58	MSTRG.9491	DDX58
1600	DDX59	DEAD-box helicase 59	MSTRG.5156	DDX59
1601	DDX6	DEAD-box helicase 6, transcript variant X1	MSTRG.6954	DDX6
1602	DECR1	2,4-dienoyl-CoA reductase 1	MSTRG.10407	DECR1
1603	DECR2	2,4-dienoyl-CoA reductase 2, transcript variant X2	MSTRG.7774	DECR2
1604	LOC116954518	death effector domain-containing protein-like	MSTRG.10571	DEDD
1605	LOC116951248	RNA polymerase II degradation factor 1-like	MSTRG.8658	DEF1.1
1606	DEF8	differentially expressed in FDCP 8 homolog, transcript variant X2	MSTRG.5005	DEF8
1607	DEGS2	delta 4-desaturase, sphingolipid 2	DEGS2	DEGS2
1608	DELE1	DAP3 binding cell death enhancer 1	MSTRG.4123	DELE1
1609	DENND10	DENN domain containing 10, transcript variant X1	MSTRG.2653	DENND10
1610	DENND11	DENN domain containing 11, transcript variant X1	MSTRG.5534	DENND11
1611	DENND3	DENN domain containing 3, transcript variant X2	MSTRG.5355	DENND3
1612	LOC116939969	DENN domain-containing protein 5B-like, transcript variant X5	MSTRG.2245	DENND5B
1613	DENND6A	DENN domain containing 6A, transcript variant X2	MSTRG.8639	DENND6A
1614	LOC116942330	protein DENND6A-like	MSTRG.3680	DENND6A-1
1615	DENR	density regulated re-initiation and release factor	MSTRG.1752	DENR
1616	DEPDC5	DEP domain containing 5, GATOR1 subcomplex subunit, transcript variant X5	DEPDC5	DEPDC5
1617	DEPTOR	DEP domain containing MTOR interacting protein, transcript variant X4	DEPTOR	DEPTOR
1618	DERA	deoxyribose-phosphate aldolase	MSTRG.5477	DERA
1619	DERL1	derlin 1	MSTRG.4801	DERL1
1620	DERL2	derlin 2	MSTRG.13796	DERL2
1621	DESI1	desumoylating isopeptidase 1	MSTRG.7831	DESI1
1622	DET1	DET1 partner of COP1 E3 ubiquitin ligase, transcript variant X5	MSTRG.10923	DET1
1623	DGAT1	diacylglycerol O-acyltransferase 1	MSTRG.10559	DGAT1
1624	DGCR2	DiGeorge syndrome critical region gene 2	MSTRG.1693	DGCR2
1625	DGKB	diacylglycerol kinase beta, transcript variant X11	MSTRG.1488	DGKB
1626	DGKE	diacylglycerol kinase epsilon	MSTRG.11104	DGKE
1627	DGKQ	diacylglycerol kinase theta	MSTRG.2704	DGKQ
1628	LOC116940025	diacylglycerol kinase zeta-like, transcript variant X7	MSTRG.2283	DGKZ
1629	DGLUCY	D-glutamate cyclase, transcript variant X1	MSTRG.7097	DGLUCY
1630	DHCR24	24-dehydrocholesterol reductase, transcript variant X3	MSTRG.7401	DHCR24
1631	DHCR7	7-dehydrocholesterol reductase	MSTRG.11921	DHCR7
1632	DHDDS	dehydrodolichyl diphosphate synthase subunit, transcript variant X2	MSTRG.11296	DHDDS
1633	DHDH	dihydrodiol dehydrogenase	DHDH	DHDH
1634	DHFR	dihydrofolate reductase, transcript variant X2	MSTRG.10148	DHFR
1635	DHODH	dihydroorotate dehydrogenase (quinone), transcript variant X3	MSTRG.5575	DHODH
1636	DHPS	deoxyhypusine synthase, transcript variant X1	MSTRG.350	DHPS
1637	DHRS1	dehydrogenase/reductase 1, transcript variant X1	MSTRG.4708	DHRS1
1638	DHRS12	dehydrogenase/reductase 12, transcript variant X2	MSTRG.9449	DHRS12
1639	DHRS3	dehydrogenase/reductase 3	MSTRG.8218	DHRS3
1640	DHRS7	dehydrogenase/reductase 7, transcript variant X6	MSTRG.9248	DHRS7
1641	DHRS7B	dehydrogenase/reductase 7B	MSTRG.5768	DHRS7B
1642	DHRS9	dehydrogenase/reductase 9, transcript variant X2	MSTRG.7256	DHRS9
1643	DHTKD1	dehydrogenase E1 and transketolase domain containing 1	DHTKD1	DHTKD1
1644	DHX15	DEAH-box helicase 15	MSTRG.13719	DHX15
1645	DHX16	DEAH-box helicase 16, transcript variant X3	MSTRG.11124	DHX16
1646	DHX29	model_evidence Supporting evidence includes similarity to: 1 EST, 1 Protein, and 97% coverage of the annotated genomic feature by RNAseq alignments	MSTRG.180	DHX29
1647	DHX30	DExH-box helicase 30	MSTRG.750	DHX30
1648	DHX33	DEAH-box helicase 33, transcript variant X3	MSTRG.10668	DHX33
1649	DHX34	DExH-box helicase 34, transcript variant X4	MSTRG.7731	DHX34
1650	DHX35	DEAH-box helicase 35, transcript variant X1	DHX35	DHX35
1651	DHX36	DEAH-box helicase 36, transcript variant X2	MSTRG.6139	DHX36
1652	DHX37	DEAH-box helicase 37, transcript variant X1	DHX37	DHX37
1653	DHX38	DEAH-box helicase 38	MSTRG.12274	DHX38
1654	DHX57	DExH-box helicase 57	MSTRG.4203	DHX57
1655	DHX8	DEAH-box helicase 8	MSTRG.7213	DHX8
1656	DHX9	DExH-box helicase 9	MSTRG.13163	DHX9
1657	DIABLO	diablo IAP-binding mitochondrial protein, transcript variant X2	MSTRG.9794	DIABLO
1658	LOC116943482	protein diaphanous homolog 2-like, transcript variant X1	MSTRG.4458	DIAPH2
1659	DICER1	dicer 1, ribonuclease III, transcript variant X2	DICER1	DICER1
1660	DIO3	iodothyronine deiodinase 3	DIO3	DIO3
1661	DIPK2B	divergent protein kinase domain 2B	DIPK2B	DIPK2B
1662	LOC116948894	GTP-binding protein Di-Ras2-like, transcript variant X1	MSTRG.7411	DIRAS2.1
1663	DIS3L	DIS3 like exosome 3'-5' exoribonuclease	MSTRG.473	DIS3L
1664	DIS3L2	DIS3 like 3'-5' exoribonuclease 2, transcript variant X1	MSTRG.3976	DIS3L2
1665	DISC1	DISC1 scaffold protein	DISC1	DISC1
1666	DISP3	dispatched RND transporter family member 3	DISP3	DISP3
1667	DIXDC1	DIX domain containing 1, transcript variant X3	DIXDC1	DIXDC1
1668	DKC1	dyskerin pseudouridine synthase 1	MSTRG.12449	DKC1
1669	LOC116955939	dihydrolipoyllysine-residue acetyltransferase component of pyruvate dehydrogenase complex, mitochondrial-like	MSTRG.11540	DLAT
1670	DLD	dihydrolipoamide dehydrogenase	MSTRG.6530	DLD
1671	DLEC1	DLEC1 cilia and flagella associated protein	DLEC1	DLEC1
1672	LOC116954417	disks large homolog 1-like, transcript variant X4	MSTRG.10621	DLG1
1673	LOC116956764	disks large homolog 1-like, transcript variant X1	MSTRG.12132	DLG1.1
1674	DLGAP5	DLG associated protein 5, transcript variant X4	MSTRG.1144	DLGAP5
1675	DLL1	delta like canonical Notch ligand 1	DLL1	DLL1
1676	DLST	dihydrolipoamide S-succinyltransferase	MSTRG.10311	DLST
1677	DMAC1	distal membrane arm assembly complex 1	MSTRG.6341	DMAC1
1678	DMAC2	distal membrane arm assembly complex 2	MSTRG.2006	DMAC2
1679	DMAC2L	distal membrane arm assembly complex 2 like, transcript variant X1	MSTRG.7041	DMAC2L
1680	DMAP1	DNA methyltransferase 1 associated protein 1	MSTRG.13187	DMAP1
1681	DMC1	DNA meiotic recombinase 1	DMC1	DMC1
1682	DMGDH	dimethylglycine dehydrogenase	DMGDH	DMGDH
1683	DMRT3	doublesex and mab-3 related transcription factor 3	DMRT3	DMRT3
1684	DMRTA2	DMRT like family A2	DMRTA2	DMRTA2
1685	DMTF1	cyclin D binding myb like transcription factor 1, transcript variant X5	MSTRG.7718	DMTF1
1686	DNA2	DNA replication helicase/nuclease 2	MSTRG.2479	DNA2
1687	DNAAF2	dynein axonemal assembly factor 2, transcript variant X1	DNAAF2	DNAAF2
1688	DNAAF5	dynein axonemal assembly factor 5	DNAAF5	DNAAF5
1689	DNAAF6	dynein axonemal assembly factor 6, transcript variant X1	MSTRG.4364	DNAAF6
1690	DNAH12	dynein axonemal heavy chain 12	DNAH12	DNAH12
1691	DNAH2	dynein axonemal heavy chain 2	MSTRG.12116	DNAH2
1692	LOC116956790	dynein heavy chain 2, axonemal-like	MSTRG.12083	DNAH2-1
1693	DNAH3	dynein axonemal heavy chain 3	DNAH3	DNAH3
1694	DNAH5	dynein axonemal heavy chain 5, transcript variant X1	MSTRG.5595	DNAH5
1695	DNAH6	dynein axonemal heavy chain 6	MSTRG.450	DNAH6
1696	DNAH7	dynein axonemal heavy chain 7, transcript variant X1	DNAH7	DNAH7
1697	DNAH9	dynein axonemal heavy chain 9, transcript variant X1	DNAH9	DNAH9
1698	DNAI1	model_evidence Supporting evidence includes similarity to: 2 ESTs, 15 Proteins, and 99% coverage of the annotated genomic feature by RNAseq alignments, including 58 samples with support for all annotated introns	MSTRG.3607	DNAI1
1699	DNAI2	dynein axonemal intermediate chain 2, transcript variant X7	DNAI2	DNAI2
1700	LOC116942031	dnaJ homolog subfamily A member 1-like	MSTRG.3552	DNAJA1
1701	LOC116952025	dnaJ homolog subfamily A member 1-like, transcript variant X1	MSTRG.9136	DNAJA1.1
1702	DNAJA2	DnaJ heat shock protein family (Hsp40) member A2	MSTRG.4812	DNAJA2
1703	DNAJA3	DnaJ heat shock protein family (Hsp40) member A3, transcript variant X3	MSTRG.5740	DNAJA3
1704	DNAJB11	DnaJ heat shock protein family (Hsp40) member B11	MSTRG.7222	DNAJB11
1705	DNAJB13	DnaJ heat shock protein family (Hsp40) member B13	MSTRG.12020	DNAJB13
1706	LOC116944935	dnaJ homolog subfamily B member 14-like	MSTRG.5175	DNAJB14.1
1707	LOC116943427	dnaJ homolog subfamily B member 4-like	MSTRG.224	DNAJB4
1708	LOC116951887	dnaJ homolog subfamily B member 4-like	MSTRG.9006	DNAJB4.1
1709	DNAJB9	DnaJ heat shock protein family (Hsp40) member B9, transcript variant X3	MSTRG.6593	DNAJB9
1710	DNAJC1	DnaJ heat shock protein family (Hsp40) member C1	MSTRG.2989	DNAJC1
1711	DNAJC10	DnaJ heat shock protein family (Hsp40) member C10, transcript variant X1	MSTRG.1494	DNAJC10
1712	DNAJC12	DnaJ heat shock protein family (Hsp40) member C12, transcript variant X1	MSTRG.2411	DNAJC12
1713	DNAJC13	DnaJ heat shock protein family (Hsp40) member C13, transcript variant X1	MSTRG.2827	DNAJC13
1714	DNAJC14	DnaJ heat shock protein family (Hsp40) member C14	MSTRG.4632	DNAJC14
1715	DNAJC16	DnaJ heat shock protein family (Hsp40) member C16	MSTRG.8621	DNAJC16
1716	DNAJC17	DnaJ heat shock protein family (Hsp40) member C17, transcript variant X1	MSTRG.10359	DNAJC17
1717	DNAJC2	DnaJ heat shock protein family (Hsp40) member C2	MSTRG.8618	DNAJC2
1718	DNAJC21	DnaJ heat shock protein family (Hsp40) member C21	MSTRG.235	DNAJC21
1719	DNAJC24	DnaJ heat shock protein family (Hsp40) member C24	DNAJC24	DNAJC24
1720	DNAJC27	DnaJ heat shock protein family (Hsp40) member C27, transcript variant X1	MSTRG.5983	DNAJC27
1721	LOC116958067	dnaJ homolog subfamily C member 3-like	MSTRG.12982	DNAJC3.1
1722	DNAJC30	DnaJ heat shock protein family (Hsp40) member C30	MSTRG.14183	DNAJC30
1723	DNAJC4	DnaJ heat shock protein family (Hsp40) member C4, transcript variant X2	MSTRG.2053	DNAJC4
1724	LOC116951390	dnaJ homolog subfamily C member 5-like, transcript variant X1	MSTRG.8971	DNAJC5
1725	DNAJC7	DnaJ heat shock protein family (Hsp40) member C7, transcript variant X2	MSTRG.10807	DNAJC7
1726	DNAJC8	DnaJ heat shock protein family (Hsp40) member C8	MSTRG.14566	DNAJC8
1727	DNAJC9	DnaJ heat shock protein family (Hsp40) member C9	MSTRG.8534	DNAJC9
1728	DNAL1	dynein axonemal light chain 1, transcript variant X1	DNAL1	DNAL1
1729	DNAL4	dynein axonemal light chain 4	MSTRG.931	DNAL4
1730	DNALI1	dynein axonemal light intermediate chain 1	MSTRG.3964	DNALI1
1731	DNASE1	deoxyribonuclease 1, transcript variant X3	MSTRG.7863	DNASE1
1732	DNASE1L3	deoxyribonuclease 1 like 3, transcript variant X1	MSTRG.2640	DNASE1L3
1733	LOC116942159	deoxyribonuclease gamma-like, transcript variant X2	MSTRG.3394	DNASE1L3-1
1734	LOC116943714	deoxyribonuclease-2-alpha-like, transcript variant X2	MSTRG.321	DNASE2
1735	DNHD1	dynein heavy chain domain 1, transcript variant X3	MSTRG.732	DNHD1
1736	DNLZ	DNL-type zinc finger	MSTRG.11217	DNLZ
1737	DNM1L	dynamin 1 like, transcript variant X1	MSTRG.6571	DNM1L
1738	DNMT1	DNA methyltransferase 1, transcript variant X5	MSTRG.5190	DNMT1
1739	DNMT3A	DNA methyltransferase 3 alpha, transcript variant X4	MSTRG.1237	DNMT3A
1740	LOC116946479	DNA (cytosine-5)-methyltransferase 3A-like, transcript variant X1	MSTRG.6045	DNMT3A-2
1741	DNPEP	aspartyl aminopeptidase, transcript variant X2	MSTRG.4605	DNPEP
1742	DNPH1	2'-deoxynucleoside 5'-phosphate N-hydrolase 1	MSTRG.7082	DNPH1
1743	DNTTIP1	deoxynucleotidyltransferase terminal interacting protein 1	MSTRG.6273	DNTTIP1
1744	DNTTIP2	deoxynucleotidyltransferase terminal interacting protein 2	MSTRG.12303	DNTTIP2
1745	LOC116958423	double C2-like domain-containing protein beta	MSTRG.13417	DOC2B
1746	DOCK3	dedicator of cytokinesis 3, transcript variant X3	MSTRG.8684	DOCK3
1747	DOCK4	dedicator of cytokinesis 4, transcript variant X1	MSTRG.3751	DOCK4
1748	LOC116948840	dedicator of cytokinesis protein 7-like, transcript variant X17	MSTRG.7385	DOCK7
1749	DOCK9	dedicator of cytokinesis 9, transcript variant X12	MSTRG.11712	DOCK9
1750	LOC116954407	dedicator of cytokinesis protein 9-like, transcript variant X9	MSTRG.10604	DOCK9-1
1751	DOHH	deoxyhypusine hydroxylase	MSTRG.7375	DOHH
1752	DOLK	dolichol kinase	MSTRG.9884	DOLK
1753	DONSON	DNA replication fork stabilization factor DONSON, transcript variant X1	DONSON	DONSON
1754	LOC116937217	glycine-rich protein DOT1-like	MSTRG.14087	DOT1
1755	DOT1L	DOT1 like histone lysine methyltransferase, transcript variant X3	MSTRG.344	DOT1L
1756	DPAGT1	dolichyl-phosphate N-acetylglucosaminephosphotransferase 1, transcript variant X2	MSTRG.6894	DPAGT1
1757	DPCD	deleted in primary ciliary dyskinesia homolog (mouse), transcript variant X2	MSTRG.7329	DPCD
1758	DPH1	diphthamide biosynthesis 1, transcript variant X1	MSTRG.8026	DPH1
1759	DPH2	diphthamide biosynthesis 2	MSTRG.7460	DPH2
1760	DPH5	diphthamide biosynthesis 5	MSTRG.7354	DPH5
1761	DPH6	diphthamine biosynthesis 6, transcript variant X2	MSTRG.4288	DPH6
1762	DPH7	diphthamide biosynthesis 7	MSTRG.10991	DPH7
1763	DPM1	dolichyl-phosphate mannosyltransferase subunit 1, catalytic, transcript variant X2	MSTRG.9183	DPM1
1764	DPM2	dolichyl-phosphate mannosyltransferase subunit 2, regulatory, transcript variant X1	MSTRG.12906	DPM2
1765	DPM3	dolichyl-phosphate mannosyltransferase subunit 3, regulatory	MSTRG.8281	DPM3
1766	DPP10	dipeptidyl peptidase like 10, transcript variant X1	MSTRG.583	DPP10
1767	LOC116948618	inactive dipeptidyl peptidase 10-like	MSTRG.7235	DPP10-2
1768	DPP3	dipeptidyl peptidase 3, transcript variant X1	MSTRG.2111	DPP3
1769	DPP7	dipeptidyl peptidase 7	MSTRG.9894	DPP7
1770	DPP9	dipeptidyl peptidase 9	MSTRG.8370	DPP9
1771	DPT	dermatopontin	DPT	DPT
1772	DPY19L1	dpy-19 like C-mannosyltransferase 1, transcript variant X3	MSTRG.824	DPY19L1
1773	DPY19L3	dpy-19 like C-mannosyltransferase 3, transcript variant X1	MSTRG.11570	DPY19L3
1774	DPY30	dpy-30 histone methyltransferase complex regulatory subunit	MSTRG.1835	DPY30
1775	DPYD	dihydropyrimidine dehydrogenase, transcript variant X2	DPYD	DPYD
1776	DR1	down-regulator of transcription 1	MSTRG.9847	DR1
1777	LOC116938960	protein Dr1-like, transcript variant X1	MSTRG.1582	DR1-2
1778	DRAM1	DNA damage regulated autophagy modulator 1	DRAM1	DRAM1
1779	DRAP1	DR1 associated protein 1, transcript variant X2	MSTRG.4287	DRAP1
1780	DRAXIN	dorsal inhibitory axon guidance protein, transcript variant X2	DRAXIN	DRAXIN
1781	DRC1	dynein regulatory complex subunit 1	DRC1	DRC1
1782	DRC3	dynein regulatory complex subunit 3, transcript variant X3	MSTRG.875	DRC3
1783	DRD2	dopamine receptor D2, transcript variant X1	DRD2	DRD2
1784	DRG1	developmentally regulated GTP binding protein 1	MSTRG.14248	DRG1
1785	DRG2	developmentally regulated GTP binding protein 2	MSTRG.5722	DRG2
1786	DROSHA	drosha ribonuclease III, transcript variant X2	MSTRG.12888	DROSHA
1787	LOC116948137	Down syndrome cell adhesion molecule-like	MSTRG.6912	DSCAM
1788	DSCC1	DNA replication and sister chromatid cohesion 1	DSCC1	DSCC1
1789	DSEL	dermatan sulfate epimerase like	DSEL	DSEL
1790	DSN1	DSN1 component of MIS12 kinetochore complex, transcript variant X2	MSTRG.5226	DSN1
1791	DSTYK	dual serine/threonine and tyrosine protein kinase, transcript variant X4	MSTRG.9580	DSTYK
1792	DTD1	D-aminoacyl-tRNA deacylase 1, transcript variant X2	MSTRG.6819	DTD1
1793	DTL	denticleless E3 ubiquitin protein ligase homolog	DTL	DTL
1794	DTWD1	DTW domain containing 1, transcript variant X3	MSTRG.8995	DTWD1
1795	DTWD2	DTW domain containing 2	MSTRG.8433	DTWD2
1796	DTX1	deltex E3 ubiquitin ligase 1, transcript variant X1	MSTRG.1714	DTX1
1797	LOC116950160	E3 ubiquitin-protein ligase DTX1-like, transcript variant X2	MSTRG.7979	DTX1-1
1798	DTYMK	deoxythymidylate kinase, transcript variant X1	MSTRG.12078	DTYMK
1799	DUS2	dihydrouridine synthase 2, transcript variant X2	MSTRG.5687	DUS2
1800	DUS3L	dihydrouridine synthase 3 like	MSTRG.530	DUS3L
1801	DUSP1	dual specificity phosphatase 1	MSTRG.3092	DUSP1
1802	DUSP10	dual specificity phosphatase 10	MSTRG.1860	DUSP10
1803	LOC116948480	dual specificity protein phosphatase 10-like	MSTRG.7144	DUSP10-2
1804	DUSP11	dual specificity phosphatase 11, transcript variant X3	MSTRG.6284	DUSP11
1805	DUSP14	dual specificity phosphatase 14	DUSP14	DUSP14
1806	DUSP19	dual specificity phosphatase 19, transcript variant X1	MSTRG.1486	DUSP19
1807	DUSP22	dual specificity phosphatase 22	MSTRG.11641	DUSP22
1808	DUSP23	dual specificity phosphatase 23, transcript variant X3	DUSP23	DUSP23
1809	DUSP27	dual specificity phosphatase 27, atypical	DUSP27	DUSP27
1810	DUT	deoxyuridine triphosphatase, transcript variant X1	MSTRG.10929	DUT
1811	DVL3	dishevelled segment polarity protein 3, transcript variant X2	MSTRG.6186	DVL3
1812	DXO	decapping exoribonuclease	MSTRG.7791	DXO
1813	LOC116950929	DPY30 domain-containing protein 1-like, transcript variant X1	MSTRG.8473	DYDC1
1814	DYM	dymeclin	MSTRG.413	DYM
1815	LOC116937235	cytoplasmic dynein 1 intermediate chain 2-like, transcript variant X4	MSTRG.1266	DYNC1I2
1816	LOC116954717	cytoplasmic dynein 1 intermediate chain 2-like, transcript variant X3	MSTRG.10755	DYNC1I2.1
1817	DYNC2H1	dynein cytoplasmic 2 heavy chain 1, transcript variant X4	DYNC2H1	DYNC2H1
1818	DYNLRB1	dynein light chain roadblock-type 1	MSTRG.9152	DYNLRB1
1819	DYNLT1	dynein light chain Tctex-type 1	MSTRG.9662	DYNLT1
1820	DYRK1A	dual specificity tyrosine phosphorylation regulated kinase 1A, transcript variant X3	MSTRG.6860	DYRK1A
1821	DYTN	dystrotelin, transcript variant X6	MSTRG.808	DYTN
1822	DZANK1	double zinc ribbon and ankyrin repeat domains 1, transcript variant X1	MSTRG.2070	DZANK1
1823	DZIP1L	DAZ interacting zinc finger protein 1 like, transcript variant X5	DZIP1L	DZIP1L
1824	LOC116954170	transcription factor E2F5-like, transcript variant X1	MSTRG.10493	E2F5
1825	EAF1	ELL associated factor 1	MSTRG.813	EAF1
1826	EAPP	E2F associated phosphoprotein, transcript variant X1	MSTRG.10283	EAPP
1827	EBAG9	partial true	MSTRG.5990	EBAG9
1828	EBNA1BP2	EBNA1 binding protein 2	MSTRG.7377	EBNA1BP2
1829	EBP	EBP cholestenol delta-isomerase	MSTRG.9303	EBP
1830	ECD	ecdysoneless cell cycle regulator, transcript variant X2	MSTRG.2352	ECD
1831	ECE1	endothelin converting enzyme 1, transcript variant X1	MSTRG.8247	ECE1
1832	LOC116942795	endothelin-converting enzyme 1-like	MSTRG.3978	ECE1-1
1833	ECEL1	endothelin converting enzyme like 1, transcript variant X2	ECEL1	ECEL1
1834	ECH1	enoyl-CoA hydratase 1, transcript variant X3	MSTRG.6797	ECH1
1835	ECHDC1	ethylmalonyl-CoA decarboxylase 1, transcript variant X1	MSTRG.6103	ECHDC1
1836	ECHDC3	enoyl-CoA hydratase domain containing 3	MSTRG.923	ECHDC3
1837	ECHS1	enoyl-CoA hydratase, short chain 1, transcript variant X2	MSTRG.6521	ECHS1
1838	ECI1	enoyl-CoA delta isomerase 1	MSTRG.5838	ECI1
1839	ECM1	extracellular matrix protein 1	ECM1	ECM1
1840	LOC116950820	prestalk protein-like	MSTRG.8280	ecmB.1
1841	ECPAS	Ecm29 proteasome adaptor and scaffold	MSTRG.88	ECPAS
1842	ECSIT	ECSIT signaling integrator, transcript variant X1	MSTRG.7822	ECSIT
1843	ECT2	epithelial cell transforming 2, transcript variant X1	ECT2	ECT2
1844	EDARADD	EDAR associated death domain, transcript variant X2	EDARADD	EDARADD
1845	EDC3	enhancer of mRNA decapping 3, transcript variant X1	MSTRG.10848	EDC3
1846	EDC4	enhancer of mRNA decapping 4	MSTRG.5551	EDC4
1847	EDEM1	ER degradation enhancing alpha-mannosidase like protein 1	MSTRG.7661	EDEM1
1848	LOC116953188	ER degradation-enhancing alpha-mannosidase-like protein 3, transcript variant X3	MSTRG.9853	EDEM3.1
1849	EDF1	endothelial differentiation related factor 1, transcript variant X1	MSTRG.13177	EDF1
1850	EDIL3	EGF like repeats and discoidin domains 3	MSTRG.10188	EDIL3
1851	EEA1	early endosome antigen 1, transcript variant X2	MSTRG.3761	EEA1
1852	EED	embryonic ectoderm development	MSTRG.9922	EED
1853	EEF1AKMT1	EEF1A lysine methyltransferase 1, transcript variant X22	MSTRG.11608	EEF1AKMT1
1854	EEF1AKMT2	EEF1A lysine methyltransferase 2, transcript variant X1	MSTRG.4555	EEF1AKMT2
1855	EEF1AKMT4	EEF1A lysine methyltransferase 4, transcript variant X3	EEF1AKMT4	EEF1AKMT4
1856	EEF1AKNMT	eEF1A lysine and N-terminal methyltransferase	MSTRG.1548	EEF1AKNMT
1857	EEF1B2	eukaryotic translation elongation factor 1 beta 2	MSTRG.14351	EEF1B2
1858	EEF1D	eukaryotic translation elongation factor 1 delta, transcript variant X8	MSTRG.5266	EEF1D
1859	EEF1E1	eukaryotic translation elongation factor 1 epsilon 1	MSTRG.9791	EEF1E1
1860	EEF1G	eukaryotic translation elongation factor 1 gamma	MSTRG.6817	EEF1G
1861	EEF2	eukaryotic translation elongation factor 2	MSTRG.8407	EEF2
1862	EEF2K	eukaryotic elongation factor 2 kinase, transcript variant X1	MSTRG.8809	EEF2K
1863	EEFSEC	eukaryotic elongation factor, selenocysteine-tRNA specific, transcript variant X1	MSTRG.7689	EEFSEC
1864	EFCAB1	EF-hand calcium binding domain 1	EFCAB1	EFCAB1
1865	EFCAB11	EF-hand calcium binding domain 11	EFCAB11	EFCAB11
1866	EFCAB2	EF-hand calcium binding domain 2, transcript variant X2	MSTRG.10643	EFCAB2
1867	EFCAB6	EF-hand calcium binding domain 6, transcript variant X1	EFCAB6	EFCAB6
1868	EFCAB7	EF-hand calcium binding domain 7, transcript variant X2	EFCAB7	EFCAB7
1869	EFCC1	EF-hand and coiled-coil domain containing 1, transcript variant X1	MSTRG.7625	EFCC1
1870	LOC116952691	EF-hand and coiled-coil domain-containing protein 1-like	MSTRG.9630	EFCC1-1
1871	EFHB	EF-hand domain family member B, transcript variant X4	EFHB	EFHB
1872	EFHC1	EF-hand domain containing 1	MSTRG.1118	EFHC1
1873	EFHC2	EF-hand domain containing 2	EFHC2	EFHC2
1874	EFHD2	EF-hand domain family member D2	MSTRG.8138	EFHD2
1875	EFL1	elongation factor like GTPase 1	MSTRG.377	EFL1
1876	LOC116952475	ephrin-B2a-like	MSTRG.9433	EFNB2
1877	EFR3B	EFR3 homolog B, transcript variant X2	MSTRG.5985	EFR3B
1878	EFTUD2	elongation factor Tu GTP binding domain containing 2	MSTRG.10726	EFTUD2
1879	LOC116940300	pro-epidermal growth factor-like, transcript variant X2	MSTRG.2432	EGF
1880	EGFLAM	EGF like, fibronectin type III and laminin G domains, transcript variant X1	MSTRG.34	EGFLAM
1881	EHBP1	EH domain binding protein 1, transcript variant X1	MSTRG.2108	EHBP1
1882	EI24	EI24 autophagy associated transmembrane protein, transcript variant X1	MSTRG.4328	EI24
1883	EIF1AD	eukaryotic translation initiation factor 1A domain containing, transcript variant X1	MSTRG.1950	EIF1AD
1884	EIF2A	eukaryotic translation initiation factor 2A	MSTRG.9472	EIF2A
1885	EIF2AK1	eukaryotic translation initiation factor 2 alpha kinase 1	MSTRG.4784	EIF2AK1
1886	EIF2AK3	eukaryotic translation initiation factor 2 alpha kinase 3, transcript variant X2	MSTRG.2598	EIF2AK3
1887	EIF2AK4	eukaryotic translation initiation factor 2 alpha kinase 4, transcript variant X1	MSTRG.4194	EIF2AK4
1888	EIF2B1	eukaryotic translation initiation factor 2B subunit alpha, transcript variant X4	MSTRG.2774	EIF2B1
1889	EIF2B2	eukaryotic translation initiation factor 2B subunit beta	MSTRG.1280	EIF2B2
1890	EIF2B3	eukaryotic translation initiation factor 2B subunit gamma	MSTRG.7390	EIF2B3
1891	EIF2B4	eukaryotic translation initiation factor 2B subunit delta, transcript variant X1	MSTRG.5269	EIF2B4
1892	EIF2B5	eukaryotic translation initiation factor 2B subunit epsilon	MSTRG.14976	EIF2B5
1893	EIF2D	model_evidence Supporting evidence includes similarity to: 12 Proteins, and 99% coverage of the annotated genomic feature by RNAseq alignments, including 65 samples with support for all annotated introns	MSTRG.8677	EIF2D
1894	EIF2S1	eukaryotic translation initiation factor 2 subunit alpha, transcript variant X2	MSTRG.1844	EIF2S1
1895	EIF2S2	eukaryotic translation initiation factor 2 subunit beta	MSTRG.9238	EIF2S2
1896	EIF3A	eukaryotic translation initiation factor 3 subunit A, transcript variant X2	MSTRG.2654	EIF3A
1897	LOC116956774	eukaryotic translation initiation factor 3 subunit A-like, transcript variant X2	MSTRG.12150	EIF3A-2
1898	EIF3B	eukaryotic translation initiation factor 3 subunit B	MSTRG.8846	EIF3B
1899	EIF3D	eukaryotic translation initiation factor 3 subunit D	MSTRG.11019	EIF3D
1900	EIF3E	eukaryotic translation initiation factor 3 subunit E, transcript variant X1	MSTRG.8933	EIF3E
1901	EIF3F	eukaryotic translation initiation factor 3 subunit F	MSTRG.1225	EIF3F
1902	EIF3G	eukaryotic translation initiation factor 3 subunit G	MSTRG.13168	EIF3G
1903	EIF3H	eukaryotic translation initiation factor 3 subunit H	MSTRG.830	EIF3H
1904	EIF3I	eukaryotic translation initiation factor 3 subunit I	MSTRG.962	EIF3I
1905	EIF3J	eukaryotic translation initiation factor 3 subunit J, transcript variant X1	MSTRG.423	EIF3J
1906	EIF3K	eukaryotic translation initiation factor 3 subunit K, transcript variant X1	MSTRG.6780	EIF3K
1907	EIF3L	eukaryotic translation initiation factor 3 subunit L	MSTRG.8792	EIF3L
1908	EIF3M	eukaryotic translation initiation factor 3 subunit M	MSTRG.5516	EIF3M
1909	EIF4A3	eukaryotic translation initiation factor 4A3	MSTRG.10372	EIF4A3
1910	EIF4B	eukaryotic translation initiation factor 4B	MSTRG.1379	EIF4B
1911	LOC116950872	eukaryotic translation initiation factor 4E-like	MSTRG.8502	EIF4E.1
1912	EIF4E2	eukaryotic translation initiation factor 4E family member 2, transcript variant X1	MSTRG.11808	EIF4E2
1913	EIF4E3	eukaryotic translation initiation factor 4E family member 3	MSTRG.3737	EIF4E3
1914	EIF4G1	eukaryotic translation initiation factor 4 gamma 1	MSTRG.6249	EIF4G1
1915	EIF4G2	eukaryotic translation initiation factor 4 gamma 2	MSTRG.4957	EIF4G2
1916	EIF4H	eukaryotic translation initiation factor 4H, transcript variant X2	MSTRG.1728	EIF4H
1917	EIF5	model_evidence Supporting evidence includes similarity to: 21 ESTs, 8 Proteins, and 98% coverage of the annotated genomic feature by RNAseq alignments	MSTRG.6346	EIF5
1918	EIF5A	eukaryotic translation initiation factor 5A, transcript variant X1	MSTRG.8188	EIF5A
1919	EIF5B	eukaryotic translation initiation factor 5B, transcript variant X1	MSTRG.4145	EIF5B
1920	EIF6	eukaryotic translation initiation factor 6	MSTRG.5707	EIF6
1921	EIPR1	EARP complex and GARP complex interacting protein 1	MSTRG.5373	EIPR1
1922	ELAC1	elaC ribonuclease Z 1	MSTRG.10216	ELAC1
1923	ELAC2	elaC ribonuclease Z 2, transcript variant X1	ELAC2	ELAC2
1924	LOC116942819	ELMO domain-containing protein 1-like, transcript variant X6	MSTRG.3997	ELMOD1
1925	ELMOD3	ELMO domain containing 3, transcript variant X2	MSTRG.3181	ELMOD3
1926	ELOA	elongin A	MSTRG.5265	ELOA
1927	ELOB	elongin B, transcript variant X1	MSTRG.13828	ELOB
1928	ELOC	elongin C, transcript variant X2	MSTRG.3905	ELOC
1929	ELOF1	elongation factor 1 homolog	MSTRG.226	ELOF1
1930	LOC116940299	elongation of very long chain fatty acids protein 6-like	MSTRG.2435	ELOVL6
1931	LOC116951854	elongation of very long chain fatty acids protein 7-like, transcript variant X1	MSTRG.9052	ELOVL7
1932	ELP1	elongator complex protein 1, transcript variant X2	MSTRG.8329	ELP1
1933	ELP2	elongator acetyltransferase complex subunit 2, transcript variant X1	MSTRG.695	ELP2
1934	ELP3	elongator acetyltransferase complex subunit 3, transcript variant X1	MSTRG.1031	ELP3
1935	ELP4	elongator acetyltransferase complex subunit 4	MSTRG.5518	ELP4
1936	ELP5	elongator acetyltransferase complex subunit 5, transcript variant X2	MSTRG.6161	ELP5
1937	LOC116943041	elongator complex protein 6-like	MSTRG.142	ELP6.1
1938	EMC1	ER membrane protein complex subunit 1, transcript variant X1	MSTRG.14372	EMC1
1939	EMC10	ER membrane protein complex subunit 10, transcript variant X2	MSTRG.4878	EMC10
1940	EMC2	ER membrane protein complex subunit 2	MSTRG.5278	EMC2
1941	EMC3	ER membrane protein complex subunit 3	MSTRG.7722	EMC3
1942	EMC4	ER membrane protein complex subunit 4, transcript variant X2	MSTRG.14396	EMC4
1943	EMC6	ER membrane protein complex subunit 6, transcript variant X2	MSTRG.13362	EMC6
1944	EMC7	ER membrane protein complex subunit 7	MSTRG.1838	EMC7
1945	LOC116954445	ER membrane protein complex subunit 8-like, transcript variant X1	MSTRG.1059	EMC8.1
1946	EMILIN3	elastin microfibril interfacer 3	EMILIN3	EMILIN3
1947	EML1	EMAP like 1, transcript variant X2	MSTRG.2136	EML1
1948	LOC116943267	echinoderm microtubule-associated protein-like 2, transcript variant X4	MSTRG.4274	EML2
1949	EMSY	EMSY transcriptional repressor, BRCA2 interacting, transcript variant X7	MSTRG.9466	EMSY
1950	EMX2	empty spiracles homeobox 2	EMX2	EMX2
1951	ENAH	ENAH actin regulator, transcript variant X1	MSTRG.2014	ENAH
1952	ENDOD1	endonuclease domain containing 1	ENDOD1	ENDOD1
1953	ENDOG	endonuclease G	ENDOG	ENDOG
1954	ENDOU	endonuclease, poly(U) specific	MSTRG.7323	ENDOU
1955	LOC116940063	poly(U)-specific endoribonuclease-A-like, transcript variant X1	MSTRG.2321	endoua
1956	ENDOV	endonuclease V, transcript variant X1	ENDOV	ENDOV
1957	ENGASE	endo-beta-N-acetylglucosaminidase	ENGASE	ENGASE
1958	ENKD1	enkurin domain containing 1	ENKD1	ENKD1
1959	ENKUR	enkurin, TRPC channel interacting protein, transcript variant X3	MSTRG.4559	ENKUR
1960	LOC116951700	alpha-enolase-like, transcript variant X2	MSTRG.8904	ENO1.2
1961	ENO4	enolase 4, transcript variant X2	ENO4	ENO4
1962	ENOPH1	enolase-phosphatase 1	MSTRG.8535	ENOPH1
1963	ENOSF1	enolase superfamily member 1, transcript variant X3	MSTRG.3832	ENOSF1
1964	ENPP2	ectonucleotide pyrophosphatase/phosphodiesterase 2, transcript variant X1	MSTRG.12833	ENPP2
1965	ENTPD4	ectonucleoside triphosphate diphosphohydrolase 4, transcript variant X4	MSTRG.3200	ENTPD4
1966	ENTPD5	ectonucleoside triphosphate diphosphohydrolase 5 (inactive), transcript variant X2	MSTRG.1951	ENTPD5
1967	LOC116953857	ectonucleoside triphosphate diphosphohydrolase 5-like, transcript variant X5	MSTRG.10390	ENTPD5-1
1968	ENY2	ENY2 transcription and export complex 2 subunit	MSTRG.10515	ENY2
1969	EOGT	EGF domain specific O-linked N-acetylglucosamine transferase, transcript variant X4	EOGT	EOGT
1970	EPAS1	endothelial PAS domain protein 1	MSTRG.1972	EPAS1
1971	LOC116941575	protein 4.1-like, transcript variant X3	MSTRG.3267	EPB41
1972	LOC116942596	protein 4.1-like, transcript variant X4	MSTRG.3889	EPB41.1
1973	EPB41L4A	erythrocyte membrane protein band 4.1 like 4A, transcript variant X3	MSTRG.10229	EPB41L4A
1974	LOC116938703	band 4.1-like protein 5	MSTRG.1456	EPB41L5
1975	LOC116947288	epithelial cell adhesion molecule-like	MSTRG.6379	EPCAM.1
1976	EPDR1	ependymin related 1, transcript variant X2	MSTRG.1487	EPDR1
1977	EPG5	ectopic P-granules autophagy protein 5 homolog, transcript variant X1	MSTRG.3556	EPG5
1978	EPHX1	epoxide hydrolase 1, transcript variant X4	MSTRG.6851	EPHX1
1979	EPHX2	epoxide hydrolase 2, transcript variant X1	MSTRG.6068	EPHX2
1980	EPM2A	partial true	EPM2A	EPM2A
1981	LOC116946079	caskin-1-like	MSTRG.5859	EPN1
1982	LOC116946078	epsin-2-like	MSTRG.5853	EPN2
1983	EPRS1	glutamyl-prolyl-tRNA synthetase 1	MSTRG.2013	EPRS1
1984	EPS15L1	epidermal growth factor receptor pathway substrate 15 like 1, transcript variant X3	MSTRG.9088	EPS15L1
1985	EPSTI1	epithelial stromal interaction 1	EPSTI1	EPSTI1
1986	ERAL1	Era like 12S mitochondrial rRNA chaperone 1, transcript variant X2	MSTRG.73	ERAL1
1987	LOC116948734	receptor tyrosine-protein kinase erbB-4-like, transcript variant X1	MSTRG.7315	ERBB4.4
1988	LOC116948891	erbin-like, transcript variant X2	MSTRG.7413	ERBIN
1989	LOC116942482	ELKS/Rab6-interacting/CAST family member 1-like, transcript variant X5	MSTRG.3805	ERC1
1990	ERCC1	ERCC excision repair 1, endonuclease non-catalytic subunit, transcript variant X2	MSTRG.1543	ERCC1
1991	ERCC2	ERCC excision repair 2, TFIIH core complex helicase subunit, transcript variant X3	MSTRG.6725	ERCC2
1992	ERCC3	ERCC excision repair 3, TFIIH core complex helicase subunit, transcript variant X1	MSTRG.663	ERCC3
1993	ERCC4	ERCC excision repair 4, endonuclease catalytic subunit	MSTRG.11046	ERCC4
1994	ERCC5	ERCC excision repair 5, endonuclease, transcript variant X3	MSTRG.11752	ERCC5
1995	ERCC6	ERCC excision repair 6, chromatin remodeling factor, transcript variant X1	MSTRG.2475	ERCC6
1996	ERCC6L	ERCC excision repair 6 like, spindle assembly checkpoint helicase	ERCC6L	ERCC6L
1997	ERCC8	ERCC excision repair 8, CSA ubiquitin ligase complex subunit, transcript variant X2	MSTRG.12804	ERCC8
1998	ERG28	ergosterol biosynthesis 28 homolog	MSTRG.10310	ERG28
[truncated: 22,980 more rows]
