# Supplementary material for: Molecular characterization of the sea lamprey retina illuminates the evolutionary origin of retinal cell types
Source: Nat Commun. 2024 Dec 30;15:10761. doi: 10.1038/s41467-024-55019-x (PMC11685597; doi:10.1038/s41467-024-55019-x)
Supplement: Supplementary file 4 — Supplementary Data 2 [file 41467_2024_55019_MOESM4_ESM.xlsx]

## Sheet: 2a.Orthogroups_AllSpecies_Table
Supplementary Data 2. Orthologous Gene Relationships Across Lamprey, Zebrafish, Chicken, Mouse, Macaque, and Human
Supplementary Data 2a. Orthologous Genes Across Lamprey, Zebrafish, Chicken, Mouse, Macaque, and Human
Orthogroup	Chicken	Human	Lamprey	Macaque	Mouse	Zebrafish
OG0000000			LOC116949599			BX000701.1,BX000701.2,BX005085.1,BX005085.2,BX005085.3,BX005085.4,BX005085.5,BX005085.6,BX005085.7,BX005380.2,BX248122.1,BX322657.2,BX324212.2,BX470259.1,BX470259.2,BX470259.3,BX510909.2,BX510934.1,BX530097.1,BX537137.1,BX572103.1,BX649516.4,BX663613.1,BX890539.1,BX927193.2,BX928743.1,BX942815.11,CABZ01002188.1,CABZ01034082.1,CABZ01038376.1,CABZ01063298.1,CABZ01064859.1,CABZ01066719.1,CABZ0106672…
OG0000001	LOC100857209,LOC100858158,LOC100859432,LOC107049210,LOC107049211,LOC107049212,LOC107049213,LOC107049215,LOC107049221,LOC107049223,LOC107049224,LOC107049225,LOC107049226,LOC107049227,LOC107049228,LOC107049231,LOC107049232,LOC107049233,LOC107049234,LOC107049236,LOC107049237,LOC107049238,LOC107049239,LOC107049241,LOC107049243,LOC107049244,LOC107049253,LOC107049258,LOC107049394,LOC107049396,LOC107049…	OR14A16		LOC102139667	Or14p1
OG0000002	LOC101749138					AL645691.1,BX005417.2,BX005448.1,BX248128.1,BX293993.1,BX324003.2,BX465848.1,BX465848.2,BX571760.1,BX649453.1,BX855614.1,BX855614.3,BX855614.4,BX914205.3,CABZ01002702.1,CABZ01002768.1,CABZ01003344.1,CABZ01012382.2,CABZ01021433.1,CABZ01024856.1,CABZ01048402.1,CABZ01054394.1,CABZ01069020.1,CABZ01069022.1,CABZ01075078.1,CABZ01081747.1,CABZ01081752.1,CABZ01081752.2,CABZ01081752.3,CR356223.1,CR407594.…
OG0000003						BX005380.1,BX640461.1,BX927374.1,CABZ01021435.1,CABZ01024848.1,CABZ01029938.1,CABZ01040931.1,CABZ01049625.1,CABZ01060490.1,CABZ01060491.1,CABZ01062422.1,CR927215.1,CT025651.2,CT573234.1,CU182107.1,CU182823.2,LO018205.1,nlrc3l,nlrc7,nlrp15,si_cabz01069012.2,si_ch211-106j21.4,si_ch211-11p18.6,si_ch211-133h13.1,si_ch211-156p11.1,si_ch211-196h24.1,si_ch211-196h24.2,si_ch211-197e7.1,si_ch211-203c5.3,s…
OG0000004			FAS.5,LOC116945306,LOC116945442,LOC116956858,LOC116956860,LOC116956861,LOC116956875,LOC116956940,LOC116956942,LOC116957303,LOC116957320,LOC116957590,LOC116957909,LOC116957965,LOC116957976,LOC116957992,LOC116957999,LOC116958579,MAPK7.1,MID1_1,MID1_2,RNF135,RNF135.1,TRIM11.1,TRIM11.2,TRIM11.3,TRIM11.4,TRIM11.5,TRIM11.6,TRIM14.10,TRIM14.11,TRIM14.12,TRIM14.13,TRIM14.14,TRIM14.15,TRIM14.16,TRIM14.17,…			zgc_92594
OG0000005						AL627164.1,AL831726.1,AL831726.2,AL928685.4,AL929276.1,BX322587.1,BX322587.2,BX324216.1,BX324216.4,BX511034.1,BX511034.2,BX511034.5,BX511034.6,BX511034.7,BX539307.1,BX539307.2,BX649490.1,BX664625.1,BX664625.2,BX664625.5,BX664625.6,CABZ01034691.1,CABZ01034698.1,CABZ01034698.2,CABZ01046407.1,CABZ01046425.1,CABZ01046427.2,CABZ01046432.1,CABZ01061495.1,CABZ01061498.1,CABZ01061501.1,CABZ01061508.1,CAB…
OG0000006		ENSG00000273578.1,ENSG00000275407.1,ENSG00000275500.1,ENSG00000275522.4,ENSG00000275583.5,ENSG00000275921.5,ENSG00000275960.4,ENSG00000277657.1,ENSG00000278086.1,ENSG00000278152.2,ENSG00000278300.4,ENSG00000283716.3,ENSG00000283722.3,ENSG00000284033.2,ENSG00000284169.3,ENSG00000284217.3,ENSG00000284225.3,ENSG00000284511.3,ENSG00000284555.3,ENSG00000284580.3,ENSG00000288316.1,ENSG00000288650.1,KIR…
OG0000007			ZNF497.4	LOC107128221		BX322657.3,BX324216.3,CR450793.1,CU207221.2,CU570894.1,CU570894.2,CU856622.1,CU896630.2,rnh1,si_ch211-235i11.3,si_ch211-255f4.11,si_ch211-255f4.13,si_ch211-255f4.2,si_ch211-255f4.5,si_ch211-255f4.8,si_ch211-255f4.9,si_ch73-138e16.6,si_ch73-92e7.4,si_ch73-92e7.6,si_dkey-15h8.10,si_dkey-15h8.15,si_dkey-1b17.1,si_dkey-1b17.2,si_dkey-1b17.5,si_dkey-1b17.6,si_dkey-1b17.9,si_dkey-20i20.10,si_dkey-20i20…
OG0000008	CHIR2D-956,IGSF1L5,LILRA6L1,LOC100857409,LOC100857615,LOC100857878,LOC100857964,LOC100858385,LOC100859870,LOC101747905,LOC101748339,LOC101749511,LOC107049062,LOC107049116,LOC107049125,LOC107049150,LOC107049368,LOC107049370,LOC107049489,LOC107049516,LOC107049567,LOC107049575,LOC107049633,LOC107049682,LOC107049690,LOC107049894,LOC107049909,LOC107049924,LOC107049941,LOC107049973,LOC107050007,LOC1070…
OG0000009					ENSMUSG00000091638.3,ENSMUSG00000096244.2,Gm10665,Gm10670,Gm16451,V1rd19,Vmn1r100,Vmn1r101,Vmn1r103,Vmn1r104,Vmn1r107,Vmn1r111,Vmn1r112,Vmn1r114,Vmn1r115,Vmn1r116,Vmn1r117,Vmn1r118,Vmn1r119,Vmn1r120,Vmn1r121,Vmn1r122,Vmn1r123,Vmn1r124,Vmn1r125,Vmn1r126,Vmn1r127,Vmn1r128,Vmn1r129,Vmn1r130,Vmn1r131,Vmn1r132,Vmn1r135,Vmn1r137,Vmn1r138,Vmn1r139,Vmn1r142,Vmn1r143,Vmn1r148,Vmn1r149,Vmn1r151,Vmn1r152,Vm…
OG0000010						AL929028.8,BX942821.1,CABZ01002349.1,CABZ01003056.1,CABZ01016118.1,CABZ01030017.2,CABZ01038521.1,CABZ01054509.1,CABZ01060492.1,CABZ01063034.1,CABZ01072815.1,CABZ01074307.1,CABZ01074397.1,CABZ01075274.1,CABZ01114105.1,CU182107.2,CU182823.3,CU457778.9,CU550713.1,FP236551.1,LO018289.1,si_ch211-106j21.2,si_ch211-106j21.6,si_ch211-127b6.2,si_ch211-171l17.14,si_ch211-197f20.1,si_ch211-214c20.1,si_ch211…
OG0000011	H2A2BL,H2AFX,HIST1H2A3,HIST1H2A4,HIST1H2A4L1,HIST1H2A4L2,HIST1H2A4L4	H2AC1,H2AC11,H2AC12,H2AC13,H2AC14,H2AC15,H2AC16,H2AC17,H2AC18,H2AC19,H2AC20,H2AC21,H2AC25,H2AC4,H2AC6,H2AC7,H2AC8,H2AJ,H2AX	H2AC1,H2AC1.1,H2AX	LOC102117971,LOC102118091,LOC102118097,LOC102118844,LOC102119981,LOC102120368,LOC102124317,LOC102127391,LOC102132314,LOC102132379,LOC102137365,LOC102137997,LOC102141626,LOC102144583,LOC102144964,LOC107126377,LOC107129593,LOC123569745	H2ac1,H2ac10,H2ac11,H2ac12,H2ac13,H2ac15,H2ac18,H2ac19,H2ac20,H2ac21,H2ac22,H2ac23,H2ac24,H2ac25,H2ac4,H2ac6,H2ac7,H2ac8,H2aj,H2ax	CU457819.1,CU457819.3,CU459186.2,CU459186.5,FP236630.1,h2ax,h2ax1,hist1h2a1,hist1h2a10,hist1h2a11,hist1h2a2,hist1h2a3,hist1h2a4,hist1h2a5,hist1h2a6,si_ch1073-153i20.5,si_ch211-113a14.19,si_dkey-108k21.19
OG0000012	HIST1H2B5L,HIST1H2B7L2,HIST1H2B7L4,HIST1H2BF,HIST1H2BO,HSTH2B7,LOC426037	ENSG00000180596.8,H2BC1,H2BC10,H2BC11,H2BC12,H2BC12L,H2BC13,H2BC14,H2BC17,H2BC18,H2BC21,H2BC26,H2BC3,H2BC5,H2BC6,H2BC7,H2BC8,H2BC9	H2bc7,LOC116947678	LOC102116507,LOC102116553,LOC102117012,LOC102117144,LOC102118330,LOC102118459,LOC102119730,LOC102120366,LOC102121891,LOC102122295,LOC102123651,LOC102127758,LOC102137744,LOC102138382,LOC102140817,LOC102141219,LOC102145339	H2bc1,H2bc11,H2bc12,H2bc13,H2bc14,H2bc15,H2bc18,H2bc21,H2bc22,H2bc23,H2bc24,H2bc26-ps,H2bc27,H2bc3,H2bc4,H2bc6,H2bc7,H2bc8,H2bc9	CR354435.1,ENSDARG00000116654.1,FP236812.1,FP236812.2,H2BK1,ano9a,hist1h2ba,hist2h2l,si_ch211-113a14.22,si_dkey-108k21.11,si_dkey-23a13.22,si_dkey-261m9.19,zgc_112234,zgc_114046,zgc_171759,zgc_173585,zgc_173587,zgc_194989
OG0000013	LOC107052458,OLFR52I1L,OR52B2,OR52B2L,OR52L1,OR52R1L1,OR52R1L2,OR52R1L3	OR52A1,OR52B2,OR52B4,OR52B6,OR52D1,OR52E1,OR52E2,OR52E4,OR52E5,OR52E6,OR52E8,OR52H1,OR52J3,OR52N1,OR52N2,OR52N4,OR52N5,OR52R1		LOC102116314,LOC102116916,LOC102117030,LOC102117272,LOC102117402,LOC102117636,LOC102118136,LOC102121545,LOC102121792,LOC102124636,LOC102128733,LOC102129476,LOC102129618,LOC102132428,LOC102132810,LOC102133577,LOC102135094,LOC102140408,LOC102143164,LOC102145821,LOC102146206,LOC102146580,LOC102147178,LOC107127371,LOC107127380,LOC123568741,LOC123568841	ENSMUSG00000073943.5,ENSMUSG00000073978.9,Or52ad1,Or52b1,Or52b2,Or52b3,Or52b4,Or52b6-ps1,Or52d1,Or52d3,Or52e15,Or52e18,Or52e19,Or52e19b,Or52e2,Or52e3,Or52e4,Or52e5,Or52e7,Or52e8,Or52e8b,Or52h1,Or52h2,Or52h7,Or52h9,Or52j3,Or52n1,Or52n2,Or52n20,Or52n2b,Or52n2c,Or52n3,Or52n4,Or52n4b,Or52n5,Or52p1,Or52p2,Or52r1,Or52r1b,Or52r1c,Or52z1,Or52z12,Or52z13,Or52z14	or112-1
OG0000014						CR925820.1,CR925820.10,CR925820.11,CR925820.12,CR925820.13,CR925820.14,CR925820.15,CR925820.16,CR925820.17,CR925820.19,CR925820.2,CR925820.20,CR925820.21,CR925820.22,CR925820.3,CR925820.4,CR925820.5,CR925820.6,CR925820.7,CR925820.8,CR925820.9,CU570800.2,CU570800.3,CU570800.4,FO904836.1,si_ch211-139n6.10,si_ch211-139n6.11,si_ch211-238p8.10,si_ch211-238p8.18,si_ch211-238p8.24,si_ch211-238p8.31,si_c…
OG0000015		ENSG00000281759.1,IGKV1-12,IGKV1-16,IGKV1-17,IGKV1-27,IGKV1-33,IGKV1-37,IGKV1-39,IGKV1-5,IGKV1-6,IGKV1-9,IGKV1D-12,IGKV1D-13,IGKV1D-16,IGKV1D-17,IGKV1D-33,IGKV1D-37,IGKV1D-39,IGKV1OR2-108,IGKV2-28,IGKV2D-28,IGKV4-1,IGKV6D-41			ENSMUSG00000076525.4,ENSMUSG00000076526.7,ENSMUSG00000076570.7,ENSMUSG00000076575.7,ENSMUSG00000076578.4,ENSMUSG00000093906.6,ENSMUSG00000095737.6,ENSMUSG00000096461.6,ENSMUSG00000098814.3,Gm42543,Igkv1-88,Igkv10-94,Igkv10-95,Igkv10-96,Igkv12-41,Igkv12-44,Igkv12-46,Igkv13-84,Igkv13-85,Igkv14-111,Igkv14-126,Igkv15-103,Igkv16-104,Igkv6-13,Igkv6-14,Igkv6-15,Igkv6-17,Igkv6-20,Igkv6-23,Igkv6-25,Igkv6-…	CT573356.3,CT573356.4,CU570684.1,CU896602.2,CU896602.3,CU896602.4,igl3v1,igl3v2,igl3v3,igl3v4,igl4v10,igl4v8,igl4v9,si_dkey-234i14.12,si_dkey-234i14.13,si_dkey-234i14.14,si_dkey-234i14.15
OG0000016					Trim80	BX510647.1,BX548047.2,BX769173.1,BX769173.2,BX769173.3,BX769173.4,CR352329.1,FQ377660.1,ftr01,ftr02,ftr04,ftr05,ftr06,ftr07,ftr08,ftr09,ftr10,ftr11,ftr12,ftr13,ftr14,ftr14l,ftr16,ftr19,ftr22,ftr23,ftr24,ftr25,ftr26,ftr29,ftr30,ftr32,ftr33,ftr34,ftr35,ftr36,ftr37,ftr38,ftr41,ftr43,ftr50,ftr51,ftr53,ftr54,ftr55,ftr56,ftr57,ftr58,ftr59,ftr60,ftr61,ftr64,ftr66,ftr67,ftr72,ftr73,ftr76,ftr80,ftr81,ftr8…
OG0000017	LOC101750160,VH26L10	ENSG00000277856.1,ENSG00000282150.1,ENSG00000282644.1,ENSG00000288429.1,IGHV3-11,IGHV3-15,IGHV3-20,IGHV3-21,IGHV3-23,IGHV3-30,IGHV3-33,IGHV3-43,IGHV3-48,IGHV3-49,IGHV3-53,IGHV3-64,IGHV3-64D,IGHV3-66,IGHV3-7,IGHV3-72,IGHV3-73,IGHV3-74,IGHV3OR15-7,IGHV3OR16-10,IGHV3OR16-13		LOC102134353,LOC107128638,LOC107130290,LOC123574606	ENSMUSG00000076633.8,ENSMUSG00000076653.5,ENSMUSG00000076668.5,ENSMUSG00000094134.3,ENSMUSG00000095210.3,Ighv1-5,Ighv10-1,Ighv10-3,Ighv11-1,Ighv11-2,Ighv13-2,Ighv16-1,Ighv4-1,Ighv5-12,Ighv5-12-4,Ighv5-16,Ighv5-17,Ighv5-4,Ighv5-6,Ighv5-9,Ighv6-3,Ighv6-4,Ighv6-5,Ighv6-6,Ighv6-7,Ighv7-1,Ighv7-3	ighv1-1,ighv1-2,ighv1-3,ighv1-4,ighv10-1,ighv11-1,ighv11-2,ighv14-1,ighv3-2,ighv6-1,ighv6-2,ighv9-1,ighv9-2,ighv9-3,ighv9-4
OG0000018			LOC116936932,LOC116937318,LOC116937408,LOC116937468,LOC116937583,LOC116941136,LOC116955423,LOC116955425,LOC116956427,LOC116957214,LOC116957215,LOC116957223,LOC116957224,LOC116957225,LOC116957226,LOC116957229,LOC116957235,LOC116957236,LOC116957241,LOC116957246,LOC116957247,LOC116957271,LOC116957275,LOC116957276,LOC116957277,LOC116957329,LOC116957330,LOC116957337,LOC116957497,LOC116957499,LOC116957…
OG0000019	H3F3C,HH3L,HIST1H3A,HIST1H3G,HIST2H3,HIST2H3D,LOC100857439	H3-3A,H3-4,H3-7,H3C1,H3C10,H3C11,H3C12,H3C13,H3C14,H3C15,H3C2,H3C3,H3C4,H3C6,H3C7,H3C8,H3Y1	CENPA.1,H3-3A,H3-3A.1,H3-3A.2,H3-3A.3	LOC101926276,LOC102117187,LOC102117721,LOC102119619,LOC102120741,LOC102123638,LOC102130517,LOC102138308,LOC102146338,LOC107129591,LOC123574147	H3c1,H3c10,H3c11,H3c13,H3c15,H3c2,H3c3,H3c4,H3c6,H3c7,H3c8,H3f3a,H3f3b,H3f4	CR354435.2,CR762436.1,CU302436.1,CU457819.2,CU457819.4,CU459186.3,ENSDARG00000051737.2,ENSDARG00000098970.3,ENSDARG00000103819.3,ENSDARG00000105459.2,ENSDARG00000112967.1,ENSDARG00000114334.1,FP325123.1,FP325123.2,FQ312024.1,h3f3b.1,h3f3c,h3f3d,hist2h3c,si_ch1073-429i10.3,si_dkey-108k21.24,si_dkey-23a13.21,zgc_113983,zgc_173552
OG0000020					3830403N18Rik,ENSMUSG00000094399.8,ENSMUSG00000094570.8,ENSMUSG00000094616.8,ENSMUSG00000094746.8,ENSMUSG00000095263.8,ENSMUSG00000095606.8,ENSMUSG00000095793.8,ENSMUSG00000096650.8,ENSMUSG00000096769.8,ENSMUSG00000099541.2,ENSMUSG00000099740.2,ENSMUSG00000099792.2,ENSMUSG00000099840.2,ENSMUSG00000099894.2,ENSMUSG00000099925.2,ENSMUSG00000100055.2,ENSMUSG00000100231.2,ENSMUSG00000100338.3,ENSMUSG…
OG0000021		ENSG00000206503.13,HLA-A,HLA-B,HLA-C,HLA-E,HLA-G		LOC102116527,LOC102117143,LOC102120132,LOC102123548,LOC102138874,LOC102140002,LOC102141835,LOC102145054,MAFA-B,MAFA-F	ENSMUSG00000060550.17,Gm11127,Gm7030,Gm8909,H2-Bl,H2-D1,H2-K1,H2-M1,H2-M10.1,H2-M10.2,H2-M10.3,H2-M10.4,H2-M10.5,H2-M10.6,H2-M11,H2-M2,H2-M3,H2-M5,H2-M9,H2-Q1,H2-Q10,H2-Q2,H2-Q4,H2-Q5,H2-Q6,H2-T10,H2-T22,H2-T23,H2-T24,H2-T3
OG0000022					ENSMUSG00000035201.16,ENSMUSG00000036749.16,ENSMUSG00000037028.8,ENSMUSG00000046133.4,ENSMUSG00000066688.5,ENSMUSG00000070686.11,ENSMUSG00000070890.4,ENSMUSG00000072813.6,ENSMUSG00000072814.11,ENSMUSG00000072821.5,ENSMUSG00000072822.3,ENSMUSG00000073497.7,ENSMUSG00000073723.11,ENSMUSG00000073724.13,ENSMUSG00000074011.5,ENSMUSG00000074720.2,ENSMUSG00000078508.2,ENSMUSG00000078509.2,ENSMUSG00000078…
OG0000023	KRT8,LOC426897	KRT1,KRT2,KRT3,KRT4,KRT5,KRT6A,KRT6B,KRT6C,KRT7,KRT71,KRT72,KRT73,KRT74,KRT75,KRT76,KRT77,KRT79,KRT8	KRT8,KRT8.2,KRT8.3,KRT8.4,KRT8.5,KRT8.7	KRT1,KRT2,KRT3,KRT4,KRT5,KRT7,KRT71,KRT72,KRT73,KRT74,KRT75,KRT76,KRT77,KRT79,KRT8,LOC102121355,LOC102128005,LOC102128687,LOC102138832,LOC102142476,LOC123567642,LOC123568073	Gm5414,Gm5478,Krt1,Krt2,Krt4,Krt5,Krt6a,Krt6b,Krt7,Krt71,Krt72,Krt73,Krt75,Krt76,Krt77,Krt79,Krt8,Krt90	krt4,krt5,krt8,si_dkey-222f2.1,zgc_158846
OG0000024	MYH13,MYH15,MYH1F,MYH1G,MYH7,MYH7B,MYO7L2	ENSG00000078814.18,MYH1,MYH13,MYH15,MYH2,MYH3,MYH4,MYH6,MYH7,MYH8	LOC116946145,MYH4,MYH7,MYH7.1,MYH7.2,MYH7.3,MYO16.1,MYO16.2,MYO1B.2,MYO1B.3	LOC102118628,LOC102128137,LOC102146102,MYH1,MYH13,MYH15,MYH2,MYH3,MYH4,MYH6,MYH7B	ENSMUSG00000020908.15,Myh1,Myh13,Myh15,Myh2,Myh4,Myh6,Myh7,Myh7b,Myh8	CABZ01079179.1,CU633479.1,CU633479.2,CU633479.3,CU633479.4,myh6,myh7,myh7ba,myh7bb,myh7l,myha,myhb,myhc4,myhz1.1,myhz1.2,myhz1.3,myhz2,smyhc1,smyhc2,smyhc3,zgc_66156
OG0000025			BCL6.1,EGR2,GFI1B,LOC116938008,LOC116941520,LOC116941552,LOC116941565,LOC116941572,LOC116941577,LOC116941585,LOC116941591,LOC116941599,LOC116941606,LOC116942181,LOC116942309,LOC116942352,LOC116942481,LOC116942892,LOC116942930,LOC116942943,LOC116943013,LOC116943143,LOC116943190,LOC116943931,LOC116944196,LOC116951876,LOC116957627,MUC5AC.4,SALL3_3,ZFP1,ZKSCAN3,ZKSCAN3.1,ZKSCAN8,ZNF112,ZNF226,ZNF23,Z…
OG0000026						CR391991.1,CR391991.2,CR391991.3,CR391991.4,CR391991.5,CT030017.2,LO018124.1,nitr3r.1l,si_busm1-169i8.11,si_cabz01007816.2,si_ch211-195j11.27,si_ch211-195j11.30,si_ch211-225k7.2,si_ch211-225k7.3,si_ch211-225k7.4,si_ch211-225k7.5,si_ch211-225k7.6,si_ch211-272h9.3,si_ch211-282j17.1,si_ch211-282j17.10,si_ch211-282j17.11,si_ch211-282j17.2,si_ch211-282j17.3,si_ch211-282j17.5,si_ch211-282j17.8,si_ch211…
OG0000027	HEATR7B1,HEATR7B2L1,HEATR7B2L2,LOC101748457,LOC101748870,LOC101751321,LOC107049118,LOC107049453,LOC107049551,LOC107049810,LOC107050089,LOC107050127,LOC107050144,LOC107052202,LOC107052375,LOC107052377,LOC107052379,LOC107052394,LOC107052395,LOC107055525,LOC107055552,LOC107055553,LOC107055619,LOC107055643,LOC107055835,LOC107056915,LOC107056924,LOC107056943,LOC107056965,LOC107057129,LOC107057518,LOC1…
OG0000028	HIST1H46L6,HIST1H4B,HIST1H4D,HIST1H4I	H4C1,H4C11,H4C12,H4C13,H4C14,H4C15,H4C16,H4C2,H4C3,H4C4,H4C5,H4C6,H4C8,H4C9	H4C1,H4C1.1,H4C1.2	LOC102119092,LOC102121500,LOC102121517,LOC102132001,LOC102138137,LOC107129595,LOC107129596,LOC107129606	H4c1,H4c11,H4c12,H4c14,H4c16,H4c17,H4c18,H4c2,H4c3,H4c4,H4c6,H4c8,H4c9	ENSDARG00000099920.3,hist1h4l,zgc_154164,zgc_163040,zgc_165555
OG0000029		ENSG00000275436.5,ENSG00000275937.1,ENSG00000275946.5,ENSG00000278414.5,ENSG00000278481.1,ENSG00000283742.3,ENSG00000283784.3,ENSG00000283902.3,ENSG00000284089.3,ENSG00000288381.1,KIR2DL4,KIR2DL5A,KIR2DL5B,KIR2DS3,KIR2DS5		LOC102115630
OG0000030		ENSG00000269825.3,ZNF160,ZNF28,ZNF320,ZNF347,ZNF415,ZNF468,ZNF480,ZNF525,ZNF528,ZNF534,ZNF578,ZNF600,ZNF610,ZNF611,ZNF616,ZNF665,ZNF701,ZNF761,ZNF765,ZNF766,ZNF808,ZNF813,ZNF816,ZNF816-ZNF321P,ZNF836,ZNF841,ZNF845,ZNF860,ZNF880,ZNF888		LOC101925630,LOC102118861,LOC102119240,LOC102121474,LOC102123898,LOC102126545,LOC102134035,LOC102135034,LOC102135783,LOC102144262,LOC102145024,LOC102146024,LOC102146766,LOC102147259,LOC107128271,ZNF160,ZNF347,ZNF415,ZNF480,ZNF528,ZNF534,ZNF616,ZNF701,ZNF761,ZNF766,ZNF808,ZNF816,ZNF83,ZNF836,ZNF841,ZNF860,ZNF888
OG0000031	LOC100858111,LOC101747452,LOC101747649,LOC101747803,LOC101747856,LOC101747920,LOC101747989,LOC101748373,LOC101748432,LOC101748467,LOC101748496,LOC101748497,LOC101748547,LOC101748605,LOC101748660,LOC101748716,LOC101750035,LOC101750189,LOC101750753,LOC101751046,LOC101751487,LOC101752068,LOC107049085,LOC107052372,LOC107053233,LOC107053701,LOC107054205,LOC107054228,LOC107054362,LOC107054375,LOC107054…
OG0000032	LOC101747516,LOC101750842,LOC101752046,LOC107049108,LOC107049175,LOC107049189,LOC107049379,LOC107049387,LOC107049408,LOC107049409,LOC107049550,LOC107049638,LOC107049648,LOC107049675,LOC107049779,LOC107049816,LOC107049867,LOC107049916,LOC107049918,LOC107049925,LOC107049934,LOC107049939,LOC107050233,LOC107050630,LOC107050685,LOC107051353,LOC107051372,LOC107054662,LOC107057251,LOC107057264,LOC107057…
OG0000033	FK21,FK27,FKCOSL,LOC100858224,LOC100858331,LOC100858427,LOC100859466,LOC100859830,LOC107049028,LOC107049053,LOC107049059,LOC107055225,LOC107055227,LOC107055229,LOC107055230,LOC107055231,LOC107055232,LOC107055233,LOC107055234,LOC107055235,LOC107055236,LOC107055238,LOC107055239,LOC107055241,LOC107055250,LOC107055251,LOC107055254,LOC107055263,LOC107055264,LOC107055265,LOC107055266,LOC107055267,LOC10…
OG0000034	TUBB1,TUBB2A	TUBB,TUBB1,TUBB2A,TUBB2B,TUBB3,TUBB4A,TUBB4B,TUBB6	TUBB,TUBB.1,TUBB.2,TUBB4A,TUBB4B,TUBB4B.1	LOC101866604,LOC102123543,LOC102125060,LOC102131065,LOC102137566,LOC102139269,LOC123569396,TUBB,TUBB1,TUBB2A,TUBB3,TUBB4A,TUBB4B,TUBB6	Tubb1,Tubb2a,Tubb2b,Tubb3,Tubb4a,Tubb4b,Tubb5,Tubb6	TUBB4B,tubb1,tubb2,tubb2b,tubb4b,tubb5,tubb6,zgc_153426,zgc_55461,zgc_65894
OG0000035		TAS2R13,TAS2R14,TAS2R19,TAS2R20,TAS2R30,TAS2R31,TAS2R43,TAS2R46,TAS2R50		LOC102132889,LOC102133262,LOC102133644,LOC102134038,LOC102134442,LOC102134799,LOC102135407,LOC102135788,LOC102136193,LOC102136592,LOC102136966,TAS2R13,TAS2R14	Tas2r102,Tas2r103,Tas2r109,Tas2r110,Tas2r113,Tas2r115,Tas2r116,Tas2r117,Tas2r120,Tas2r121,Tas2r123,Tas2r124,Tas2r125,Tas2r129,Tas2r136,Tas2r140
OG0000036	CHIR-B6,IGSF1L2,IGSF1L3,IGSF1L6,IGSF1L7,IGSF1L8,IGSF1L9,LOC100857193,LOC100857302,LOC100857570,LOC100857597,LOC100857718,LOC100858456,LOC100859680,LOC101747711,LOC101750116,LOC101750289,LOC107049014,LOC107049149,LOC107049513,LOC107049514,LOC107049866,LOC107049923,LOC107050070,LOC107050223,LOC107050231,LOC107050291,LOC107050356,LOC107050589,LOC107050770,LOC107050774,LOC107050973,LOC107051138,LOC10…
OG0000037		ENSG00000186777.12,ZNF141,ZNF595,ZNF681,ZNF708		LOC101865795,LOC102115087,LOC102116354,LOC102116731,LOC102117820,LOC102119195,LOC102119566,LOC102120706,LOC102124933,LOC102124971,LOC102126491,LOC102126736,LOC102127474,LOC102127491,LOC102128268,LOC102128269,LOC102128845,LOC102129680,LOC102130966,LOC102131743,LOC102132491,LOC102134025,LOC102134430,LOC102135772,LOC102136174,LOC102136574,LOC102137239,LOC102137713,LOC102139124,LOC102139329,LOC102139…
OG0000038					ENSMUSG00000079806.3,ENSMUSG00000091077.4,ENSMUSG00000094484.3,ENSMUSG00000094556.3,ENSMUSG00000094679.3,ENSMUSG00000094813.3,ENSMUSG00000095900.3,ENSMUSG00000095950.3,ENSMUSG00000096036.3,ENSMUSG00000096223.3,ENSMUSG00000096706.3,ENSMUSG00000096820.3,ENSMUSG00000099530.2,ENSMUSG00000099550.7,ENSMUSG00000102388.6,Gm20738,Gm20747,Gm20772,Gm20795,Gm20806,Gm20807,Gm20809,Gm20812,Gm20815,Gm20816,Gm20…
OG0000039						CU138548.5,pimr11,pimr12,pimr13,pimr14,pimr15,pimr16,pimr17,pimr18,pimr19,pimr21,pimr22,pimr23,pimr24,pimr25,pimr26,pimr27,pimr28,pimr29,pimr3,pimr30,pimr4,pimr40,pimr41,pimr42,pimr44,pimr45,pimr46,pimr47,pimr48,pimr49,pimr5,pimr50,pimr51,pimr52,pimr54,pimr55,pimr56,pimr57,pimr58,pimr59,pimr6,pimr60,pimr61,pimr62,pimr64,pimr8
OG0000040		OR6C1,OR6C2,OR6C3,OR6C4,OR6C6,OR6C65,OR6C70,OR6C74,OR6C75,OR6C76		HSA3,LOC102120352,LOC102123259,LOC102123903,LOC102124037,LOC102124447,LOC102124577,LOC102124950,LOC102125223,LOC102125717,LOC102126880,LOC107126710	Or6c1,Or6c1b,Or6c205,Or6c206,Or6c208,Or6c211,Or6c212,Or6c213,Or6c214,Or6c215,Or6c216,Or6c217,Or6c219,Or6c3,Or6c3b,Or6c5,Or6c5b,Or6c5c,Or6c6,Or6c65,Or6c66,Or6c66b,Or6c69,Or6c69b,Or6c69c,Or6c6c,Or6c7,Or6c70,Or6c74,Or6c75	or101-1
OG0000041					D830030K20Rik,ENSMUSG00000079380.5,ENSMUSG00000090404.8,ENSMUSG00000090512.9,ENSMUSG00000090627.9,ENSMUSG00000091022.9,ENSMUSG00000091114.2,ENSMUSG00000091185.2,ENSMUSG00000091227.2,ENSMUSG00000091400.2,ENSMUSG00000091676.2,ENSMUSG00000091700.8,ENSMUSG00000091814.2,ENSMUSG00000091882.9,ENSMUSG00000094021.8,ENSMUSG00000094929.2,ENSMUSG00000095797.9,ENSMUSG00000096183.8,Gm10338,Gm10408,Gm10413,Gm16…
OG0000042						AL929192.1,BX548076.3,BX950205.3,si_ch1073-75o15.3,si_ch1073-75o15.4,si_ch211-12h2.6,si_ch211-12h2.8,si_ch211-145c1.1,si_ch211-154a22.8,si_ch211-226h8.11,si_ch211-226h8.14,si_ch211-226h8.4,si_ch211-226h8.6,si_ch211-226h8.8,si_ch211-250e5.16,si_ch211-66i15.5,si_ch73-189n23.1,si_dkey-179j5.5,si_dkey-240e12.6,si_dkey-90l23.1,si_dkey-90l23.2,si_dkeyp-20e4.8,si_dkeyp-46h3.2,si_dkeyp-46h3.3,si_dkeyp-46…
OG0000043	LOC425049,TUBA1A1,TUBA1C,TUBA4A,TUBA4B,TUBA8A	ENSG00000198033.12,TUBA1A,TUBA1B,TUBA1C,TUBA3D,TUBA3E,TUBA4A,TUBA8,TUBAL3	LOC116947506,LOC116947507,TUBA1A,TUBA1A.1,TUBA1A.2,TUBA4A,TUBA8,TUBA8.1,TUBA8.2	LOC102121218,TUBA1A,TUBA1B,TUBA1C,TUBA3E,TUBA4A,TUBA8,TUBAL3	Tuba1a,Tuba1b,Tuba1c,Tuba3a,Tuba3b,Tuba4a,Tuba8,Tubal3	si_ch211-114n24.6,si_ch73-199e17.1,tuba1a,tuba1b,tuba1c,tuba2,tuba4l,tuba7l,tuba8l,tuba8l2,tuba8l3,tuba8l4
OG0000044		ENSG00000120322.4,PCDHB10,PCDHB11,PCDHB12,PCDHB13,PCDHB14,PCDHB15,PCDHB16,PCDHB2,PCDHB3,PCDHB4,PCDHB5,PCDHB6,PCDHB7,PCDHB9		LOC102116405,LOC102144457,LOC102144815,LOC102145552,PCDHB10,PCDHB11,PCDHB12,PCDHB13,PCDHB14,PCDHB15,PCDHB2,PCDHB3,PCDHB4,PCDHB5,PCDHB6,PCDHB7	Pcdhb10,Pcdhb11,Pcdhb12,Pcdhb13,Pcdhb14,Pcdhb15,Pcdhb16,Pcdhb17,Pcdhb18,Pcdhb19,Pcdhb2,Pcdhb20,Pcdhb21,Pcdhb22,Pcdhb3,Pcdhb4,Pcdhb5,Pcdhb6,Pcdhb7,Pcdhb8,Pcdhb9
OG0000045					1700001F09Rik,BC061237,ENSMUSG00000072605.11,ENSMUSG00000079269.3,ENSMUSG00000090379.2,ENSMUSG00000090594.2,ENSMUSG00000090690.2,ENSMUSG00000091122.9,ENSMUSG00000091131.2,ENSMUSG00000091569.2,ENSMUSG00000091584.2,ENSMUSG00000091657.2,ENSMUSG00000091725.9,ENSMUSG00000091740.4,ENSMUSG00000092142.2,ENSMUSG00000092148.2,ENSMUSG00000093833.2,ENSMUSG00000093863.2,ENSMUSG00000093926.2,ENSMUSG00000093945…
OG0000046						AL845307.2,BX296549.1,BX324132.4,BX548044.8,CR450805.1,CR848040.1,CR854896.1,CR854896.3,CT025775.3,CT025775.4,CT025775.5,pimr140,pimr141,pimr142,pimr143,pimr144,pimr145,pimr146,pimr147,pimr148,pimr149,pimr150,pimr151,pimr152,pimr153,pimr154,pimr155,pimr156,pimr157,pimr158,pimr159,pimr160,pimr162,pimr163,pimr164,pimr165,pimr166,pimr167,si_dkey-112g5.3
OG0000047						BX000700.10,BX000700.12,BX000700.14,BX000700.16,BX000700.18,BX000700.20,BX000700.21,BX000700.24,BX000700.7,BX470258.1,BX470258.2,BX470258.3,BX470258.4,CABZ01022564.2,CABZ01022569.2,CR450709.3,CR450709.5,CR450764.12,CR450764.14,CR450764.15,CR931725.3,CU179657.3,CU179657.5,si_ch211-156l18.4,si_ch211-209f22.3,si_dkey-23f9.11,si_dkey-23f9.6,si_dkey-23f9.7,si_dkey-23f9.8,si_dkey-23f9.9,si_dkey-27d5.14…
OG0000048	IFNKL1	IFNA1,IFNA10,IFNA13,IFNA14,IFNA16,IFNA17,IFNA2,IFNA21,IFNA4,IFNA5,IFNA6,IFNA7,IFNA8,IFNE,IFNW1		IFNA2,IFNA6,IFNA8,IFNE,IFNW1,LOC102115289,LOC102140303,LOC102141352,LOC102141744,LOC102144479,LOC102144833,LOC102145208,LOC102145962,LOC102146344,LOC102146717,LOC102147079,LOC123569038	Ifna1,Ifna11,Ifna12,Ifna13,Ifna14,Ifna15,Ifna16,Ifna2,Ifna4,Ifna5,Ifna6,Ifna7,Ifna9,Ifnab,Ifne	ifnphi2,ifnphi3
OG0000049	CRYGN	CRYGA,CRYGB,CRYGC,CRYGD,CRYGS	CRYGN,CRYGS,CRYGS.1,CRYGS.2,CRYGS.3,CRYGS.4,CRYGS.5,CRYGS.6,CRYGS.7,CRYGS.8,CRYGS.9	CRYGA,CRYGB,CRYGN,CRYGS,LOC102145057,LOC102145420,LOC102145793	Cryga,Crygb,Crygc,Crygd,Cryge,Crygf,Crygn,Crygs	crygm4,crygm6,crygm7,crygmx,crygmxl1,crygmxl2,crygn1,crygn2,crygs1,crygs2,crygs3,si_dkey-57a22.15
OG0000050		ENSG00000196826.7,ENSG00000268870.1,ENSG00000269693.1,ENSG00000269755.1,ENSG00000286098.1,ENSG00000286132.1,ZNF101,ZNF136,ZNF14,ZNF20,ZNF433,ZNF44,ZNF441,ZNF442,ZNF443,ZNF491,ZNF563,ZNF564,ZNF625,ZNF627,ZNF669,ZNF670,ZNF709,ZNF791,ZNF799,ZNF823,ZNF844,ZNF878		LOC102117941,LOC102121335,LOC102124986,LOC102127250,LOC102128527,LOC102130439,LOC123567527,ZNF136,ZNF14,ZNF20,ZNF433,ZNF441,ZNF442,ZNF564,ZNF625,ZNF627,ZNF669,ZNF670,ZNF709,ZNF791,ZNF823,ZNF878
OG0000051						CABZ01059559.1,CT033803.1,CT033803.2,CU062431.1,si_ch211-138g9.2,si_ch211-138g9.3,si_ch211-147h1.4,si_ch211-160d20.5,si_ch211-165a10.1,si_ch211-165a10.10,si_ch211-165a10.11,si_ch211-165a10.3,si_ch211-165a10.5,si_ch211-165a10.8,si_ch211-165a10.9,si_ch211-202m22.1,si_ch211-202n12.2,si_ch211-238g23.1,si_ch211-249h16.8,si_ch211-272b8.7,si_ch211-280a23.2,si_ch211-281k19.2,si_ch211-57m13.1,si_ch211-57m…
OG0000052						BX942819.2,CR354547.2,CR354547.3,pimr100,pimr101,pimr104,pimr105,pimr106,pimr107,pimr168,pimr169,pimr170,pimr171,pimr173,pimr174,pimr175,pimr176,pimr177,pimr178,pimr179,pimr214,pimr68,pimr69,pimr70,pimr71,pimr72,pimr73,pimr74,pimr93,pimr94,pimr95,pimr97,pimr98,pimr99,si_dkey-149i17.9,si_dkey-31m5.3,si_dkey-31m5.5,si_dkey-31m5.7,si_dkey-58b18.10,si_dkey-58b18.3,si_dkey-58b18.6,si_dkey-58b18.9,si_d…
OG0000053						BX511214.1,BX664622.1,CABZ01015525.1,CABZ01023255.1,CABZ01027248.1,CABZ01070852.1,CR847906.1,CT025651.1,si_ch211-171l17.4,si_ch211-196f19.1,si_ch211-209j12.6,si_ch211-214c20.1,si_ch211-223g7.6,si_ch211-229l10.4,si_ch211-229l10.9,si_ch211-238e22.7,si_ch211-258f1.3,si_ch211-271g18.1,si_ch211-66c13.1,si_ch73-289h5.4,si_dkey-105i14.1,si_dkey-124l13.1,si_dkey-165o8.2,si_dkey-176f19.4,si_dkey-179k24.5,…
OG0000054	LOC395944,SCN11A,SCN1A,SCN2A,SCN3A,SCN4A,SCN5A,SCN8A,SCN9A	SCN10A,SCN11A,SCN1A,SCN2A,SCN3A,SCN4A,SCN5A,SCN8A,SCN9A	LOC116942140,SCN2A,SCN2A.1,SCN2A.2,SCN4A,SCN4A.1	SCN10A,SCN11A,SCN1A,SCN2A,SCN3A,SCN4A,SCN5A,SCN8A,SCN9A	ENSMUSG00000057182.16,ENSMUSG00000064329.14,ENSMUSG00000075316.12,Scn10a,Scn11a,Scn2a,Scn4a,Scn5a,Scn8a	scn12aa,scn1lab,scn4aa,scn8aa,scn8ab
OG0000055		ENSG00000284931.1,HBA1,HBA2,HBB,HBD,HBE1,HBG1,HBG2,HBQ1,HBZ		HBE1,HBQ1,LOC101926697,LOC102135406,LOC102136192,LOC102136846,LOC102143165,LOC102143952,LOC123568739,LOC123570540	Hba-a1,Hba-a2,Hba-x,Hbb-bh1,Hbb-bh2,Hbb-bs,Hbb-bt,Hbb-y,Hbq1a,Hbq1b	hbaa1,hbaa2,hbae1.1,hbae1.3,hbae3,hbae5,hbba1,hbba2,hbbe1.1,hbbe1.2,hbbe1.3,hbbe2,hbbe3,si_ch211-5k11.8
OG0000056						BX000704.1,BX000704.2,BX000704.3,CR394535.1,CU137686.1,CU571315.1,CU861903.1,FP102888.1,irgf4,si_ch211-119o8.6,si_ch211-12p12.2,si_ch211-175l6.1,si_ch211-175l6.2,si_ch73-106l15.2,si_ch73-144l3.1,si_dkey-37m8.11,trim35-1,trim35-10,trim35-13,trim35-14,trim35-19,trim35-20,trim35-21,trim35-22,trim35-23,trim35-24,trim35-25,trim35-27,trim35-28,trim35-29,trim35-3,trim35-30,trim35-31,trim35-33,trim35-34,…
OG0000057		ENSG00000283951.1,ENSG00000283975.1,ENSG00000284046.1,ENSG00000284053.2,ENSG00000284063.1,ENSG00000284101.2,ENSG00000284381.2,ENSG00000284384.1,KIR2DS4,KIR2DS5,KIR3DL2
OG0000058		ENSG00000274971.1,ENSG00000278277.1,KIR3DL3,KIR3DP1			Kir3dl1,Kir3dl2
OG0000059					Gm45844,Vmn2r111,Vmn2r112,Vmn2r113,Vmn2r114,Vmn2r115,Vmn2r116,Vmn2r117,Vmn2r130,Vmn2r28,Vmn2r29,Vmn2r30,Vmn2r31,Vmn2r32,Vmn2r33,Vmn2r34,Vmn2r35,Vmn2r36,Vmn2r37,Vmn2r38,Vmn2r39,Vmn2r40,Vmn2r41,Vmn2r42,Vmn2r43,Vmn2r44,Vmn2r45,Vmn2r47,Vmn2r48,Vmn2r49,Vmn2r50,Vmn2r51,Vmn2r52,Vmn2r65,Vmn2r66,Vmn2r67,Vmn2r68,Vmn2r69,Vmn2r70,Vmn2r71,Vmn2r72,Vmn2r73,Vmn2r74,Vmn2r75,Vmn2r76,Vmn2r77,Vmn2r78,Vmn2r79
OG0000060						si_ch211-106g8.17,si_ch211-106g8.20,si_ch211-106g8.54,si_ch211-106g8.56,si_ch211-106g8.62,tradv1,tradv10.0.1,tradv10.0.2,tradv10.0.3,tradv10.0.4,tradv10.0.5,tradv11.0.1,tradv11.0.3,tradv13.0,tradv14.0,tradv15.0,tradv17.0,tradv19.0,tradv2.0.1,tradv2.0.2,tradv2.0.3,tradv2.0.4,tradv20.0,tradv24.0.1,tradv24.0.2,tradv24.0.3,tradv24.0.4,tradv24.0.5,tradv25.0.1,tradv25.0.2,tradv25.0.3,tradv25.0.4,tradv2…
OG0000061	CLEC17A,FCER2	CD209,CLEC4E,CLEC4M	COLEC12,COLEC12.1	CLEC4E,LOC102120328,LOC102121984	Cd209a,Cd209b,Cd209c,Cd209d,Cd209e,Cd209f,Cd209g,Clec4e,Clec4f	BX682234.1,CABZ01058107.1,CR847844.1,CR847844.2,asgrl1,cd209,illr4,si_ch211-170d8.8,si_ch211-193e13.5,si_ch211-214k5.3,si_ch211-232p21.6,si_ch73-111e15.1,si_ch73-122g19.1,si_ch73-343l4.1,si_ch73-343l4.2,si_ch73-343l4.3,si_ch73-343l4.5,si_ch73-343l4.6,si_ch73-343l4.8,si_dkey-12f6.5,si_dkey-181c13.1,si_dkey-187i8.2,zgc_174904,zmp_0000000924,zmp_0000000937,zmp_0000001103
OG0000062	LOC100859084	ZNF358,ZNF771	LOC116939597,LOC116952689,LOC116952690,LOC116956592,LOC116956617,LOC116956619,LOC116956620,LOC116956621,LOC116956622,LOC116956670,LOC116956671,LOC116957911,MZF1,PRDM9.6,ZNF135,ZNF135.1,ZNF135.2,ZNF135.3,ZNF14.1,ZNF2.4,ZNF208,ZNF208.1,ZNF239.11,ZNF239.17,ZNF239.3,ZNF239.6,ZNF239.8,ZNF345,ZNF391.1,ZNF420.2,ZNF436.2,ZNF436.3,ZNF436.6,ZNF558,ZNF665.2,ZNF697.1,ZNF771.10,ZNF771.15,ZNF771.8,ZNF850	ZNF358,ZNF771	Zfp358,Zfp771
OG0000063						BX000702.2,BX510909.1,BX936382.1,CR318589.2,CR450780.2,CR847895.1,si_ch211-152l15.2,si_ch211-162i8.4,si_ch211-162i8.5,si_ch211-197e7.3,si_ch211-223a21.1,si_ch211-223a21.6,si_ch211-229l10.11,si_ch211-234c11.2,si_dkey-14o6.4,si_dkey-14o6.8,si_dkey-165b20.3,si_dkey-176f19.7,si_dkey-22h13.3,si_dkey-233e3.3,si_dkey-285e18.5,si_dkey-29p23.2,si_dkey-3p4.7,si_dkey-40j3.3,si_dkey-40n15.1,si_dkey-56m15.5,s…
OG0000064		HSPA1A,HSPA1B,HSPA1L,HSPA2,HSPA5,HSPA6,HSPA8	HSPA5,HSPA8,HSPA8_1	HSPA1A,HSPA1L,HSPA2,HSPA5,HSPA6,HSPA8,LOC102129925,LOC123572795	Hspa1a,Hspa1b,Hspa1l,Hspa2,Hspa5,Hspa8	hsc70,hsp70.1,hsp70.2,hsp70.3,hsp70l,hspa1b,hspa5,hspa8,hspa8b
OG0000065		HLA-DOA,HLA-DPA1,HLA-DQA1,HLA-DQA2,HLA-DRA		LOC102132662,LOC102136862,LOC102137481,LOC102144039,LOC123572852,LOC123572909	H2-Aa,H2-Ea,H2-Oa
OG0000066			DRD2_1,DRD2_2,HRH2.3,HTR1A.2,HTR1A.3,HTR1A.4,HTR1A.5,HTR1A.6,HTR4_1,HTR4_2,LOC116944469,LOC116944499,TAAR1.1,TAAR1.2,TAAR1.3,TAAR9,TAAR9.1,TAAR9.2,TAAR9.3,TAAR9.4,Taar4,Taar4.1,Taar4.2,Taar4.3,Taar4.4,Taar4.5,Taar4.6,Taar4.7,Taar7b,Taar7b.1,Taar7b.2,Taar7b.3,Taar7b.4,Taar7d,Taar7g,Taar8a,Taar8b,Taar8c,htr1aa,htr1aa.1,taar13c,taar13c.1,taar13c.2,taar13c.3,taar13c.4,taar13c.5
OG0000067					ENSMUSG00000091528.10,Vmn2r100,Vmn2r101,Vmn2r102,Vmn2r103,Vmn2r104,Vmn2r105,Vmn2r106,Vmn2r107,Vmn2r108,Vmn2r109,Vmn2r110,Vmn2r120,Vmn2r124,Vmn2r127,Vmn2r18,Vmn2r19,Vmn2r20,Vmn2r21,Vmn2r22,Vmn2r23,Vmn2r24,Vmn2r25,Vmn2r26,Vmn2r27,Vmn2r57,Vmn2r58,Vmn2r59,Vmn2r60,Vmn2r61,Vmn2r62,Vmn2r63,Vmn2r80,Vmn2r81,Vmn2r82,Vmn2r83,Vmn2r90,Vmn2r91,Vmn2r92,Vmn2r93,Vmn2r94,Vmn2r95,Vmn2r96,Vmn2r97,Vmn2r98,Vmn2r99
OG0000068		KRBOX5,ZNF430		LOC102118436,LOC102124164,LOC102126029,LOC102134786,LOC123570216,LOC123570220,LOC123570484,LOC123570613	ENSMUSG00000058246.9,ENSMUSG00000058900.6,ENSMUSG00000114923.2,Gm26965,Gm28041,Gm28044,Gm28557,Rslcan18,Zfp267,Zfp273,Zfp386,Zfp429,Zfp455,Zfp456,Zfp457,Zfp458,Zfp459,Zfp493,Zfp58,Zfp595,Zfp65,Zfp708,Zfp712,Zfp72,Zfp729a,Zfp729b,Zfp738,Zfp748,Zfp759,Zfp790,Zfp85,Zfp87,Zfp874a,Zfp874b,Zfp953
OG0000069					ENSMUSG00000068134.14,ENSMUSG00000074529.11,ENSMUSG00000078865.9,ENSMUSG00000078867.10,ENSMUSG00000078869.3,ENSMUSG00000078870.10,ENSMUSG00000078872.10,ENSMUSG00000078875.11,ENSMUSG00000078876.11,ENSMUSG00000078889.12,ENSMUSG00000078898.10,ENSMUSG00000078906.10,ENSMUSG00000090093.9,ENSMUSG00000094475.8,ENSMUSG00000094786.2,ENSMUSG00000094932.8,ENSMUSG00000095545.8,ENSMUSG00000095648.8,Gm11009,Gm1…
OG0000070	ACTA1,ACTA2,ACTBL2L,ACTC2L	ACTA1,ACTA2,ACTB,ACTBL2,ACTG1,ACTG2,ENSG00000159251.8	ACTG1,ACTG2,LOC116939766,LOC116947790,LOC116951639	ACTA1,ACTA2,ACTB,ACTBL2,ACTC1,ACTG1,ACTG2	Acta1,Acta2,Actb,Actbl2,Actc1,Actg1,Actg2	ACTC1,acta1a,acta1b,acta2,actb1,actb2,actc1a,actc1b,actc1c,zgc_86709
OG0000071	GZMK,KLK7,LOC107049865,LOC107050394,LOC107054567,LOC107054568,LOC107055482,LOC107055578,PRSS3,TRY1P1L1	PRSS2	LOC116948756,LOC116948757,LOC116948758,LOC116948759,LOC116948764,LOC116948765,LOC116948825,LOC116948827,LOC116948967,LOC116948968,PRSS1,PRSS1.1,PRSS1.3,PRSS2,TRYPA3	LOC102126989,LOC102127372,LOC102129692,LOC102130590,LOC102132890,PRSS2	Gm10334,Gm5771,Prss1,Prss2,Prss3,Prss3b,Try10,Try4,Try5	prss1,prss59.1,prss59.2
OG0000072						CABZ01038524.1,CABZ01044156.1,CABZ01059406.1,CABZ01112732.1,LO018260.3,si_ch211-114l13.1,si_ch211-114l13.13,si_ch211-114l13.4,si_ch211-15j1.1,si_ch211-15j1.3,si_ch211-15j1.4,si_ch211-15j1.5,si_ch211-15j1.7,si_ch211-194e1.7,si_ch211-214b16.3,si_ch211-214b16.4,si_ch211-236p5.2,si_ch211-236p5.3,si_ch211-255g12.8,si_ch211-278p9.1,si_ch211-278p9.2,si_ch211-278p9.3,si_ch73-236c18.2,si_ch73-236c18.5,si_…
OG0000073						AL929435.2,AL954137.1,BX294110.3,BX323461.1,BX537118.1,BX571720.2,BX649312.1,BX649431.4,BX897685.1,CABZ01008739.1,CABZ01027551.1,CABZ01043826.1,CABZ01066611.1,CABZ01102201.1,CR318625.2,CR352340.1,CR628395.1,CR753816.2,CR792437.1,CR847973.1,CR855257.2,CR855320.2,CR925720.1,CR931802.4,CR956623.2,CT990567.1,CT998556.1,CU468723.4,CU499311.1,CU570781.2,CU694317.1,CU694999.1,CU694999.2,CU855906.1,CU914…
OG0000074	HTRA2	HTRA2	HTRA2	HTRA2	Htra2	AL845307.1,AL845307.3,AL845307.4,BX470223.1,BX470223.2,BX510654.2,CR854896.2,CT025775.2,CT027677.1,HTRA2,si_dkey-112g5.11,si_dkey-112g5.12,si_dkey-112g5.15,si_dkey-112g5.16,si_dkey-19p15.4,si_dkey-265c15.6,si_dkey-33c12.11,si_dkey-33c12.12,si_dkey-84o3.3,si_dkey-84o3.6,si_dkey-84o3.7,zgc_173425,zgc_174193
OG0000075		ENSG00000274283.5,ENSG00000274465.5,ENSG00000275037.5,ENSG00000275608.5,ENSG00000276498.5,ENSG00000276534.5,ENSG00000283719.3,ENSG00000284111.3,ENSG00000284301.3,KIR3DL1,KIR3DS1
OG0000076		ENSG00000244482.10,ENSG00000274148.5,ENSG00000275841.4,LILRA1,LILRA2,LILRA3,LILRA4,LILRA6,LILRB1,LILRB2,LILRB3		LOC102120967,LOC102126376,LOC102126863,LOC102128143,LOC102136310,LOC102143631,LOC102143922,LOC102144021,LOC102144397,LOC123570349
OG0000077		ENSG00000272921.1	AUR2,DYRK2,DYRK2.1,DYRK2.10,DYRK2.12,DYRK2.13,DYRK2.14,DYRK2.15,DYRK2.16,DYRK2.4,DYRK2.5,DYRK2.9,DYRK3,DYRK3.1,DYRK3.3,DYRK4,DYRK4.1,DYRK4.10,DYRK4.11,DYRK4.12,DYRK4.16,DYRK4.17,DYRK4.18,DYRK4.19,DYRK4.20,DYRK4.21,DYRK4.22,DYRK4.23,DYRK4.24,DYRK4.25,DYRK4.26,DYRK4.3,DYRK4.4,DYRK4.5,DYRK4.6,DYRK4.7,DYRK4.8,DYRK4.9,FKBPL,GOLGA6L22,LOC116940764,SDC3.1
OG0000078						BX005361.1,BX005361.2,BX005361.3,BX005361.4,BX005361.5,BX005361.6,BX005399.1,BX005399.10,BX005399.11,BX005399.12,BX005399.2,BX005399.3,BX005399.4,BX005399.5,BX005399.6,BX005399.7,BX005399.8,BX005399.9,BX247865.1,BX247865.2,BX247865.3,BX247865.4,BX247865.5,BX511265.4,BX511265.6,CABZ01049825.1,CABZ01049825.2,CABZ01052743.1,CABZ01052747.1,CABZ01074459.1,CR786581.1,CR786581.10,CR786581.2,CR786581.3,C…
OG0000079	TAAR1,TAAR2	TAAR1,TAAR2,TAAR6,TAAR8,TAAR9		LOC102136453,LOC102136854,TAAR1,TAAR2,TAAR3,TAAR6,TAAR9	Taar2,Taar3,Taar4,Taar6,Taar7a,Taar7b,Taar7d,Taar7e,Taar7f,Taar8a,Taar8b,Taar8c,Taar9	taar10,taar13a,taar13b,taar13c,taar13d,taar13e,taar1b
OG0000080	LOC107049860,LOC107054947,LOC107054955,LOC112529953,LOC112530178,LOC112530179,LOC112530188,LOC112530189,LOC112530343,LOC112530357,LOC112530438,LOC112530445,LOC112530448,LOC112531188,LOC112531217,LOC112531253,LOC112531275,LOC112531276,LOC112531279,LOC112531280,LOC112531284,LOC112531288,LOC112531375,LOC112531376,LOC112531377,LOC112531378,LOC112531427,LOC112531428,LOC112531429,LOC112531430,LOC112531…
OG0000081					2610042L04Rik,ENSMUSG00000063277.8,ENSMUSG00000071613.12,ENSMUSG00000079383.10,ENSMUSG00000090691.4,ENSMUSG00000090707.9,ENSMUSG00000090872.9,ENSMUSG00000091275.2,ENSMUSG00000091418.3,ENSMUSG00000091472.3,ENSMUSG00000091563.9,ENSMUSG00000091568.9,ENSMUSG00000091617.9,ENSMUSG00000091756.2,ENSMUSG00000093898.3,ENSMUSG00000094132.8,ENSMUSG00000094370.8,ENSMUSG00000094628.8,ENSMUSG00000094634.9,ENSMU…
OG0000082	EPHA2,EPHA3,EPHA4,EPHA5,EPHA6,EPHA8	EPHA2,EPHA3,EPHA4,EPHA5,EPHA6,EPHA7,EPHA8	EPHA4,EPHA4.1,EPHA4.2,EPHA4.3,EPHA4.4,LOC116957421	EPHA2,EPHA3,EPHA4,EPHA5,EPHA6,EPHA7,EPHA8	Epha2,Epha3,Epha4,Epha5,Epha6,Epha7,Epha8	CT990561.1,epha2b,epha3,epha4a,epha4l,epha6,epha7
OG0000083	BLB1,BLB3,LOC107057103,MHCBL2	ENSG00000196101.9,ENSG00000227357.2,ENSG00000227826.9,ENSG00000230463.2,ENSG00000231021.9,ENSG00000231679.7,HLA-DQB1,HLA-DQB2,HLA-DRB1,HLA-DRB5		LOC102133044,LOC102144414,LOC123572854,LOC123572910,LOC123572916	H2-Ab1,H2-Eb1,H2-Eb2
OG0000084		PPIA	PPIL1_1	CD300LG,LOC102117696,LOC102121793,LOC102122697,LOC102123228,LOC102123765,LOC102123911,LOC102123920,LOC102125696,LOC102126007,LOC102126351,LOC102127066,LOC102127366,LOC102130534,LOC102130964,LOC102135013,LOC102135634,LOC102136570,LOC102136829,LOC102137695,LOC102138951,LOC102143656,LOC102145066,LOC102146136,LOC102146306,LOC102146324,LOC107127373,LOC107127383,LOC123567457,LOC123568796,LOC123568845,L…	Ppia	ppiab
OG0000085	LOC101747443,LOC101747670,LOC107049095,LOC107049132,LOC107049147,LOC107049738,LOC107050186,LOC107051198,LOC107057099,LOC107057116,LOC112531014,LOC112531016,LOC112531017,LOC112531021,LOC112531026,LOC112531027,LOC112531035,LOC112531060,LOC112531061,LOC112531066,LOC112531069,LOC112531075,LOC112531237,LOC112531242,LOC429800,LOC769660,ZNF226L,ZNF251L,ZNF302,ZNF606L,ZNF624,ZNF737L,ZNF764L,ZNF7L	ZNF621		ZNF573	Zfp663,Zfp707,Zfp809
OG0000086			LOC116936967			CR788255.1,cd22,sc_d156,si_ch211-152f2.1,si_ch211-152f2.2,si_ch211-152f2.3,si_ch211-152f2.4,si_ch211-1f22.10,si_ch211-1f22.11,si_ch211-1f22.12,si_ch211-1f22.13,si_ch211-1f22.14,si_ch211-1f22.16,si_ch211-1f22.3,si_ch211-1f22.5,si_ch211-1f22.6,si_ch211-1f22.7,si_ch211-1f22.8,si_ch211-1f22.9,si_ch211-286b5.6,si_ch211-286b5.8,si_ch211-286b5.9,si_ch211-53m15.2,si_ch73-94k4.1,si_ch73-94k4.5,si_dkey-27j…
OG0000087						BX545855.1,CR854911.1,CR854911.2,crygm1,crygm2a,crygm2b,crygm2c,crygm2d1,crygm2d10,crygm2d11,crygm2d12,crygm2d13,crygm2d14,crygm2d15,crygm2d16,crygm2d17,crygm2d18,crygm2d2,crygm2d20,crygm2d21,crygm2d3,crygm2d4,crygm2d5,crygm2d6,crygm2d7,crygm2d8,crygm2d9,crygm2e,crygm2f,crygm3,zgc_153846
OG0000088	BKJ,F-KER,LOC100858069,LOC100858100,LOC100858797,LOC100859249,LOC100859427,LOC100859500,LOC100859690,LOC107049929,LOC107055107,LOC107055259,LOC107055272,LOC107055273,LOC107057524,LOC107057537,LOC107057539,LOC107057554,LOC107057555,LOC107057556,LOC112530353,LOC112530354,LOC426913,LOC426914,LOC426957,LOC428289,LOC429492,LOC431320,LOC431321,LOC431322,LOC431323,LOC431324,LOC431325,LOC769121,LOC769139…
OG0000089		ENSG00000284990.1,ENSG00000285497.3,USP17L1,USP17L10,USP17L11,USP17L12,USP17L13,USP17L15,USP17L17,USP17L18,USP17L19,USP17L2,USP17L20,USP17L21,USP17L22,USP17L23,USP17L24,USP17L25,USP17L26,USP17L27,USP17L28,USP17L29,USP17L3,USP17L30,USP17L4,USP17L5,USP17L7,USP17L8	LOC116950404,USP17L13,USP36.1,USP42,Usp17lb	LOC102127687,LOC102128753,LOC123571577
OG0000090		VN1R5		LOC123570957	Vmn1r10,Vmn1r11,Vmn1r12,Vmn1r13,Vmn1r14,Vmn1r15,Vmn1r16,Vmn1r17,Vmn1r18,Vmn1r19,Vmn1r20,Vmn1r21,Vmn1r22,Vmn1r23,Vmn1r24,Vmn1r25,Vmn1r26,Vmn1r27,Vmn1r28,Vmn1r29,Vmn1r30,Vmn1r31,Vmn1r32,Vmn1r33,Vmn1r34,Vmn1r35,Vmn1r36,Vmn1r37,Vmn1r38,Vmn1r39,Vmn1r4,Vmn1r5,Vmn1r6,Vmn1r7,Vmn1r8,Vmn1r9
OG0000091						AL953865.1,BX004816.2,BX005442.3,BX005442.4,BX321875.3,BX569789.1,CABZ01049361.1,CABZ01049362.1,CABZ01059392.1,CABZ01059403.1,CABZ01059407.1,CABZ01059408.1,CR394546.4,CU550714.1,FO680692.1,FO681314.1,FO905027.1,FP326649.1,LO018605.1,si_ch211-113e8.5,si_ch211-113e8.6,si_ch211-113e8.9,si_ch211-254c8.3,si_ch211-280c16.1,si_dkey-120c6.5,si_dkey-1c7.3,si_dkey-30g5.1,zgc_101806,zgc_152658,zgc_152753,zg…
OG0000092	LOC100857341,LOC100859106,LOC100859304,LOC100859897,LOC101748913,LOC101750188,LOC107050476,LOC107051636,LOC107052288,LOC107052568,LOC107052719,LOC107053122,LOC107054036,LOC107055329,LOC112530478,LOC112530479,LOC112530484,LOC112530488,LOC112530489,LOC112530490,LOC112530492,LOC112530621,LOC112531111,LOC112531814,LOC112531906,LOC112531967,LOC112531968,LOC112532065,LOC112532134,LOC112532140,LOC112532…
OG0000093	LOC100857119,LOC107049052,LOC107049090,LOC107049498,LOC107049499,LOC107049571,LOC107049572,LOC107049730,LOC107050560,LOC107051154,LOC107054460,LOC107054461,LOC107054462,LOC107054464,LOC107054465,LOC107054466,LOC107054467,LOC107054471,LOC107056903,LOC107056913,LOC107056925,LOC107056929,LOC107056948,LOC107056991,LOC112531205,LOC112533411,LOC112533420,LOC112533421,LOC112533423,LOC112533424,LOC112533…
OG0000094	LOC101749846,RP11-400G3.5	CYP2C18,CYP2C19,CYP2C8,CYP2C9,CYP2E1,ENSG00000276490.1	Cyp2c23	CYP2C18,CYP2C19,CYP2C76,CYP2C8,CYP2C9,CYP2C93,LOC102116849,LOC102136686,LOC123566844	Cyp2c23,Cyp2c29,Cyp2c37,Cyp2c38,Cyp2c39,Cyp2c40,Cyp2c50,Cyp2c54,Cyp2c55,Cyp2c65,Cyp2c66,Cyp2c67,Cyp2c68,Cyp2c69,Cyp2c70,Cyp2e1	cyp2y3
OG0000095	LOC112533460	ATP12A,ATP1A1,ATP1A2,ATP1A3,ATP1A4,ATP4A,ENSG00000285505.1	ATP12A,ATP1A1,ATP1A3,ATP1A3.1	ATP12A,ATP1A1,ATP1A2,ATP1A3,ATP1A4,ATP4A	Atp12a,Atp1a1,Atp1a2,Atp1a3,Atp1a4,Atp4a	atp1a1a.1,atp1a1a.2,atp1a1a.3,atp1a1a.4,atp1a1a.5,atp1a1b,atp1a2a,atp1a3a,atp1a3b
OG0000096		IGHV1-18			ENSMUSG00000076695.8,ENSMUSG00000094051.7,ENSMUSG00000094694.7,ENSMUSG00000095761.7,ENSMUSG00000095923.7,ENSMUSG00000096410.3,Ighv1-15,Ighv1-16,Ighv1-22,Ighv1-23,Ighv1-24,Ighv1-26,Ighv1-31,Ighv1-34,Ighv1-39,Ighv1-4,Ighv1-42,Ighv1-43,Ighv1-54,Ighv1-56,Ighv1-58,Ighv1-62-1,Ighv1-62-2,Ighv1-63,Ighv1-66,Ighv1-67,Ighv1-71,Ighv1-75,Ighv1-76,Ighv1-77,Ighv1-78,Ighv1-80,Ighv1-84,Ighv1-85
OG0000097		OR8G1,OR8G2P,OR8G3P,OR8G5		LOC102146704	Or5ap2b-ps1,Or5h24,Or8g17,Or8g18,Or8g19,Or8g2,Or8g20,Or8g21,Or8g22,Or8g23,Or8g24,Or8g26,Or8g27,Or8g28,Or8g29-ps1,Or8g2b,Or8g30,Or8g31-ps1,Or8g32,Or8g33,Or8g34,Or8g35,Or8g36,Or8g37,Or8g4,Or8g50,Or8g51,Or8g52,Or8g53,Or8g54,Or8g55
OG0000098					Vmn1r188,Vmn1r189,Vmn1r191,Vmn1r192,Vmn1r193,Vmn1r194,Vmn1r195,Vmn1r196,Vmn1r197,Vmn1r198,Vmn1r199,Vmn1r200,Vmn1r201,Vmn1r202,Vmn1r203,Vmn1r204,Vmn1r205,Vmn1r206,Vmn1r207,Vmn1r208,Vmn1r209,Vmn1r210,Vmn1r211,Vmn1r212,Vmn1r213,Vmn1r214,Vmn1r215,Vmn1r216,Vmn1r217,Vmn1r218,Vmn1r219,Vmn1r220,Vmn1r221,Vmn1r222,Vmn1r223
OG0000099	LOC112533548,LOC420374,TRIM10,TRIM27.1,TRIM27.2,TRIM58,TRIM7	TRIM11,TRIM21,TRIM27,TRIM38,TRIM58,TRIM68,TRIM7		LOC102117119,TRIM11,TRIM21,TRIM27,TRIM38,TRIM58,TRIM68,TRIM7	Trim11,Trim21,Trim27,Trim38,Trim58,Trim68,Trim7
OG0000100	ARF3,ARF4	ARF1,ARF3,ARF4,ARF5	ARF1,ARF1.1,ARF4,ARF4_1,ARL2_1	ARF1,ARF4,ARF5,LOC102115409,LOC102126655,LOC102145963	Arf1,Arf2,Arf3,Arf4,ENSMUSG00000020440.14	ARF5,arf1,arf2a,arf2b,arf3a,arf3b,arf4a,arf4b,arf5,zgc_77650
OG0000101	MYL1,MYL3,MYL6	ENSG00000160808.11,MYL1,MYL4,MYL6,MYL6B	LOC116943785,MYL3.1,MYL6,MYL6.1,MYL6.2	LOC102124453,LOC102135372,LOC102141554,LOC102144073,MYL1,MYL3,MYL4,MYL6	Myl1,Myl3,Myl4,Myl6,Myl6b	CR381567.1,cmlc1,myl1,myl13,myl4,myl6,mylz3,zgc_153867
OG0000102		ENSG00000184635.16,ZNF107,ZNF117,ZNF138,ZNF208,ZNF253,ZNF254,ZNF257,ZNF273,ZNF429,ZNF43,ZNF486,ZNF492,ZNF493,ZNF506,ZNF626,ZNF66,ZNF675,ZNF676,ZNF680,ZNF723,ZNF726,ZNF728,ZNF729,ZNF730,ZNF737,ZNF85,ZNF90,ZNF91,ZNF92,ZNF98,ZNF99
OG0000103						or120-1,or121-1,or122-1,or122-2,or123-1,or124-1,or124-2,or124-4,or125-1,or125-2,or125-3,or125-4,or125-5,or125-6,or125-7,or125-8,or126-1,or126-2,or126-3,or126-4,or126-5,or126-7,or127-1,or128-1,or128-10,or128-2,or128-3,or128-4,or128-5,or128-6,or128-7,or128-8,or128-9,si_ch1073-166e24.4
OG0000104	COL4A1,COL4A2,COL4A3,COL4A4,COL4A5,COL4A6	COL4A1,COL4A2,COL4A3,COL4A4,COL4A5,COL4A6	COL4A2.3,COL4A5,COL4A5.1,COL4A6,COL4A6_1,LOC116956744	COL4A1,COL4A2,COL4A3,COL4A4,COL4A5,COL4A6	Col4a1,Col4a2,Col4a3,Col4a4,Col4a5,Col4a6	col4a1,col4a2,col4a5,col4a6
OG0000105	GNAI1,GNAT2	GNAI1,GNAI2,GNAI3,GNAT1,GNAT2,GNAT3	GNAI1.1,GNAI1.2,GNAI1.3,GNAI2,GNAT1,GNAT2	GNAI1,GNAI2,GNAI3,GNAT1,GNAT2,GNAT3	Gnai1,Gnai2,Gnai3,Gnat1,Gnat2,Gnat3	gnai1,gnai2a,gnai2b,gnai3,gnaia,gnat1,gnat2
OG0000106		CEACAM1,CEACAM21,CEACAM3,CEACAM4,CEACAM5,CEACAM6,CEACAM7,CEACAM8,ENSG00000267881.2,PSG1,PSG11,PSG2,PSG3,PSG4,PSG5,PSG6,PSG7,PSG8,PSG9		CEACAM4,CEACAM7,LOC102118976,LOC102128791,LOC102131216,LOC102133123,LOC102133902,LOC102137199,LOC102138843,LOC102139857,LOC102145535	Ceacam1,Ceacam2
OG0000107		ENSG00000171501.10,OR1E1,OR1E2,OR1G1,OR1J2		LOC102134251,LOC102134993	Or1aa2,Or1ak2,Or1e1,Or1e16,Or1e17,Or1e18-ps1,Or1e19,Or1e1b-ps1,Or1e1c,Or1e1d-ps1,Or1e1f,Or1e20-ps1,Or1e21,Or1e22,Or1e23,Or1e25,Or1e26,Or1e27-ps1,Or1e28-ps1,Or1e29,Or1e30,Or1e31,Or1e32,Or1e33,Or1e34,Or1e35,Or1f12
OG0000108			LOC116957179,LOC116957181,OR10G3,OR1L6,OR2A1,OR2M3,OR2M3.1,OR2M3.2,OR2M3.3,OR2T34,OR51I2,OR51I2.1,OR51I2.2,OR51I2.3,OR52B2,OR52B2.1,OR52B2.2,OR52D1,OR52D1.1,OR52D1.2,OR52D1.3,OR52K1,OR52K2,OR52K2.1,OR52K2.2,OR52P1P.1,OR52P1P.2,OR52Z1,OR56A4,OR56A4.1,OR56A4.2,OR56B2P,OR8D1,Olfr187
OG0000109						CR450709.1,CR450709.2,CR450709.4,CR450764.17,CR450764.3,CR931725.1,CR931725.2,CU179657.1,CU179657.2,CU179657.4,si_ch211-156l18.6,si_dkey-23f9.12,si_dkey-23f9.13,si_dkey-27d5.10,si_dkey-27d5.6,si_dkey-27d5.9,si_rp71-45g20.10,si_rp71-45g20.11,si_rp71-45g20.4,zgc_174353,zgc_174354,zgc_174355,zgc_174357
OG0000110	COL1A1,COL2A1,COL3A1,COL5A2	COL1A1,COL1A2,COL2A1,COL5A2,ENSG00000168542.16	COL1A1.19,COL1A1.3,COL1A1.8,COL2A1,COL2A1.1,COL2A1.2	COL1A1,COL1A2,COL2A1,COL3A1,COL5A2	Col1a1,Col1a2,Col2a1,Col3a1,Col5a2	col1a1a,col1a1b,col1a2,col2a1a,col2a1b,col5a2a
OG0000111	CELA1,CELA3B	CELA1,CELA2A,CELA2B,CELA3A,CELA3B	CELA2A.20,CELA2A.21,CELA2A.22,CELA2A.23,CELA2A.24	CELA1,LOC102127568,LOC102135496,LOC102144846	Cela1,Cela2a,Cela3a,Cela3b	BX511034.8,cela1.1,cela1.2,cela1.3,cela1.4,cela1.5,cela1.6,ela2,ela2l,ela3l
OG0000112	GBP,GBP1	GBP1,GBP2,GBP3,GBP4,GBP5,GBP6,GBP7		GBP3,GBP6,GBP7,LOC102143453,LOC102146098,LOC102147203	Gbp10,Gbp11,Gbp2,Gbp2b,Gbp3,Gbp4,Gbp5,Gbp6,Gbp7,Gbp8,Gbp9,Gm43302	gbp1,gbp4,si_ch211-209n20.1,si_dkeyp-30d6.2,unm_sa911
OG0000113		DUX4,ENSG00000283767.2,ENSG00000283820.2,ENSG00000283830.2,ENSG00000283878.2,ENSG00000283884.2,ENSG00000283893.2,ENSG00000283898.2,ENSG00000283949.2,ENSG00000283955.2,ENSG00000284002.2,ENSG00000284025.2,ENSG00000284066.2,ENSG00000284156.2,ENSG00000284174.2,ENSG00000284181.2,ENSG00000284210.2,ENSG00000284262.2,ENSG00000284298.2,ENSG00000284383.2,ENSG00000284475.2,ENSG00000284496.2,ENSG00000284502.…		DUX4,LOC102121431,LOC123570557,LOC123571587,LOC123571616,LOC123571617,LOC123572485,LOC123572486,LOC123573593
OG0000114		OR7A10,OR7A17,OR7A5,OR7C1,OR7C2,OR7D2,OR7D4,OR7E24		LOC102114878,LOC102118804,LOC102129596,LOC102140531,LOC102144136,LOC102144519,LOC102146388,LOC102146756,LOC107127526,LOC107128147,LOC107128149,LOC123570308,LOC123570311,LOC123570312,LOC123570316,LOC123570319,LOC123570330,LOC123570333,LOC123570359	Or1n2,Or7c19,Or7c70,Or7d10,Or7d11,Or7d9
OG0000115					ENSMUSG00000045699.5,Gm7072,Rex2,Zfp268,Zfp40,Zfp534,Zfp600,Zfp758,Zfp760,Zfp820,Zfp942,Zfp943,Zfp944,Zfp945,Zfp946,Zfp947,Zfp978,Zfp979,Zfp980,Zfp981,Zfp982,Zfp984,Zfp985,Zfp986,Zfp987,Zfp988,Zfp989,Zfp990,Zfp991,Zfp992,Zfp993,Zfp994,Zfp995
OG0000116					Or5b100-ps1,Or5b101,Or5b102,Or5b104,Or5b105,Or5b106,Or5b107,Or5b108,Or5b109,Or5b110-ps1,Or5b111,Or5b112,Or5b113,Or5b114-ps1,Or5b116,Or5b117,Or5b118,Or5b119,Or5b12,Or5b120,Or5b121,Or5b122,Or5b123,Or5b124,Or5b12b,Or5b24,Or5b3,Or5b94,Or5b95,Or5b96,Or5b97,Or5b98,Or5b99
OG0000117	KRTAP19-2,LOC100857270,LOC100857297,LOC100857367,LOC100858728,LOC100859586,LOC100859657,LOC100859756,LOC100859790,LOC101748164,LOC101750550,LOC101750668,LOC101751554,LOC107049025,LOC107049026,LOC107055103,LOC107055104,LOC107055106,LOC395095,LOC396479,LOC396480,LOC425362,LOC426217,LOC426912,LOC430658,LOC430661,LOC431314,LOC431317,LOC768967,LOC769486,LOC771066,LOC771082
OG0000118	FFAR2L2,FFAR2L3,FFAR2L4,FFAR3L1,GPR42L,GR42L5,GR42LP4,LOC107049040,LOC107049618,LOC107050079,LOC107050658,LOC107057638,LOC112531101,LOC112531113,LOC112531127,LOC112531231,LOC112531260,LOC112531336,LOC112531337	FFAR2,FFAR3,GPR42		FFAR2,FFAR3	Ffar2,Ffar3	CU855821.1,si_ch211-231m23.4,si_ch73-90p23.1,si_dkey-211g8.6,si_dkey-211g8.7,si_dkey-211g8.9
OG0000119		TRAV16,TRAV18,TRAV3,TRAV40,TRAV8-6,TRAV8-7,TRAV9-1,TRAV9-2			ENSMUSG00000076764.4,ENSMUSG00000094468.6,ENSMUSG00000095387.6,ENSMUSG00000095689.6,ENSMUSG00000096055.3,ENSMUSG00000096129.3,ENSMUSG00000096531.3,ENSMUSG00000096825.3,Trav12-2,Trav12-3,Trav12d-3,Trav12n-3,Trav6-1,Trav6-3,Trav6-5,Trav6-6,Trav6-7-dv9,Trav6d-3,Trav6d-5,Trav6d-6,Trav6d-7,Trav6n-5,Trav6n-6,Trav6n-7
OG0000120						pimr109,pimr110,pimr111,pimr113,pimr117,pimr118,pimr119,pimr120,pimr123,pimr124,pimr125,pimr126,pimr127,pimr128,pimr129,pimr130,pimr132,pimr133,pimr134,pimr135,pimr136,pimr137,pimr138,pimr212,pimr213,si_ch211-122l14.4,si_ch211-122l14.6,si_ch211-122l14.7,si_ch211-215m21.22,si_dkey-149i17.8
OG0000121	UGT2A1	ENSG00000156096.14,UGT2A1,UGT2A2,UGT2A3,UGT2B10,UGT2B11,UGT2B15,UGT2B17,UGT2B28,UGT2B7	UGT2A1,UGT2A1.1,UGT2A2	LOC102118731,LOC102121904,LOC102123935,LOC102126139,LOC102127013,UGT2A3,UGT2B20,UGT2B23	Gm43638,Ugt2a1,Ugt2a2,Ugt2a3	FP236810.2,ugt2a4
OG0000122		ENSG00000283763.3,KIR2DL3
OG0000123		KRT10,KRT13,KRT14,KRT15,KRT16,KRT17,KRT19,KRT24		KRT10,LOC102131960,LOC102132589,LOC102133217,LOC102133997,LOC102134405,LOC102134759,LOC102140578,LOC102145782,LOC123569476,LOC123569513	Krt10,Krt13,Krt14,Krt15,Krt16,Krt17,Krt19,Krt24,Krt42,Krt9	krt96,krt97
OG0000124			HIC2,LOC116942878,LOC116944065,LOC116945998,LOC116951961,LOC116956132,SCRT1_1,SP9_4,ZBTB24,ZBTB7B,ZFP92,ZKSCAN1,ZKSCAN3.2,ZNF16,ZNF316.2,ZNF316.3,ZNF316.4,ZNF316.5,ZNF316.6,ZNF316.7,ZNF316.8,ZNF316.9,ZNF565,ZNF629.1,ZNF696.2,ZNF696.3,ZNF697,ZNF79.1,ZSCAN2,ZSCAN26			CZQB01141835.1
OG0000125			aep1,aep1.1,aep1.10,aep1.11,aep1.12,aep1.13,aep1.14,aep1.15,aep1.16,aep1.17,aep1.18,aep1.19,aep1.2,aep1.20,aep1.21,aep1.22,aep1.23,aep1.24,aep1.3,aep1.4,aep1.5,aep1.6,aep1.7,aep1.8,aep1.9,aerA,aerA.1,aerA.2,aerA.3			aep1,jac1
OG0000126						BX957278.1,btr01,btr04,btr05,btr06,btr07,btr09,btr12,btr16,btr18,btr20,btr21,btr22,btr23,btr24,btr25,btr26,btr29,btr30,btr31,btr32,btr33,si_ch211-216p19.6,si_dkey-206d17.15,si_dkey-206d17.16,si_dkey-46i9.6,zgc_173581
OG0000127	BTN1,BTN1A1	BTN1A1,BTN2A1,BTN2A2,BTN3A1,BTN3A2,BTN3A3,BTNL3,BTNL8,BTNL9		BTN1A1,BTN2A2,BTNL3,BTNL8,BTNL9,LOC102121503,LOC102122845,LOC102142213,LOC107129601,LOC123572767	Btn1a1,Btn2a2,Btnl1,Btnl4,Btnl6,Btnl9,ENSMUSG00000020490.17	cabz01076234.2,zgc_175177
OG0000128		IGLV1-36,IGLV1-40,IGLV1-44,IGLV1-47,IGLV1-50,IGLV1-51,IGLV10-54,IGLV2-11,IGLV2-14,IGLV2-18,IGLV2-23,IGLV2-33,IGLV2-8,IGLV3-1,IGLV3-10,IGLV3-12,IGLV3-16,IGLV3-19,IGLV3-21,IGLV3-22,IGLV3-25,IGLV3-27,IGLV3-32,IGLV3-9,IGLV6-57
OG0000129		ENSG00000275063.1,ENSG00000278082.3,ENSG00000278263.2,ENSG00000288313.1,ENSG00000288413.1,IGHV4-28,IGHV4-31,IGHV4-34,IGHV4-39,IGHV4-4,IGHV4-59,IGHV4-61,IGHV4OR15-8		LOC102122532,LOC102124047	ENSMUSG00000076672.8,Ighv12-3,Ighv3-1,Ighv3-3,Ighv3-4,Ighv3-5,Ighv3-8,Trdv4
OG0000130		ENSG00000169203.17,ENSG00000183889.12,ENSG00000185864.18,ENSG00000196993.8,ENSG00000273807.2,ENSG00000283738.3,NPIPA1,NPIPA2,NPIPA3,NPIPA5,NPIPA7,NPIPA8,NPIPA9,NPIPB11,NPIPB13,NPIPB15,NPIPB2,NPIPB3,NPIPB4,NPIPB5,NPIPB6,NPIPB7,NPIPB8		LOC102122124
OG0000131		ENSG00000257355.1,ZNF124,ZNF625-ZNF20		ZNF101,ZNF124	AW146154,ENSMUSG00000074735.3,ENSMUSG00000074865.12,ENSMUSG00000091594.3,ENSMUSG00000092335.2,ENSMUSG00000095315.3,ENSMUSG00000109771.2,ENSMUSG00000110444.3,Gm2381,Gm3604,Gm45871,Gm5141,Gm6871,Platr25,Zfp1006,Zfp1008,Zfp808,Zfp825,Zfp933,Zfp935,Zfp936,Zfp960,Zfp97,Zfp975,Zfp976
OG0000132			LOC116937414,LOC116937419,LOC116937609,LOC116937612,LOC116937840,LOC116938929,LOC116938930,LOC116938934,LOC116940226,LOC116955210,LOC116955213,LOC116955323,LOC116956964,LOC116956968,LOC116956976,LOC116957004,LOC116958011,LOC116958013,LOC116958014,LOC116958016,LOC116958017,LOC116958018,LOC116958019,LOC116958020,LOC116958021,LOC116958022,LOC116958023,LOC116958024,LOC116958027,MTIF2_14
OG0000133					Olfr908,Or8b1,Or8b101,Or8b12b,Or8b12c,Or8b1b,Or8b1c,Or8b1d,Or8b35,Or8b36,Or8b37,Or8b38,Or8b39,Or8b40,Or8b41,Or8b42,Or8b43,Or8b44,Or8b46,Or8b47,Or8b48,Or8b49,Or8b50,Or8b51,Or8b52,Or8b53,Or8b54,Or8b55,Or8b56,Or8b57
OG0000134						BX511219.2,BX511219.3,BX511219.4,BX511219.5,CR391993.1,si_dkey-21e2.10,si_dkey-21e2.11,si_dkey-21e2.12,si_dkey-21e2.13,si_dkey-21e2.14,si_dkey-21e2.15,si_dkey-21e2.16,si_dkey-21e2.3,si_dkey-21e2.7,si_dkey-21e2.8,si_dkey-78l4.10,si_dkey-78l4.11,si_dkey-78l4.12,si_dkey-78l4.13,si_dkey-78l4.2,si_dkey-78l4.4,si_dkey-78l4.5,si_dkey-78l4.6,si_dkey-78l4.7,si_dkey-78l4.8
OG0000135	GSTA2,GSTA4L,GSTAL1,GSTAL2,GSTAL3	GSTA1,GSTA2,GSTA3,GSTA4,GSTA5	GSTA4	GSTA4,LOC102114846,LOC102115229,LOC102146042,LOC123572957,LOC123572960	Gm3776,Gsta1,Gsta2,Gsta3,Gsta4,Gsta5	AL929536.1,AL929536.3,gsta.1,gsta.2
OG0000136	KCNA1,KCNA3,KCNA5,KCNA6	KCNA1,KCNA3,KCNA4,KCNA5	KCNA1.2,KCNA1.3,KCNA1.4,KCNA2,KCNA3,KCNA3.1,KCNA3.2,KCNA3.3,KCNA3.4,KCNA7.3,LOC116956452	KCNA1,KCNA3,KCNA4,KCNA5	Kcna1,Kcna3,Kcna4,Kcna5	kcna1a,kcna1b
OG0000137	CDH10,CDH20,CDH6,CDH8,CDH9	CDH10,CDH20,CDH6,CDH7,CDH8,CDH9	CDH7,CDH7.2	CDH10,CDH20,CDH6,CDH7,CDH8,CDH9	Cdh10,Cdh20,Cdh6,Cdh7,Cdh8,Cdh9	LO017650.1,cdh10a,cdh6,cdh7a
OG0000138	CNTNAP2,CNTNAP4,CNTNAP5	CNTNAP2,CNTNAP3,CNTNAP3B,CNTNAP3C,CNTNAP4,CNTNAP5,ENSG00000287694.1	CNTNAP2,CNTNAP2.1,CNTNAP2.2,CNTNAP2.3	CNTNAP2,CNTNAP4,CNTNAP5,LOC102123544,LOC102147301	Cntnap2,Cntnap3,Cntnap4,Cntnap5a,Cntnap5b,Cntnap5c	cntnap2a,cntnap3,cntnap5b
OG0000139	LOC100859484,LOC107054472	ENSG00000204967.12,PCDHA1,PCDHA10,PCDHA11,PCDHA12,PCDHA13,PCDHA2,PCDHA3,PCDHA5,PCDHA6,PCDHA7,PCDHA8,PCDHA9		LOC102136630	Gm37013,Pcdha1,Pcdha10,Pcdha11,Pcdha12,Pcdha2,Pcdha3,Pcdha4,Pcdha5,Pcdha6,Pcdha7,Pcdha8,Pcdha9
OG0000140		TRAV12-1,TRAV12-2,TRAV12-3,TRAV13-1,TRAV13-2,TRAV20,TRAV21,TRAV36DV7,TRAV41,TRAV6,TRAV7			Trav10,Trav10d,Trav10n,Trav5-1,Trav7-1,Trav7-2,Trav7-3,Trav7-4,Trav7-5,Trav7-6,Trav7d-2,Trav7d-3,Trav7d-4,Trav7d-5,Trav7d-6,Trav7n-4,Trav7n-5,Trav7n-6
OG0000141		ENSG00000285962.1,FAM90A1,FAM90A10,FAM90A11P,FAM90A12P,FAM90A13P,FAM90A14,FAM90A15P,FAM90A16,FAM90A17,FAM90A18,FAM90A19,FAM90A20P,FAM90A22,FAM90A23,FAM90A24P,FAM90A26,FAM90A3P,FAM90A5P,FAM90A7,FAM90A8,FAM90A9		LOC102125577,LOC102131572,LOC102139644,LOC123571584	Fam90a1a
OG0000142		PCDHGA1,PCDHGA10,PCDHGA11,PCDHGA12,PCDHGA2,PCDHGA3,PCDHGA4,PCDHGA5,PCDHGA6,PCDHGA7,PCDHGA8,PCDHGA9,PCDHGC3		LOC102120633,LOC107129945	Pcdhga1,Pcdhga10,Pcdhga11,Pcdhga12,Pcdhga2,Pcdhga3,Pcdhga4,Pcdhga5,Pcdhga6,Pcdhga7,Pcdhga8,Pcdhga9,Pcdhgc3,Pcdhgc5
OG0000143					Btbd35f1,Btbd35f10,Btbd35f11,Btbd35f12,Btbd35f13,Btbd35f14,Btbd35f15,Btbd35f16,Btbd35f17,Btbd35f18,Btbd35f19,Btbd35f2,Btbd35f20,Btbd35f21,Btbd35f22,Btbd35f23,Btbd35f24,Btbd35f25,Btbd35f26,Btbd35f27,Btbd35f28,Btbd35f29,Btbd35f3,Btbd35f4,Btbd35f5,Btbd35f6,Btbd35f7,Btbd35f8,Btbd35f9
OG0000144					AY761185,Defa17,Defa2,Defa20,Defa21,Defa22,Defa23,Defa24,Defa25,Defa26,Defa28,Defa29,Defa3,Defa30,Defa31,Defa32,Defa33,Defa34,Defa35,Defa36,Defa37,Defa38,Defa39,Defa40,Defa41,Defa42,Defa43,Defa5,ENSMUSG00000082211.4
OG0000145						CABZ01009511.1,CABZ01009512.2,CABZ01054391.1,CR854897.1,LO018260.2,nlrc3l1,nlrc6,nlrc8,nlrc9,nlrp16,si_ch211-149a19.3,si_ch211-181d7.1,si_ch211-181d7.3,si_ch211-187g4.1,si_ch211-191a16.2,si_ch211-191a16.5,si_ch211-196h16.4,si_ch211-196h16.5,si_ch211-201o1.1,si_ch211-233m11.1,si_ch73-168d20.1,si_ch73-24k9.2,si_dkey-121n8.7,si_dkey-126g1.7,si_dkey-218h11.6,si_dkey-230i18.2,si_dkey-23k10.2
OG0000146						AL928685.5,CABZ01046427.1,CABZ01072487.1,CABZ01079302.1,CR450686.6,CT583625.5,FO393424.2,FO393424.3,FO904898.1,FO904898.4,fgfr1bl,si_ch1073-188e1.1,si_ch211-209l18.4,si_ch211-274k16.9,si_ch73-213k20.5,si_ch73-27e22.6,si_dkey-19a16.12,si_dkey-19a16.4,si_dkey-19a16.7,si_rp71-1i20.2,si_rp71-36a1.5,zgc_113298,zgc_171490,zgc_171497,zgc_171500,zgc_171699,zgc_172133
OG0000147	RHOA,RHOD	RHOA,RHOB,RHOD	LOC116941510,LOC116942383,LOC116947614,RHOA,RHOA.1,RHOC,Rho1,rhoad	LOC123575529,RHOA,RHOB,RHOC,RHOD	Rhoa,Rhob,Rhoc,Rhod	rhoaa,rhoab,rhoac,rhoca,rhocb
OG0000148	LOC395381,MUC6	ENSG00000278466.3,ENSG00000283158.1,ENSG00000283350.2,ENSG00000284971.2,MUC2,MUC5AC,MUC5B,MUC6	MUC2.10,MUC2.5,MUC6.2	MUC2,MUC5AC,MUC5B,MUC6	ENSMUSG00000037974.17,Muc2,Muc5b,Muc6	CABZ01080550.1,CABZ01112049.1,muc5.1,muc5.2,muc5.3
OG0000149	ATP2B1,ATP2B2,ATP2B4	ATP2B1,ATP2B2,ATP2B3,ATP2B4	ATP2B2,ATP2B2.1,ATP2B3,ATP2B3.1,LOC116947622,LOC116952815	ATP2B1,ATP2B2,ATP2B3,ATP2B4	Atp2b1,Atp2b2,Atp2b3,Atp2b4	atp2b1a,atp2b1b,atp2b2,atp2b3a,atp2b3b,atp2b4
OG0000150	PDE4B,PDE4D	ENSG00000113448.20,PDE4A,PDE4B,PDE4C	PDE4B,PDE4B.1,PDE4C,PDE4C.1	PDE4A,PDE4B,PDE4C,PDE4D	Pde4a,Pde4b,Pde4c,Pde4d	BX510928.2,pde4a,pde4ba,pde4bb,pde4ca,pde4cb,pde4d
OG0000151	SULT1C3,SULT1E1	SULT1B1,SULT1C2,SULT1C3,SULT1C4,SULT1E1	LOC116939605,SULT1B1,SULT1C2,SULT1C2.1,Sult1d1,Sult1d1.1	LOC102145536,LOC102146432,LOC102146803,LOC123568331,SULT1B1,SULT1C4,SULT1E1	Sult1b1,Sult1c1,Sult1c2,Sult1d1,Sult1e1	sult1st5,sult1st6
OG0000152	CCR2,CCR4,CCR5,CCR8,CCR8L	CCR1,CCR2,CCR3,CCR4,CCR5,CCR8		CCR1,CCR2,CCR3,CCR4,CCR5,CCR8	Ccr1,Ccr1l1,Ccr2,Ccr3,Ccr4,Ccr5,Ccr8	ccr11.1,ccr2,si_cabz01093077.1
OG0000153	CTSG	CMA1,CTSG,GZMB,GZMH		CMA1,CTSG,GZMB,GZMH	Cma1,Cma2,Ctsg,Gzmb,Gzmc,Gzmd,Gzme,Gzmf,Gzmg,Gzmn,Mcpt1,Mcpt2,Mcpt4,Mcpt8,Mcpt9	gzm3,gzm3.2,gzm3.3,gzm3.4
OG0000154		ENSG00000284827.1,ENSG00000284896.1,OR2A14,OR2A2,OR2A25,OR2A4,OR2A5,OR2A7		LOC102128146,LOC102129301,LOC102129694,LOC102130462,LOC102130851,LOC102131482	Or2a14,Or2a20,Or2a25,Or2a5,Or2a51,Or2a52,Or2a54,Or2a56,Or2a57,Or2a7
OG0000155			EGF3.2,EGF3.3,FCGBP,FCGBP.1,LOC116954490,VWF_1,ZAN,ZAN.1,ZAN.11,ZAN.12,ZAN.13,ZAN.14,ZAN.15,ZAN.16,ZAN.18,ZAN.19,ZAN.2,ZAN.20,ZAN.21,ZAN.22,ZAN.24,ZAN.3,ZAN.4,ZAN.5,ZAN.6,ZAN.7,ZAN.8	LOC102121600
OG0000156						CR385050.1,CU179759.1,CU179759.2,CU672228.1,nitr12,nitr13,nitr1b,nitr1f,nitr1i,nitr1k,nitr1m,nitr2a,nitr2b,nitr3a,nitr3b,nitr3c,nitr4a,nitr5,nitr8,nitr9
OG0000157	OLFR1019L1,OLFR1019L2,OR4S2,OR5AP2,OR9Q1	ENSG00000276240.3,OR4A15,OR4C12,OR4C3,OR4E2,OR4S2		LOC102122924,LOC102123972,LOC102124366,LOC107126415,LOC107130342	Or4a15,Or4c12,Or4c12b,Or4c3,Or4c3d,Or4e1,Or4e2,Or4e5,Or4s2,Or4s2b
OG0000158	ANXA4,ANXA5,LOC107051196	ANXA11,ANXA3,ANXA4,ANXA5	ANXA3,ANXA4,ANXA4.1,ANXA4.2,ANXA4.3,ANXA5	ANXA11,ANXA3,ANXA4,ANXA5	Anxa11,Anxa3,Anxa4,Anxa5	anxa11a,anxa11b,anxa3b,anxa4,anxa5b
OG0000159	RPS6KA1L,RPS6KA2,RPS6KA3,RPS6KA6	RPS6KA1,RPS6KA2,RPS6KA3,RPS6KA6	RPS6KA3.1,RPS6KA3.2	RPS6KA1,RPS6KA2,RPS6KA3,RPS6KA6	Rps6ka1,Rps6ka2,Rps6ka3,Rps6ka6	rps6ka1,rps6ka2,rps6ka3a,rps6ka3b,rps6kal
OG0000160	HMGB1,HMGB2	HMGB1,HMGB1P1,HMGB2,HMGB3	HMGB1	HMGB1,HMGB2,HMGB3,LOC102127193,LOC102129660,LOC102133926,LOC102135858,LOC102135996,LOC102140502,LOC102142094,LOC123567172	Hmgb1,Hmgb2,Hmgb3	BX005022.2,hmgb1a,hmgb1b,hmgb2a,hmgb3a
OG0000161	ADAM33,ADAM8,LOC107050086	ADAM12,ADAM15,ADAM33,ADAM8	ADAM12,ADAM12.1,ADAM12.2,ADAM12.3,ADAM8,LOC116937037	ADAM12,ADAM15,ADAM33,ADAM8	Adam12,Adam15,Adam33,Adam8	ADAM12,adam12,adam15,adam19a,adam8a,adam8b
OG0000162	ADAMTS1,ADAMTS15,ADAMTS4,ADAMTS8	ADAMTS1,ADAMTS15,ADAMTS4,ADAMTS8	ADAMTS4,LOC116948045	ADAMTS1,ADAMTS15,ADAMTS4,ADAMTS8	Adamts1,Adamts15,Adamts4,Adamts8	BX005045.1,BX469904.1,BX897688.2,adamts1,adamts15a,adamts15b,adamts8a
OG0000163	LOC101748312,LOC107052489,LOC112531692,ZNF212,ZNF398L,ZNF746,ZNF767	ZNF212,ZNF282,ZNF398,ZNF746,ZNF777,ZNF783		LOC102121236,LOC102127246,LOC107126376,LOC123566790,ZNF212,ZNF398,ZNF777,ZNF783	Zfp212,Zfp282,Zfp398,Zfp746,Zfp777,Zfp956
OG0000164	LOC107050886,SPTB,SPTBN1,SPTBN2,SPTBN4L	ENSG00000115306.16,SPTB,SPTBN2,SPTBN4	SPTBN1,SPTBN1_1,SPTBN1_2,SPTBN1_3	SPTB,SPTBN1,SPTBN2,SPTBN4	ENSMUSG00000011751.17,Gm20479,Sptb,Sptbn1,Sptbn2	sptb,sptbn1,sptbn4a,sptbn4b
OG0000165	LOC101751890,LOC107051159,NRXN1,NRXN3	NRXN1,NRXN2,NRXN3	NRXN1,NRXN1.1,NRXN1.2	NRXN1,NRXN2,NRXN3	Nrxn1,Nrxn2,Nrxn3	BX323847.1,CR405687.2,NRXN2,nrxn1a,nrxn1b,nrxn2a,nrxn2b,nrxn3a,nrxn3b
OG0000166	SERPINA3/4L,SPIA3,SPIA5,SPIA9	SERPINA1,SERPINA2,SERPINA4,SERPINA7,SERPINA9		LOC102136648,LOC102143828,SERPINA1,SERPINA4,SERPINA7,SERPINA9	Serpina1a,Serpina1b,Serpina1c,Serpina1d,Serpina1e,Serpina1f,Serpina7,Serpina9	serpina1,serpina1l
OG0000167	CD300LF,CD300LG	CD300A,CD300C,CD300E,CD300H,CD300LB,CD300LD,CD300LF		CD300A,CD300C,CD300E,CD300H,CD300LB,CD300LD,CD300LF	Cd300a,Cd300lb,Cd300ld,Cd300ld3,Cd300ld4,Cd300ld5,Cd300lf,ENSMUSG00000044811.14,ENSMUSG00000048498.8,ENSMUSG00000058728.16,ENSMUSG00000089753.10
OG0000168	CALM1	CALM1,CALM2,CALM3,CALML3	CALM1,CALM1.1,CALM1.2,LOC116947290	CALM1,CALM2,CALM3,CALML3,LOC102144138	Calm1,Calm2,Calm3,Calml3	calm1a,calm1b,calm2a,calm3a,calm3b,tnnc2
OG0000169		ENSG00000283465.4,ENSG00000288128.1,ENSG00000288202.1,ENSG00000288339.1,ENSG00000288354.1,GOLGA8A,GOLGA8B,GOLGA8DP,GOLGA8F,GOLGA8G,GOLGA8H,GOLGA8J,GOLGA8K,GOLGA8M,GOLGA8N,GOLGA8O,GOLGA8Q,GOLGA8R,GOLGA8S,GOLGA8T
OG0000170		OR5P2		LOC102127528,LOC102139517	Or5p50,Or5p51,Or5p58,Or5p59,Or5p6,Or5p60,Or5p61,Or5p62,Or5p63,Or5p64,Or5p66,Or5p67,Or5p68,Or5p69,Or5p70,Or5p72,Or5p73,Or5p75-ps1,Or5p76,Or5p78,Or5p79,Or5p81
OG0000171		CD33,ENSG00000269179.1,SIGLEC10,SIGLEC11,SIGLEC12,SIGLEC14,SIGLEC16,SIGLEC5,SIGLEC6,SIGLEC7,SIGLEC8,SIGLEC9		CD33,LOC102127482,LOC102134314,SIGLEC10,SIGLEC11,SIGLEC12,SIGLEC14,SIGLEC16,SIGLEC6,SIGLEC9	Cd33,Siglece,Siglecf,Siglecg,Siglech
OG0000172		ENSG00000288681.1,IFITM1,IFITM2,IFITM3,IFITM5	IFITM1,LOC116945458,LOC116945616	IFITM1,IFITM5,LOC102115008,LOC102122364,LOC102129479,LOC102132866,LOC102144965,LOC102145452,LOC102145938,LOC102146935	Gm45717,Ifitm1,Ifitm2,Ifitm3,Ifitm5,Ifitm6,Ifitm7	ifitm1,ifitm5
OG0000173						CABZ01033178.1,CABZ01033180.1,im_7143333,si_ch73-144d13.5,si_dkey-77f5.11,si_dkey-77f5.13,si_dkey-77f5.6,si_dkey-7i4.10,si_dkey-7i4.11,si_dkey-7i4.13,si_dkey-7i4.14,si_dkey-7i4.16,si_dkey-7i4.19,si_dkey-7i4.21,si_dkey-7i4.23,si_dkey-7i4.5,si_dkey-7i4.7,si_dkey-7i4.8,si_dkey-7i4.9,zgc_113294,zgc_171901,zgc_174573,zgc_174574,znf1011,znf1012
OG0000174						or115-1,or115-10,or115-11,or115-12,or115-13,or115-14,or115-15,or115-2,or115-5,or115-6,or115-7,or115-8,or115-9,or116-1,or116-2,or117-1,or118-1,or118-2,or118-3,or119-2,si_ch211-218m3.11,si_ch211-218m3.13,si_ch211-218m3.16,si_ch211-218m3.18,si_ch211-218m3.19,si_ch211-218m3.9,zgc_152857
OG0000175	HNRNPA1,HNRNPA2B1,HNRNPA3	HNRNPA1,HNRNPA1L2,HNRNPA1L3,HNRNPA2B1,HNRNPA3	HNRNPA2B1,HNRNPA3,HNRNPA3.1,LOC116938498	HNRNPA1,HNRNPA1L2,HNRNPA2B1,HNRNPA3,LOC102116509,LOC102121712,LOC102137490,LOC102142924	Hnrnpa1,Hnrnpa2b1,Hnrnpa3	hnrnpa1a,hnrnpa1b,hnrnpa3
OG0000176	KCNC1,KCNC2,KCNC4,LOC100859454	KCNC1,KCNC2,KCNC3,KCNC4	KCNC1,KCNC1.2	KCNC1,KCNC2,KCNC3,KCNC4	Kcnc1,Kcnc2,Kcnc3,Kcnc4	kcnc1a,kcnc1b,kcnc2,kcnc3a,kcnc3b,kcnc4
OG0000177	RAB3A,RAB3B,RAB3C	RAB3A,RAB3B,RAB3C,RAB3D	RAB3C,RAB3C.1,RAB3D	RAB3A,RAB3B,RAB3C,RAB3D	Rab3a,Rab3b,Rab3c,Rab3d	rab3aa,rab3ab,rab3b,rab3c,rab3da,rab3db
OG0000178	PFKM,PFKP	PFKL,PFKM,PFKP	PFKM,PFKP,PFKP.1,PFKP.2	LOC102125557,LOC102140005,PFKL,PFKM	Pfkl,Pfkm,Pfkp	AL954820.1,pfkla,pfklb,pfkma,pfkmb,pfkpa,pfkpb
OG0000179	NLGN1,NLGN4L	NLGN1,NLGN2,NLGN3,NLGN4X,NLGN4Y	NLGN2,NLGN3,NLGN3.1,NLGN4X	NLGN1,NLGN2,NLGN3,NLGN4X	Nlgn1,Nlgn2,Nlgn3	nlgn1,nlgn2a,nlgn2b,nlgn3a,nlgn4xa,nlgn4xb
OG0000180	ARR3,SAG	ARR3,ARRB1,ARRB2,SAG	ARRB1,ARRB1.2,ARRB1.4,LOC116954514	ARR3,ARRB1,ARRB2,SAG	Arr3,Arrb1,Arrb2,ENSMUSG00000056055.14	arr3a,arr3b,arrb1,arrb2a,arrb2b,sagb
OG0000181	GRIA2,GRIA3,GRIA4	ENSG00000152578.14,GRIA2,GRIA3	GRIA2,GRM4.1,GRM4.2	GRIA2,GRIA3,GRIA4	Gria2,Gria3,Gria4	gria2a,gria2b,gria3a,gria3b,gria4a,gria4b
OG0000182	TRPM1,TRPM3,TRPM6	ENSG00000083067.25,ENSG00000134160.15,TRPM1,TRPM6,TRPM7	TRPM3,TRPM3.1,TRPM7	TRPM1,TRPM3,TRPM6,TRPM7	Trpm1,Trpm3,Trpm6,Trpm7	trpm1a,trpm1b,trpm3,trpm6,trpm7
OG0000183	LOC427654,OCM,PVALB	OCM,OCM2,PVALB	PVALB	OCM2,PVALB	Ocm,Pvalb	pvalb1,pvalb2,pvalb3,pvalb4,pvalb5,pvalb6,pvalb7,pvalb8,pvalb9
OG0000184	CD8A,LOC100857817,LOC100857839,LOC100858172,LOC101749090,LOC101752184,LOC107049163,LOC107049168,LOC107049196,LOC107049200,LOC107053306,LOC107053324,LOC107056302,LOC107056303,LOC112529934,LOC112532337,LOC422924,LOC771798,LOC771804,LOC771880,LOC777408,TCD8AL1,TCD8AL3,TCD8AL4,TCD8AL5					cd8a
OG0000185	UVS.2L	ASTL	ASTL,ASTL.1,ASTL.2,LOC116938262,LOC116940453,LOC116940914,LOC116941453,LOC116943669,LOC116944391,LOC116958169,hcea,lce,nas-36	ASTL	Astl	c6ast1,c6ast3,c6ast4,hce2l1,hce2l2,he1.1,he1.2,he1.3,npsn
OG0000186	UGT1A1	UGT1A1,UGT1A10,UGT1A3,UGT1A4,UGT1A5,UGT1A6,UGT1A7,UGT1A8,UGT1A9			Ugt1a1,Ugt1a10,Ugt1a2,Ugt1a5,Ugt1a6a,Ugt1a6b,Ugt1a7c,Ugt1a8,Ugt1a9	ugt1a1,ugt1b1,ugt1b2,ugt1b3,ugt1b4,ugt1b5,ugt1b7
OG0000187	PFKFB3,PFKFB4,PFKFB4L	PFKFB1,PFKFB2,PFKFB3,PFKFB4	LOC116952328,PFKFB1,PFKFB4	PFKFB1,PFKFB2,PFKFB3,PFKFB4	Gm29427,Pfkfb1,Pfkfb2,Pfkfb3,Pfkfb4	pfkfb1,pfkfb2a,pfkfb2b,pfkfb3,pfkfb4a,pfkfb4b,si_dkey-96f10.1
OG0000188	EGFR,ERBB3,ERBB4	EGFR,ENSG00000178568.15,ERBB3	ERBB4,ERBB4.1,ERBB4.2,ERBB4.3,ERBB4.4,ERBB4.5	EGFR,ERBB3,ERBB4	Egfr,Erbb3,Erbb4	ERBB4,LO018309.1,egfra,erbb3a,erbb3b,erbb4a,erbb4b
OG0000189	LOC112529919	CTRB1,CTRB2,CTRL	CTRB1,CTRB1.1,CTRB1.2,CTRB1.3,CTRB1.4,CTRB1.5,CTRB1.6,LOC116944035,LOC116944092,LOC116944094	CTRB2,CTRL,LOC102147021	Ctrb1,Ctrl	ctrb1,ctrl,zgc_136461
OG0000190		ENSG00000282040.1,TRBV11-1,TRBV11-3,TRBV12-5,TRBV7-1,TRBV7-2,TRBV7-3,TRBV7-4,TRBV7-6,TRBV7-7,TRBV7-9		LOC107129150	ENSMUSG00000076477.4,Trbv14,Trbv15,Trbv16
OG0000191		ENSG00000280267.6,ENSG00000283139.1,ENSG00000283150.1,ENSG00000283216.1,PRAMEF11,PRAMEF15,PRAMEF20,PRAMEF25,PRAMEF26,PRAMEF27,PRAMEF4,PRAMEF5,PRAMEF6,PRAMEF9
OG0000192		FTH1,FTL,FTMT	FTH1,FTH1_2,FTH1_3,FTH1_4,FTH1_5,FTH1_6,LOC116944399,LOC116954127,fth1-b	FTH1,FTMT,LOC102115001,LOC102119047,LOC102124852,LOC102144668,LOC123573447,LOC123574524	Fth1,Ftl1,Ftl1-ps1,Ftmt	fth1a,fth1b
OG0000193					ENSMUSG00000073028.5,ENSMUSG00000076536.4,ENSMUSG00000094262.3,ENSMUSG00000094319.3,Igkv4-50,Igkv4-51,Igkv4-53,Igkv4-55,Igkv4-57,Igkv4-57-1,Igkv4-58,Igkv4-59,Igkv4-61,Igkv4-63,Igkv4-68,Igkv4-69,Igkv4-70,Igkv4-72,Igkv4-74,Igkv4-78,Igkv4-79,Igkv4-80,Igkv4-81,Igkv4-90,Igkv4-91,Igkv4-92
OG0000194					Rhox1,Rhox2a,Rhox2b,Rhox2c,Rhox2d,Rhox2e,Rhox2f,Rhox2g,Rhox2h,Rhox3a,Rhox3a2,Rhox3c,Rhox3e,Rhox3f,Rhox3g,Rhox3h,Rhox4a,Rhox4a2,Rhox4b,Rhox4c,Rhox4d,Rhox4e,Rhox4f,Rhox4g,Rhox7a,Rhox7b
OG0000195						BX908736.1,CABZ01012885.1,CABZ01032906.1,CABZ01032906.2,CU929403.1,FP016180.1,olfcd1,olfcd2,olfcd3,olfce1,olfce2,olfcg1,olfcg12,olfcg2,olfcg3,olfcg4,olfcg5,olfcg6,olfcg7,olfcg8,olfcg9,olfch1,olfcj1,olfck1,olfck2
OG0000196	CES1L1,CES1L2,LOC415787,LOC769704	CES1,CES4A	CES4A	CES4A,LOC102127617,LOC102128556	Ces1a,Ces1b,Ces1c,Ces1d,Ces1e,Ces1f,Ces1g,Ces1h,Ces4a	ces2a,ces2b,ces3
OG0000197	MAPK12,MAPK13,MAPK14	MAPK11,MAPK12,MAPK13,MAPK14	MAPK12,MAPK14,MAPK14.1	MAPK11,MAPK12,MAPK13,MAPK14	Mapk11,Mapk12,Mapk13,Mapk14	mapk11,mapk12a,mapk12b,mapk13,mapk14a,mapk14b
OG0000198	HCN1,HCN2,HCN3,HCN4	HCN1,HCN2,HCN3,HCN4	HCN1,HCN1.1,HCN3,HCN4	HCN1,HCN2,HCN3,HCN4	ENSMUSG00000020331.10,Hcn1,Hcn3,Hcn4	hcn1,hcn2b,hcn3,hcn4
OG0000199	BF1,HLA-F10AL1,HLA-F10AL3,HLA-F10AL4,LOC101751283,LOC107049114,LOC107049124,LOC107050538,LOC107050833,LOC107054704,LOC112529954,LOC417056,MHCIA2,MHCIA3,MHCIA6,MHCIA7,MHCIA9,MHCIY,MICA,MR1,YF5,YF6	MR1		LOC102136518	Mr1
OG0000200	FK1L,LOC100857348,LOC100857382,LOC100857698,LOC100857710,LOC100857940,LOC100858444,LOC100859039,LOC101750273,LOC107052803,LOC107052804,LOC107052805,LOC107052806,LOC107052807,LOC107052808,LOC107052809,LOC107052810,LOC107052811,LOC107052813,LOC107052814,LOC107052818,LOC107052820,LOC112531909,LOC420291,LOC425781
OG0000201	NDST1,NDST2,NDST3,NDST4	ENSG00000272916.5,NDST1,NDST2,NDST3,NDST4	NDST2.2	LOC102127018,NDST1,NDST2,NDST3	Ndst1,Ndst2,Ndst3,Ndst4	BX247881.1,BX511095.1,ndst1a,ndst1b,ndst2a,ndst2b,ndst3
OG0000202	SLC12A4,SLC12A5,SLC12A7	SLC12A4,SLC12A5,SLC12A6,SLC12A7	LOC116957008,SLC12A5,SLC12A7	SLC12A4,SLC12A5,SLC12A6,SLC12A7	Gm21985,Slc12a4,Slc12a5,Slc12a6,Slc12a7	slc12a4,slc12a5a,slc12a5b,slc12a7a,slc12a7b
OG0000203	TLE1,TLE1L,TLE2L,TLE3,TLE4Z1	ENSG00000065717.15,TLE1,TLE3,TLE4	TLE4,TLE4.1,TLE4.2	LOC102136791,TLE1,TLE2,TLE3	ENSMUSG00000008305.19,ENSMUSG00000024642.18,ENSMUSG00000032280.17,Tle2	tle2a,tle2b,tle3a,tle3b
OG0000204	TENM1	TENM1,TENM2,TENM3,TENM4	LOC116937205,TENM3,TENM3.1,TENM4,TENM4.1	TENM1,TENM2,TENM3,TENM4	Tenm1,Tenm2,Tenm3,Tenm4	BX537102.3,TENM2,TENM3,tenm1,tenm3,tenm4
OG0000205	ALDH1A1	ALDH1A1,ALDH1A2,ALDH1A3,ALDH1B1,ALDH2	ALDH1A2,ALDH1A2.1,ALDH2	ALDH1A1,ALDH1A2,ALDH1A3,ALDH1B1,ALDH2	Aldh1a1,Aldh1a2,Aldh1a3,Aldh1a7,Aldh1b1,Aldh2	aldh1a2,aldh1a3,aldh2.1,aldh2.2
OG0000206	LDHA	ENSG00000134333.14,LDHA,LDHAL6A,LDHAL6B,LDHB,LDHC	LDHA,LDHC	LDHA,LDHAL6A,LDHAL6B,LDHB,LDHC,LOC102117828,LOC102118498,LOC102119787,LOC102123018	Ldha,Ldhal6b,Ldhb,Ldhc	ldha,ldhba,ldhbb
OG0000207	CACNA1C,CACNA1D,CACNA1S	CACNA1C,CACNA1D,CACNA1F,CACNA1S,ENSG00000285479.2	CACNA1D,CACNA1D.1,CACNA1D.2,CACNA1D.3	CACNA1C,CACNA1D,CACNA1F,CACNA1S	Cacna1c,Cacna1d,Cacna1f,Cacna1s	cacna1c,cacna1da,cacna1fb,cacna1sa
OG0000208	PPP2R2A,PPP2R2B,PPP2R2C,PPP2R2D	PPP2R2A,PPP2R2B,PPP2R2C,PPP2R2D	PPP2R2A	PPP2R2A,PPP2R2B,PPP2R2C,PPP2R2D	Ppp2r2a,Ppp2r2b,Ppp2r2c,Ppp2r2d	CR925789.1,ppp2r2aa,ppp2r2ab,ppp2r2bb,ppp2r2ca,ppp2r2cb,ppp2r2d
OG0000209	ABCB1,ABCB11,ABCB1LA	ABCB1,ABCB11,ABCB4,ABCB5	ABCB1.1,ABCB1.2,ABCB1.3,ABCB11	ABCB1,ABCB11,ABCB4,ABCB5	Abcb1a,Abcb1b,Abcb4,Abcb5,ENSMUSG00000027048.16	abcb11a,abcb11b,abcb4,abcb5
OG0000210	CYP3A4	CYP3A4,CYP3A43,CYP3A7,CYP3A7-CYP3A51P,ENSG00000106258.15	CYP3A21,CYP3A6,CYP3A8,LOC116949655	CYP3A4,CYP3A43,CYP3A5,CYP3A7,LOC102144626	Cyp3a11,Cyp3a13,Cyp3a16,Cyp3a25,Cyp3a41a,Cyp3a41b,Cyp3a44,Cyp3a57,Cyp3a59	cyp3a65
OG0000211	MYH10,MYH9	MYH10,MYH11,MYH14,MYH9	LOC116956211,MYH10,MYH9,MYO10.2	MYH10,MYH11,MYH14,MYH9	ENSMUSG00000030739.19,Myh10,Myh11,Myh9	myh10,myh11a,myh11b,myh14,myh9a,myh9b
OG0000212		VN1R1			V1rg10,Vmn1r2,Vmn1r238,Vmn1r261,Vmn1r3,Vmn1r70,Vmn1r72,Vmn1r73,Vmn1r74,Vmn1r75,Vmn1r76,Vmn1r77,Vmn1r78,Vmn1r79,Vmn1r80,Vmn1r81,Vmn1r82,Vmn1r83,Vmn1r84,Vmn1r85,Vmn1r86,Vmn1r87,Vmn1r88,Vmn1r89
OG0000213		VN1R2,VN1R4		LOC123575124	Vmn1r184,Vmn1r185,Vmn1r224,Vmn1r225,Vmn1r226,Vmn1r227,Vmn1r228,Vmn1r229,Vmn1r230,Vmn1r231,Vmn1r232,Vmn1r233,Vmn1r234,Vmn1r235,Vmn1r236,Vmn1r237,Vmn1r66,Vmn1r67,Vmn1r68,Vmn1r69,Vmn1r71	ora1
OG0000214		ENSG00000198830.11		HMGN2,LOC102115969,LOC102118188,LOC102118535,LOC102121672,LOC102122286,LOC102122408,LOC102122852,LOC102126198,LOC102131423,LOC102138965,LOC102140630,LOC102143552,LOC102145997,LOC107127664,LOC107128804,LOC123566893,LOC123568419,LOC123569388,LOC123572359,LOC123572846	Hmgn2,Hmgn2-ps	hmgn2
OG0000215			LOC116957653,LOC116958652,LOC116958653,LOC116958655,LOC116958670,ZNF146.17,ZNF2.3,ZNF208.4,ZNF235.2,ZNF239.19,ZNF239.20,ZNF239.21,ZNF239.22,ZNF239.23,ZNF239.24,ZNF391.2,ZNF429,ZNF501.11,ZNF664.8,ZNF664.9,ZNF702P,ZNF721.5,ZNF79.3,ZNF850.1,ZNF883.1
OG0000216					4930572O03Rik,5031410I06Rik,Gm10220,Gm10354,Gm10471,Gm17019,Gm1979,Gm21083,Gm21149,Gm21190,Gm21663,Gm21671,Gm21680,Gm21698,Gm5862,Gm7347,Gm7361,Gm9758,Speer4a,Speer4b,Speer4c,Speer4d,Speer4e,Speer4f1,Speer4f2
OG0000217						BX005073.3,BX324142.2,BX547992.1,BX571839.1,BX927234.2,CU467856.2,CU467856.3,LO017721.1,si_ch1073-164k15.3,si_ch211-155o21.3,si_ch211-209j10.6,si_ch211-24o8.4,si_ch211-71k14.1,si_dkey-22l11.6,si_dkey-248g21.1,si_dkey-24i24.3,si_dkey-271j15.3,si_dkey-28g23.6,si_dkey-57l19.1,si_dkey-62k3.5,si_dkey-7f16.3,si_dkeyp-100a5.4,si_dkeyp-75b4.7,si_dkeyp-80d11.1,zgc_171242
OG0000218						BX649282.2,BX649282.3,BX957318.1,or129-1,or130-1,or131-1,or131-2,or134-1,or135-1,or136-1,or137-1,or137-2,or137-3,or137-4,or137-6,or137-7,or137-8,or137-9,si_dkeyp-3f10.11,si_dkeyp-3f10.12,si_dkeyp-3f10.14,si_dkeyp-3f10.16,si_dkeyp-3f10.17,wu_fj20b03
OG0000219	CD69L,CLC2BL1,CLC2BL2,CLC2DL4,CLC2DL5,CLC2IL1,CLC2LL,CLEC2D2L,LOC100859202,LOC101747821,LOC101747901,LOC107049847,LOC107054706,LOC107055489,LOC107057093,LOC107057109,LOC107057121,LOC112531181,LOC769384,TCLEC2B	CLEC2A,CLEC2B		CLEC2A,CLEC2B
OG0000220	GNB1,GNB4	GNB1,GNB2,GNB3,GNB4	GNB1.1,GNB1.2,LOC116939023	GNB1,GNB2,GNB3,GNB4	Gnb1,Gnb3,Gnb4	GNB4,gnb1a,gnb1b,gnb2,gnb3a,gnb4b
OG0000221	BLK,HCK,LCK	ENSG00000136573.15,ENSG00000285369.2,HCK,LCK,LYN	HCK,HCK.1,LOC116942512	BLK,HCK,LCK,LYN	Blk,Hck,Lck,Lyn	blk,hck,lck,lyn
OG0000222	GRM4,GRM7,GRM8	ENSG00000179603.18,ENSG00000196277.16,GRM4,GRM6	GRM8,GRM8.1,GRM8.2	GRM4,GRM6,GRM7,GRM8	Grm4,Grm6,Grm7,Grm8	grm4,grm6a,grm6b,grm8a,grm8b
OG0000223	A2M,A2ML1,A2ML2,A2ML3,A2ML4,LOC425756,OVSTL	A2M,A2ML1,ENSG00000275428.2,PZP	A2ML1	A2ML1,LOC102130734,LOC102132378,LOC102133131,LOC102137606,LOC102138476	A2m,A2ml1,Gm7298,Mug1,Mug2,Pzp
OG0000224	PTPRK,PTPRM,PTPRT	ENSG00000196090.13,PTPRK,PTPRM,PTPRU	LOC116942550,PTPRK,PTPRK.1,PTPRM	PTPRK,PTPRM,PTPRT,PTPRU	Ptprk,Ptprm,Ptprt,Ptpru	ptprk,ptprt,ptprua,ptprub
OG0000225	DIP2B,DIP2C	DIP2A,DIP2B,ENSG00000151240.17	DIP2C,DIP2C.1,DIP2C.2,LOC116937444,MOB2	DIP2B,DIP2C,LOC107128681	Dip2a,Dip2b,Dip2c	dip2a,dip2ba,dip2bb,dip2ca,dip2cb
OG0000226	CAMK2A,CAMK2B,CAMK2D,CAMK2G	CAMK2B,CAMK2D,CAMK2G	CAMK2D,CAMK2D.1	CAMK2A,CAMK2B,CAMK2D,CAMK2G	Camk2a,Camk2d,Camk2g,ENSMUSG00000057897.15	camk2a,camk2b1,camk2d1,camk2d2,camk2g1,camk2g2
OG0000227	CTSS	CTSL,CTSS,CTSV	CTSL,CTSL.1,CTSL1,CTSL1.1,CTSL1.2,CTSL1.3,CTSL1.4	CTSL,CTSS,CTSV,LOC102118013,LOC102123755	4930486L24Rik,Ctsl,Ctss	ctsla,ctsll,ctss2.1,ctss2.2
OG0000228	UBE2D1,UBE2D2,UBE2D3	UBE2D1,UBE2D2,UBE2D3,UBE2D4	UBE2D2,UBE2D2.1,UBE2D2.2	UBE2D1,UBE2D2,UBE2D3	ENSMUSG00000091896.9,Ube2d1,Ube2d2b,Ube2d3	ube2d1a,ube2d1b,ube2d2,ube2d2l,ube2d3,ube2d4
OG0000229	CRMP1,DPYSL2,DPYSL3,DPYSL4	CRMP1,DPYSL2,DPYSL3,DPYSL4	DPYSL2,DPYSL2.1	CRMP1,DPYSL2,DPYSL3,DPYSL4	Crmp1,Dpysl2,Dpysl3,Dpysl4	FO904844.1,crmp1,dpysl2b,dpysl3,dpysl4
OG0000230	FGFR1,FGFR2,FGFR3,FGFR4	FGFR1,FGFR2,FGFR3,FGFR4	FGFR2,FGFR3,LOC116957720	FGFR1,FGFR2,FGFR3,FGFR4	ENSMUSG00000031565.19,Fgfr2,Fgfr3,Fgfr4	fgfr1a,fgfr1b,fgfr2,fgfr3,fgfr4
OG0000231	ACTN1	ACTN1,ACTN2,ACTN3,ACTN4	ACTN1,ACTN1.2,ACTN2	ACTN1,ACTN2,ACTN3,ACTN4	Actn1,Actn2,Actn3,Actn4	actn1,actn2b,actn3a,actn3b,actn4
OG0000232	CLCA1,CLCA2	CLCA1,CLCA2,CLCA4	CLCA1,CLCA1.1,CLCA1.2,CLCA1.3,CLCA1.4	CLCA1,CLCA2,CLCA4,LOC101865639	Clca1,Clca2,Clca3a1,Clca3a2,Clca3b,Clca4a,Clca4b	clca1,clca5.1
OG0000233	CYTH1,CYTH3,CYTH4	CYTH2,CYTH4,ENSG00000008256.16,ENSG00000108669.17	CYTH1,CYTH3.1,LOC116949536,LOC116958100	CYTH1,CYTH2,CYTH3,CYTH4	Cyth3,Cyth4,ENSMUSG00000003269.19,ENSMUSG00000017132.18	CYTH2,cyth1a,cyth1b,cyth3a
OG0000234	CCL26,CCLI7,CCLI8	CCL18,CCL3,CCL3L3,CCL4,ENSG00000277768.2,ENSG00000277796.2		CCL18,LOC102117861,LOC102118223,LOC102119743,LOC102136134,LOC102136805	Ccl3,Ccl4
OG0000235	LOC100859726,RDH16	HSD17B6,RDH16,RDH5	RDH5,Rdh7	HSD17B6,LOC102144273,LOC102144901,LOC123567676,RDH5	Hsd17b6,Rdh1,Rdh16,Rdh16f1,Rdh16f2,Rdh19,Rdh5,Rdh7,Rdh9	dhrs9,rdh1,rdh5
OG0000236	LOC107049937	ENSG00000059804.16,SLC2A1,SLC2A14,SLC2A2,SLC2A4	SLC2A1,SLC2A1.1	LOC102116612,SLC2A1,SLC2A2,SLC2A3,SLC2A4	Slc2a1,Slc2a2,Slc2a3,Slc2a4	slc2a1a,slc2a1b,slc2a2,slc2a3a,slc2a3b
OG0000237	PBX1,PBX3	PBX1,PBX2,PBX3	PBX1,PBX1.2	PBX1,PBX2,PBX3	Pbx1,Pbx2,Pbx3	pbx1a,pbx1b,pbx3a,pbx3b
OG0000238		OR8K3		LOC102141869,LOC102143810	Or8k22,Or8k23,Or8k24,Or8k25,Or8k27,Or8k28,Or8k3,Or8k30,Or8k31-ps1,Or8k32,Or8k33,Or8k35,Or8k36-ps1,Or8k37,Or8k38,Or8k39,Or8k3b,Or8k40,Or8k41,Or8k53
OG0000239				LOC123569172	ENSMUSG00000066154.12,Lcn11,Mup1,Mup10,Mup11,Mup12,Mup13,Mup14,Mup15,Mup16,Mup17,Mup18,Mup19,Mup2,Mup20,Mup21,Mup22,Mup4,Mup5,Mup6,Mup7,Mup8,Mup9
OG0000240					Gm10058,Gm10096,Gm10147,Gm10230,Gm10486,Gm10487,Gm10488,Gm14525,Gm14632,Gm14819,Gm16405,Gm16430,Gm1993,Gm2012,Gm2030,Gm4297,Gm4836,Gm5168,Gm5169,Gm5934,Gm5935,Gm6121,Slx,Slxl1
OG0000241						BX571958.2,BX957252.1,si_ch211-117l17.4,si_ch211-155i14.1,si_ch211-166e11.5,si_ch211-170p16.1,si_ch211-182e10.4,si_ch211-193k19.2,si_ch211-249o11.5,si_ch73-134f24.1,si_ch73-264i18.2,si_ch73-321d9.2,si_ch73-366i20.1,si_ch73-42k18.1,si_dkey-13m3.2,si_dkey-21n10.3,si_dkey-40h20.1,si_dkey-58f10.4,si_dkey-85n7.7,si_dkey-88l16.2,si_dkeyp-101e12.1,si_dkeyp-2c8.3
OG0000242						AL929507.1,AL929507.2,taar12a,taar12b,taar12c,taar12e,taar12f,taar12g,taar12h,taar12i,taar12j,taar12m
OG0000243	LOC101749216,LOC770450,SPIK2	SPINK1	LOC116937947,LOC116940689	SPINK1,SPINK2	ENSMUSG00000069385.11,Spink1,Spink2	si_ch211-195b11.3,si_dkey-203a12.2,si_dkey-203a12.4,si_dkey-203a12.5,si_dkey-203a12.7,si_dkey-203a12.9,si_dkey-77g12.4,spink2.1,spink2.2,spink2.3,spink2.4,spink2.5
OG0000244	CELF3,CELF4,CELF5,CELF6	CELF3,CELF4,CELF5,CELF6,ENSG00000273025.1	CELF3,LOC116953643	CELF3,CELF4,CELF5,CELF6	Celf3,Celf4,Celf5,Celf6	celf3a,celf3b,celf4,celf5a
OG0000245	S1PR1,S1PR2,S1PR3	S1PR1,S1PR2,S1PR3,S1PR5	S1PR1	S1PR1,S1PR2,S1PR3,S1PR5	S1pr1,S1pr2,S1pr3,S1pr5	s1pr1,s1pr2,s1pr3a,s1pr5a,s1pr5b
OG0000246	ETV1,ETV4,ETV5	ETV1,ETV4,ETV5	ETV1,ETV1.1,ETV1.2	ETV1,ETV4,ETV5	Etv1,Etv4,Etv5	etv1,etv4,etv5a,etv5b
OG0000247	GABRA1,GABRA2,GABRA3,GABRA5	GABRA1,GABRA2,GABRA3,GABRA5	GABRA2,GABRA2_1,LOC116955782	GABRA1,GABRA2,GABRA3,GABRA5	Gabra1,Gabra2,Gabra3,Gabra5	BX664715.1,gabra1,gabra2a,gabra5
OG0000248	AGWCL,CD163,DMBT1L1,LOC100859036,LOC100859834,LOC107049194,LOC107049548,LOC107049557,LOC107049613,LOC107049932,LOC107049933,LOC107050751,LOC107051231,LOC107053766,LOC112533539,LOC112533557,LOC112533569,LOC112533570,SRM130L1	MARCO	MARCO	MARCO	Marco
OG0000249	LOC100859353,LOC100859551,LOC101747704,LOC101750973,LOC101751416,LOC107049159,LOC107049563,LOC107050168,LOC107052305,LOC107052752,LOC107055859,LOC107055860,LOC107056521,LOC107057455,LOC107057457,LOC107057459,LOC107057462,LOC107057469,LOC107057474,LOC107057476,LOC107057481,LOC112530297,SPAG4
OG0000250	EPHB1,EPHB2,EPHB3	EPHB1,EPHB2,EPHB3,EPHB4	EPHB1,EPHB2	EPHB1,EPHB2,EPHB3,EPHB4	Ephb1,Ephb2,Ephb3,Ephb4	AL929508.2,ephb1,ephb2a,ephb2b,ephb3a,ephb4a
OG0000251	SLC25A24,SLC25A25	SLC25A23,SLC25A24,SLC25A25	SLC25A25,SLC25A25.1,SLC25A25.2	LOC102141746,LOC102144707,SLC25A23,SLC25A25	Slc25a23,Slc25a24,Slc25a25,Slc25a54	slc25a23a,slc25a23b,slc25a24,slc25a25a,slc25a25b
OG0000252	EHD2,EHD4	EHD1,EHD2,EHD3,EHD4	EHD3,EHD3.2	EHD1,EHD2,EHD3,EHD4	Ehd1,Ehd2,Ehd3,Ehd4	ehd1a,ehd1b,ehd2b,ehd3,ehd4
OG0000253	PABPC1,PABPC1L,PABPC4	PABPC1,PABPC1L,PABPC3,PABPC4	LOC116939778,PABPC1,PABPC1_1	LOC102118081,LOC102130609,PABPC1,PABPC3,PABPC4	Pabpc1,Pabpc1l,Pabpc4	pabpc1a,pabpc1b,pabpc1l,pabpc4
OG0000254	KIF5B,LOC107050879	KIF5A,KIF5B,KIF5C	KIF5B,KIF5B.1,KIF5B.2,Khc,Klp68D,LOC116938582	KIF5A,KIF5B,KIF5C	Kif5a,Kif5b,Kif5c	kif5aa,kif5ab,kif5ba,kif5c
OG0000255	LOC107049913,LOC107050659	VARS1,VARS2	VARS2,VARS2_1	VARS1,VARS2	Vars,Vars2	vars1,vars2
OG0000256	APOBEC2	AICDA,APOBEC2,APOBEC3B,APOBEC3C,APOBEC3G,ENSG00000128383.13,ENSG00000262156.4	AICDA	AICDA,APOBEC2,APOBEC3A,APOBEC3B,APOBEC3C,APOBEC3D,LOC107126386	Aicda,Apobec2,Apobec3	aicda,apobec2a,apobec2b
OG0000257		NLRP2,NLRP7		NLRP2,NLRP7	Nlrp2
OG0000258		CT47A1,CT47A10,CT47A11,CT47A12,CT47A2,CT47A3,CT47A4,CT47A5,CT47A6,CT47A7,CT47A8,CT47A9,CT47B1,CT47C1		LOC102122779,LOC102123145,LOC102136745,LOC123571111	Ct47
OG0000259		OR4A16,OR4A5,OR4A8		LOC102123679,LOC102124622,LOC102125000,LOC102125394	Or4a2,Or4a39,Or4a68,Or4a69,Or4a70,Or4a71,Or4a72,Or4a73,Or4a74,Or4a75,Or4a76,Or4a77,Or4a78,Or4a79,Or4a80,Or4a81
OG0000260		OR1J1,OR1J4		LOC102143037,LOC102143446,LOC123568718	Or1ad1,Or1ad6,Or1ad8,Or1j1,Or1j10,Or1j11,Or1j12,Or1j13,Or1j14,Or1j15,Or1j16,Or1j17,Or1j18,Or1j19,Or1j20,Or1j21,Or1j4,Or1j8
OG0000261		ALYREF	ALYREF	ALYREF	4931428L18Rik,Alyref,Alyref2,ENSMUSG00000094314.5,Gm20765,Gm21293,Gm21304,Gm21312,Gm4302,Gm4303,Gm4305,Gm4307,Gm4308,Gm4312,Gm4340,Gm5698,Gm6489,Gm6763,Gm8764	alyref
OG0000262		PRL	GH1	PRL	Prl,Prl2b1,Prl3a1,Prl3b1,Prl3c1,Prl3d1,Prl3d2,Prl3d3,Prl4a1,Prl5a1,Prl6a1,Prl7a1,Prl7a2,Prl7b1,Prl7c1,Prl7d1	prl,prl2,smtla,smtlb
OG0000263			LOC116954550,OR10C1,OR10G9,OR1M1,OR1M1.1,OR2AT4,OR2AT4.1,OR2D2,OR2D2.1,OR2L2,OR4K2,OR51E1,OR51E1.1,OR52P1P,OR7A2P,Olfr1496,Olfr1496.1,Olfr1496.2,Olfr1500,Olfr1500.1,Olfr1500.2,Olr1145,Olr1145.1
OG0000264				LOC102134049,LOC102140876,LOC107126784,LOC107130014,LOC107130565,LOC123567679,LOC123567697,LOC123569081,LOC123570360,LOC123571150,LOC123571178,LOC123571255,LOC123571278,LOC123572544,LOC123572772,LOC123573088,LOC123573564,LOC123573692,LOC123573971,LOC123575324,LOC123575325,LOC123575326,LOC123575327
OG0000265					Ceacam10,Ceacam11,Ceacam12,Ceacam13,Ceacam14,Ceacam15,Ceacam23,Ceacam3,Ceacam5,Ceacam9,ENSMUSG00000063305.11,Psg16,Psg17,Psg18,Psg19,Psg21,Psg22,Psg23,Psg25,Psg26,Psg27,Psg28,Psg29
OG0000266					1700049E17Rik1,1700049E17Rik2,4930503E14Rik,AY358078,ENSMUSG00000052334.12,ENSMUSG00000079265.11,ENSMUSG00000090716.3,ENSMUSG00000091110.2,ENSMUSG00000091477.2,ENSMUSG00000091698.9,ENSMUSG00000092165.10,ENSMUSG00000093948.8,ENSMUSG00000094151.2,ENSMUSG00000094157.8,ENSMUSG00000094925.8,ENSMUSG00000115483.2,Gm5622,Gm5930,Gm7247,Gm8011,Gm8104,Gm8126,Gm8267
OG0000267						BX284696.1,BX323564.1,BX470182.1,BX511246.1,BX544877.2,BX547930.4,BX649434.3,BX927081.1,CABZ01030017.1,CABZ01033394.1,CABZ01046949.1,CR759843.2,CT956002.2,CU024870.2,CU104709.1,CU462878.3,CU467837.1,CU638714.1,si_ch211-149k12.3,si_ch211-167j9.4,si_dkey-187k19.2,si_dkeyp-104f11.9,si_dkeyp-88h4.2
OG0000268						or109-1,or109-11,or109-13,or109-2,or109-3,or109-4,or109-5,or109-6,or109-7,or110-1,or110-2,or111-1,or111-10,or111-11,or111-2,or111-3,or111-4,or111-5,or111-6,or111-7,or111-8,or111-9
OG0000269	PIK3R1,PIK3R2,PIK3R3	ENSG00000268173.3,P3R3URF-PIK3R3,PIK3R1,PIK3R2,PIK3R3	PIK3R3	PIK3R1,PIK3R2,PIK3R3	Gm49337,Pik3r1,Pik3r2,Pik3r3	pik3r1,pik3r2,pik3r3b
OG0000270	CHIR-AB-502,CHIR-AB-600,LOC100857375,LOC100857860,LOC107049488,LOC107049793,LOC107049967,LOC107049972,LOC107050205,LOC107050276,LOC112531031,LOC112531032,LOC112531110,LOC112531130,LOC112531166,LOC112531212,LOC112531240,LOC112531243,LOC112531324,LOC425238,LOC425878,TARM1L
OG0000271	GLRA1,GLRA2,GLRA3,GLRA4	GLRA1,GLRA2,GLRA3	GLRA2.2,GLRA2.5	GLRA1,GLRA2,GLRA3,LOC102126768	Glra1,Glra2,Glra3,Glra4	glra1,glra2,glra3,glra4a
OG0000272	MIER1,MIER2,MIER3,MIER3L	MIER1,MIER2,MIER3	MIER1,MIER2,MIER3	MIER1,MIER2,MIER3	ENSMUSG00000042570.15,Mier1,Mier3	mier1a,mier1b,mier2,mier3a,mier3b
OG0000273	ZFP2	ZNF43	LOC116957248			BX248128.4,CABZ01034089.1,FP074867.1,si_ch1073-186o8.3,si_ch211-110e21.4,si_ch211-162i8.4,si_ch211-209j12.3,si_dkey-111k8.3,si_dkey-4e4.1,si_dkeyp-82h4.3,zgc_113030,zgc_174268,zgc_194215,znf1001,znf1118,znf1131,znf1143,znf974,znf976
OG0000274	PTP4A1,PTP4A2,PTP4A3	PTP4A1,PTP4A2,PTP4A3	PTP4A1,PTP4A1.1,PTP4A1.2,PTP4A2	LOC102127460,LOC102134176,PTP4A2,PTP4A3	Ptp4a1,Ptp4a2,Ptp4a3	ptp4a1,ptp4a2b,ptp4a3a
OG0000275	SEPT10,SEPT11,SEPT6,SEPT8	SEPTIN10,SEPTIN11,SEPTIN6,SEPTIN8	SEPTIN11	SEPTIN10,SEPTIN11,SEPTIN6,SEPTIN8	Septin10,Septin11,Septin6,Septin8	sept10,sept6,sept8a,sept8b
OG0000276	ATP13A2,ATP13A3,ATP13A4,ATP13A5	ATP13A2,ATP13A3,ATP13A4,ATP13A5	ATP13A2.1,ATP13A3,ATP13A4	ATP13A2,ATP13A3,ATP13A4,ATP13A5	Atp13a2,Atp13a3,Atp13a4,Atp13a5	atp13a2,atp13a3
OG0000277	AOC1,AOC3	AOC1,AOC2,AOC3	AOC1,AOC1.1,AOC1.2,AOC1.3,AOC1.4	AOC1,AOC2,AOC3	Aoc1,Aoc1l1,Aoc1l2,Aoc1l3,Aoc2,Aoc3	aoc1,aoc2
OG0000278	YPEL1,YPEL2	YPEL1,YPEL2,YPEL3,YPEL4	YPEL1,YPEL2	YPEL1,YPEL2,YPEL3,YPEL4	Ypel1,Ypel2,Ypel3,Ypel4	ypel1,ypel2a,ypel2b,ypel3
OG0000279	TPM1,TPM2,TPM3,TPM4	TPM2,TPM3,TPM4	TPM1,TPM1.1,TPM3	TPM1,TPM2,TPM3,TPM4	Tpm1,Tpm2,Tpm3	tpm1,tpm2,tpm3,tpm4a,tpma
OG0000280	CAPN14,CAPN3,CAPN9	CAPN14,CAPN9,ENSG00000092529.25	CAPN1,CAPN1.3,CAPN2,CAPN3,CAPN3.1,CAPN9,CAPN9.1	CAPN14,CAPN3,CAPN9	Capn3,Capn9	capn3a,capn9,si_ch211-202f3.3,zgc_136872
OG0000281	PTPRD,PTPRF,PTPRS	ENSG00000105426.18,ENSG00000282932.4,PTPRD,PTPRF	LOC116937339,LOC116938443,PTPRD,PTPRD_1,PTPRS.1,PTPRS.2	PTPRD,PTPRF,PTPRS	Ptprd,Ptprf,Ptprs	ptprfa,ptprfb,ptprsa
OG0000282	GRIN2A,GRIN2B,GRIN2C	GRIN2A,GRIN2B,GRIN2C	GRIN2C,GRIN2C.1,GRIN2C.2,LOC116951640	GRIN2A,GRIN2B,GRIN2C	Grin2a,Grin2b,Grin2c	BX294659.1,GRIN2B,grin2aa,grin2bb,grin2ca,grin2cb
OG0000283	CNTN3,CNTN4,CNTN6	CNTN3,CNTN4,CNTN6	CNTN2,CNTN2.1,CNTN2.2,CNTN4,CNTN4.1,CNTN4.2	CNTN3,CNTN4,LOC102143998	Cntn3,Cntn4,Cntn6	cntn3a.1,cntn3b,cntn4
OG0000284	HOXB9,HOXD9	ENSG00000257184.3,HOXA9,HOXB9,HOXC9,HOXD9	HOXA9,HOXA9.2,HOXD10	HOXA9,HOXB9,HOXC9,HOXD9	Hoxa9,Hoxb9,Hoxc9,Hoxd9	hoxa9b,hoxb9a,hoxc9a,hoxd9a
OG0000285	GADD45B	GADD45A,GADD45B,GADD45G	GADD45B,GADD45B.1	GADD45A,GADD45B,GADD45G	Gadd45a,Gadd45b,Gadd45g	AL929453.1,GADD45G,gadd45aa,gadd45ab,gadd45ba,gadd45bb,gadd45ga,gadd45gb.1
OG0000286	LOC112531347	MFAP4		MFAP4	Mfap4	CABZ01080042.1,FO203432.1,MFAP4,mfap4,si_ch1073-110a20.1,si_ch1073-110a20.2,si_ch1073-110a20.3,si_ch1073-110a20.7,si_zfos-2330d3.7,zgc_171687,zmp_0000001323
OG0000287	HISTH1	H1-1,H1-2,H1-3,H1-4,H1-5	H1-1,H1-5	H1-1,H1-2,H1-3,H1-4,H1-5	H1f1,H1f2,H1f3,H1f4,H1f5	histh1l,zgc_110425,zgc_163061
OG0000288		OR2J1,OR2J2,OR2J3		LOC102133545,LOC102133933,LOC107126447	Or2j3
OG0000289		PLD5P1,ZFP37,ZNF25,ZNF37A,ZNF717		LOC101864802,LOC102126981,LOC102130942,LOC102139307,ZFP1,ZFP37,ZNF25,ZNF37A,ZNF674	2610008E11Rik,Zfp157,Zfp334,Zfp37,Zfp599,Zfp810,Zfp9,Zfp949
OG0000290			LOC116937622,LOC116955424,NLRC3.1,NLRP12,NLRP12.1,NLRP12.2,NLRP12.3,NLRP3,NLRP3.1,NLRP3.10,NLRP3.2,NLRP3.3,NLRP3.4,NLRP3.5,NLRP3.6,NLRP3.7,NLRP3.8,NLRP3.9,RNH1,RNH1.1,RNH1.2,RNH1.3
OG0000291			CUZD1.10,CUZD1.11,CUZD1.12,CUZD1.13,CUZD1.14,CUZD1.15,CUZD1.16,CUZD1.2,CUZD1.3,CUZD1.4,CUZD1.5,CUZD1.6,CUZD1.7,CUZD1.8,CUZD1.9,LOC116947035,LOC116955294,OIT3_2,TECTA.2,ZPLD1_1,ZPLD1_2,ZPLD1_3
OG0000292						AL627305.1,BX510922.2,BX510922.3,BX927212.1,gb_ai877918,si_ch211-241b2.1,si_ch73-299h12.1,si_ch73-299h12.2,si_ch73-299h12.3,si_ch73-299h12.4,si_ch73-299h12.6,si_ch73-299h12.8,si_ch73-299h12.9,si_dkey-50i6.6,si_dkey-66i24.9,si_rp71-1h20.5,zgc_113343,zgc_113348,zgc_162971,zgc_163077,zgc_171220,zgc_193790
OG0000293						BX005113.1,olfcq1,olfcq10,olfcq11,olfcq12,olfcq13,olfcq14,olfcq15,olfcq16,olfcq17,olfcq18,olfcq19,olfcq2,olfcq20,olfcq3,olfcq4,olfcq5,olfcq6,olfcq8,olfcq9
OG0000294						or106-1,or106-10,or106-11,or106-12,or106-2,or106-3,or106-4,or106-5,or106-6,or106-7,or106-8,or106-9
OG0000295	MIA2	CTAGE1,CTAGE15,CTAGE4,CTAGE6,CTAGE8,CTAGE9,ENSG00000284912.1,MIA2		CTAGE1,LOC102119200,LOC102127739,LOC102142577,MIA2	Mia2	mia2
OG0000296	DNAH12,DNAH3,DNAH7	DNAH12,DNAH3,DNAH7	DNAH12,DNAH3,DNAH3_1,DNAH7	DNAH12,DNAH7	Dnah12,Dnah3,Dnah7a,Dnah7b,Dnah7c	CR450723.1,dnah12,dnah3,dnah7
OG0000297	HEATR8L2,HEATR8L3,HEATR8L5,HRC8L,LOC101750303,LOC101750371,LOC101750584,LOC101750770,LOC101750975,LOC101751094,LOC107049117,LOC107049283,LOC107052425,LOC107057545,LOC112529939,LOC112530578,LOC112530684,LOC112530685,MROH7L2,MROH7L4,MROH7L7
OG0000298	CP,HEPH,HEPHL1	CP,HEPH,HEPHL1	CP,HEPH,HEPH.1,LOC116957928	HEPH,HEPHL1,LOC102137176,LOC102139450	Cp,Heph,Hephl1	cp,hephl1a,hephl1b
OG0000299	PLXNA1	PLXNA1,PLXNA2,PLXNA3,PLXNA4	PLXNA1,PLXNA1_1,PLXNA2	PLXNA1,PLXNA2,PLXNA3,PLXNA4	ENSMUSG00000030084.12,Plxna2,Plxna3,Plxna4	PLXNA1,plxna1a,plxna2,plxna3,plxna4
OG0000300	HK1,HKDC1	HK1,HK2,HKDC1	HK2,HK2.1,LOC116944686	HK1,HK2,HKDC1	Hk1,Hk2,Hkdc1	hk1,hk2,hkdc1
OG0000301	CACNA1B,CACNA1E,LOC107049790	CACNA1A,CACNA1B,CACNA1E	CACNA1B,CACNA1B.1,LOC103091713,LOC116945068,MTIF2_8	CACNA1A,CACNA1B,CACNA1E	Cacna1a,ENSMUSG00000004110.18,ENSMUSG00000004113.19	cacna1aa,cacna1ab,cacna1ba,cacna1eb
OG0000302	ABHD17A,ABHD17B,ABHD17C	ABHD17A,ABHD17B,ABHD17C	ABHD17B,ABHD17B.1,ABHD17C	ABHD17A,ABHD17B,ABHD17C	Abhd17a,Abhd17b,Abhd17c	abhd17aa,abhd17ab,abhd17b,abhd17c
OG0000303	TNFAIP8,TNFAIP8L1,TNFAIP8L3	TNFAIP8,TNFAIP8L1,TNFAIP8L2,TNFAIP8L3	TNFAIP8	TNFAIP8,TNFAIP8L1,TNFAIP8L2,TNFAIP8L3	ENSMUSG00000062210.14,Tnfaip8l1,Tnfaip8l2,Tnfaip8l3	CR407586.1,tnfaip8l1,tnfaip8l2a,tnfaip8l2b,tnfaip8l3
OG0000304	LOC100857560,LOC101749671,LOC107050609,LOC107052549,LOC107055882,LOC107055885,LOC107055896,LOC107055944,LOC107055956,LOC107055976,LOC112529950,LOC112531710,LOC112531711,LOC112531712,LOC420615,NUPL2	NUP42	NUP42	NUP42	Nupl2	nup42
OG0000305	SLC8A1,SLC8A2,SLC8A3	SLC8A1,SLC8A2,SLC8A3	SLC8A1,SLC8A1.1,SLC8A1.2,SLC8A2	SLC8A1,SLC8A2,SLC8A3	ENSMUSG00000054640.16,Slc8a2,Slc8a3	slc8a1a,slc8a1b,slc8a2b,slc8a3
OG0000306	NUDT4	NUDT10,NUDT11,NUDT3,NUDT4,NUDT4B	NUDT3,NUDT3.1	LOC102136605,LOC102140245,NUDT11,NUDT4	Nudt10,Nudt11,Nudt3,Nudt4	nudt3a,nudt3b,nudt4a,nudt4b
OG0000307	FYN,SRC	ENSG00000010810.17,FGR,SRC,YES1	YES1,YES1.1	FGR,FYN,SRC,YES1	Fgr,Fyn,Src,Yes1	clul1,fyna,fynb,src,yrk
OG0000308	FAM46A,FAM46B,FAM46D	TENT5A,TENT5C,TENT5D	TENT5C	TENT5A,TENT5C,TENT5D	Tent5a,Tent5c,Tent5d	TENT5A,tent5ab,tent5ba,tent5bb,tent5c,tent5d
OG0000309	TNNT1,TNNT2,TNNT3	ENSG00000130595.19,TNNT1,TNNT2,TNNT3	TNNT1,TNNT1.1,TNNT2	TNNT1,TNNT2,TNNT3	ENSMUSG00000026414.14,ENSMUSG00000061723.19,ENSMUSG00000064179.14	tnnt1,tnnt2a,tnnt2c,tnnt3a,tnnt3b
OG0000310	EBF1,EBF2,EBF3,LOC107050199	EBF2,EBF3,EBF4,ENSG00000164330.17	EBF3,EBF3.1	EBF1,EBF2,EBF3,EBF4	ENSMUSG00000010476.15,Ebf1,Ebf2,Ebf4	ebf1b,ebf3a
OG0000311	SLC4A10,SLC4A7,SLC4A8	ENSG00000033867.17,SLC4A10,SLC4A8	LOC116943952,LOC116952123,SLC4A10,SLC4A7,SLC4A8	SLC4A10,SLC4A7,SLC4A8	Slc4a10,Slc4a7,Slc4a8	slc4a10a,slc4a10b,slc4a7,slc4a8
OG0000312	VTG3		vitellogenin			BX248330.1,BX539332.2,CABZ01042594.1,si_dkey-4c23.3,vtg1,vtg2,vtg4,vtg5,vtg6,vtg7
OG0000313	LOC395991	SFRP1,SFRP2,SFRP5	SFRP1,SFRP2,SFRP5,SFRP5_1	SFRP1,SFRP2,SFRP5	Sfrp1,Sfrp2,Sfrp5	FP102169.1,sfrp1a,sfrp1b,sfrp2,sfrp5
OG0000314	ABCC3,ABCC6	ABCC1,ABCC3,ABCC6	ABCC1,ABCC1_1,ABCC3	ABCC1,ABCC3,ABCC6	Abcc1,Abcc3,Abcc6	abcc1,abcc3,abcc6a,abcc6b.1,abcc6b.2
OG0000315	AGO1	AGO1,AGO2,AGO3,AGO4	AGO1,AGO2,AGO2.1	AGO2,LOC101866300,LOC102144351,LOC102146235	Ago1,Ago2,Ago3,Ago4	ago1,ago2,ago3a,ago3b,ago4
OG0000316	TUB,TULP1,TULP3	TUB,TULP1,TULP3	LOC116940088,TUB.1,TULP3	TUB,TULP1,TULP3	Tub,Tulp1,Tulp3	TULP1,tub,tulp1a,tulp1b,zmp_0000000711
OG0000317	PDKI2	PDK1,PDK2,PDK3,PDK4	PDK2,PDK2.1	PDK1,PDK2,PDK3,PDK4	Pdk1,Pdk2,Pdk3,Pdk4	CR848735.1,pdk1,pdk2a,pdk3a,pdk3b,pdk4
OG0000318	LOC422654	CXCL1,CXCL2,CXCL3,CXCL8,ENSG00000288796.1,PPBP	CXCL8,Cxcl15	CXCL1,CXCL1L,CXCL2,CXCL8,LOC102123657,LOC102124735	Cxcl1,Cxcl15,Cxcl2,Cxcl3,Ppbp	cxcl8a
OG0000319		ENSG00000288173.1,GOLGA6L1,GOLGA6L2,GOLGA6L22,GOLGA6L24,GOLGA6L25,GOLGA6L26,GOLGA6L6,GOLGA6L7	GOLGA2_1	LOC102119261,LOC102123665,LOC102141316,LOC102145044,LOC123574401
OG0000320		OR13A1		LOC102132108	Or12j2,Or12j3,Or12j4,Or12j5,Or13a1,Or13a17,Or13a18,Or13a19,Or13a20,Or13a21,Or13a22,Or13a23-ps1,Or13a24,Or13a25,Or13a26,Or13a27,Or13a28,Or2j6
OG0000321		PRDM7,PRDM9	JRKL_1,LOC116938095,PRDM7,PRDM9,PRDM9.1,PRDM9.2,PRDM9.3,PRDM9.4,PRDM9.5,ZNF16.1,ZNF239.1,ZNF282,ZNF316.11,ZNF771.7	PRDM7,PRDM9	Prdm9	prdm9
OG0000322		OR4C15		LOC107127357	ENSMUSG00000075099.3,Or4c107,Or4c108,Or4c109,Or4c110,Or4c111,Or4c112,Or4c113,Or4c114,Or4c115,Or4c116,Or4c117,Or4c118,Or4c120,Or4c121,Or4c122,Or4c124,Or4c15,Or4c15b
OG0000323						jam2b,si_cabz01036006.1,si_cabz01036022.1,si_ch211-163c2.2,si_ch211-165f21.2,si_ch211-165f21.7,si_ch211-220f21.1,si_ch211-220f21.2,si_ch211-220f21.3,si_ch211-8c17.2,si_ch211-8c17.3,si_ch211-8c17.4,si_ch73-368j24.17,si_dkey-10h3.2,si_dkey-10h3.3,si_dkey-10h3.7,si_dkey-23a13.11,si_dkey-23a13.2,zmp_0000001139
OG0000324						ms4a17a.1,ms4a17a.10,ms4a17a.11,ms4a17a.12,ms4a17a.16,ms4a17a.17,ms4a17a.2,ms4a17a.3,ms4a17a.4,ms4a17a.5,ms4a17a.6,ms4a17a.7,ms4a17a.8,ms4a17a.9,ms4a17c.1,ms4a17c.2,si_ch73-56d11.5,si_dkey-174k12.3,si_dkey-238j22.1,si_dkey-77f5.10
OG0000325	MYL12A,MYL12B,MYL9	MYL12A,MYL12B,MYL9	MYL12A,MYL12A.1	LOC102124550,LOC123574062,MYL12B,MYL9	Gm49909,Myl12a,Myl12b,Myl9	myl12.1,myl12.2,myl9a,myl9b
OG0000326	TMSB15B,TMSB4Y	TMSB10,TMSB15A,TMSB15B,TMSB4X,TMSB4Y		LOC102133286,LOC123572905,TMSB10,TMSB15A,TMSB15B,TMSB4X	Tmsb10b,Tmsb15b1,Tmsb4x	tmsb,tmsb2,tmsb4x,tmsb5
OG0000327	POU3F2,POU3F3,POU3F4	POU3F2,POU3F3,POU3F4	POU3F2	POU3F2,POU3F3,POU3F4	Pou3f2,Pou3f3,Pou3f4	pou3f1,pou3f2a,pou3f2b,pou3f3a,pou3f3b
OG0000328	ALPI,ALPP	ALPG,ALPI,ALPL,ALPP	ALPL,ALPL_1	ALPI,ALPL,LOC102133045,LOC102139127	Akp3,Alpi,Alpl,Alppl2	alp3,alpi.1,alpi.2,alpl
OG0000329	CLDN4,CLDN9	CLDN3,CLDN4,CLDN6,CLDN9	CLDN3.2	CLDN3,CLDN4,CLDN6,CLDN9	Cldn3,Cldn4,Cldn6,Cldn9	cldn5a,cldn5b,cldnb,cldnc,cldnd
OG0000330	TSPAN2	CD81,CD9,TSPAN2	CD9.1,CD9.2,CD9.3	CD81,CD9,TSPAN2	Cd81,Cd9,Tspan2	cd81a,cd81b,cd9a,cd9b,tspan2a,tspan2b
OG0000331	CYP2J19,CYP2J21,CYP2J22,CYP2J23	CYP2J2		CYP2J2	Cyp2j11,Cyp2j12,Cyp2j13,Cyp2j5,Cyp2j6,Cyp2j7,Cyp2j8,Cyp2j9	cyp2j20,cyp2p10,cyp2p6,cyp2p7,cyp2p8,cyp2p9
OG0000332	CLCN3,CLCN4,CLCN5	CLCN3,CLCN4,CLCN5	CLCN3,CLCN3_1,CLCN3_2	CLCN3,CLCN4,CLCN5	Clcn3,Clcn4,Clcn5	clcn3,clcn4,clcn5a,clcn5b
OG0000333	SLC25A5	SLC25A31,SLC25A4,SLC25A5,SLC25A6	SLC25A4,SLC25A4.1	SLC25A31,SLC25A4,SLC25A5,SLC25A6	Slc25a31,Slc25a4,Slc25a5	si_dkey-251i10.1,slc25a4,slc25a5,slc25a6
OG0000334	PRKCA,PRKCB	PRKCA,PRKCB,PRKCG	PRKCA,PRKCB	PRKCA,PRKCB,PRKCG	Prkca,Prkcb,Prkcg	prkcaa,prkcab,prkcba,prkcbb,prkcg
OG0000335	PPP1CA	PPP1CA,PPP1CB,PPP1CC	PPP1CB,PPP1CB.1,PPP1CB.2,PPP1CC	PPP1CA,PPP1CB,PPP1CC	Ppp1ca,Ppp1cb,Ppp1cc	ENSDARG00000099226.3,ppp1caa,ppp1cab,ppp1cb,ppp1cbl
OG0000336	GJB1,GJB2,GJB6	GJB1,GJB2,GJB6	GJB1.1,GJB1.2,GJB2,GJB2.1	GJB1,GJB2,GJB6	Gjb1,Gjb2,Gjb6	AL929305.2,cx27.5,cx30.3
OG0000337	HSPA4,HSPH1	HSPA4,HSPA4L,HSPH1	HSPH1,LOC116958354	HSPA4,HSPA4L,HSPH1	Hspa4,Hspa4l,Hsph1	BX470157.1,hspa4a,hspa4b,hspa4l,hsph1
OG0000338	ZMYM3,ZMYM4	ENSG00000271741.1,ZMYM2,ZMYM3,ZMYM4,ZMYM6	LOC116956577,ZMYM3	ZMYM3,ZMYM4,ZMYM6	Zmym2,Zmym3,Zmym4,Zmym6	si_ch211-173p18.3,si_ch211-266o15.1,zmym2,zmym4
OG0000339	KCNH2,KCNH6,KCNH7	ENSG00000184611.13,KCNH2,KCNH6	KCNH6,KCNH7	KCNH2,KCNH6,KCNH7	Kcnh2,Kcnh6,Kcnh7	CR457459.2,KCNH2,kcnh2a,kcnh6a,kcnh6b,kcnh7
OG0000340	LOC107051537,RARB	RARA,RARB,RARG	RARA,RARB,RARB.1,RARB.2	RARA,RARB,RARG	Rara,Rarb,Rarg	raraa,rarab,rarga,rargb
OG0000341	MCT2L,SLC16A1,SLC16A7	SLC16A1,SLC16A7	SLC16A7,SLC16A7.1,SLC16A7.2,SLC16A7.3	SLC16A1,SLC16A7	Slc16a1,Slc16a7	SLC16A7,slc16a1a,slc16a1b,slc16a7
OG0000342	RHAG	RHAG,RHBG,RHCG	RHBG,RHCG,RHCG.1	RHAG,RHBG,RHCG	Gm38392,Rhag,Rhbg,Rhcg	rhag,rhbg,rhcga,rhcgb,rhcgl1
OG0000343	ADGRF4	ADGRF1,ADGRF4	ADGRF1,ADGRF2,ADGRF4,ADGRF5,ADGRF5.1,LOC116941775	ADGRF1,ADGRF2,ADGRF4	Adgrf1,Adgrf2,Adgrf4	adgrf11,adgrf6,adgrf7,adgrf8,si_dkey-30j22.1
OG0000344	PPP3CA,PPP3CB,PPP3CC	PPP3CA,PPP3CB,PPP3CC	PPP3CA,PPP3CB	PPP3CA,PPP3CB,PPP3CC	Ppp3ca,Ppp3cb,Ppp3cc	ppp3ca,ppp3cb,ppp3cca,ppp3ccb
OG0000345	AGAP1	AGAP1,ENSG00000133612.19	AGAP1.1,AGAP1.2,AGAP3,MUC19.8	AGAP1,AGAP3,LOC102115579,LOC102116722,LOC102119037,LOC102134652,LOC102142032,LOC123566747	Agap1,Agap3	agap1,agap3
OG0000346	FMNL1,FMNL2,LOC107049717	FMNL1,FMNL2,FMNL3	FMNL2,FMNL2_1,FMNL2_2,FMNL3	FMNL1,FMNL2,FMNL3	ENSMUSG00000036053.18,Fmnl1,Fmnl3	fmnl1a,fmnl2a,fmnl2b,fmnl3
OG0000347	ITPR1,ITPR2,ITPR3	ITPR1,ITPR2,ITPR3	ITPR1,ITPR1.1,ITPR1.2,LOC116947491	ITPR1,ITPR2,ITPR3	Itpr1,Itpr2,Itpr3	itpr1a,itpr1b,itpr3
OG0000348	DND1	DND1	LOC116937187,LOC116938347,MSH4.3,RBM46,RBM46.1,RBM46.10,RBM46.11,RBM46.2,RBM46.3,RBM46.4,RBM46.5,RBM46.6,RBM46.7,RBM46.8,RBM46.9	DND1	Dnd1	dnd1
OG0000349	KCNIP1,KCNIP4	ENSG00000182132.14,ENSG00000185774.16,KCNIP3	KCNIP2,KCNIP4	KCNIP1,KCNIP3,KCNIP4	Kcnip1,Kcnip3,Kcnip4	KCNIP1,KCNIP4,kcnip1b,kcnip2,kcnip3b
OG0000350	CHD4,CHD5,LOC101750015,LOC107050721	CHD3,CHD4,CHD5,ENSG00000285238.2	CHD4.2,LOC116937897	CHD4,CHD5	Chd3,Chd4,Chd5	chd3,chd4a,chd4b,chd5
OG0000351	EWSR1,TAF15	EWSR1,FUS,TAF15	FUS,FUS_1	EWSR1,FUS,TAF15	Ewsr1,Fus,Taf15	ewsr1a,fus,taf15
OG0000352	ATP2A2,ATP2A3	ATP2A1,ATP2A2,ATP2A3	ATP2A1,ATP2A2,ATP2A2_1	ATP2A1,ATP2A2,ATP2A3	Atp2a1,Atp2a2,Atp2a3	atp2a1,atp2a1l,atp2a2a,atp2a2b,atp2a3,si_dkey-28b4.8
OG0000353	LPO,MPO,TPO	ENSG00000277603.4,EPX,LPO,MPO,TPO	EPX,TPO	EPX,LPO,MPO,TPO	Epx,Lpo,Mpo,Tpo	epx,mpx
OG0000354	FXYD2,FXYD6,LOC112530976	FXYD1,FXYD2,FXYD6,FXYD6-FXYD2	FXYD2	FXYD1,FXYD6,LOC102123177,LOC123566900	Fxyd1,Fxyd2,Fxyd6	BX465852.1,fxyd6,fxyd6l,si_ch211-139a5.9,si_dkey-36i7.3
OG0000355	IGHVL,LOC101749018,LOC101751813,LOC101752169,LOC107055217,LOC107055219,LOC107057578,LOC112530363,LOC112530365,LOC112530366,LOC112530370,LOC425497	IGLV4-3,IGLV9-49,TRAV2,TRAV26-1,TRAV26-2,TRAV4			ENSMUSG00000076759.4,Trav21-dv12
OG0000356	RCAN1,RCAN2,RCAN3	ENSG00000288711.1,RCAN1,RCAN2,RCAN3	RCAN2	RCAN1,RCAN2,RCAN3	ENSMUSG00000022951.18,Rcan2,Rcan3	CABZ01102170.1,rcan1a,rcan2,rcan3
OG0000357	ENO1,ENO2	ENO1,ENO2,ENO3	ENO1.1,ENO1.2	ENO1,ENO2,ENO3,LOC102130971	Eno1,Eno1b,Eno2,Eno3	eno1a,eno1b,eno2,eno3
OG0000358	EPB41,EPB41L2,EPB41L3	EPB41,EPB41L2,EPB41L3	EPB41,EPB41.1,EPB41.2,LOC116946522	EPB41,EPB41L2,EPB41L3	Epb41,Epb41l2,Epb41l3	EPB41L2,epb41a,epb41l3a,epb41l3b
OG0000359	LOC107049639,LOC107050249,LOC107050274,LOC112531365,LOC112531366,LOC112531367,LOC112531368,LOC112531369,LOC112531380,LOC112531381,LOC112531382,LOC112531383,LOC112531389,LOC112531391,LOC112531395,LOC112531398,LOC112531399,LOC112531413,LOC112531414,LOC112531417
OG0000360	YWHAQ,YWHAZ	YWHAB,YWHAQ,YWHAZ	YWHAB	LOC107126481,LOC123573615,YWHAB,YWHAQ,YWHAZ	Ywhab,Ywhaq,Ywhaz	ywhaba,ywhabb,ywhabl,ywhaqa,ywhaqb,ywhaz
OG0000361	SH3BGR,SH3BGRL2	SH3BGR,SH3BGRL,SH3BGRL2	SH3BGRL,SH3BGRL.1	SH3BGR,SH3BGRL,SH3BGRL2	ENSMUSG00000040666.20,Sh3bgrl,Sh3bgrl2	BX284636.1,BX322566.2,CR293501.1,CR848754.1,sh3bgr,sh3bgrl,sh3bgrl2
OG0000362		ENSG00000273506.4,ENSG00000273916.4,ENSG00000274053.4,ENSG00000275822.4,ENSG00000277629.4,ENSG00000277824.4,ENSG00000284113.2,ENSG00000288651.1,NCR1		NCR1	Ncr1
OG0000363		TBC1D3,TBC1D3B,TBC1D3C,TBC1D3D,TBC1D3E,TBC1D3F,TBC1D3G,TBC1D3H,TBC1D3I,TBC1D3K,TBC1D3L
OG0000364		RPL7A	RPL7A	LOC102117384,LOC102118546,LOC102123876,LOC102123917,LOC102124318,LOC102129526,LOC102132239,LOC102135109,LOC102137173,LOC102140333,LOC107128253,LOC123572506,LOC123572966,LOC123572967,RPL7A	Rpl7a	rpl7a
OG0000365		PADI1,PADI2,PADI3,PADI4	PADI2,PADI2.1,PADI2.2,PADI2.3	PADI1,PADI2,PADI3,PADI4	Padi1,Padi2,Padi3,Padi4	padi2
OG0000366		ALDOA,ALDOB,ALDOC	ALDOA,LOC116939084	ALDOA,ALDOB,ALDOC,LOC102138258	Aldoa,Aldoart1,Aldoart2,Aldob,Aldoc	aldoaa,aldoab,aldob,aldoca,aldocb
OG0000367		OR2Y1		LOC102123561	Or2y1,Or2y10,Or2y11,Or2y12,Or2y13,Or2y14,Or2y15,Or2y16,Or2y17,Or2y1b,Or2y1c,Or2y1d,Or2y1e,Or2y1f,Or2y1g,Or2y3,Or2y6,Or2y8
OG0000368			CELA2A.1,CELA2A.10,CELA2A.11,CELA2A.12,CELA2A.13,CELA2A.14,CELA2A.15,CELA2A.16,CELA2A.17,CELA2A.18,CELA2A.19,CELA2A.2,CELA2A.3,CELA2A.4,CELA2A.5,CELA2A.6,CELA2A.7,CELA2A.8,CELA2A.9			si_ch73-44m9.5
OG0000369			LOC116946132,glob2,glob2.1,globin,globin-1,globin-1-like,globin-1-like.1,globin-1-like.2,globin-1-like.3,globin-1-like.4,globin-2,globin-2-like,globin-2-like.1,globin-3,globin-5,globin-5.1,globin-5.2,globin-5.3,globin-like,globin-like.1
OG0000370				LOC102117884	Or2at1,Or2at4	or102-1,or102-2,or102-3,or102-4,or102-5,or103-1,or103-2,or103-3,or103-4,or103-5,or104-1,or104-2,or105-1
OG0000371					ENSMUSG00000000606.19,ENSMUSG00000070448.14,Gm14496,Vmn2r10,Vmn2r11,Vmn2r118,Vmn2r12,Vmn2r121,Vmn2r129,Vmn2r13,Vmn2r14,Vmn2r15,Vmn2r16,Vmn2r17,Vmn2r8,Vmn2r84,Vmn2r85,Vmn2r86,Vmn2r87,Vmn2r9
OG0000372						AL844172.2,BX511013.1,CR354612.1,CR382334.1,CR749163.1,CR847870.4,CT025887.2,CT990561.2,CU457778.1,CU469530.2,CU861574.1,LO018020.2,LO018254.1,si_ch211-108c17.2,si_ch211-211k8.4,si_ch211-236l14.1,si_ch73-389k6.1,si_dkey-23a23.1,si_dkeyp-30e7.2,zgc_174320
OG0000373						CR388371.1,CU571315.2,CU571315.3,prss60.1,prss60.2,prss60.3,si_ch73-182e20.4,si_dkey-32n7.7,si_dkeyp-93a5.2,si_dkeyp-93a5.3,zgc_100868,zgc_112038,zgc_123295,zgc_153968,zgc_163079,zgc_165423
OG0000374	GIMAP1,GIMAP5,LOC420368	GIMAP1,GIMAP1-GIMAP5,GIMAP2,GIMAP5,GIMAP6,GIMAP7		GIMAP1,GIMAP2,GIMAP7,LOC102138114	Gimap1,Gimap3,Gimap5,Gimap6,Gimap7,Gimap9
OG0000375	OPRD1,OPRM1	OPRD1,OPRK1,OPRM1	OPRD1,OPRD1.2,OPRD1.3,OPRD1.4	OPRD1,OPRK1,OPRM1	Oprd1,Oprk1,Oprm1	oprd1a,oprd1b,oprk1,oprm1
OG0000376	ACOT1L,ACOT4	ACOT1,ACOT2,ACOT4,ACOT6		ACOT2,ACOT4,ACOT6	Acot1,Acot2,Acot3,Acot4,Acot5,Acot6,ENSMUSG00000113475.2	acot20,acot21,acot22
OG0000377	RXRA	RXRA,RXRB,RXRG	RXRA,RXRA.1	RXRA,RXRB,RXRG	ENSMUSG00000015846.16,Rxrb,Rxrg	rxraa,rxrab
OG0000378	HS3ST3B1,HS3ST3B1L,HS3ST6	HS3ST3A1,HS3ST3B1,HS3ST6	HS3ST3B1,HS3ST6_1	HS3ST3A1,HS3ST3B1,HS3ST6	Hs3st3a1,Hs3st3b1,Hs3st6	hs3st3b1b,si_ch211-216b21.2,si_dkey-121b10.7
OG0000379	ATL1,ATL2	ATL1,ATL2,ATL3	ATL2,ATL2.1,ATL2.2	ATL1,ATL2,ATL3	Atl1,Atl2,Atl3	atl1,atl2,atl3
OG0000380	CRISP2,LOC428667	CRISP2,CRISP3	CRISP2,CRISP2.1,CRISP3,LOC116938452,LOC116955505,LOC116955518,LOC116955592,LOC116955596,serotriflin	CRISP2,CRISP3	Crisp1,Crisp2,Crisp3	CABZ01068499.1
OG0000381	ITK,TEC,TXK	ITK,TEC,TXK	BTK,TEC	ITK,TEC,TXK	Itk,Tec,Txk	itk,tec,txk
OG0000382	LOC100857117,LOC100857299,LOC100858869,LOC101750251,LOC107051465,LOC107051510,LOC107051825,LOC107051826,LOC107052670,LOC107053632,LOC107055200,LOC107056283,LOC107056418,LOC112530483,LOC112530649,LOC112530660,LOC112531552,LOC112531794,LOC112533339
OG0000383	LOC100858796,SESN1,SESN2,SESN3	SESN1,SESN2,SESN3	SESN1	SESN1,SESN2,SESN3	Sesn1,Sesn2,Sesn3	sesn1,sesn2,sesn3,si_zfos-80g12.1
OG0000384	ABCA5,ABCA8,ABCA9	ABCA10,ABCA5,ABCA6,ABCA8,ABCA9	ABCG5	ABCA5,ABCA6,ABCA8,ABCA9	Abca5,Abca6,Abca8b,Abca9,ENSMUSG00000041828.16	abca5
OG0000385	RTN1,RTN3,RTN4	RTN1,RTN3,RTN4	RTN1,RTN1.1	RTN1,RTN3,RTN4	Rtn1,Rtn3,Rtn4	rtn1a,rtn1b,rtn3,rtn4a
OG0000386	LOC100858315,LOC100859910,LOC107049644,LOC107049980,LOC107050349,LOC107050798,LOC112530589,LOC112530633,LOC112530642,LOC112530694,LOC112530695,LOC112530697,LOC112530698,LOC112530699,LOC112530740,LOC112531808,LOC112531809,LOC112531912,LOC112531914
OG0000387	ACSL1,ACSL6	ACSL1,ACSL5,ACSL6,ENSG00000281938.2	ACSL1,ACSL1_1	ACSL1,ACSL5,ACSL6	Acsl1,Acsl5,Acsl6	acsl1a,acsl1b,acsl2,acsl5
OG0000388	EZR,RDX	EZR,MSN,RDX	RDX	EZR,MSN,RDX	Ezr,Msn,Rdx	ezra,ezrb,msna,msnb
OG0000389	CNGA1,CNGA2,CNGA3	CNGA1,CNGA2,CNGA3	CNGA3.1	CNGA1,CNGA2,CNGA3	Cnga1,Cnga2,Cnga3	AL935333.5,cnga1b,cnga2a,cnga2b,cnga3a,cnga3b
OG0000390	MEIS1,MEIS2	MEIS1,MEIS2,MEIS3	MEIS1,MEIS1.1,MEIS1.2,MEIS1.3	MEIS1,MEIS2,MEIS3	Meis1,Meis2,Meis3	meis1b,meis2a,meis3
OG0000391	NONO,PSPC1,SFPQ	NONO,PSPC1,SFPQ	PSPC1,SFPQ.1	NONO,PSPC1,SFPQ	Nono,Pspc1,Sfpq	nono,pspc1,sfpq
OG0000392	FAT1,FAT2,FAT3	FAT1,FAT2,FAT3	FAT1,FAT1.1,FAT1.2	FAT1,FAT2,FAT3	Fat1,Fat2,Fat3	fat1a,fat2,fat3a
OG0000393	LOC107049342,LOC107049352,LOC107049364,LOC107052430,LOC107052439,LOC107052441,LOC107052443,LOC107052444,LOC107052445,LOC107052447,LOC107052839,LOC112530692,LOC112530693,LOC112530696,LOC112530739,LOC112531911,LOC112531913,LOC112531916,LOC112531917
OG0000394	PLCD1,PLCD4	PLCD1,PLCD3,PLCD4	PLCD4,PLCD4.1,PLCD4.2	PLCD1,PLCD3,PLCD4	ENSMUSG00000026173.16,Plcd1,Plcd3	plcd1b,plcd3a,plcd3b,plcd4a,plcd4b
OG0000395	MLPH,MYRIP	MLPH,MYRIP	LOC116940922,MYRIP,MYRIP.1	LOC102136822,MLPH	Mlph,Myrip	CR545476.4,mlpha,mlphb,myrip,si_ch211-106h4.9
OG0000396	CSMD1,CSMD2,CSMD3	CSMD1,CSMD2,CSMD3	CSMD3,CSMD3.1,CSMD3.2,CSMD3.3	CSMD1,CSMD2,CSMD3	Csmd1,Csmd2,Csmd3	csmd2,csmd3a
OG0000397	GRIK1,GRIK2,GRIK3	GRIK1,GRIK2,GRIK3	GRIK2,GRIK2_2,GRIK2_3	GRIK1,GRIK2,GRIK3	Grik1,Grik2,Grik3	GRIK2,GRIK3,grik1a,grik1b
OG0000398	RUNX1,RUNX2,RUNX3	RUNX1,RUNX2,RUNX3	RUNX1,RUNX3	LOC102124310,RUNX1,RUNX3	Runx1,Runx2,Runx3	BX510352.1,runx1,runx2a,runx2b,runx3
OG0000399	SLC17A6,SLC17A8	SLC17A6,SLC17A7,SLC17A8	SLC17A6	SLC17A6,SLC17A7,SLC17A8	Slc17a6,Slc17a7,Slc17a8	slc17a6a,slc17a6b,slc17a7a,slc17a7b,slc17a8
OG0000400	AKR1B10L3,AKR1B10L4,AKR1E2	AKR1B1,AKR1B10,AKR1B15,AKR1E2	AKR1B1.1	AKR1B1,AKR1E2,LOC101865018,LOC102122997	Akr1b1,Akr1b10,Akr1b7,Akr1b8,Akr1e1	akr1b1.1,akr1b1.2
OG0000401	RYR1L1,RYR2,RYR3	ENSG00000198838.14,RYR1,RYR2	RYR2,RYR2.1	RYR1,RYR2,RYR3	ENSMUSG00000021313.17,ENSMUSG00000030592.19,Ryr3	RYR2,ryr1a,ryr1b,ryr2b,ryr3
OG0000402	PPP2R5A,PPP2R5E	PPP2R5A,PPP2R5B,PPP2R5E	PPP2R5A,PPP2R5A.1,PPP2R5E,PPP2R5E_1	PPP2R5A,PPP2R5B,PPP2R5E	Ppp2r5a,Ppp2r5b,Ppp2r5e	ppp2r5a,ppp2r5b,ppp2r5ea,ppp2r5eb
OG0000403	PANK1,PANK2,PANK3	ENSG00000152782.18,PANK2,PANK3	PANK1,PANK3	PANK1,PANK2,PANK3	Pank1,Pank2,Pank3	pank1a,pank1b,pank2
OG0000404	ACVR1B,ACVR1C	ACVR1B,ACVR1C,TGFBR1	TGFBR1,TGFBR1.2,TGFBRAP1_1	ACVR1B,ACVR1C,TGFBR1	Acvr1b,Acvr1c,Tgfbr1	ACVR1C,acvr1ba,acvr1bb,tgfbr1a,tgfbr1b
OG0000405	AMY2A	AMY1A,AMY1B,AMY1C,AMY2A,ENSG00000240038.7	AMY2A	LOC101866053,LOC102123076,LOC123567609	Amy1,Amy2a1,Amy2a2,Amy2a3,Amy2a4,Amy2a5	amy2a,zgc_66313,zgc_92137
OG0000406	KRAS	HRAS,KRAS,NRAS	HRAS,HRAS.1	HRAS,KRAS,NRAS	Hras,Kras,Nras	hrasa,hrasb,kras,nras,zgc_55558
OG0000407	SH3GL1,SH3GL3	SH3GL1,SH3GL2,SH3GL3	SH3GL1,SH3GL3,SH3GL3.1	SH3GL1,SH3GL2,SH3GL3	Sh3gl1,Sh3gl2,Sh3gl3	sh3gl1a,sh3gl1b,sh3gl2a,sh3gl3a
OG0000408	TMC7	TMC4,TMC7	TMC7,TMC7_1	TMC4,TMC7	Tmc4,Tmc7	tmc4
OG0000409	GCGR,GIPR,LOC772096	GCGR,GIPR,GLP1R	GCGR,GCGR.1,GLP1R,GLP1R.1	GCGR,GIPR,GLP1R	Gcgr,Gipr,Glp1r	gcgrb,gipr
OG0000410	EEF1A2	EEF1A1,ENSG00000101210.13	EEF1A1,EEF1A2,LOC116946621	EEF1A1,EEF1A2,LOC102115531,LOC102132418,LOC102138560	Eef1a1,Eef1a2	eef1a1a,eef1a1b,eef1a1l1,eef1a1l2,eef1a2
OG0000411	KIAA1324,KIAA1324L	ELAPOR1,ELAPOR2	ELAPOR2,LOC116947418,LOC116951297	ELAPOR1,ELAPOR2	Elapor1,Elapor2	BX248397.2,CR954296.1,ELAPOR1,ELAPOR2,ENSDARG00000042213.8,si_dkey-153k10.9,si_dkey-5i3.1
OG0000412	CHIA-M31,LOC768786	CHIA,CHIT1	CHIT1.1	CHIA,CHIT1,LOC102117900	Chia1,Chil3,Chil4,Chil5,Chil6,Chit1	chia.2,chia.3,chia.4,chia.6
OG0000413	LOC101748521	MSH5,MSH5-SAPCD1	MSH5	MSH5	Msh5	msh5
OG0000414	LOC101748951	LRRC37A,LRRC37A2,LRRC37A3,LRRC37B		LOC101866755,LOC102132592,LOC102133354,LOC102135871,LOC102139567,LOC123566797,LOC123569453,LRRC37A3	Lrrc37,Lrrc37a
OG0000415	LOC101748916	PPP2CA,PPP2CB,PPP4C	PPP2CA,PPP2CB,PPP4C	PPP2CA,PPP2CB,PPP4C	Ppp2ca,Ppp2cb,Ppp4c	PPP2CA,ppp2ca,ppp2cb,ppp4ca,ppp4cb
OG0000416	FLNB	FLNA,FLNB,FLNC	FLNA,FLNA_1,FLNA_2,FLNC	FLNA,FLNB,FLNC	Flna,Flnb,Flnc	CR352234.2,CR352234.3,flna,flnca,flncb
OG0000417	IGLL1	IGKC,IGLC1,IGLC2,IGLC3,IGLC7,IGLJ1,IGLL1,IGLL5		LOC102117446,LOC102121852,LOC102136297,LOC102146131	Igkc,Iglc1,Iglc2,Iglc3,Iglc4,Igll1
OG0000418	TMEM132B,TMEM132C,TMEM132D	TMEM132B,TMEM132C,TMEM132D	TMEM132C,TMEM132C_1,TMEM132D	LOC102146664,TMEM132C,TMEM132D	Tmem132b,Tmem132c,Tmem132d	BX088532.1,ENSDARG00000062538.6,TMEM132C
OG0000419	ARMC10	ARMC10,ARMCX1,ARMCX2,ARMCX3,ARMCX4	ARMC10	ARMC10,ARMCX1,ARMCX2,ARMCX3,ARMCX4	Armc10,Armcx1,Armcx2,Armcx3,Armcx4	armc10
OG0000420		CFB,ENSG00000244255.5	CFB,CFB.1	CFB	Cfb,Gm20547	bfb,cfb,cfbl
OG0000421		SSX1,SSX2,SSX2B,SSX3,SSX4,SSX4B,SSX5,SSX7		LOC102119223,LOC102119728,LOC102120735,LOC102121259,LOC102121356,LOC102122019,LOC102122895,LOC102123260,LOC102124177,LOC107126396,LOC123571056
OG0000422		OR4F15,OR4F16,OR4F21,OR4F29,OR4F3,OR4F6		LOC102121410,LOC102121807,LOC102122198,LOC102122567,LOC102122944,LOC102134609,LOC102137676,LOC102138434,LOC102139550	Or4f15,Or4f56,Or4f6,Or4f7
OG0000423		RPS2	RPS2	LOC102118418,LOC102119183,LOC102126114,LOC102126231,LOC102126441,LOC102127517,LOC102135934,LOC102138150,LOC102141492,LOC102144821,LOC102145322,LOC102145520,LOC123567630,LOC123572813,RPS2	Rps2	rps2
OG0000424		FBXW12	FBXW12	FBXW12	Fbxw13,Fbxw14,Fbxw15,Fbxw16,Fbxw17,Fbxw18,Fbxw19,Fbxw20,Fbxw21,Fbxw22,Fbxw24,Fbxw25,Fbxw26,Fbxw27,Fbxw28	zgc_171857
OG0000425			B4GALT1.1,LOC116937021,LOC116937111,LOC116937221,LOC116937272,LOC116939156,LOC116944967,LOC116956072,LOC116957474,LSM14A,galt-1,galt-1.1,galt-1.2,galt-1.3,galt-1.4,galt-1.5,galt-1.6,galt-1.7,galt-1.8
OG0000426				LOC102116643	ENSMUSG00000079190.4,ENSMUSG00000079192.3,ENSMUSG00000079222.3,ENSMUSG00000079794.3,ENSMUSG00000079808.4,ENSMUSG00000094514.2,ENSMUSG00000094799.2,ENSMUSG00000094874.2,ENSMUSG00000094915.2,ENSMUSG00000095092.2,ENSMUSG00000095250.2,ENSMUSG00000095500.2,ENSMUSG00000095672.2,Sp100,Sp110,Sp140,Sp140l1,Sp140l2
OG0000427						pimr75,pimr76,pimr77,pimr78,pimr79,pimr80,pimr81,pimr82,pimr83,pimr84,pimr85,pimr86,pimr87,pimr88,pimr89,pimr90,pimr92,si_ch73-171o20.2
OG0000428						AL935186.1,BX004857.1,BX323854.1,CR855393.1,CT955963.1,si_ch211-282j17.12,si_ch211-282j17.13,si_ch211-285c6.1,si_ch211-285c6.4,si_ch73-170d6.2,si_dkey-187j14.4,si_dkey-201l21.4,si_dkey-88n24.11,zgc_171695,zgc_172065,zgc_172075,zgc_195077,zgc_66473
OG0000429						LO018493.1,LO018493.2,pigr,pigrl2.3,pigrl3.5,pigrl4.2,si_ch211-215e19.3,si_ch211-215e19.4,si_ch211-215e19.6,si_ch211-215e19.8,si_ch211-264f5.2,si_ch211-9d9.7,si_ch211-9d9.8,si_dkeyp-104b3.1,si_dkeyp-104b3.18,si_dkeyp-104b3.2,si_dkeyp-104b3.21
OG0000430	C1QTNF5	C1QTNF5	C1QC,C1QC.1,C1QC.3,C1QC.4,C1QC.5,C1QC.6,C1QTNF5,C1QTNF5.1,C1QTNF5.2,C1QTNF5.3,C1QTNF5.4,COL10A1.2,COL10A1.3,OTOL1		C1qtnf5	c1qtnf5
OG0000431	MGTNIPA2L,NIPA2,NIPAL1,NIPAL4	NIPA2,NIPAL1,NIPAL4	NIPA2.1	NIPA2,NIPAL1,NIPAL4	Nipa2,Nipal1,Nipal4	nipa2,nipal4,zgc_101583
OG0000432	RPL21	RPL21	RPL21	LOC102121277,LOC102124093,LOC102141029,LOC107128085,LOC107128236,LOC107128499,LOC107129555,LOC107130528,LOC107130595,LOC123574110,LOC123574513,RPL21	Rpl21	rpl21
OG0000433	INSR,INSRR	IGF1R,INSR,INSRR	IGF1R,IGF1R.1,IGF1R.2	IGF1R,INSR,INSRR	ENSMUSG00000005640.12,Igf1r,Insr	igf1ra,insra
OG0000434	HPCA,HPCAL1	HPCA,HPCAL1	HPCA,HPCAL1,HPCAL1.1	HPCA,HPCAL1,NCALD	Hpca,Hpcal1,Ncald	hpca,hpcal1,ncalda,ncaldb
OG0000435	AGPAT1,AGPAT2,PRR29	AGPAT1,ENSG00000169692.13	AGPAT1,LOC116958137	AGPAT1,AGPAT2	Agpat1,Agpat2	agpat2
OG0000436	PLA2G4B,PLA2G4EL1,PLA2G4EL2,PLA2G4EL3,PLA2G4EL4,PLA2G4EL5,PLA2G4EL6,PLA2G4EL7,PLA2G4F	PLA2G4E,PLA2G4F	PLA2G4F	PLA2G4E,PLA2G4F	Pla2g4e,Pla2g4f	pla2g4f.1,pla2g4f.2
OG0000437	CERCAM,COLGALT2,LOC425607	CERCAM,COLGALT1,COLGALT2	COLGALT1	CERCAM,COLGALT1,COLGALT2	Cercam,Colgalt1,Colgalt2	COLGALT1,cercam,colgalt1,colgalt2
OG0000438	PTBP1,PTBP2,PTBP3	ENSG00000117569.19,PTBP1,PTBP3	LOC116938203	PTBP1,PTBP2,PTBP3	Ptbp1,Ptbp2,Ptbp3	ptbp1a,ptbp1b,ptbp2b,ptbp3
OG0000439	PAK1,PAK2,PAK3	ENSG00000077264.16,PAK1,PAK2	LOC116957110,PAK1,PAK1.1	PAK1,PAK2,PAK3	Pak1,Pak2,Pak3	pak1,pak2a,pak2b
OG0000440	LOC101748017,SV2B,SV2C	SV2A,SV2B,SV2C	SV2C.1,SV2C.2,SV2C.3	SV2A,SV2B,SV2C	Sv2a,Sv2b,Sv2c	sv2a,sv2bb,sv2ca
OG0000441	TRPC3,TRPC6,TRPC7	TRPC3,TRPC6,TRPC7	TRPC3,TRPC3.1	TRPC3,TRPC6,TRPC7	Trpc3,Trpc6,Trpc7	trpc3,trpc6b,trpc7a
OG0000442	DGKA,DGKB,DGKG	DGKA,DGKB,DGKG	DGKB,DGKB_1	DGKA,DGKB,DGKG	Dgka,Dgkb,Dgkg	dgkaa,dgkb,dgkg
OG0000443	PCDH11X,PCDH9	PCDH11X,PCDH11Y,PCDH9	LOC116952389,PCDH1,PCDH9,PCDH9_1,PCDH9_2,POU3F3.1	PCDH11X,PCDH9	ENSMUSG00000034755.19,Pcdh9	CR847522.1,pcdh11,pcdh9
OG0000444	LOC101751418,LOC422643	FAM47A,FAM47B,FAM47C,FAM47E,FAM47E-STBD1	FAM47E	FAM47A,FAM47C,FAM47E,LOC102141302,LOC102146532	4930402K13Rik,4930480E11Rik,Fam47c,Fam47e	zgc_158260
OG0000445	LOXL2,LOXL3,LOXL4	LOXL2,LOXL3,LOXL4	LOXL4,loxl3a	LOXL2,LOXL3,LOXL4	Loxl2,Loxl3,Loxl4	loxl2a,loxl2b,loxl3b,loxl4
OG0000446	DNM1,DNM2L,DNM3	DNM1,DNM2,DNM3	DNM1,LOC116958268	DNM1,DNM2,DNM3	Dnm1,Dnm3,ENSMUSG00000033335.18	dnm1a,dnm1b,dnm2a,dnm3a
OG0000447	ATP10A,ATP10B,ATP10D	ATP10A,ATP10B,ATP10D	ATP10A,ATP10D	ATP10A,ATP10B,ATP10D	Atp10a,Atp10b,Atp10d	atp10a,atp10b,atp10d
OG0000448	ARL2,ARL3	ARL2,ARL2-SNX15,ARL3	ARL2,ARL3	ARL2,ARL3	Arl2,Arl3	arl2,arl3a,arl3b,arl3l1,arl3l2
OG0000449	KCNJ12,KCNJ2,KCNJ4	KCNJ12,KCNJ18,KCNJ2,KCNJ4	KCNJ12.2	KCNJ12,KCNJ2,KCNJ4	Kcnj12,Kcnj2,Kcnj4	kcnj12a,kcnj12b,kcnj2a
OG0000450	PKN2,PKN3	PKN1,PKN2,PKN3	PKN2	PKN1,PKN2,PKN3	Pkn1,Pkn2,Pkn3	BX321890.2,PKN2,pkn1a,pkn2,pkn3,zgc_153916
OG0000451	TRPV1,TRPV2,TRPV3	TRPV1,TRPV2,TRPV3,TRPV4	TRPV4	TRPV1,TRPV2,TRPV3,TRPV4	Trpv1,Trpv2,Trpv3,Trpv4	trpv1,trpv4
OG0000452	TCEA1,TCEA2,TCEA3	ENSG00000187735.15,TCEA2,TCEA3	TCEA1,TCEA2	TCEA1,TCEA2,TCEA3	Tcea1,Tcea2,Tcea3	tcea1,tcea2,tcea3
OG0000453	LY9,SLAMF8	CD84,LY9,SLAMF6,SLAMF7,SLAMF9		CD84,LY9,SLAMF6,SLAMF7,SLAMF9	Cd84,Ly9,Slamf6,Slamf7,Slamf9	si_cabz01074946.1
OG0000454	LINGO2,LINGO3	LINGO1,LINGO2,LINGO3	LINGO1,LINGO2.1	LINGO1,LINGO2,LINGO3	Lingo1,Lingo2,Lingo3	CABZ01060891.1,lingo1a,lingo1b,lingo2a,lingo3a
OG0000455	TFCP2,TFCP2L1,UBP1	TFCP2,TFCP2L1,UBP1	LOC116946608,TFCP2,TFCP2.2,TFCP2L1	TFCP2,TFCP2L1,UBP1	ENSMUSG00000009741.16,Tfcp2,Tfcp2l1	tfcp2,ubp1
OG0000456	PRKAG1,PRKAG2,PRKAG3	ENSG00000106617.15,ENSG00000115592.12,PRKAG1	PRKAG2,PRKAG2.1	PRKAG1,PRKAG2,PRKAG3	Prkag1,Prkag2,Prkag3	prkag1,prkag2a,prkag3a,prkag3b
OG0000457	SMAD1,SMAD5,SMAD9	ENSG00000120693.14,SMAD1,SMAD5	SMAD5	SMAD1,SMAD5,SMAD9	Smad1,Smad5,Smad9	smad1,smad5,smad9
OG0000458	PTGDR	PTGDR,PTGER2,PTGIR	PTGER2,PTGER2.1,PTGER2.2,PTGIR	PTGDR,PTGER2,PTGIR	Ptgdr,Ptger2,Ptgir	ptger2a,ptger2b,ptgir
OG0000459	AP1S2,AP1S3	AP1S1,AP1S2,AP1S3	AP1S2,AP1S2.1	AP1S1,AP1S2,AP1S3	Ap1s1,Ap1s2,Ap1s3	ap1s1,ap1s2,ap1s3a,ap1s3b
OG0000460	IQGAP2,IQGAP3,LOC415616,RGI3L1	IQGAP1,IQGAP2,IQGAP3	IQGAP1,IQGAP1_1	IQGAP1,IQGAP2,IQGAP3	Iqgap1,Iqgap2,Iqgap3	iqgap1,iqgap2,iqgap3
OG0000461	LOC100857343,LOC107049037	OR12D1,OR12D2		LOC102128567,LOC102128939	ENSMUSG00000095603.5,Or12d12,Or12d13,Or12d14-ps1,Or12d15,Or12d2
OG0000462	SHB,SHD,SHF	ENSG00000255872.3,SHB,SHD,SHF	SHF	SHB,SHD,SHF	Shb,Shd,Shf	shda,shdb,zgc_158464
OG0000463	KCNN1,KCNN2,KCNN3	ENSG00000080709.16,KCNN1,KCNN3	KCNN1,KCNN2,LOC116940030	KCNN1,KCNN2,KCNN3	ENSMUSG00000002908.18,ENSMUSG00000054477.17,Kcnn3	kcnn1a,kcnn1b,kcnn2
OG0000464	LOC107049082,NKAIN2,NKAIN4	ENSG00000188580.15,NKAIN3,NKAIN4	NKAIN2,NKAIN3,NKAIN3.1,NKAIN3.2	NKAIN2,NKAIN3,NKAIN4	ENSMUSG00000069670.9,Nkain3,Nkain4	nkain2,nkain4
OG0000465	ZHX1,ZHX2,ZHX3	ZHX1,ZHX2,ZHX3	ZHX1,ZHX1.2	ZHX1,ZHX2,ZHX3	Zhx1,Zhx2,Zhx3	si_ch211-232b12.5,zhx2a,zhx2b,zhx3
OG0000466	AOX1,AOX2,XDH	AOX1,XDH	XDH,XDH_1	AOX1,AOX2,AOX4,XDH	Aox1,Aox2,Aox3,Aox4,Xdh	aox6,xdh
OG0000467	CAPN11	CAPN1,CAPN2	CAPN1.1,CAPN1.4	CAPN1,CAPN2	Capn1,Capn2	CAPN1,CR381637.1,capn1a,capn1b,capn2a,capn2l
OG0000468	PPM1A,PPM1B	ENSG00000285542.1,PPM1A,PPM1B	PPM1A,PPM1B,PPM1B.1	LOC102134997,PPM1A,PPM1B	Ppm1a,Ppm1b	CR847495.1,ppm1aa,ppm1ab,ppm1ba,ppm1bb
OG0000469	AKT3,LOC101750560	AKT1,AKT2,AKT3	AKT1,AKT1.1	AKT1,AKT2,AKT3	Akt1,Akt3,ENSMUSG00000004056.16	akt2,akt2l,akt3a,akt3b
OG0000470	MAFF,MAFG,MAFK	MAFF,MAFG,MAFK	MAFK	MAFF,MAFG,MAFK	Maff,Mafg,Mafk	maff,mafga,mafgb,mafk
OG0000471	TEAD1,TEAD3	TEAD1,TEAD3,TEAD4	TEAD1,TEAD1.1	TEAD1,TEAD3,TEAD4	Tead1,Tead3,Tead4	CT573494.3,tead1a,tead1b,tead3a,tead3b
OG0000472	PPFIA1,PPFIA2,PPFIA4	ENSG00000288198.1,PPFIA1,PPFIA2,PPFIA4	PPFIA1,PPFIA2,PPFIA4	PPFIA1,PPFIA2,PPFIA4	Ppfia1,Ppfia2,Ppfia4	ppfia2,ppfia4
OG0000473	SYNE1,SYNE2	SYNE1,SYNE2	SYNE1,SYNE1_2	SYNE1,SYNE2	Syne1,Syne2	si_ch211-207i1.2,si_dkeyp-77c8.2,si_dkeyp-77c8.3,si_dkeyp-77c8.5,syne1a,syne1b,syne2b
OG0000474	CACNA1G,CACNA1H,CACNA1I	CACNA1G,CACNA1I,ENSG00000196557.13	CACNA1H,CACNA1H.1,CACNA1I	CACNA1G,CACNA1H,CACNA1I	Cacna1g,Cacna1i,ENSMUSG00000024112.17	cacna1g,cacna1ha,cacna1ia
OG0000475	SLC4A1,SLC4A3	SLC4A1,SLC4A2,SLC4A3	SLC4A2,SLC4A2.1,SLC4A2.2	SLC4A1,SLC4A2,SLC4A3	Slc4a1,Slc4a2,Slc4a3	slc4a1a,slc4a1b,slc4a2b,slc4a3
OG0000476	CSNK2A1,CSNK2A2	CSNK2A1,CSNK2A2,CSNK2A3	CSNK2A1,CSNK2A1.1,CSNK2A1.2	CSNK2A1,CSNK2A2	Csnk2a1,Csnk2a2	csnk2a1,csnk2a2a,csnk2a2b,csnk2a4,zgc_86598
OG0000477	CHD9,LOC100857358	CHD7,CHD8,CHD9	CHD7,CHD9	CHD7,CHD8,CHD9	Chd7,Chd8,Chd9	chd7,chd8,chd9
OG0000478	HYAL1,HYAL2	HYAL1,HYAL2	HYAL1,HYAL2,HYAL2_1	HYAL1,HYAL2,LOC102119956	Hyal1,Hyal2,Hyal6	hyal1,hyal2a,hyal2b,hyal6
OG0000479	GABRG1,GABRG2	GABRE,GABRG1,GABRG2,GABRG3	GABRG2,GABRG2.1	GABRE,GABRG1,GABRG2,GABRG3	Gabre,Gabrg1,Gabrg2,Gabrg3	gabrg1,gabrg2
OG0000480	RAC1,RAC3	RAC2,RAC3	RAC1,RAC1.1	RAC1,RAC2,RAC3	Rac1,Rac2,Rac3	RAC1,rac1a,rac1b,rac2,rac3a,rac3b
OG0000481	IL1B	IL1F10,IL1RN,IL36A,IL36G,IL36RN	LOC116954507	IL1F10,IL1RN,IL36A,IL36G,IL36RN	Il1f10,Il1rn,Il36a,Il36b,Il36g,Il36rn
OG0000482	KHDRBS1,KHDRBS2,KHDRBS3	KHDRBS1,KHDRBS2,KHDRBS3	KHDRBS2,KHDRBS2.1,KHDRBS3	KHDRBS1,KHDRBS2,KHDRBS3	Khdrbs1,Khdrbs2,Khdrbs3	KHDRBS3,khdrbs1b,khdrbs2
OG0000483	CELSR1,CELSR2,CELSR3	CELSR1,CELSR2,CELSR3	CELSR2	CELSR1,CELSR2,CELSR3	Celsr1,Celsr2,Celsr3	celsr1a,celsr1b,celsr2,celsr3
OG0000484	LOC107057363,LOC419390	HES5	E_spl_m3-HLH,E_spl_m3-HLH.1,LOC116939479	HES5	Hes5	her12,her15.1,her15.2,her2,her4.1,her4.2,her4.3,her4.4
OG0000485	GST2L	GSTM3,GSTM4,GSTM5	GSTM1	GSTM2,GSTM3,GSTM4,GSTM5,LOC102120066	Gstm2,Gstm3,Gstm4,Gstm5,Gstm7	gstm.1,gstm.2,gstm.3
OG0000486	ALOX15B,LOC107051491	ALOX12B,ALOX15B,ALOXE3	ALOX5_1,ALOX5_2,ALOX5_5,LOC116938188,LOC116954558	ALOX12B,ALOX15B,ALOXE3	Alox12b,Alox8,Aloxe3	si_dkey-17e16.9,zgc_152891
OG0000487	HSD3B1	HSD3B1,HSD3B2	LOC116954501	HSD3B2,LOC102133592,LOC102134747	ENSMUSG00000095388.8,Hsd3b1,Hsd3b2,Hsd3b3,Hsd3b4,Hsd3b5,Hsd3b6,Hsd3b9	hsd3b1,hsd3b2
OG0000488	DLG1,DLG2	DLG1,DLG2,DLG4	DLG1,DLG1.1,DLG2	DLG1,DLG2,DLG4	Dlg1,Dlg2,Dlg4	dlg1,dlg1l,dlg2,dlg4a
OG0000489	LOC107049660	PYGB,PYGL,PYGM	PYGB,PYGL,PYGM	PYGB,PYGL,PYGM	Pygb,Pygl,Pygm	pygb,pygl,pygma,pygmb
OG0000490	FSHR,TSHR	ENSG00000279956.1,FSHR,LHCGR,TSHR	LHCGR,TSHR	FSHR,LHCGR,TSHR	Fshr,Lhcgr,Tshr	fshr,lhcgr,tshr
OG0000491	DPF3	DPF1,DPF2,DPF3	DPF2,DPF3	DPF1,DPF2,DPF3	Dpf1,Dpf2,ENSMUSG00000021221.16	dpf1,dpf2,dpf2l,dpf3
OG0000492	RNASE6	ANG,ENSG00000259171.1,RNASE1,RNASE4		ANG,RNASE1,RNASE4	Ang,Ang2,Ang4,Ang5,Ang6,Rnase1,Rnase4	rnasel2,rnasel3
OG0000493	ITGAD	ITGAD,ITGAL,ITGAM,ITGAX	ITGAX	ITGAD,ITGAL,ITGAM,ITGAX	ENSMUSG00000030830.19,Gm49368,Itgad,Itgam,Itgax	itgam,si_dkey-32n7.4,zmp_0000001082
OG0000494	ASPN	ASPN,BGN,DCN	BGN,BGN.1,DCN,LOC116940515	ASPN,BGN,DCN	Aspn,Dcn,ENSMUSG00000031375.18	bgna,bgnb,dcn
OG0000495	LOC418836	REG1A,REG1B,REG3A,REG3G		LOC102140919,LOC102141319,LOC102141707,LOC102142107,LOC102143004,LOC102143414	Reg1,Reg2,Reg3a,Reg3b,Reg3d,Reg3g	clec3bb
OG0000496		ENSG00000282054.1,TRBV5-1,TRBV5-3,TRBV5-4,TRBV5-5,TRBV5-6,TRBV5-7,TRBV9	LOC116938821		ENSMUSG00000076478.8,Trbv2
OG0000497		KIR2DS4		KIR2DS4
OG0000498		OR14J1		LOC102130479	Or14j1,Or14j10,Or14j2,Or14j3,Or14j4,Or14j5,Or14j6,Or14j7,Or14j8,Or14j9
OG0000499		CST1,CST2,CST3,CST4,CST5	CST3,KNG1,LOC116947379	CST5,LOC102116355,LOC102118806,LOC102134315	Cst10,Cst13,Cst3	BX005372.1,cst3,zgc_163030
OG0000500		KRTAP10-1,KRTAP10-10,KRTAP10-11,KRTAP10-2,KRTAP10-3,KRTAP10-9			ENSMUSG00000071195.5,ENSMUSG00000112600.2,Gm3233,Gm3238,Gm3250,Gm3285,Gm36176,Gm7137,Gm7138,Gm9507,Krtap10-10,Krtap10-4
OG0000501		ENSG00000267022.1,ZNF155,ZNF221,ZNF222,ZNF223,ZNF224,ZNF225,ZNF230,ZNF234,ZNF284		LOC102117336,ZNF155,ZNF221,ZNF224,ZNF225,ZNF230,ZNF234,ZNF284
OG0000502		FZD1,FZD2,FZD7	FZD2,FZD2.1,FZD2.2,FZD2.3	FZD1,FZD2,FZD7	Fzd1,Fzd2,Fzd7	fzd1,fzd2,fzd7a,fzd7b
OG0000503		CD40	CD40,FAS,TNFRSF14,TNFRSF14.1,TNFRSF1B,TNFRSF21	CD40	Cd40	ank3b,si_ch211-261n11.7,si_ch211-261n11.8,si_dkey-23c22.5,si_dkey-23c22.7,zgc_153631,zgc_153759,zgc_158862
OG0000504		OR10AG1			Or10ag2,Or10ag52,Or10ag53,Or10ag54,Or10ag55-ps1,Or10ag56,Or10ag57,Or10ag58,Or10ag59,Or10ag60,Or12e1,Or12e10,Or12e13,Or12e14,Or12e7,Or12e8,Or12e9
OG0000505		OR2L13,OR2L2,OR2L3,OR2L5,OR2L8,OR2T11		LOC102118011,LOC102127419,LOC102128198,LOC102128599,LOC102128974,LOC102129849,LOC102130241,LOC107126387	Or2l13,Or2l13b,Or2l5,Or2z2
OG0000506			LOC116958139			BX511259.2,lectin,si_ch211-125e6.11,si_ch211-125e6.12,si_ch211-125e6.13,si_ch211-125e6.14,si_ch211-125e6.5,si_ch211-160b11.4,si_dkey-241l7.2,si_dkey-241l7.3,si_dkey-241l7.4,si_dkey-241l7.5,si_dkey-241l7.6,si_dkey-9i23.4,si_dkey-9i23.5,si_dkeyp-75b4.10,zgc_172053
OG0000507					H2al1a,H2al1b,H2al1c,H2al1d,H2al1e,H2al1f,H2al1g,H2al1h,H2al1i,H2al1j,H2al1k,H2al1m,H2al1n,H2al1o,H2al2a,H2al2b,H2al2c,H2al3
OG0000508					ENSMUSG00000067262.10,V1ra8,Vmn1r1,Vmn1r40,Vmn1r41,Vmn1r42,Vmn1r43,Vmn1r44,Vmn1r45,Vmn1r46,Vmn1r47,Vmn1r48,Vmn1r49,Vmn1r50,Vmn1r51,Vmn1r52,Vmn1r53,Vmn1r54
OG0000509					ENSMUSG00000090897.3,Esp1,Esp15,Esp16,Esp18,Esp22,Esp23,Esp24,Esp3,Esp31,Esp34,Esp36,Esp38,Esp4,Esp5,Esp6,Esp8,Gm49835
OG0000510						BX511129.3,BX548076.1,CABZ01005857.1,CABZ01041962.1,CR388055.1,CR388055.3,ftr97,si_ch211-113p18.3,si_ch211-262i1.5,si_ch211-40k21.9,si_ch211-69l10.4,si_ch211-9d9.1,si_ch73-311h14.2,si_dkey-20i10.7,si_dkey-50i6.5,si_dkey-56d12.4,si_dkey-60a16.1,zgc_113019
OG0000511						AL953878.1,BX908804.1,BX908804.3,CABZ01019904.1,CABZ01059912.1,CABZ01059913.1,CR846080.1,CR846080.2,FO904885.1,FO904885.2,FO907110.1,art4,si_ch211-163m16.7,si_ch211-51i16.1,si_ch211-51i16.3,si_ch73-379f5.5,zmp_0000000997
OG0000512	AADACL4L1,AADACL4L2,AADACL4L3,AADACL4L5,LOC768647	AADACL3,AADACL4		AADACL3,AADACL4	AAdacl4fm3,Aadacl3,Aadacl4,Aadacl4fm1,Aadacl4fm2,Aadacl4fm4,Aadacl4fm5	aadacl4
OG0000513	COL11A1,COL5A1	COL11A1,COL5A1	COL11A1,COL11A1.1,COL11A1.4,COL5A1,COL5A1.1,LOC116938485	COL11A1,COL5A1	Col11a1,Col5a1	col11a1a,col5a1
OG0000514	ORMDL1,ORMDL2,ORMDL3	ORMDL1,ORMDL2,ORMDL3	ORMDL3,ORMDL3.1	ORMDL1,ORMDL2	Ormdl1,Ormdl2,Ormdl3	ormdl1,ormdl2,ormdl3
OG0000515	FAM167A,FAM167B	ENSG00000284798.1,ENSG00000285072.2,FAM167A,FAM167B	FAM167A	FAM167A,FAM167B	Fam167a,Fam167b	FAM167A,fam167aa,fam167ab,fam167b
OG0000516	MAPK10,MAPK8	MAPK10,MAPK8,MAPK9	MAPK8,MAPK8.1	MAPK10,MAPK8,MAPK9	Mapk10,Mapk8,Mapk9	mapk10,mapk8a,mapk8b,mapk9
OG0000517	F10,F9,LOC424748,LOC771012	F10,F9	F10,LOC116956258,LOC116956259	F10,F9	F10,F9	CABZ01044048.1,f10,f9b
OG0000518	LOC100859602,ZSWIM5,ZSWIM6	ZSWIM4,ZSWIM5,ZSWIM6	ZSWIM4,ZSWIM6	ZSWIM4,ZSWIM5,ZSWIM6	Zswim4,Zswim5,Zswim6	zswim5,zswim6
OG0000519	LHFPL3,LHFPL4,LHFPL5	LHFPL3,LHFPL4,LHFPL5	LHFPL3,LHFPL5	LHFPL3,LHFPL4,LHFPL5	Lhfpl3,Lhfpl4,Lhfpl5	lhfpl3,lhfpl4a,lhfpl5a
OG0000520	ANGPT4	ANGPT1,ANGPT4	ANGPT1,ANGPT2,ANGPT2.1,ANGPT2.2,ANGPT2.3,ANGPT4,LOC116951378	ANGPT1,ANGPT4	Angpt1,Angpt4	angpt1,angpt2b,angpt4
OG0000521	CAMK1,CAMK1D	CAMK1,CAMK1D	CAMK1,CAMK1D,CAMK1D.1	CAMK1,CAMK1D	Camk1,Camk1d	camk1a,camk1b,camk1da,camk1db
OG0000522	SYT1,SYT2	SYT1,SYT2,SYT5	SYT1,SYT1_1,SYT1_2,SYT2.1	SYT1,SYT2,SYT5	Syt1,Syt2,Syt5	syt1a,syt2a
OG0000523	ATF7	ATF2,ATF7,ATF7-NPFF	ATF7,ATF7.1,CREB5	ATF2,LOC101925094	Atf2,Atf7,Gm28047	atf2,atf7a,atf7b
OG0000524	LOC107057170,NOS1	NOS1,NOS2,NOS3	NOS1,NOS1.1,NOS1.2	NOS1,NOS2,NOS3	Nos1,Nos2,Nos3	nos1,nos2a,nos2b
OG0000525	MARK1,MARK2,MARK3	ENSG00000072518.22,MARK1,MARK3	MARK1,MARK3	MARK1,MARK2,MARK3	ENSMUSG00000024969.16,Mark1,Mark3	mark2a,mark2b,mark3b
OG0000526	GATA4,GATA5,GATA6	ENSG00000285109.3,GATA4,GATA5,GATA6	GATA4.1	GATA4,GATA5,GATA6	Gata4,Gata5,Gata6	gata4,gata5,gata6
OG0000527	ASB14,ASB15	ASB15,ENSG00000239388.9	DNAH12_1	ASB14,ASB15	Asb15,ENSMUSG00000021898.17	BX005464.2,BX649301.1,CU457815.1,asb14a,asb14b,asb15a,asb15b
OG0000528	C4A	C4A,C4B,ENSG00000227746.9,ENSG00000233312.8	C3,C3.1	C4A,LOC102132156	C4b	c4,c4b
OG0000529	RASGEF1A,RASGEF1B,RASGEF1C	RASGEF1A,RASGEF1B,RASGEF1C	RASGEF1B	RASGEF1A,RASGEF1B,RASGEF1C	Rasgef1a,Rasgef1b,Rasgef1c	rasgef1ba,rasgef1bb
OG0000530	GPR1,LOC427665	CMKLR1,CMKLR2,ENSG00000283448.1	C3AR1,CMKLR1,GPR1,GPR1.1,LOC116939227	CMKLR1,CMKLR2	Cmklr1,Cmklr2	cmklr1,fpr1,gpr1
OG0000531	BRINP2,BRINP3	BRINP1,BRINP2,BRINP3	BRINP3	BRINP1,BRINP2,BRINP3	Brinp1,Brinp2,Brinp3	brinp1,brinp2,brinp3a.1,brinp3a.2,brinp3b
OG0000532	PLOD2	ENSG00000152952.13,PLOD1,PLOD3	PLOD1,PLOD1.1,PLOD2	PLOD1,PLOD2,PLOD3	Plod1,Plod2,Plod3	plod1a,plod2,plod3
OG0000533	SEPT12,SEPT3,SEPT9	SEPTIN12,SEPTIN3,SEPTIN9	SEPTIN3,SEPTIN9	SEPTIN12,SEPTIN3,SEPTIN9	Septin12,Septin3,Septin9	sept3,sept9b
OG0000534	PITPNM1,PITPNM2,PITPNM3	PITPNM1,PITPNM2,PITPNM3	PITPNM2,PITPNM2_1	PITPNM1,PITPNM2,PITPNM3	Pitpnm1,Pitpnm2,Pitpnm3	PITPNM2,pitpnm3,plrdgb
OG0000535	DOCK1,DOCK2,DOCK2L,DOCK5	DOCK1,DOCK2,DOCK5	DOCK1,DOCK1.1	DOCK1,DOCK2,DOCK5	Dock1,Dock2,Dock5	dock1,dock5
OG0000536	DLGAP2,DLGAP3	DLGAP2,DLGAP3	LOC116946527	DLGAP2,DLGAP3	Dlgap2,Dlgap3	AL928723.1,dlgap2a,dlgap2b,dlgap3
OG0000537	LOC100857892					CABZ01051600.2,CABZ01051600.3,CABZ01051602.1,CR385054.1,CU914622.1,CU914622.2,si_ch211-182p11.1,si_ch73-329n5.1,si_ch73-329n5.2,si_ch73-329n5.6,si_dkey-201i2.4,si_dkey-31i7.1,si_dkey-31i7.2,si_dkey-32n7.8,zgc_112964
OG0000538	ZFX,ZNF711	ZFX,ZFY,ZNF711	PDK1,ZFX	ZFX,ZNF711	Zfp711,Zfx,Zfy1,Zfy2	CABZ01079241.1,zfx,znf711
OG0000539	ARPP21,R3HDM1,R3HDM2	ARPP21,ENSG00000048991.17,ENSG00000258830.1,R3HDM2	ARPP21,R3HDM1	R3HDM1,R3HDM2	Arpp21,R3hdm1,R3hdm2	arpp21,r3hdm1,r3hdm2
OG0000540	GLYATL3,GLYATL3W,LOC107049267	GLYAT,GLYATL1,GLYATL1B,GLYATL2,GLYATL3		GLYAT,GLYATL1,GLYATL3,LOC102145186	Glyat,Glyatl3,Gm4952,Keg1	si_ch73-106k19.2
OG0000541	MCOLN1,MCOLN2,MCOLN3	MCOLN1,MCOLN2,MCOLN3	MCOLN3	MCOLN1,MCOLN2,MCOLN3	Mcoln1,Mcoln2,Mcoln3	MCOLN3,mcoln1a,mcoln2,mcoln3a
OG0000542	ZIC2,ZIC3	ZIC1,ZIC2,ZIC3	ZIC1	ZIC1,ZIC2,ZIC3	Zic1,Zic2,Zic3	zic1,zic2a,zic2b,zic3
OG0000543	TAOK1,TAOK3	TAOK1,TAOK2,TAOK3	TAOK1	TAOK1,TAOK2,TAOK3	Taok1,Taok2,Taok3	taok1a,taok1b,taok2a,taok2b,taok3a
OG0000544	SLC4A4,SLC4A5,SLC4A9	SLC4A4,SLC4A5,SLC4A9	SLC4A4,SLC4A4.1	SLC4A4,SLC4A5,SLC4A9	Slc4a4,Slc4a5,Slc4a9	SLC4A5,slc4a4a,slc4a4b
OG0000545	MAP4K3,MAP4K5	MAP4K2,MAP4K3,MAP4K5	MAP3K3,MAP3K5,MAP4K5	MAP4K2,MAP4K3,MAP4K5	ENSMUSG00000034761.16,Map4k2,Map4k3	map4k2,map4k3a,map4k5
OG0000546	LCP1,PLS1,PLS3	LCP1,PLS1,PLS3	PLS3,PLS3.1,PLS3.2	LCP1,PLS1,PLS3	Lcp1,Pls1,Pls3	lcp1,pls3
OG0000547	MAP4K4,TNIK	MAP4K4,MINK1,TNIK	MAP4K4,MAP4K4.1,TNIK	MAP4K4,MINK1,TNIK	Map4k4,Mink1,Tnik	mink1,tnika
OG0000548	CSNK1G1,CSNK1G2	CSNK1G1,CSNK1G2,CSNK1G3	CK1,CSNK1G3	CSNK1G1,CSNK1G2,CSNK1G3	Csnk1g1,Csnk1g2,Csnk1g3	csnk1g1,csnk1g2a,csnk1g2b
OG0000549	CSRP1,CSRP2	CSRP1,CSRP2,CSRP3	CSRP2,CSRP2_1,CSRP2_2	CSRP1,CSRP2,CSRP3	Csrp1,Csrp2,Csrp3	csrp1a,csrp1b,csrp3
OG0000550	EHMT1	EHMT1,EHMT2	EHMT2	EHMT1,EHMT2	ENSMUSG00000036893.18,Ehmt2	ehmt1b,ehmt2
OG0000551	FUT6,FUT7	FUT3,FUT5,FUT6,FUT7	FUT7	FUT7,LOC102144516,LOC102144879,LOC102145756,LOC123570254	Fut7	FUT9,ft1,ft2,fut7
OG0000552	BARHL1,BARHL2	BARHL2,ENSG00000125492.10	BARHL1	BARHL1,BARHL2	Barhl1,Barhl2	barhl1a,barhl1b,barhl2
OG0000553	SSTR2,SSTR3,SSTR5	ENSG00000162009.9,SSTR2,SSTR3	SSTR5.1,SSTR5.2	SSTR2,SSTR3,SSTR5	ENSMUSG00000050824.13,Sstr2,Sstr3	si_zfos-169g10.2,sstr2b,sstr5
OG0000554	LOC107052389,SERF2	ENSG00000140264.21,ENSG00000205572.10,SERF1A,SERF1B	SERF2	LOC102123347,LOC102130119,SERF2	Serf1,Serf2	SERF2,serf2
OG0000555	ITGB1,ITGB2	ITGB1,ITGB2	ATGB1BP1,ITGB1,ITGB1.1,ITGB1.2	ITGB1,ITGB2	Itgb1,Itgb2,Itgb2l	itgb1a,itgb1b.1,itgb1b.2,itgb2
OG0000556	ITGA2B,ITGA8	ITGA2B,ITGA5,ITGA8	ITGA8,ITGA8.1,ITGA8.2	ITGA2B,ITGA5,ITGA8	Itga2b,Itga5,Itga8	itga2b,itga5,itga8
OG0000557	RAB5A,RAB5C	RAB5A,RAB5B,RAB5C	RAB5A,RAB5A.1,RAB5B	RAB5A,RAB5B,RAB5C	Rab5a,Rab5b,Rab5c	rab5aa,rab5ab,rab5c
OG0000558	GNG11	GNG11,GNGT1,GNGT2	GNG11,GNGT2	GNG11,GNGT1,GNGT2	Gng11,Gngt1,Gngt2	gngt1,gngt2a,gngt2b
OG0000559	DSG2,DSG4	DSG1,DSG2,DSG3,DSG4		DSG1,DSG2,DSG3,DSG4	Dsg1a,Dsg1b,Dsg1c,Dsg2,Dsg3,Dsg4	si_ch73-74h11.1
OG0000560	PRKD1,PRKD3	PRKD1,PRKD2,PRKD3	LOC116943200,PRKD1,PRKD3,PRKD3.1	PRKD1,PRKD2,PRKD3	Prkd1,Prkd2,Prkd3	prkd1,prkd3
OG0000561	OGFR,OGFRL1	OGFR,OGFRL1	OGFR,OGFRL1	OGFR,OGFRL1	Ogfr,Ogfrl1	CABZ01008730.1,ogfr,ogfrl1,ogfrl2,zgc_162182
OG0000562	TLL1,TLL2	BMP1,TLL1,TLL2	BMP1,BP10,TLL1	TLL1,TLL2	Bmp1,Tll1,Tll2	bmp1a,bmp1b,tll1
OG0000563	MYBPC1,MYBPC3	MYBPC1,MYBPC2,MYBPC3	MYBPC1,MYBPC3	LOC102136226,MYBPC1,MYBPC2,MYBPC3	Mybpc1,Mybpc2,Mybpc3	mybpc1,mybpc2b,mybpc3
OG0000564	PGF	PGF,VEGFA	VEGFA,VEGFA.1,VEGFA.2,VEGFA.3,VEGFA.4,VEGFA.5	PGF,VEGFA	Pgf,Vegfa	CABZ01077555.1,pgfb,vegfaa,vegfab
OG0000565	ESRRB	ESRRA,ESRRB,ESRRG	ESRRB,ESRRG,ESRRG_1,ESRRG_2	ESRRA,ESRRB,ESRRG	Esrra,Esrrb,Esrrg	esrra,esrrb,esrrga
OG0000566	VDAC1,VDAC2,VDAC3	VDAC1,VDAC2,VDAC3	VDAC2.1	VDAC1,VDAC2,VDAC3	ENSMUSG00000008892.13,Vdac1,Vdac2	vdac1,vdac2,vdac3,zgc_56235
OG0000567	HOXC11,HOXD11	HOXA11,HOXC11,HOXD11	LOC116938893	HOXA11,HOXC11,HOXD11	Hoxa11,Hoxc11,Hoxd11	hoxa11a,hoxa11b,hoxc11a,hoxc11b,hoxd11a
OG0000568	IRF4,IRF8,IRF9	IRF4,IRF8	IRF4,IRF8,IRF8.1	IRF4,IRF8	Irf4,Irf8	irf10,irf4a,irf4b,irf8
OG0000569	SEC14L2,SEC14L3	SEC14L2,SEC14L3,SEC14L4,SEC14L6	SEC14L2,SEC14L2.1	SEC14L2,SEC14L3,SEC14L4,SEC14L6	Sec14l2,Sec14l3,Sec14l4	sec14l7,sec14l8
OG0000570	LOC771545,SIRPA,TPPNR1L	ENSG00000260861.6,SIRPA,SIRPB1,SIRPD,SIRPG		LOC102138723,LOC102141933,SIRPA	Gm5150,Sirpa,Sirpb1a,Sirpb1b,Sirpb1c,Sirpd
OG0000571	AEBP1,CPXM1,CPXM2	AEBP1,CPXM1,CPXM2	CPXM1.1,CPXM2.1,LOC116957717	AEBP1,CPXM1,CPXM2	Aebp1,Cpxm1,Cpxm2	CR848040.2,cpxm1a
OG0000572	ORAI1,ORAI2	ORAI1,ORAI2,ORAI3	ORAI1,ORAI1.2	ORAI1,ORAI2,ORAI3	ENSMUSG00000049686.15,Orai2,Orai3	orai1a,orai1b,orai2
OG0000573	CPNE8,CPNE9,LOC101748755	CPNE5,CPNE8,CPNE9	CPNE8	CPNE5,CPNE8,CPNE9	Cpne5,Cpne8,Cpne9	cpne5a,cpne5b,cpne8
OG0000574	GNAQ	GNA11,GNA14,GNAQ	GNAQ,GNAQ.2	GNA11,GNAQ,LOC101866007	Gna11,Gna14,Gnaq	gna11a,gna11b,gna14a,gnaq
OG0000575	EML1,MLA3A	EML1,EML2,EML3	EML1,EML2	EML1,EML2,EML3,LOC102131935	Eml1,Eml2,Eml3	eml1,eml2,eml3
OG0000576	NLRPL	NLRP12,NLRP14,NLRP3,NLRP4		NLRP12,NLRP14,NLRP3,NLRP4	Nlrp12,Nlrp14,Nlrp3,Nlrp4a,Nlrp4b,Nlrp4c,Nlrp4e,Nlrp4f
OG0000577	LOC112532827	ENSG00000106348.18,ENSG00000290315.1,IMPDH2	IMPDH1,IMPDH1.1	IMPDH1,IMPDH2,LOC102133030,LOC123571258	Impdh1,Impdh2	impdh1a,impdh1b,impdh2
OG0000578	EGFL7	EGFL7,EGFL8	LOC116936983	EGFL7,EGFL8	Egfl7,Egfl8,Gm20532	egfl7,si_ch211-194g2.4
OG0000579	SLC5A12,SLC5A8	SLC5A12,SLC5A8	SLC5A12,SLC5A8,SLC5A8.1,SLC5A8.2,SLC5A8.3	SLC5A12,SLC5A8	Slc5a12,Slc5a8	slc5a12,slc5a8l
OG0000580	FGF20	FGF16,FGF20,FGF9	FGF9,LOC116955729	FGF16,FGF20,FGF9	Fgf16,Fgf20,Fgf9	fgf16,fgf20a,fgf20b
OG0000581	COX7C	COX7C	COX7C	LOC102129733,LOC102137362,LOC123567561,LOC123568376,LOC123569483,LOC123570224,LOC123572509,LOC123572831,LOC123573956,LOC123574408,LOC123574442,LOC123575162	Cox7c	cox7c
OG0000582		ENSG00000276760.4,ENSG00000277630.4,ENSG00000288113.1,ENSG00000288142.1,POTEA,POTEB,POTEB2,POTEB3,POTEC,POTED,POTEE,POTEF,POTEG,POTEH,POTEM
OG0000583		KRT31,KRT32,KRT33A,KRT33B		KRT32,KRT34,LOC102127570,LOC102127963,LOC102128765	Krt31,Krt32,Krt33a,Krt33b,Krt34
OG0000584		DDX39A,DDX39B	DDX39B	DDX39A,DDX39B	Ddx39a,Ddx39b	ddx39aa,ddx39ab,ddx39b
OG0000585		WNT7A,WNT7B	LOC116937079,LOC116958727,WNT7B,WNT7B.1,WNT7B.2,WNT7B.3,WNT7B.4,WNT7B.6	WNT7A,WNT7B	Wnt7a	wnt7aa,wnt7ab,wnt7ba,wnt7bb
OG0000586		CYP4F11,CYP4F12,CYP4F2,CYP4F22,CYP4F3,CYP4F8	CYP4F3	CYP4F11,CYP4F12,CYP4F2,CYP4F22,CYP4F3,CYP4F57,CYP4F8,LOC102120579,LOC102132489	Cyp4f39
OG0000587		CLEC4A,CLEC4C,CLEC4D,CLEC6A,ENSG00000284393.1		CLEC4A,CLEC4C,CLEC4D,CLEC6A	Clec4a1,Clec4a2,Clec4a3,Clec4a4,Clec4b1,Clec4b2,Clec4d,Clec4n
OG0000588		ENSG00000285991.1,RAET1E,RAET1G,RAET1L,ULBP1,ULBP2,ULBP3		LOC102129186,LOC102129566,LOC102130198,LOC102131633,LOC102132272,LOC102136455,LOC123573009,RAET1E,RAET1G	Ulbp1
OG0000589		IFI44,IFI44L	IFI44L,IFI44L.1	IFI44,IFI44L	Ifi44,Ifi44l	FO704622.1,si_ch211-197g15.10,si_ch211-197g15.6,si_ch211-197g15.7,si_ch211-197g15.8,si_dkey-193b15.5,zgc_153654
OG0000590			LOC116941357			BX546499.1,si_ch211-245h14.1,si_ch211-271e10.2,si_ch211-271e10.6,si_dkey-111e8.5,si_dkey-27b3.4,si_dkey-27p18.3,si_dkey-58f10.10,si_dkey-58f10.11,si_dkey-58f10.12,si_dkey-58f10.13,si_dkey-58f10.14,si_dkey-58f10.6,si_dkey-58f10.7,wu_fb64b08
OG0000591			S100A1_10,S100A1_11,S100A1_12,S100A1_13,S100A1_2,S100A1_23,S100A1_24,S100A1_25,S100A1_26,S100A1_27,S100A1_3,S100A1_4,S100A1_5,S100A1_6,S100A1_7,S100A1_8,S100A1_9
OG0000592				LOC102139151,LOC102140404,LOC102143322,LOC123572959	Or10ak11,Or10ak12,Or10ak13,Or10ak14,Or10ak16,Or10ak7,Or10ak8,Or10ak9,Or13p10,Or13p3,Or13p4,Or13p5,Or13p8
OG0000593				LOC102127439	H1f9	si_ch1073-153i20.4,si_ch1073-159d7.7,si_ch211-113a14.12,si_ch211-113a14.18,si_ch211-113a14.24,si_ch73-368j24.11,si_ch73-368j24.12,si_ch73-36p18.1,si_dkey-108k21.10,si_dkey-108k21.14,si_dkey-108k21.21,si_dkey-23a13.17,si_dkey-23a13.9,si_dkey-261m9.12,zgc_153405
OG0000594						BX510342.1,BX901898.2,CR388008.1,CR450832.1,CR847534.1,si_busm1-105l16.2,si_ch211-163b2.4,si_ch211-196p9.1,si_ch211-51a19.5,si_dkey-103d23.3,si_dkey-207l24.2,si_dkey-21o22.2,si_dkey-286j15.1,si_dkey-88n24.5,zgc_174719
OG0000595						si_dkey-246e3.4,taar14a,taar14b,taar14d,taar14e,taar14f,taar14g,taar14h,taar14i,taar14j,taar14l,zgc_153137
OG0000596	LOC768760,PCDH10	PCDH10	LOC116943483,PCDH10,PCDH10_1,PCDH10_2,PCDH17,PCDH18_1,PCDH19	PCDH10	Pcdh10	BX957322.3,pcdh10a,pcdh10b,si_ch73-233f7.1
OG0000597	KCNS1,KCNS2,KCNS3	KCNS1,KCNS2,KCNS3	KCNS2,KCNS3	KCNS1,KCNS2,KCNS3	Kcns1,Kcns2,Kcns3	kcns3a,si_dkey-43k4.5
OG0000598	RAP2A,RAP2B	RAP2A,RAP2B,RAP2C	RAP2B,RAP2B.1	RAP2B,RAP2C	Rap2a,Rap2b,Rap2c	rap2aa,rap2ab,rap2b,rap2c
OG0000599	SSBP2,SSBP3	ENSG00000157216.16,SSBP2,SSBP4	SSBP2	SSBP2,SSBP3,SSBP4	Ssbp2,Ssbp3,Ssbp4	si_ch211-130m23.3,ssbp2,ssbp3a,ssbp3b
OG0000600	FAM19A2,FAM19A3,FAM19A4	TAFA2,TAFA4	TAFA2,TAFA2.1	TAFA2,TAFA4	Tafa2,Tafa4	BX571952.2,CABZ01118738.1,ENSDARG00000020292.9,tafa4a,tafa4b
OG0000601	SHISA8,SHISA9	ENSG00000237515.9,SHISA8	LOC116951633,SHISA9,SHISA9.1	SHISA8,SHISA9	Shisa8,Shisa9	CABZ01050944.1,shisa8b,shisa9a,shisa9b
OG0000602	CYFIP1,CYFIP2	CYFIP1,CYFIP2	CYFIP2,CYFIP2.1	CYFIP1,CYFIP2	Cyfip1,Cyfip2	cyfip1,cyfip2
OG0000603	CHCHD10,CHCHD2	CHCHD10,CHCHD2	CHCHD2	CHCHD10,CHCHD2,LOC102117716,LOC102125614,LOC102125951,LOC102143338	Chchd10,Chchd2	chchd10
OG0000604	KCNJ5,KCNJ6	KCNJ5,KCNJ6,KCNJ9	KCNJ5	KCNJ5,KCNJ6,KCNJ9	Kcnj5,Kcnj6,Kcnj9	KCNJ6,kcnj5,kcnj9,zgc_162160
OG0000605	BTBD3,BTBD6	BTBD3,BTBD6	BTBD3,BTBD3.1,LOC116947376	BTBD3,BTBD6	Btbd3,Btbd6	btbd3a,btbd3b,btbd6a,btbd6b
OG0000606	LOC107051250,STRN,STRN3	ENSG00000115808.12,STRN3,STRN4	STRN3	STRN,STRN3,STRN4	Strn,Strn3,Strn4	strn,strn3,strn4
OG0000607	KCTD17,KCTD5	KCTD17,KCTD2	KCTD5,LOC116958142	KCTD17,KCTD2,KCTD5	Kctd17,Kctd5	CR354584.3,kctd17,kctd2,kctd5a
OG0000608	SLC6A11,SLC6A12,SLC6A13	SLC6A11,SLC6A12,SLC6A13	SLC6A11,SLC6A11.1	SLC6A11,SLC6A12,SLC6A13	Slc6a11,Slc6a12,Slc6a13	SLC6A13,slc6a11b
OG0000609	TRPV6	TRPV5,TRPV6	TRPV5,TRPV5.1,TRPV5.2,TRPV5.3,TRPV5.4	TRPV5,TRPV6	Trpv5,Trpv6	trpv6
OG0000610	VILL	AVIL,VIL1,VILL	VIL1,VIL1_1,VIL1_2	AVIL,VIL1,VILL	Avil,Vil1,Vill	avil,vil1,vill
OG0000611	UBE2E1,UBE2E2,UBE2E3	ENSG00000182247.10,UBE2E1,UBE2E3	UBE2E2,UBE2E2.1,UBE2E2.2	LOC101866254	Ube2e1,Ube2e2,Ube2e3	ube2e1,ube2e2,ube2e3
OG0000612	ADAMTS14,ADAMTS2,ADAMTS3	ADAMTS14,ADAMTS2,ENSG00000156140.10,ENSG00000283802.3	ADAMTS3	ADAMTS14,ADAMTS2,ADAMTS3	Adamts14,Adamts2,Adamts3	adamts2,adamts3
OG0000613	OR11A1	OR11A1,OR2AT4		LOC102128166	Or11a4,Or11i1,Or11q2,Or6aa1,Or6ae1
OG0000614	PARD6A,PARD6G	PARD6A,PARD6B,PARD6G	PARD6B	PARD6A,PARD6B,PARD6G	Pard6a,Pard6b,Pard6g	pard6a,pard6b,pard6gb
OG0000615	DLC1,LOC416169,STARD13	DLC1,ENSG00000288673.1,STARD13	DLC1,STARD13	DLC1,STARD13	Dlc1,Stard13	dlc1,si_dkeyp-23e4.3,stard13a,stard13b
OG0000616	SPINT4	EPPIN,EPPIN-WFDC6,SPINT3,WFDC6	G2,PAPLN.3	LOC102128407,SPINT3	Eppin,Spint3,Wfdc6a,Wfdc6b	si_dkey-117n7.5,si_dkeyp-73b11.8,wu_fb59d01
OG0000617	FAM49A,FAM49AL,FAM49B	CYRIA,CYRIB	CYRIA,CYRIB,CYRIB.1	CYRIA,CYRIB	Cyria,Cyrib	fam49a,fam49al,fam49ba,fam49bb
OG0000618	ELAVL2,ELAVL4	ELAVL2,ELAVL3,ELAVL4	ELAVL2,ELAVL2.1	ELAVL2,ELAVL3,ELAVL4	Elavl2,Elavl3,Elavl4	elavl2,elavl3,elavl4
OG0000619	LOC100857975,LOC100858040,LOC100858937,LOC100859022,LOC107054480,LOC107054481,LOC107054485,LOC107054486,LOC107054487,LOC107054488,LOC107056921,LOC112533402,LOC112533403,LOC427618,PCDHGA2,PCDHGA2L
OG0000620	LOC101751399,LOC107050024,LOC107057189,ODF3L15,ODF3L6	CIMAP1A,CIMAP1B	ODF3,ODF3.1	ODF3,ODF3B	Odf3,Odf3b	odf3b
OG0000621	STK24,STK26	STK24,STK25,STK26	STK25	STK24,STK25,STK26	Stk24,Stk25,Stk26	stk24b,stk25a,stk25b,stk26
OG0000622	MBNL1,MBNL2,MBNL3	MBNL1,MBNL2,MBNL3	MBNL1	MBNL1,MBNL2,MBNL3	Mbnl1,Mbnl2,Mbnl3	mbnl1,mbnl2,mbnl3
OG0000623	STX1A,STX2	STX1A,STX1B,STX2	STX1A,STX1A_2,STX1A_3	STX1A,STX1B,STX2	Stx1a,Stx1b,Stx2	stx1b,stx2b
OG0000624	PITPNA,PITPNB	PITPNA,PITPNB	PITPNB,PITPNB.1	PITPNA,PITPNB	ENSMUSG00000017781.18,Pitpnb	CR925812.1,pitpnaa,pitpnab,pitpnb,pitpnbl
OG0000625	LOC416959	LTF,MELTF,TF	MELTF,TF	LTF,MELTF,TF	Inhca,Ltf,Meltf,Trf	meltf,tfa,zgc_172271
OG0000626	ADNP,ADNP2	ADNP,ADNP2	LOC116945873,ZNF423.1	ADNP2,LOC102134311	Adnp,Adnp2	adnp2a,adnp2b,adnpa,adnpb
OG0000627	TFDP1,TFDP2	TFDP1,TFDP2,TFDP3	TFDP1,TFDP1.1	LOC102117846,TFDP1,TFDP2,TFDP3	Tfdp1,Tfdp2	tfdp1a,tfdp2
OG0000628	VAMP1,VAMP2	ENSG00000263620.1,VAMP1,VAMP3	VAMP1,VAMP2	VAMP1,VAMP3	ENSMUSG00000020894.17,Vamp1,Vamp3	vamp1,vamp2,vamp3,zgc_92912
OG0000629	FGF10,FGF22	FGF10,FGF22	FGF10	FGF10,FGF22	Fgf10,Fgf22	CR854981.1,fgf10a,fgf10b,fgf22
OG0000630	RAB41,RAB6A	RAB6A,RAB6B	RAB6A,RAB6A.1,RAB6B	RAB6A,RAB6B	Rab6a,Rab6b	rab41,rab6a,rab6ba,rab6bb
OG0000631	AQP3,AQP9	AQP3,ENSG00000103569.10	AQP3,AQP3.2,AQP3.3,LOC116941091	AQP3,AQP9	Aqp3,Aqp9	aqp10b,aqp3a,aqp3b,aqp9b
OG0000632	SLC28A2,SLC28A3	SLC28A1,SLC28A2,SLC28A3	SLC28A3	SLC28A1,SLC28A2,SLC28A3	Slc28a1,Slc28a2,Slc28a2b,Slc28a3	slc28a1
OG0000633	GSN	GSN,SCIN	GSN,LOC116944852,SCIN,SCIN.1	GSN,SCIN	Gsn,Scin	gsna,scin
OG0000634	SH3GLB1,SH3GLB2	SH3GLB1,SH3GLB2	SH3GLB1,SH3GLB1.2	SH3GLB1,SH3GLB2	Sh3glb1,Sh3glb2	sh3glb1a,sh3glb1b,sh3glb2a,sh3glb2b
OG0000635	SDK1,SDK2	SDK1,SDK2	SDK2,SDK2_1,SDK2_2	SDK1,SDK2	Sdk1,Sdk2	AL935041.1,sdk1a,sdk1b,sdk2a,sdk2b
OG0000636	RHOT1,RHOT2	RHOT1,RHOT2	RHOT1,RHOT1_1	RHOT1,RHOT2	Gm20683,Rhot1,Rhot2	rhot1a,rhot1b,rhot2
OG0000637	PIP5K1B,PIP5K1C	PIP5K1A,PIP5K1B,PIP5K1C	PIP5K1C	LOC102143136,PIP5K1A,PIP5K1B,PIP5K1C	Pip5k1a,Pip5k1b,Pip5k1c	pip5k1ab,pip5k1bb,pip5k1ca
OG0000638	CBX1,CBX3	CBX1,CBX3	CBX1,CBX1_1,CBX1_2	CBX1,CBX3,LOC102119630	Cbx1,Cbx3	cbx1a,cbx1b,cbx3a
OG0000639	KIAA1217,SRCIN1	KIAA1217,SRCIN1	LOC116943873,SRCIN1	KIAA1217,SRCIN1	Etl4,Srcin1	SRCIN1,si_ch211-207d6.2,si_ch211-285f17.1,si_dkey-96n2.1,zgc_114120
OG0000640	SERPINB1,SERPINB6L	SERPINB1	SERPINB1,SERPINB1.1,SERPINB1.2	SERPINB1	Serpinb1a,Serpinb1b,Serpinb1c	serpinb1,serpinb14,serpinb1l1,serpinb1l2,serpinb1l4,zgc_173729
OG0000641	RGS19,RGS20	RGS17,RGS19,RGS20	RGS17,RGS20,RGS3	RGS17,RGS19,RGS20	Rgs17,Rgs19,Rgs20	rgs17,rgs19
OG0000642	SNX5,SNX6	SNX32,SNX5,SNX6	SNX6,SNX6.1,SNX6.2	SNX32,SNX5,SNX6	Snx32,Snx5,Snx6	snx5,snx6
OG0000643	LOC107051531,PPP1R14C	PPP1R14B,PPP1R14C	PPP1R14B,PPP1R14B_1,PPP1R14C	PPP1R14B,PPP1R14C	Ppp1r14b,Ppp1r14bl,Ppp1r14c	ppp1r14ba,ppp1r14bb,ppp1r14c,zgc_162989
OG0000644	LOC421584,SLC22A2,SLC22A3	SLC22A1,SLC22A2,SLC22A3	SLC22A1,SLC22A3,SLC22A3.1	SLC22A1,SLC22A2,SLC22A3	Slc22a1,Slc22a2,Slc22a3	slc22a2
OG0000645	TSTD3	TSTD1,TSTD3	TST,TSTD1,TSTD3,TSTD3.1	TSTD1,TSTD3	Tstd1,Tstd3	BX537102.2,CABZ01058650.1,TSTD1,si_ch211-161h7.8,si_dkey-165n16.1
OG0000646	HNRNPR,SYNCRIP	ENSG00000125944.21,ENSG00000135316.19,ENSG00000271793.2,HNRNPR	HNRNPR,LOC116937458	HNRNPR,LOC102126643,LOC102145909	ENSMUSG00000032423.13,Hnrnpr	hnrnpr,syncrip,syncripl
OG0000647	FNDC4,FNDC5	ENSG00000160097.20,FNDC4	FNDC5,FNDC5.1	FNDC4,FNDC5	ENSMUSG00000001334.10,Fndc4	AL772141.1,BX914200.2,fndc4a,fndc4b,fndc5a,fndc5b
OG0000648	SIX6	SIX3,SIX6	SIX6,SIX6.1,SIX6.2,SIX6.3	SIX3,SIX6	Six3,Six6	six3a,six3b,six6a,six6b
OG0000649	HOXA3,HOXB3,HOXD3	HOXA3,HOXB3,HOXD3	HOXA3	HOXA3,HOXB3,HOXD3	Hoxa3,Hoxb3,Hoxd3	hoxa4a,hoxb3a,hoxd3a
OG0000650	RBMS1,RBMS2	ENSG00000076067.13,RBMS1	RBMS1,RBMS1.1,RBMS1.2,RBMS3	RBMS1,RBMS2	Rbms1,Rbms2	rbms1a,rbms2a,rbms2b
OG0000651	SCUBE1,SCUBE2,SCUBE3	SCUBE1,SCUBE2,SCUBE3	SCUBE1.1	SCUBE1,SCUBE2,SCUBE3	Scube1,Scube2,Scube3	scube1,scube2,scube3
OG0000652	PTMA	PTMA		LOC102116232,LOC102119146,LOC102119755,LOC102120395,LOC102126999,LOC102127148,LOC102132836,LOC102147164	Ptma	BX005436.1,ptmaa,ptmab,si_ch211-222l21.1
OG0000653	CACNA2D1,CACNA2D2	CACNA2D1,CACNA2D2	CACNA2D1,CACNA2D2,CACNA2D2.1,CACNA2D2.2	CACNA2D1,CACNA2D2	ENSMUSG00000010066.16,ENSMUSG00000040118.16	CACNA2D1,cacna2d1a,cacna2d2a,cacna2d2b
OG0000654	GABRB2	ENSG00000166206.15,GABRB1,GABRB2	GABRB2,GABRB3	GABRB1,GABRB2,GABRB3	Gabrb1,Gabrb2,Gabrb3	GABRB2,gabrb1,gabrb3
OG0000655	LITAF	LITAF,LITAFD	LITAF.1,LITAF.2,LITAF.3,LITAF.4	LITAF,LITAFD	Litaf,Litafd	litaf,si_ch211-157c3.4,si_ch211-202h22.7,si_ch211-202h22.8,si_ch211-202h22.9
OG0000656	NME1	NME1,NME2,NME3	LOC116938091,NDPK2	LOC102141837,NME1,NME3	Nme1,Nme2,Nme3	nme2a,nme2b.1,nme2b.2,nme3
OG0000657	MYL10	MYL11,MYL2	MYL2,MYL2.1	MYL2,MYLPF	Myl10,Mylpf	myl10,myl2a,myl2b,mylpfa,mylpfb
OG0000658	ABR,BCR	ABR,BCR	ABR,BCR	ABR,BCR	Abr,Bcr	ABR,BCR,bcr,si_dkey-91m11.5
OG0000659	YTHDF1,YTHDF2	YTHDF1,YTHDF2,YTHDF3	YTHDF3.1	YTHDF1,YTHDF2,YTHDF3	Ythdf1,Ythdf2,Ythdf3	BX649452.1,ythdf1,ythdf2,ythdf3
OG0000660	TRIM54,TRIM63	TRIM54,TRIM55,TRIM63	TRIM54,TRIM54.2,TRIM55	TRIM54,TRIM55,TRIM63	Trim54,Trim55,Trim63	trim54,trim55b
OG0000661	APP	APLP1,APLP2,ENSG00000142192.21	APP.1	APLP1,APLP2,LOC101926433	Aplp1,Aplp2,App	aplp1,aplp2,appa,appb
OG0000662	SPOP,SPOPL	SPOP,SPOPL	LOC116957694,SPOP,SPOPL,SPOPL.2,SPOPL.3	LOC101865393,SPOPL	Spop,Spopl	spop,spopla,spoplb
OG0000663	DMBT1L3,LOC426820	CD163,CD163L1,DMBT1	DMBT1.1,DMBT1.2,DMBT1.3	CD163,CD163L1,DMBT1	Cd163,Dmbt1	BX649211.1,CT583642.1,si_dkey-14d8.20
OG0000664	SULT2B1,SULT2B1L1,SULT2B1L2	SULT2B1	LOC116952141,SULT2B1,SULT2B1.1,SULT2B1.2,SULT2B1.3	SULT2B1	Sult2b1,Sult5a1	sult2st1,sult2st2,sult2st3,sult5a1
OG0000665	LOC112530190,LOC112530480,LOC112530493,LOC112530773,LOC112531508,LOC112531540,LOC112531549,LOC112531588,LOC112531744,LOC112531790,LOC112531899,LOC112531973,LOC112532100,LOC112532354,LOC112532711					BX324233.1
OG0000666	TMEM30CP	TMEM30A,TMEM30B	TMEM30A	LOC102145248,TMEM30A,TMEM30B	Tmem30a,Tmem30b,Tmem30c	cmss1,tmem30aa,tmem30ab,tmem30b,tmem30c
OG0000667	KCNH4,KCNH8	KCNH4,KCNH8	KCNH4,KCNH8,KCNH8.1,KCNH8.2	KCNH4,KCNH8	Kcnh4,Kcnh8	kcnh3,kcnh4a,kcnh4b,kcnh8
OG0000668	CHRNA7L	CHRFAM7A,CHRNA7	CHRNA7,CHRNA7.1	CHRNA7	Chrna7	FO704616.1,FO907089.1,chrna7,si_ch211-39a7.1,si_ch73-380n15.2
OG0000669	KRT18	KRT18		KRT18,LOC102115317,LOC102117382,LOC102127965,LOC102130077,LOC102141193,LOC102144268,LOC107126985,LOC123574677	Krt18	krt18a.1,krt18b
OG0000670	CYP8B1	CYP8B1,PTGIS	CYP8B1,CYP8B1.1,LOC116946582,LOC116946700	CYP8B1,PTGIS	Cyp8b1,Ptgis	cyp8b1,cyp8b2,cyp8b3,ptgis
OG0000671	TLR2A	TLR2	TLR2,TLR2.1,TLR2.2,TLR2.3,TLR2.4,TLR2.5,TLR2.6,TLR2.7,TLR2.8	TLR2	Tlr2	tlr18,tlr2
OG0000672	FLVCR1,FLVCR2	FLVCR1,FLVCR2	FLVCR1,FLVCR1.1,FLVCR2,FLVCR2.1	FLVCR1,FLVCR2	Flvcr1,Flvcr2	CR855367.1,flvcr1,flvcr2a,flvcr2b
OG0000673	DDAH1	DDAH1,DDAH2	LOC116955433	DDAH1,DDAH2	Ddah1,Ddah2	ddah1,ddah2
OG0000674	PRKACB	ENSG00000142875.20,PRKACA,PRKACG	PRKACA,PRKACA.1	PRKACA,PRKACB,PRKACG	Prkaca,Prkacb	prkacaa,prkacab,prkacba,prkacbb
OG0000675	SELE,SELP	SELE,SELL,SELP	SELL,SELL.1	LOC102141875,SELE,SELL	Sele,Sell,Selp	sele,selp
OG0000676	SRPK1,SRPK2	SRPK1,SRPK2,SRPK3	SRPK3.1	SRPK1,SRPK2,SRPK3	Srpk1,Srpk2,Srpk3	srpk1a,srpk1b,srpk3
OG0000677	ZP3,ZP3L1,ZP3L2	ZP3	LOC116958515,ZP3,ZP3.1,ZP3.2,ZP3.3,ZP3.4,ZP3.5,ZP3.6,ZP3.7,ZP3.8	ZP3	Zp3
OG0000678	C17ORF80	ATP5MF	ATP5MF	ATP5MF,LOC102115810,LOC102122469,LOC102135002,LOC102135275,LOC102135435,LOC102136666,LOC102141040,LOC123567185,LOC123569057	Atp5mf	AL928657.2,atp5mf
OG0000679	CYB5R3	CYB5R1,CYB5R2,CYB5R3	CYB5R3,CYB5R3.1	LOC102131151,LOC102137053,LOC102146578	Cyb5r1,Cyb5r2,Cyb5r3	cyb5r1,cyb5r2,cyb5r3
OG0000680	RBP7	RBP2,RBP7	RBP2	RBP2,RBP7	Rbp2,Rbp7	nmnat1-rbp7a,rbp2a,rbp2b,rbp7a,rbp7b
OG0000681	MAT2A	MAT1A,MAT2A	LOC116956974,SAM	MAT1A,MAT2A	Mat1a,Mat2a	mat1a,mat2aa,mat2ab,mat2al
OG0000682	CFH	CFH,CFHR1,CFHR2,CFHR3,CFHR4,CFHR5,ENSG00000289697.1		CFH,CFHR2,CFHR5,LOC102139374	Cfh,Cfhr1,Cfhr2,Cfhr4
OG0000683		ENSG00000282353.1,ENSG00000282610.1,TRBV6-1,TRBV6-2,TRBV6-4,TRBV6-5,TRBV6-6,TRBV6-7,TRBV6-8
OG0000684		IGKV3-11,IGKV3-15,IGKV3-20,IGKV3-7,IGKV3D-11,IGKV3D-15,IGKV3D-20,IGKV3D-7,IGKV3OR2-268			Igkv8-28,Igkv8-30
OG0000685		ENSG00000283953.2,ENSG00000284004.2,ENSG00000284245.2,FCAR		FCAR
OG0000686		TSEN34	TSEN34	LOC102125835,LOC123570364	Tsen34	tsen34
OG0000687		NDUFA3	NDUFA3	LOC102143510,LOC102145434,NDUFA3	Ndufa3	ndufa3
OG0000688		RPP21,TRIM39,TRIM39-RPP21		LOC102143906	Trim39
OG0000689		ENSG00000274792.1,ENSG00000278178.2,ENSG00000288193.1,LINC02203,OR4M2-OT1,OR4N2,OR4N4,OR4N4C,OR4N5		LOC102123697,LOC102133844,LOC107126385	Or4n4,Or4n4b,Or4n5
OG0000690		CSNK2B,ENSG00000258543.8,ENSG00000258589.8,ENSG00000263020.6,LY6G5B		LY6G5B	Ly6g5b
OG0000691		F13A1,TGM1	LOC116956036,TGM1,TGM1.1,TGM1.2,TGM4	F13A1,TGM1	F13a1,Tgm1	f13a1b,tgm1,tgm1l1,tgm1l4
OG0000692		RAB40AL,RAB40B,RAB40C	RAB40B,RAB40B.1,RAB40C	LOC102135180,RAB40A,RAB40B,RAB40C	ENSMUSG00000025730.15,Rab40b	CR385040.2,rab40b,rab40c
OG0000693		PWWP3A,PWWP3B,PWWP4	PWWP3A	LOC102145058,LOC123571213,PWWP3A,PWWP3B	ENSMUSG00000067771.10,Pwwp3a,Pwwp3b,Pwwp4b,Pwwp4c,Pwwp4d	si_dkey-57k2.7
OG0000694		CKMT1A,CKMT1B,CKMT2	CKMT1A,CKMT1A.1	CKMT2,LOC101864785,LOC123574668	Ckmt1,Ckmt2	CU571089.1,ckmt1,ckmt2a,ckmt2b
OG0000695		FABP3,FABP7,PMP2	FABP1,FABP3,FABP3.2,FABP7	FABP3,FABP7,PMP2	Fabp3,Fabp7,Pmp2	fabp3,fabp7a,fabp7b
OG0000696		APOL1,APOL2		APOL1,APOL2,LOC102118180	Apol10a,Apol10b,Apol11a,Apol11b,Apol7a,Apol7b,Apol7c,Apol7e,Apol8,Apol9a,Apol9b
OG0000697		OR2B2,OR2B6		LOC102120985,LOC102121760,LOC123573094	Or2b2,Or2b28,Or2b2b,Or2b4,Or2b6,Or2n1,Or2n1b,Or2n1c,Or2n1d,Or2n1e,Or2p2
OG0000698		KLK1		LOC102135781	Klk1,Klk1b1,Klk1b11,Klk1b16,Klk1b21,Klk1b22,Klk1b24,Klk1b26,Klk1b27,Klk1b3,Klk1b4,Klk1b5,Klk1b8,Klk1b9
OG0000699		TCAF1,TCAF2,TCAF2C	TCAF2,TCAF2_1	LOC102135532,LOC102137724,TCAF1	Tcaf1,Tcaf2,Tcaf3	ENSDARG00000098171.3,si_ch211-210b2.2,si_ch211-210b2.3,si_ch211-210b2.4,zgc_162193
OG0000700		PCDHGB1,PCDHGB2,PCDHGB3,PCDHGB4,PCDHGB5,PCDHGB6,PCDHGB7		PCDHGB1,PCDHGB3	Pcdhgb1,Pcdhgb2,Pcdhgb4,Pcdhgb5,Pcdhgb6,Pcdhgb7,Pcdhgb8
OG0000701		OR7G1,OR7G2			Or7g17,Or7g18,Or7g21,Or7g22,Or7g23,Or7g25,Or7g26,Or7g27,Or7g30,Or7g31,Or7g32,Or7g33,Or7g34,Or7g35
OG0000702		RPSA,RPSA2	RPSA	LOC102121636,LOC102137363,LOC102141485,LOC102143921,LOC107127060,LOC107129675,LOC107130196,LOC123567586,LOC123571398,LOC123573053,RPSA	Rpsa	rpsa
OG0000703		OR2AG1,OR2AG2		LOC102123821,LOC102124217	Or2ag1,Or2ag12,Or2ag13,Or2ag15,Or2ag16,Or2ag17,Or2ag18,Or2ag19,Or2ag1b,Or2ag2,Or2ag20,Or2ag2b
OG0000704			LOC116938308,LOC116938309,LOC116939735,LOC116941456,LOC116942519,LOC116943383,LOC116943782,LOC116944364,LOC116948879,LOC116950844,LOC116953358,LOC116953932,LOC116958080,NYNRIN,WIPF1.1			CABZ01030006.1
OG0000705					1700001J03Rik,1700018F24Rik,1700123K08Rik,4930449I24Rik,4930474N05Rik,4930596D02Rik,4933421I07Rik,Gm3402,Gm3404,Gm3409,Gm3415,Gm4871,Gm5565,Gm6309,Gm6370,Gm6408
OG0000706					4933402N22Rik,ENSMUSG00000069355.13,ENSMUSG00000091933.3,ENSMUSG00000094025.8,ENSMUSG00000094036.2,ENSMUSG00000095296.8,ENSMUSG00000096732.8,ENSMUSG00000096846.8,Gm5861,Gm6460,Gm8871,Gm8922,Gm8926,Speer1,Speer2,Speer3
OG0000707						BX571813.2,BX649556.2,CR356227.1,CU182823.1,si_ch211-149o24.4,si_ch211-178j18.4,si_ch211-231i17.3,si_ch211-261d9.1,si_ch73-30l9.1,si_dkey-191j3.1,si_dkey-199k11.6,si_dkey-238o14.7,si_dkey-23a23.2,si_dkey-285e18.2,si_dkey-56m15.7,si_dkeyp-87d1.1
OG0000708						BX284688.1,BX284688.2,BX284688.3,CR352335.1,CR556715.1,CR556715.2,ITLN1,itln2,si_ch211-194p6.10,si_ch211-194p6.7,si_dkey-182o15.5,zgc_153219
OG0000709						fbxo44,si_dkey-147f3.4,si_dkey-147f3.8,si_rp71-1k13.6,zgc_100832,zgc_114081,zgc_114174,zgc_153722,zgc_173570
OG0000710						CR774179.5,cbln10,cbln11,cbln13,cbln14,cbln17,cbln5,cbln6,cbln7,cbln8,cbln9,si_ch211-142d6.2
OG0000711						CABZ01064441.1,CR925768.11,si_ch211-125e6.8,si_dkey-106c17.2,si_dkey-11d20.1,si_dkey-238i5.3,si_dkey-63j12.4,zgc_172014
OG0000712						CR391925.1,or132-1,or132-2,or132-3,or132-4,or132-5,or133-1,or133-10,or133-2,or133-3,or133-4,or133-5,or133-6,or133-7,or133-9
OG0000713						CR774179.10,CR774179.12,CR774179.4,CR774179.6,CR774179.7,CR774179.9,pcdh1g22,pcdh1g26,pcdh1g29,pcdh1g30,pcdh1g31,pcdh1g33,pcdh1g9,pcdh1gc5,pcdh1gc6
OG0000714						si_ch211-137j23.6,si_ch211-137j23.7,si_ch211-137j23.8,si_dkey-117a8.1,si_dkey-117a8.2,si_dkey-117a8.3,si_dkey-117a8.4,si_dkey-42l23.1,si_dkey-42l23.2,si_dkey-42l23.3,si_dkey-42l23.4,si_dkey-42l23.5,si_dkey-42l23.6,si_dkey-42l23.7,si_dkey-42l23.9
OG0000715						gig2d,gig2f,gig2g,gig2h,gig2i,gig2j,gig2k,gig2l
OG0000716	PLSCR1	PLSCR1,PLSCR2	PLSCR1,PLSCR1.1,SPON2_2	PLSCR1,PLSCR2	Plscr1,Plscr2	CU929150.2,plscr3a,si_ch211-71m22.1,si_ch211-71m22.5,si_ch73-206p6.1
OG0000717	C1QTNF1,C1QTNF6,C1QTNF8	C1QTNF1,C1QTNF6,ENSG00000184471.9	C1QTNF1	C1QTNF1,C1QTNF6,C1QTNF8	C1qtnf1,C1qtnf6	c1qtnf1,c1qtnf6a,c1qtnf6b
OG0000718	ERAP1,LNPEP	ERAP1,ERAP2,LNPEP	ERAP1	ERAP1,ERAP2,LOC102115644	Erap1,Lnpep	erap1a,erap1b,erap2,lnpep
OG0000719	DUSP16,DUSP8	DUSP16,DUSP8	DUSP8,DUSP8.1	DUSP16,DUSP8	Dusp16,Dusp8	dusp16,dusp8a
OG0000720	TMEM184A,TMEM184B	TMEM184A,TMEM184B	TMEM184B	TMEM184A,TMEM184B	Gm26938,Tmem184a,Tmem184b	si_dkey-217f16.5,tmem184a,tmem184ba,tmem184bb
OG0000721	SLC27A2,SLC27A6	SLC27A2,SLC27A6	SLC27A2,SLC27A2.1,SLC27A2.2	SLC27A2,SLC27A6	Slc27a2,Slc27a6	slc27a2a,slc27a6,zgc_101540,zgc_158482
OG0000722	APH1A,APH1AL	APH1A,APH1B	APH1A,APH1A_1,APH1B	APH1A,APH1B	Aph1a,Aph1b,Aph1c	aph1b,zgc_114200
OG0000723	SYN2,SYN3	ENSG00000185666.15,SYN1,SYN2	SYN2,SYN2.1,TRIUR3_25207.1	SYN1,SYN2,SYN3	Syn1,Syn2,Syn3	syn2a
OG0000724	SLC6A18,SLC6A19	SLC6A18,SLC6A19	SLC6A18,SLC6A19,SLC6A19.1	SLC6A18,SLC6A19	Slc6a18,Slc6a19	slc6a18,slc6a19a.1,slc6a19a.2,slc6a19b
OG0000725	KCNK15,KCNK3,KCNK9	KCNK3,KCNK9	KCNK9,LOC116945228	KCNK3,KCNK9	Kcnk3,Kcnk9	kcnk15,kcnk3a,kcnk3b,kcnk9
OG0000726	DUSP13,DUSP13L,LOC423731	DUSP29,ENSG00000079393.21	DUSP29	DUSP13,DUSP29	Dusp29,ENSMUSG00000021768.16	AL929334.1,CABZ01093428.1,dusp13a,si_ch211-223p8.8
OG0000727	IFFO1,IFFO2	IFFO1,IFFO2	IFFO2	IFFO1,IFFO2	Gm21969,Iffo1,Iffo2	iffo1a,iffo1b,iffo2a,iffo2b
OG0000728	CERS2,CERS4,CERS4L	CERS2,CERS4	CERS2	CERS2,CERS4	Cers2,Cers4	cers2a,cers2b,cers3b,cers4a,cers4b
OG0000729	GCNT1,GCNT3	GCNT1,GCNT3	GCNT1,GCNT1.1,GCNT1.2,GCNT1.3,LOC116957644,LOC116958534	GCNT1,GCNT3	Gcnt1,Gcnt3	gcnt3
OG0000730	LOC777082,NR2F1	NR2F1,NR2F2	NR2F1,NR2F1.1,nr2f1a	NR2F1,NR2F2	Nr2f1,Nr2f2	nr2f1a,nr2f1b,nr2f2,nr2f5
OG0000731	BCL7A,BCL7B	BCL7A,BCL7B,ENSG00000282873.3	BCL7B	BCL7A,BCL7B	Bcl7a,Bcl7b	bcl7a,bcl7ba,bcl7bb
OG0000732	COL15A1,COL18A1,LOC101747522	COL18A1,ENSG00000204291.11	COL18A1,COL18A1.1,COL18A1.2,COL18A1.3	COL15A1,COL18A1	Col15a1,Col18a1	col15a1b,col18a1b
OG0000733	SLAIN1,SLAIN2	SLAIN1,SLAIN2	SLAIN2.1	SLAIN1,SLAIN2	Slain1,Slain2	slain1a,slain1b,slain2
OG0000734	PPP1R13B,TP53BP2	PPP1R13B,TP53BP2	PPP1R13B	PPP1R13B,TP53BP2	Ppp1r13b,Trp53bp2	ppp1r13ba,ppp1r13bb,tp53bp2a,tp53bp2b
OG0000735	CCDC171,LOC101748308,LOC101748453,LOC101748544,LOC101748927,LOC101752313,LOC107050470,LOC107051923,LOC112530599,LOC112530640	CCDC171	CCDC171	CCDC171	Ccdc171	ccdc171
OG0000736	GRM2,GRM3	GRM2,GRM3	GRM3,GRM3.1	GRM2,GRM3	Grm2,Grm3	grm2a,grm2b,grm3
OG0000737	BICD1,BICD2	BICD1,BICD2	BICD2,BICD2.1	BICD1,BICD2	Bicd1,Bicd2	BICD2,CR847783.1,CR854830.1,bicd1a,bicd2
OG0000738	ZFHX3,ZFHX4	ZFHX3,ZFHX4	LOC116945725,LOC116955999,ZFHX3,ZFHX3.1,ZFHX3.3	ZFHX3,ZFHX4	Zfhx3,Zfhx4	zfhx3,zfhx4
OG0000739	ADGRB1,ADGRB3	ADGRB3,ENSG00000181790.12	ADGRB1,ADGRB1_1,ADGRB3,ADGRB3.1	ADGRB1,ADGRB3	Adgrb3,ENSMUSG00000034730.18	adgrb1a,adgrb1b,adgrb3
OG0000740	LOC426023,PCBP2,PCBP3	PCBP2,PCBP3	PCBP3.2,PCBP3.3	LOC102138519,PCBP2,PCBP3	Pcbp2,Pcbp3	pcbp2,pcbp3,zgc_110045
OG0000741	RAB8B	RAB8A,RAB8B	RAB8A,RAB8A.1,RAB8A.2	RAB8A,RAB8B	Rab8a,Rab8b	megf8,rab8a,rab8b
OG0000742	PRKAR1A,PRKAR1B	ENSG00000108946.16,PRKAR1B	PRKAR1A,PRKAR1A.1,PRKAR1B	LOC107128539,PRKAR1A,PRKAR1B	Prkar1a,Prkar1b	prkar1aa,prkar1ab,prkar1b
OG0000743	SSH1,SSH2	SSH1,SSH2	SSH1,SSH2	SSH1,SSH2	Ssh1,Ssh2	CR387979.3,ssh1a,ssh1b,ssh2a,ssh2b
OG0000744	LOC417291	OR10A2,OR10A3,OR10A6		LOC102138525	Or10a3,Or10a3b,Or10a3m,Or10a3n,Or10a48,Or10a49
OG0000745	SEPT4,SEPT5	ENSG00000284874.1,SEPTIN4,SEPTIN5	SEPTIN4	SEPTIN4,SEPTIN5	ENSMUSG00000072214.8,ENSMUSG00000116594.2,Septin4	BX640522.1,sept4a,sept5a,sept5b
OG0000746	SULF1,SULF2	SULF1,SULF2	SULF1	SULF1,SULF2	Sulf1,Sulf2	BX537335.2,sulf1,sulf2a,sulf2b
OG0000747	MGAM,SI	MGAM,MGAM2,SI	MGAM.1	MGAM,MGAM2,SI	Mgam,Mgam2-ps,Sis	CABZ01079192.1
OG0000748	PRPS1,PRPS2	PRPS1L1,PRPS2	LOC116958381	PRPS1,PRPS1L1,PRPS2	Prps1,Prps1l1,Prps1l3,Prps2	prps1a,prps1b
OG0000749	CLDN34	CLDN34		CLDN34	Cldn34a,Cldn34b1,Cldn34b2,Cldn34b3,Cldn34b4,Cldn34c1,Cldn34c2,Cldn34c3,Cldn34c4,Cldn34d,Gm2411	FP236735.1
OG0000750	LOC107051264	ABHD16A,ABHD16B	ABHD16A	ABHD16A,ABHD16B	Abhd16a,Abhd16b	abhd16a
OG0000751	ATP6V0A2,TCIRG1	ATP6V0A2,TCIRG1	ATP6V0A1,LOC116939263	ATP6V0A2,TCIRG1	Atp6v0a2,Tcirg1	atp6v0a2a,atp6v0a2b,tcirg1a,tcirg1b
OG0000752	DACH1,DACH2	DACH1,DACH2	DACH1	DACH1,DACH2	Dach1,Dach2	dacha,dachb,dachc,dachd
OG0000753	SGMS1,SGMS2	SGMS1,SGMS2	SGMS1,SGMS1.1	SGMS1,SGMS2	Sgms1,Sgms2	SGMS1,sgms1,sgms2a,zgc_91976
OG0000754	AFP,ALB	AFM,AFP,ENSG00000163631.17	ALB,LOC116938303,SDS-1	AFM,ALB,LOC102130105	Afm,Afp,Alb,Albfm1
OG0000755	KCND2,KCND3	KCND1,KCND2,KCND3	KCND1	KCND1,KCND2,KCND3	Kcnd1,Kcnd2,Kcnd3	kcnd1,kcnd2,kcnd3
OG0000756	IGF2BP2,IGF2BP3	IGF2BP1,IGF2BP2,IGF2BP3	IGF2BP3.2	IGF2BP1,IGF2BP2,IGF2BP3	Igf2bp1,Igf2bp2,Igf2bp3	igf2bp1,igf2bp2a,igf2bp3
OG0000757	MYOM1,MYOM2	MYOM1,MYOM2	LOC116946670,MYOM1,MYOM2,MYOM2.1	MYOM1,MYOM2	Myom1,Myom2	myom1b,myom2a
OG0000758	CYBB,NOX1,NOX3	CYBB,NOX1,NOX3	CYBB	LOC102122418,NOX1,NOX3	Cybb,Nox1,Nox3	cybb,nox1
OG0000759	STAG1,STAG2	STAG1,STAG2	STAG1,STAG2	STAG1,STAG2	Stag1,Stag2	stag1a,stag1b,stag2a,stag2b
OG0000760	HYKK	HYKK	HYKK.1,HYKK.2,HYKK.4,HYKK.5,HYKK.6,HYKK.7,LOC116937166,LOC116937932,LOC116957688	HYKK	Hykk	hykk.1,hykk.2
OG0000761	NRCAM	L1CAM,NRCAM	NRCAM,NRCAM_1,NRCAM_2,NRCAM_3	L1CAM,NRCAM	L1cam,Nrcam	BX897729.1,l1cama,nrcama
OG0000762	GRM1,GRM5	ENSG00000152822.14,GRM5	GRM5,GRM5.1	GRM1,GRM5	Grm1,Grm5	grm1a,grm1b,grm5a,grm5b
OG0000763	LHX6,LHX8	LHX6,LHX8	LHX6,LHX8	LHX6,LHX8	Lhx6,Lhx8	LHX6,lhx6,lhx8a,lhx8b
OG0000764	HAPLN1,HAPLN4	HAPLN1,HAPLN4	HAPLN3,NCAN,VCAN	HAPLN1,HAPLN4	Hapln1,Hapln4	HAPLN1,hapln1a,hapln1b,hapln4
OG0000765	UCP3	UCP1,UCP2,UCP3	UCP2,UCP2_1	UCP1,UCP2,UCP3	Ucp1,Ucp2,Ucp3	ucp1,ucp2,ucp3
OG0000766	PON2	PON1,PON2,PON3	PON2	PON1,PON2,PON3	Pon1,Pon2,Pon3	pon1,pon2,pon3.2
OG0000767	UBE2V1,UBE2V2	UBE2V1	UBE2V2,UBE2V2.1	LOC102122552,LOC102136723,LOC107126996,LOC107128506,UBE2V1,UBE2V2	Ube2v1,Ube2v2	ube2v1,ube2v2
OG0000768	CBFA2T3,RUNX1T1	CBFA2T2,CBFA2T3,ENSG00000079102.16	LOC116954074,RUNX1T1	CBFA2T2,CBFA2T3,RUNX1T1	Cbfa2t2,Cbfa2t3,Runx1t1	cbfa2t2,runx1t1
OG0000769	PPP2R5C,PPP2R5D	PPP2R5C,PPP2R5D	PPP2R5C,PPP2R5C_1,PPP2R5D	LOC102139541,PPP2R5C,PPP2R5D	Ppp2r5c,Ppp2r5d	ppp2r5ca,ppp2r5cb,ppp2r5d
OG0000770	COQ8A	COQ8A,COQ8B	COQ8A,COQ8A.1,COQ8B	COQ8A,COQ8B	Coq8a,Coq8b	AL929103.1,coq8aa,coq8ab,coq8b
OG0000771	PROX1,PROX2	ENSG00000117707.16,PROX2	PROX1,PROX1_2,PROX1_3,pros.1	PROX1,PROX2	Prox1,Prox2	prox1a,prox2
OG0000772	EGLN1,EGLN3	EGLN1,EGLN3,ENSG00000287856.1	EGLN1,LOC116947785	EGLN1,EGLN3	Egln1,Egln3	egln1a,egln1b,egln3
OG0000773	AvBD2	DEFB4A,DEFB4B		LOC102124095,LOC107130570	Defb3,Defb4,Defb46,Defb5,Defb6,Defb7,Defb8
OG0000774	ADIPOR1,ADIPOR2	ADIPOR1,ADIPOR2	ADIPOR1,ADIPOR1_2	ADIPOR1,ADIPOR2	Adipor1,Adipor2	adipor1a,adipor1b,adipor2
OG0000775	CACNA2D3,CACNA2D4	CACNA2D4,ENSG00000157445.15	CACNA2D3,CACNA2D3.1	CACNA2D3,CACNA2D4	Cacna2d3,Cacna2d4	CACNA2D3,cacna2d3,cacna2d4a,cacna2d4b
OG0000776	LIN7C	LIN7A,LIN7B,LIN7C	LIN7C,LIN7C.1	LIN7A,LIN7B,LIN7C	Lin7a,Lin7b,Lin7c	lin7a,lin7b,lin7c
OG0000777	TPH1,TPH2	TPH1,TPH2	TPH1	TPH1,TPH2	Tph1,Tph2	tph1a,tph1b,tph2
OG0000778	RGS6,RGS7	RGS6,RGS7	RGS7,RGS7.1,RGS7.2,RGS7.3	RGS6,RGS7	Rgs6,Rgs7	rgs6,rgs7a,rgs7b
OG0000779	CKB	CKB,CKM	CKB,CKM,CKM.1	CKB,CKM	Ckb,Ckm	ckba,ckbb,ckma,ckmb
OG0000780	AHCYL1,AHCYL2	AHCYL1,AHCYL2	AHCYL1,AHCYL1.1,AHCYL1.2	AHCYL1,AHCYL2	Ahcyl1,Ahcyl2	ahcyl1,ahcyl2a,ahcyl2b
OG0000781	LOC101749223,MYO10L	MYO10	LOC116943961,MYO10,MYO10.3,MYO10.4,MYO10.5,SRRM1	MYO10	Myo10	CR392032.2,myo10,myo10l1,myo10l3
OG0000782	ARHGAP29,ARHGAP45	ARHGAP29,ARHGAP45	ARHGAP45,ARHGAP45.1	ARHGAP29,ARHGAP45	Arhgap29,Arhgap45	arhgap29a,arhgap29b,arhgap45a,arhgap45b
OG0000783	LOC107049412,LOC107050335,MAST2	MAST1,MAST2	MAST2	MAST1,MAST2	Mast1,Mast2	AL953891.1,mast1a,mast1b,mast2
OG0000784	KCNAB1,KCNAB2	ENSG00000169282.18,KCNAB2,KCNAB3	KCNAB1	KCNAB1,KCNAB2,KCNAB3	Kcnab1,Kcnab2,Kcnab3	kcnab1a,kcnab2a,kcnab2b
OG0000785	FBN1,FBN2,FBN3	ENSG00000138829.13,FBN1,FBN3	FBN2,FBN2_1,FBN2_2	FBN1,FBN2,FBN3	Fbn1,Fbn2	fbn2b
OG0000786	MEGF10,MEGF11	MEGF10,MEGF11	LOC116941918,MEGF10	MEGF10,MEGF11	Megf10,Megf11	BX088690.1,megf10,megf11,pear1
OG0000787	GBP4L		GBP1,GBP1.1,GBP1.2,GBP1.3,GBP1.4,GBP1.5,GBP1.6,GBP1.7,GBP2,GBP2.1,GBP2.2,GBP4,GBP4.1			gbp2
OG0000788	FABP6	FABP1,FABP6	FABP1.2,FABP1.3	FABP1,FABP6	Fabp1,Fabp6	fabp10a,fabp10b,fabp1a,fabp1b.1,fabp1b.2,fabp6
OG0000789	HNRNPH2	ENSG00000169045.17,ENSG00000284254.3,HNRNPF,HNRNPH2	HNRNPH1,LOC116953552	HNRNPF,HNRNPH1,HNRNPH2	Hnrnpf,Hnrnph1,Hnrnph2	hnrnph1,hnrnph1l
OG0000790	ENPP7	ENPP7	ENPP7,ENPP7.1,ENPP7.2,ENPP7.3	ENPP7	Enpp7	enpp7.1,enpp7.2,zgc_153896
OG0000791	P2RX5,P2RX6	P2RX5,P2RX5-TAX1BP3,P2RX6	P2RX4.2,P2RX5.1,P2RX5.2,P2RX5.3	P2RX5,P2RX6	P2rx5,P2rx6	p2rx5
OG0000792	REM1	ENSG00000166592.12,GEM,REM1	RRAD	GEM,REM1,RRAD	Gem,Rem1,Rrad	gem,rem1,rrad
OG0000793	YBX1	YBX1,YBX2,YBX3	YBX1,YBX1_1	LOC102140647,YBX1,YBX2,YBX3	Ybx1,Ybx2,Ybx3	ybx1
OG0000794	CLIC4,CLIC5	CLIC4,CLIC5	CLIC5.1,CLIC5.2	CLIC4,CLIC5,CLIC6	Clic4,Clic5	clic4,clic5a,clic6
OG0000795	LOC107051305,SCN3B	SCN1B,SCN3B	SCN1B,SCN3B	SCN1B,SCN3B	Scn1b,Scn3b	scn1ba,scn1bb,scn3b,si_ch211-225p5.8
OG0000796	ANP32A,ANP32B,ANP32E	ANP32A,ANP32B,ANP32D,ANP32E	ANP32A,ANP32B	ANP32A	Anp32a,Anp32b,Anp32e	anp32a,anp32b
OG0000797	RAB2B	RAB11A,RAB11B	RAB11B,RAB11B.1,RAB11B.2	RAB11A,RAB11B	Rab11a,Rab11b	rab11a,rab11al,rab11ba,rab11bb
OG0000798	LOC407092,UBAP2L	ENSG00000143569.19,UBAP2	LOC116937053,UBAP2L,UBAP2L.1	UBAP2,UBAP2L	Ubap2,Ubap2l	ubap2a,ubap2b,ubap2l
OG0000799	TARS2	TARS1,TARS2,TARS3	TARS1	TARS1,TARS2,TARS3	Tars,Tars2,Tarsl2	tars1,tars3
OG0000800	ALX1,ALX3	ALX1,ALX4	ALX1,ALX4	ALX1,ALX4	Alx1,Alx4	alx1,alx4a,alx4b
OG0000801	ASIC1,ASIC2	ASIC1,ASIC2	ASIC1,ASIC1.1,ASIC1.2	ASIC1,ASIC2	Asic1,Asic2	asic1a,asic1b,asic1c,asic2
OG0000802	LOC107056278,NAT8	NAT8,NAT8B		NAT8	Nat8,Nat8f1,Nat8f2,Nat8f3,Nat8f4,Nat8f5,Nat8f6,Nat8f7	CR559945.2,si_ch211-195e19.1
OG0000803	CKS1B	CKS1B,CKS2	CKS1	CKS1B,CKS2,LOC123568000,LOC123568656	Cks1b,Cks1brt,Cks2	CKS2,cks1b,cks2
OG0000804	CNN2	CNN2,CNN3	CNN1,CNN2	CNN2,CNN3,LOC102118347,LOC102139947	Cnn2,Cnn3	cnn1a,cnn2,cnn3a,cnn3b
OG0000805	LOC112530469	CYP2A13,CYP2A6,CYP2A7		CYP2A13,CYP2A23,CYP2A24,CYP2A26,CYP2G2,LOC107126471,LOC123566792	Cyp2a12,Cyp2a22,Cyp2a4,Cyp2a5
OG0000806	ICAM5	ENSG00000076662.10,ICAM1,ICAM2,ICAM5	LOC116948774	ICAM1,ICAM2,ICAM3,ICAM5,LOC102142288	Icam1,Icam2,Icam5,Tcam1
OG0000807	LOC107050443,SLC44A5	SLC44A2,SLC44A5	SLC44A2,SLC44A4,SLC44A4.1	SLC44A2,SLC44A5	Slc44a2,Slc44a5	AL772339.1,slc44a2,slc44a5a,slc44a5b
OG0000808	LOC107050768	ENSG00000099381.19,SETD1B	SETD1B,SETD1B.1	SETD1A,SETD1B	Gm49388,Setd1a,Setd1b	AL928885.1,BX571714.1,setd1a,setd1ba
OG0000809	CLDN7	CLDN1,CLDN7	CLDN19,CLDN19.1	CLDN1,CLDN7	Cldn1,Cldn7	cldn7a,cldn7b
OG0000810	DMBT1L2,LOC101750540,LOC101751752,LOC107049129,LOC107053424,LOC112529937,LOC112532502,LOC112532506,LOC112532507,LOC112532508,LOC112532509,LOC112532511,LOC112532512,LOC112532513,SRM130L2
OG0000811	PTPN11,PTPN6	PTPN11,PTPN6	LOC116937859,PTPN11,PTPN11.2	LOC102121154,LOC107129719,PTPN11,PTPN6	Ptpn11,Ptpn6	ptpn11a,ptpn6
OG0000812	PNP	PNP	PNP,PNP.1	LOC102130213,LOC102146459	ENSMUSG00000115338.3,Gm49342,Pnp2	pnp4a,pnp4b,pnp5a,pnp5b,pnp6
OG0000813	MYLK3,MYLK4	MYLK2,MYLK3,MYLK4	MYLK2	MYLK2,MYLK3,MYLK4	Mylk2,Mylk3,Mylk4	mylk2,mylk3,mylk4b
OG0000814	GRK5,GRK6	GRK4,GRK5,GRK6	GRK5	GRK4,GRK5,GRK6	Grk4,Grk5,Grk6	grk4,grk5l,grk6
OG0000815	DYNLT1	DYNLT1,DYNLT3	DYNLT1	DYNLT1,DYNLT3	Dynlt1a,Dynlt1b,Dynlt1c,Dynlt1f,Dynlt3	ENSDARG00000094627.2,dynlt1,dynlt3,si_dkey-148f10.4
OG0000816	METTL7A	ENSG00000289695.1,TMT1A	METTL7A	METTL7A	Methig1,Tmt1a,Tmt1a2,Tmt1a3	AL929458.1,AL929458.2,mettl7a,si_ch211-173n18.3
OG0000817	CYSLTR1	CYSLTR1	CYSLTR1,CYSLTR1.1,CYSLTR1.2,CYSLTR1.3,CYSLTR1.4,CYSLTR1.5,CYSLTR1.6,LPAR6,SAMD1.1	CYSLTR1	Cysltr1	cysltr1
OG0000818		MICA,MICB		LOC123572792,MICB
OG0000819		RPS9	RPS9	RPS9	Rps9	rps9
OG0000820		TFPT	TFPT	TFPT	Tfpt	tfpt
OG0000821		LY6G6D,LY6G6F,LY6G6F-LY6G6D			Ly6g6f
OG0000822		ENSG00000254778.7,ENSG00000254875.8,PPT2,PPT2-EGFL8	PPT2	PPT2	Ppt2	ppt2
OG0000823		EIF1AX,EIF1AY		EIF1AX	ENSMUSG00000093847.3,ENSMUSG00000095717.2,ENSMUSG00000095799.2,ENSMUSG00000113805.2,ENSMUSG00000113971.2,Eif1ad19,Eif1ad8,Eif1ax	eif1axa,eif1axb
OG0000824		OR5W2		LOC102121012	Or5w11,Or5w12,Or5w13,Or5w14,Or5w15,Or5w16,Or5w17,Or5w18,Or5w19,Or5w20,Or5w22,Or5w8,Or8w1
OG0000825		RPL31	RPL31	LOC102120110,LOC102120565,LOC102120857,LOC102131073,LOC102135553,LOC102142503,LOC107127041,LOC107128387,LOC107129465,LOC123569089,RPL31	Rpl31	rpl31
OG0000826		OR6C68		LOC102125977	Or6c2,Or6c201,Or6c202,Or6c203,Or6c204,Or6c207,Or6c209,Or6c210,Or6c2b,Or6c35,Or6c38,Or6c68,Or6c88
OG0000827		LCE3A,LCE3B,LCE3C,LCE3D,LCE3E		LCE3A,LOC102136907,LOC102137278,LOC102138425	Lce3a,Lce3b,Lce3c,Lce3d,Lce3e,Lce3f
OG0000828		CCL11,CCL13,CCL2,CCL7,CCL8		CCL11,CCL13,CCL2,CCL7,CCL8	Ccl11,Ccl12,Ccl2,Ccl7,Ccl8
OG0000829		KRT81,KRT83,KRT85,KRT86		KRT81,LOC102118953,LOC102119711,LOC102120099,LOC102120872,LOC102120983	Gm49425,Krt81,Krt83,Krt86,Krt87
OG0000830		MAL	MAL,MAL.1,MAL.2,MAL2,MAL2.1,MAL2.2,MUC5AC.8	MAL	Mal	CR556713.1,mala,malb,zgc_101772,zgc_153665
OG0000831			CNFN			BX005027.2,BX005027.3,BX470211.2,ponzr1,ponzr10,ponzr2,ponzr3,ponzr4,ponzr5,ponzr6
OG0000832			FAS.1,FAS.2,LOC116956850,LOC116956871,LOC116956872,LOC116956873,LOC116956921,LOC116956934,LOC116956935,LOC116956936,LOC116956982,TRIM14.8,TRIM14.9,TRIM15,TRIM75P
OG0000833					Scgb1b10,Scgb1b11,Scgb1b12,Scgb1b15,Scgb1b17,Scgb1b18,Scgb1b19,Scgb1b2,Scgb1b20,Scgb1b24,Scgb1b27,Scgb1b29,Scgb1b3,Scgb1b30,Scgb1b7
OG0000834						BX649448.4,BX927244.1,CR388166.2,CR759830.3,CT583646.2,si_ch211-176g6.1,si_ch211-253p18.2,si_ch73-103b2.1,si_ch73-191k20.3,si_ch73-21d24.1,si_dkey-165a24.10,si_dkey-16p19.8,si_dkey-209n16.2,si_dkey-4i23.5
OG0000835						CR339041.1,CR339041.2,CR339041.3,mhc1laa,mhc1lba,mhc1lda,mhc1lfa,mhc1lga,mhc1lia,mhc1lja,mhc1lla,si_ch211-147g22.4,si_ch211-147g22.7,si_dkey-225f5.5,si_dkey-52p2.5
OG0000836						CABZ01001434.1,CABZ01001434.2,CR383669.2,CR383669.3,CR383669.4,ccl34a.3,ccl34a.4,ccl34b.1,ccl34b.3,si_dkey-25o1.7
OG0000837						pcdh1a3,pcdh1a4,pcdh1a6,pcdh2ab1,pcdh2ab10,pcdh2ab11,pcdh2ab12,pcdh2ab2,pcdh2ab3,pcdh2ab5,pcdh2ab6,pcdh2ab9,si_dkey-262j3.7,si_dkeyp-115d7.2
OG0000838						AL929520.3,CR792453.3,dicp1.1,dicp1.16,dicp1.17,dicp1.3-4,dicp2.1,dicp2.2,dicp3.1,dicp3.3,si_ch73-322b17.4,si_ch73-34h11.1,zmp_0000000608
OG0000839	SMAD2W,SMAD3	SMAD2,SMAD3	SMAD3,SMAD3_1	SMAD2,SMAD3	Smad2,Smad3	smad2,smad3a,smad3b
OG0000840	PABPN1L	BCL2L2-PABPN1,PABPN1,PABPN1L	PABPN1	LOC101867156,LOC102118589,PABPN1L	Gm20521,Pabpn1,Pabpn1l	pabpn1,pabpn1l
OG0000841	METTL21C,METTL21EP	METTL21C	METTL21C,METTL21EP,METTL21EP.1	LOC102144124,METTL21C	Mettl21c,Mettl21e	METTL21C,METTL21EP,zgc_172067
OG0000842	SH2D4A,SH2D4B	SH2D4A,SH2D4B	SH2D4B	SH2D4A,SH2D4B	Sh2d4a,Sh2d4b	BX248124.2,CR759869.1,sh2d4a,sh2d4ba,sh2d4bb
OG0000843	DNAJB6,DNAJB8	DNAJB6,DNAJB8	DNAJB6b	DNAJB6,DNAJB8,LOC102124732	Dnajb3,Dnajb6,Dnajb8	dnajb6a,dnajb6b
OG0000844	EN1	EN1,EN2	EN1a,en1-b	EN1,EN2	En1,En2	en1a,en1b,en2a,en2b
OG0000845	GGGT5L,TGM3,TGM6,TGM6L	ENSG00000286022.1,TGM3,TGM5,TGM6		TGM3,TGM5,TGM6	Tgm3,Tgm5,Tgm6
OG0000846	RFLNA,RFLNB	ENSG00000283979.1,RFLNA,RFLNB	BSN,RFLNA	RFLNA,RFLNB	Rflna,Rflnb	rflna,rflnb
OG0000847	GPR27,GPR85	GPR173,GPR85	GPR85.1,GPR85.2	GPR173,GPR85	Gpr173,Gpr85	gpr173,gpr27,gpr85
OG0000848	FER1L6,OTOF	FER1L6,OTOF	OTOF,OTOF_1,OTOF_2	FER1L6,OTOF	Fer1l6,Otof	fer1l6,otofa,otofb
OG0000849	STXBP5,STXBP5L	ENSG00000145087.13,ENSG00000164506.15	STXBP5L,STXBP5L.2	STXBP5,STXBP5L	Stxbp5,Stxbp5l	stxbp5a,stxbp5b,stxbp5l
OG0000850	SH2D1A,SH2D1B	SH2D1A,SH2D1B	INPPL1_1	SH2D1A,SH2D1B	Sh2d1a,Sh2d1b1,Sh2d1b2	sh2d1aa,sh2d1ab,si_ch73-264p11.1
OG0000851	CDK5R1,CDK5R2	CDK5R1,CDK5R2	CDK5R1,CDK5R1.2,CDK5R1.3	CDK5R1,CDK5R2	Cdk5r1,Cdk5r2	cdk5r1b,cdk5r2a,cdk5r2b
OG0000852	OLFM1,OLFM3	OLFM1,OLFM3	OLFM1	OLFM1,OLFM3	Olfm1,Olfm3	olfm1a,olfm1b,olfm3a,olfm3b
OG0000853	CAB39,CAB39L	CAB39,CAB39L	CAB39,CAB39L	CAB39,CAB39L	Cab39,Cab39l	cab39,cab39l,cab39l1
OG0000854	RASGRF1,RASGRF2	RASGRF1,RASGRF2	RASGRF2,RASGRF2_1	RASGRF1,RASGRF2	Rasgrf1,Rasgrf2	RASGRF1,rasgrf2a,rasgrf2b
OG0000855	LOC107049543,PURA	PURA,PURB	PURA,PURA.1	PURA,PURB	Pura,Purb	puraa,purab,purba,purbb
OG0000856	MYO1C,MYO1H	MYO1C,MYO1H	MYO1C,MYO1C_1	MYO1C,MYO1H	Myo1c,Myo1h	myo1ca,myo1cb,myo1ha,myo1hb
OG0000857	CASP1	CASP1,CASP12,CASP4,CASP5	caspase-1-A	CASP1,CASP4,CASP5,LOC102115795,LOC123568700	Casp1,Casp12,Casp4
OG0000858	SLA,SLA2	SLA,SLA2	SLA2	SLA,SLA2	Sla,Sla2	SLA,si_ch211-25d12.7,sla1a,sla2
OG0000859	DSCAM,DSCAML1	DSCAM,DSCAML1	DSCAM,DSCAM.1,LOC116955824	DSCAM,DSCAML1	Dscam,Dscaml1	dscama,dscamb,dscaml1
OG0000860	MOB3A,MOB3C	MOB3A,MOB3B,MOB3C	MOB3B	MOB3A,MOB3B,MOB3C	Mob3a,Mob3b,Mob3c	mob3a,mob3c
OG0000861	CSPG4,FREM3	CSPG4	CSPG4,CSPG4.1	LOC102122347,LOC102125015,LOC102126168,LOC102140273	Cspg4,ENSMUSG00000021763.18	cspg4,si_dkey-193c22.2,si_dkeyp-41f9.3
OG0000862	CNNM2,CNNM4	CNNM2,CNNM4	CNNM2	CNNM2,CNNM4	Cnnm2,Cnnm4	CNNM4,cnnm2a,cnnm2b,cnnm4b,si_ch211-230g14.6
OG0000863	LHX1,LHX5	LHX1,LHX5	LHX1	LHX1,LHX5	Lhx1,Lhx5	lhx1a,lhx1b,lhx5
OG0000864	SLC9A3,SLC9A5	SLC9A3,SLC9A5	SLC9A3,SLC9A3.1	SLC9A3,SLC9A5	Slc9a3,Slc9a5	slc9a3.1,slc9a3.2,slc9a5
OG0000865	PLEKHG1,PLEKHG3	PLEKHG1,PLEKHG3	LOC116939469,LOC116947654,PLEKHG3,PLEKHG3.1	PLEKHG1,PLEKHG3	Plekhg1,Plekhg3	CABZ01048666.1,si_ch73-212j7.3
OG0000866	USP12,USP12-like,USP46	USP12,USP46	USP46	USP12,USP46	Usp12,Usp46	CR392367.1,usp12a,usp12b,usp46
OG0000867	INSL5	RLN3	RLN3,RLN3.1,RLN3.2	RLN3	Rln3	insl5a,insl5b,rln1,rln3a,rln3b
OG0000868	LIMS1,LIMS2	LIMS1,LIMS2,LIMS3,LIMS4	LIMS1,LIMS1.2	LIMS1,LIMS2	Lims1,Lims2	lims1,lims2
OG0000869	RXFP3	RXFP3	RXFP3,RXFP3_1,RXFP3_2	RXFP3	Rxfp3	rxfp3,rxfp3.3a1,rxfp3.3a2,rxfp3.3a3,rxfp3.3b
OG0000870	ANKRD26	ANKRD26,ANKRD62,CCDC144A,ENSG00000266302.6		ANKRD26,ANKRD30A,ANKRD62,LOC102130471,LOC123566740	4932414N04Rik,Ankrd26,Ccdc144b	si_ch211-272n13.3
OG0000871	SLC6A15,SLC6A17	SLC6A15,SLC6A17	SLC6A15	SLC6A15,SLC6A17	Slc6a15,Slc6a17	slc6a15,slc6a17
OG0000872	BACH1,BACH2	BACH1,BACH2	BACH1,LOC116955479	BACH1,BACH2	Bach1,Bach2	bach1a,bach1b,bach2a,bach2b
OG0000873	DGKD,DGKH,DGKK	DGKD,DGKH,ENSG00000280873.5	DGKD,LOC116952594	DGKD,DGKH	Dgkd,Dgkh	dgkh,si_dkey-172j4.3
OG0000874	CLOCK,NPAS2,PASD1	CLOCK,NPAS2	CLOCK	CLOCK,NPAS2	Clock,Npas2	clocka,clockb,npas2
OG0000875	CLDN22,CLDN25,LOC100858925	CLDN22,CLDN24,CLDN25	CLDN24	CLDN22,CLDN25,LOC102131262	Cldn22,Cldn24	CR855305.2,si_dkey-98f17.3
OG0000876	PTPRA,PTPRE	PTPRA,PTPRE	PTPRA,PTPRA.1	PTPRA,PTPRE	Ptpra,Ptpre	ptpra,ptprea,ptpreb
OG0000877	FAM107A,FAM107B	FAM107A,FAM107B	FAM107B_1	FAM107A,FAM107B	Fam107a,Fam107b	FAM107A,fam107b,si_ch211-236d3.4
OG0000878	UBB	UBB,UBC	LOC116936825,ubqA	UBB,UBC	Ubb,Ubc	CR848813.2,UBB,ubb,ubc
OG0000879	SPSB1,SPSB4	SPSB1,SPSB4	SPSB1,SPSB4.1	SPSB1,SPSB4	Spsb1,Spsb4	spsb1,spsb4a
OG0000880	AZIN2,ODC1	ENSG00000142920.17,ODC1	LOC116946590,ODC1,ODC1.1,ODC1.2	AZIN2,LOC102131529,ODC1	Azin2,Odc1	odc1
OG0000881	TLK1,TLK2	TLK1,TLK2	TLK2,TLK2.1	TLK1,TLK2	Tlk1,Tlk2	tlk1a,tlk1b,tlk2
OG0000882	LOC100859276,RBM4B	RBM14-RBM4,RBM4,RBM4B	RBM4,RBM4B	RBM4,RBM4B	Gm21992,Rbm4,Rbm4b	rbm4.1,rbm4.2
OG0000883	ASB11,ASB5	ASB11,ASB5	ANKRD44.1,ASB5	ASB11,ASB5	Asb11,Asb5	asb11,asb5a,asb5b
OG0000884	LOC101748894,LOC101750811,LOC101751423,LOC107049102,LOC107049106,LOC107050529,LOC107050830,LOC107054716,LOC107056428,LOC107057413,LOC107057415,LOC107057437,LOC112532496,RIMBP3C
OG0000885	TBL1X,TBL1XR1	TBL1X,TBL1XR1,TBL1Y	TBL1XR1,TBL1XR1.1	TBL1X,TBL1XR1	Tbl1x,Tbl1xr1	tbl1x,tbl1xr1a,tbl1xr1b
OG0000886	SPRY1,SPRY2,SPRY3	SPRY1,SPRY2,SPRY3	SPRY1	SPRY1,SPRY2,SPRY3	Spry1,Spry2	spry1,spry2
OG0000887	GIT1,GIT2	GIT1,GIT2	GIT2,GIT2_1	GIT1,GIT2	Git1,Git2	git1,git2a,git2b
OG0000888	ARVCF,CTNND1	ARVCF,CTNND1	CTNND1,LOC116958433	ARVCF,CTNND1	Arvcf,Ctnnd1,Gm28635	arvcfa,arvcfb,ctnnd1
OG0000889	SLC5A1	SLC5A1,SLC5A2,SLC5A4	LOC116939127	SLC5A1,SLC5A2,SLC5A4	Slc5a1,Slc5a2,Slc5a4a,Slc5a4b	slc5a1,slc5a2
OG0000890	MSI1,MSI2	MSI1,MSI2	MSI2	MSI1,MSI2	Msi1,Msi2	CR931806.1,msi1,msi2a,msi2b
OG0000891	CABP1,CABP2	CABP2,CABP5	CABP1	CABP2	Cabp2,Cabp5	cabp1b,cabp2a,cabp2b,cabp5a,cabp5b
OG0000892	RBM24	RBM24,RBM38	RBM24,RBM24.1,RBM24.2,RBM24.3	RBM24,RBM38	Rbm24,Rbm38	rbm24a,rbm24b
OG0000893	TMEM14A,TMEM14C	TMEM14A,TMEM14C	TMEM14A,TMEM14C	TMEM14A,TMEM14C	Tmem14a,Tmem14c	tmem14ca,zgc_163080
OG0000894	HNRNPAB,HNRNPDL	HNRNPAB,HNRNPDL	LOC116956869	HNRNPAB,HNRNPDL	Hnrnpab,Hnrnpdl	hnrnpaba,hnrnpabb,hnrnpdl
OG0000895	CNOT6,CNOT6L	CNOT6,CNOT6L	CNOT6L	CNOT6,CNOT6L	Cnot6,Cnot6l	cnot6a,cnot6b,cnot6l
OG0000896	RBPMS,RBPMS2	RBPMS,RBPMS2	RBPMS,RBPMS2,RBPMS2.1	RBPMS,RBPMS2	Rbpms,Rbpms2	rbpms,rbpms2a,rbpms2b
OG0000897	SKOR1,SKOR2	SKOR1,SKOR2	SKOR1,skor1b	SKOR1,SKOR2	Skor1,Skor2	skor1a,skor1b,skor2
OG0000898	LMCD1,TES	LMCD1,TES	LMCD1,TES.1	LMCD1,TES	Lmcd1,Tes,Tesl1,Tesl2	lmcd1,tes
OG0000899	ATP8B2,ATP8B4	ATP8B2,ATP8B4	ATP8B2	ATP8B2,ATP8B4,LOC101866259	Atp8b2,Atp8b4,Atp8b5	CR855996.2,atp8b4,atp8b5a
OG0000900	LOC418701,LYG2,LYGL	LYG1,LYG2	LYG1,lysozymeg	LYG1,LYG2	Lyg1,Lyg2	lygl1,lygl2,zgc_162941
OG0000901	IL13RA1,IL13RA2	IL13RA1,IL13RA2	IL13RA1,IL13RA1_1,LOC116952447	IL13RA1,IL13RA2	Il13ra1,Il13ra2	il13ra1,il13ra2
OG0000902	FAM122A,FAM122B	PABIR1,PABIR2,PABIR3	FAM122A	PABIR1,PABIR2,PABIR3	ENSMUSG00000036013.13,Pabir1,Pabir2	fam122b
OG0000903	PBLD	PBLD	PBLD	PBLD	Pbld1,Pbld2	pbld,pbld2,pbldp
OG0000904	PAPSS1,PAPSS2	PAPSS1,PAPSS2	PAPSS1	PAPSS1,PAPSS2	Papss1,Papss2	papss1,papss2a,papss2b
OG0000905	ENTPD8,ENTPD8L,LOC427778	ENTPD2,ENTPD8	ENTPD2,ENTPD2.1	ENTPD2,ENTPD8	Entpd2,Entpd8	entpd2a.1,entpd2a.2,entpd8
OG0000906	GUCY2F	GUCY2D,GUCY2F	GUCY2D.1,GUCY2F	GUCY2D,GUCY2F	Gucy2d,Gucy2e,Gucy2f	gc2,gucy2d,gucy2f
OG0000907	CRHR2	CRHR1,CRHR2	CRHR2,CRHR2.1,CRHR2.2	CRHR1,CRHR2	Crhr1,Crhr2	CRHR2,crhr1
OG0000908	THRB	THRA,THRB	LOC116943970,THRB,THRB.1,thrb-a	THRA,THRB	Thra,Thrb	thraa,thrab,thrb
OG0000909	NUR2L,PPP1R9A	PPP1R9A,PPP1R9B	PPP1R9A.1,PPP1R9B	PPP1R9A,PPP1R9B	Ppp1r9a,Ppp1r9b	AL929222.3,ppp1r9a,ppp1r9ba,ppp1r9bb
OG0000910	CTNND2,PKP4	CTNND2,PKP4	CTNND2,CTNND2.2	CTNND2,PKP4	Ctnnd2,Pkp4	ctnnd2a,ctnnd2b,pkp4
OG0000911	CNGB1,CNGB3	CNGB1,CNGB3	CNGB1,CNGB1_1	CNGB3	Cngb1,Cngb3	cngb1a,cngb3.1,cngb3.2
OG0000912	EFR3A,EFR3B	EFR3A,EFR3B	EFR3B,EFR3B_1	EFR3A,EFR3B	Efr3a,Efr3b	efr3a,efr3ba,efr3bb
OG0000913	TOP1MT	TOP1,TOP1MT	TOP1MT,TOP1MT.1	TOP1,TOP1MT	Top1,Top1mt	CU424459.1,top1,top1l,top1mt,zgc_173742
OG0000914	HSP90AB1	HSP90AA1,HSP90AB1	HSP90AA1.1,HSP90AB1	HSP90AA1,HSP90AB1,LOC102123807,LOC102139446	Hsp90aa1,Hsp90ab1	hsp90aa1.1,hsp90aa1.2,hsp90ab1
OG0000915	MDGA1,MDGA2	ENSG00000139915.21,MDGA1	LOC116947659,MDGA2,MDGA2.1	MDGA1,MDGA2	Mdga1,Mdga2	CR381638.1,mdga1,mdga2a
OG0000916	SGK1,SGK2	SGK1,SGK2	SGK1.1,SGK1.2	SGK1,SGK2	Sgk1,Sgk2	sgk1,sgk2a,si_ch211-195b13.1
OG0000917	THEMIS,THEMIS2	THEMIS,THEMIS2	LOC116946714,THEMIS	THEMIS,THEMIS2	Themis,Themis2,Themis3	themis,themis2
OG0000918	NRBP1,NRBP2	NRBP1,NRBP2	NRBP1,NRBP1_1	NRBP1,NRBP2	Nrbp1,Nrbp2	nrbp1,nrbp2a,nrbp2b
OG0000919	GVINP1		GVINP1,GVINP1.1,GVINP1.16,GVINP1.17,GVINP1.18,GVINP1.3,GVINP1.4,GVINP1.5,GVINP1.6,GVINP1.8,GVINP1.9		Gvin1,Gvin2
OG0000920	MARCH1,MARCH8	MARCHF1,MARCHF8	MARCH8,MARCHF1	MARCHF1,MARCHF8	Marchf1,Marchf8	march1,march8
OG0000921	FRY,FRYL	FRY,FRYL	FRYL,LOC116957825	FRY,FRYL	Fry,Fryl	frya,fryb,fryl
OG0000922	ATP6V0A1,ATP6V0A4	ATP6V0A1,ATP6V0A4	ATP6V0A,ATP6V0A.1,ATP6V0A1.1,ATP6V0A1.2	ATP6V0A1,ATP6V0A4	Atp6v0a4,ENSMUSG00000019302.17	atp6v0a1a,atp6v0a1b
OG0000923	EIF4E,EIF4E1B	EIF4E,EIF4E1B	EIF4E,EIF4E.1	EIF4E,EIF4E1B	Eif4e	eif4e1b,eif4ea,eif4eb
OG0000924	WHSC1,WHSC1L1	NSD2,NSD3	NSD2,NSD2.1	NSD2,NSD3	Nsd2,Nsd3	nsd2,nsd3
OG0000925	B4GALNT3,B4GALNT4	B4GALNT3,B4GALNT4	B4GALNT3,B4GALNT3.1	B4GALNT3,B4GALNT4	B4galnt3,B4galnt4	b4galnt3b,b4galnt4a,b4galnt4b
OG0000926	PARVA,PARVB	PARVA,PARVB	PARVB,PARVB.1,PARVB.2	PARVA,PARVB	Parva,Parvb	parvaa,parvab,parvb
OG0000927	CDKN1B,CDKN1C	CDKN1B,CDKN1C	CDKN1B	CDKN1B,CDKN1C	Cdkn1b,Cdkn1c	cdkn1ba,cdkn1bb,cdkn1ca,cdkn1cb
OG0000928	PAPOLA,PAPOLG	PAPOLA,PAPOLB,PAPOLG	PAPOLB	PAPOLA,PAPOLB,PAPOLG	Papola,Papolb,Papolg	papola,papolg
OG0000929	ARHGAP11A	ARHGAP11A,ARHGAP11A-SCG5,ARHGAP11B,ENSG00000282168.4,ENSG00000284906.3	ARHGAP11A,ARHGAP11A.1	LOC102117061	ENSMUSG00000041219.15	arhgap11a
OG0000930	EVL,VASP	EVL,VASP	EVL	EVL,LOC102137208	Evl,Vasp	BX663502.1,evla,evlb,vaspa,vaspb
OG0000931	DAAM1,DAAM2	DAAM1,DAAM2	DAAM1,DAAM2,DAAM2.1	DAAM1,DAAM2	Daam1,Daam2	daam1a,daam1b,daam2
OG0000932	SOCS4	SOCS4,SOCS5	SOCS5,SOCS5.1	SOCS4,SOCS5	Socs4,Socs5	socs4,socs5a,socs5b
OG0000933	ABTB2,BTBD11	ABTB2,ABTB3	ABTB2	ABTB2,BTBD11	Abtb2,Abtb3	CR854832.2,abtb2a,abtb2b,btbd11a,btbd11b
OG0000934	GLUD1	GLUD1,GLUD2	GLUD1_GLUD2,LOC116940172	LOC101926166,LOC102115622,LOC102120061,LOC102140982	Glud1	glud1a,glud1b
OG0000935	STK32A,STK32B,STK32C	STK32A,STK32B,STK32C	STK32B	STK32A,STK32B,STK32C	Stk32a,Stk32b,Stk32c	stk32a
OG0000936	KLF7	KLF6,KLF7	KLF6,KLF6.2	KLF6,KLF7	Klf6,Klf7	AL954820.2,klf6a,klf6b,klf7a,klf7b
OG0000937	ACVR2A	ACVR2A,ACVR2B	ACVR2A,ACVR2B.1,ACVR2B.2	ACVR2A,ACVR2B	Acvr2a,Acvr2b	acvr2aa,acvr2ab,acvr2ba,acvr2bb
OG0000938	RNF2	RING1,RNF2	RNF2	RING1,RNF2	Ring1,Rnf2	rnf2
OG0000939	PRG4	ENSG00000273171.1,PRG4,VTN	PRG4.2,VTN	PRG4,VTN	ENSMUSG00000006014.17,Vtn	prg4a,prg4b,vtna,vtnb
OG0000940	ABCC8,ABCC9	ABCC8,ABCC9	ABCC8,LOC116945488	ABCC8,ABCC9	Abcc8,Abcc9	abcc8,abcc8b,abcc9
OG0000941	PLCH1,PLCH2	PLCH1,PLCH2	PLCH2	PLCH1,PLCH2	ENSMUSG00000036834.17,Plch2	BX936422.1,plch1,plch2a,plch2b
OG0000942	LSM14A,LSM14B	LSM14A,LSM14B	LSM14B,LSM14B.1	LSM14A,LSM14B	Lsm14a,Lsm14b	lsm14aa,lsm14ab,lsm14b
OG0000943	RPL32	RPL32	RPL32	LOC102117348,LOC102123560,LOC102128774,LOC102137542,LOC102145437,LOC102146006,RPL32	Rpl32	rpl32
OG0000944	DMB1,DMB2	ENSG00000248993.1,HLA-DMB		LOC102140649	H2-DMb1,H2-DMb2
OG0000945	FAM195A,MCRIP1	MCRIP1,MCRIP2	MCRIP1,MCRIP2	MCRIP1,MCRIP2	Mcrip1,Mcrip2	mcrip1,si_dkey-44g23.5
OG0000946	ACACA,ACACB	ACACA,ACACB	ACACA,LOC116939092	ACACA,ACACB	Acaca,Acacb	acaca,acacb
OG0000947	PHF20,PHF20L1	PHF20,PHF20L1	PHF20L1	PHF20,PHF20L1	Phf20,Phf20l1	phf20a,phf20b,phf20l1
OG0000948	KPNA5,KPNA6	KPNA1,KPNA5,KPNA6	KPNA6	KPNA1,KPNA5,KPNA6	Kpna1,Kpna6	kpna1,kpna5,kpna6
OG0000949	PAFAH1B2	PAFAH1B2,PAFAH1B3	PAFAH1B2	LOC102116845,PAFAH1B2,PAFAH1B3	Pafah1b2,Pafah1b3	pafah1b2,pafah1b3
OG0000950	ROBO2,ROBO3	ROBO2,ROBO3	LOC116955855,ROBO1.1,ROBO2.1	ROBO2,ROBO3	Robo2,Robo3	robo2,robo3,zgc_77784
OG0000951	MAPKAPK2,MAPKAPK3	MAPKAPK2,MAPKAPK3	LOC116947452,MAPKAPK2,MAPKAPK2.1	MAPKAPK2,MAPKAPK3	Mapkapk2,Mapkapk3	mapkapk2a,mapkapk3
OG0000952	BMI1,PCGF2	BMI1,COMMD3-BMI1,PCGF2	BMI1,bmi1b	BMI1,PCGF2	Bmi1,Pcgf2	bmi1a,bmi1b
OG0000953	LRFN1,LRFN3	LRFN1,LRFN3	LRFN3,LRFN5,LRFN5_1	LRFN1,LRFN3	Lrfn1,Lrfn3	lrfn1,si_cabz01090165.1,zgc_172282
OG0000954	ARL5A	ARL5A,ARL5B,ARL5C	ARL5C	ARL5A,ARL5B	Arl5a,Arl5b,Arl5c	arl5a,arl5c,arl8
OG0000955	DNAH17,DNAH9	DNAH11,DNAH17,DNAH9	DNAH11,DNAH9	DNAH11,DNAH17,DNAH9	Dnah11,Dnah9,ENSMUSG00000033987.17	dnah9l
OG0000956	RPL23A	RPL23A	RPL23A	LOC102115000,LOC102118714,LOC102123779,LOC102137768,LOC102140128,LOC107130083,LOC123567117,LOC123572174,RPL23A	Rpl23a	rpl23a
OG0000957	REN	CTSD,REN	CTSD,CTSD_1	CTSD	Ctsd,Gm49369,Ren1	ctsd,napsa,ren
OG0000958	C2CD4A,C2CD4C	C2CD4A,C2CD4B,C2CD4C	LOC116942044	C2CD4A,C2CD4B,C2CD4C	C2cd4a,C2cd4b,C2cd4c	C2CD4C,c2cd4a
OG0000959	PDE6B	PDE6A,PDE6B,PDE6C	PDE6C	PDE6A,PDE6B,PDE6C	Pde6a,Pde6b,Pde6c	pde6a,pde6b,pde6c
OG0000960	LOC107050029	CACNB3,CACNB4	CACNB4	CACNB3,CACNB4	Cacnb3,ENSMUSG00000017412.16	cacnb3a,cacnb3b,cacnb4a,cacnb4b
OG0000961	LOC107049901,LOC107050148,LOC107050668,LOC112531015,LOC112531020,LOC112531024,LOC112531028,LOC112531029,LOC112531030,LOC112531062,LOC112531071	ZFP62		ZFP62	ENSMUSG00000046311.14
OG0000962	LOC107051217	GAPDH,GAPDHS	GAPDH,GAPDH_1	GAPDH,GAPDHS,LOC102139491	Gapdh,Gapdhrt,Gapdhs,Gm10358	gapdh,gapdhs
OG0000963	LOC107051274	IGHG1,IGHG2,IGHG3,IGHG4			Ighg1,Ighg2b,Ighg2c,Ighg3	ighz
OG0000964	CPNE4,CPNE7	CPNE4,CPNE7	CPNE4,CPNE4.1,CPNE4.2	CPNE4,CPNE7	Cpne4,Cpne7	cpne4a,cpne4b,cpne7
OG0000965	MATN2,MATN4	MATN1,MATN2,MATN4	MATN4,MATN4.1	MATN1,MATN2,MATN4	ENSMUSG00000022324.16,Matn1,Matn4	matn1
OG0000966	OSBP,OSBP2	OSBP,OSBP2	OSBP	LOC102136889,OSBP2	Osbp,Osbp2	CR932437.1,OSBP2,osbp,osbp2,si_ch211-106a19.1
OG0000967	ARPP19	ARPP19,ENSA	ARPP19,ARPP19.1	ARPP19,ENSA	Arpp19,Ensa	arpp19a,arpp19b,ensaa,ensab
OG0000968	LOC107050785	GABBR1	GABBR1,GABBR1.1	GABBR1	Gabbr1	gabbr1a,gabbr1b
OG0000969	SYT10,SYT6	SYT10,SYT6	SYT6	SYT10,SYT6	Syt10,Syt6	syt10,syt6a,syt6b
OG0000970	C1R	C1R,C1RL	MASP2	C1RL,LOC101866354,LOC102135038	C1ra,C1rb,C1rl	c1r,wu_fd46c06
OG0000971	DIS3	DIS3	DIS3,DIS3.1,DIS3.2,DIS3.3,DIS3.4,LOC116937104,LOC116937243,LOC116938439	DIS3	Dis3	dis3
OG0000972	FREM2	FREM2,FREM3	FREM2,FREM2.1	FREM2,FREM3	Frem2,Frem3	frem2a,frem2b,frem3
OG0000973	FZD8	FZD5,FZD8	FZD5,FZD8,FZD8.1	FZD5,FZD8	Fzd5,Fzd8	fzd5,fzd8a,fzd8b
OG0000974	CDC5L	CDC5L	CDC5L	CDC5L	Cdc5l,Cdc5lrt1,Cdc5lrt10,Cdc5lrt4,Cdc5lrt5,Cdc5lrt6,Cdc5lrt7,Cdc5lrt8,Cdc5lrt9	cdc5l
OG0000975	CHKA	CHKA,CHKB	CHKA,CHKA.1,CHKB	CHKA,CHKB	Chka,Chkb,Gm44502	chka,chkb
OG0000976	CDC34,UBE2R2L	CDC34,UBE2R2	UBE2R2,UBE2R2.1	CDC34,UBE2R2	Cdc34b,ENSMUSG00000020307.16,Ube2r2	cdc34a,cdc34b,ube2r2
OG0000977	BTF3	BTF3,BTF3L4	BTF3L4	BTF3,LOC102137537,LOC102141293,LOC102145832	Btf3,Btf3l4,Btf3l4b	btf3,btf3l4
OG0000978	EDIL3	EDIL3,MFGE8	EDIL3,LOC116941870	EDIL3,MFGE8	Edil3,Mfge8	edil3a,edil3b,mfge8a,mfge8b
OG0000979	CALCR	CALCR,CALCRL	CALCRL,CALCRL.1,CALCRL.2	CALCR,CALCRL	Calcr,ENSMUSG00000059588.14	calcr,calcrla,calcrlb
OG0000980	NMBR	BRS3,GRPR,NMBR	GRPR,GRPR.1	BRS3,GRPR,NMBR	Brs3,Grpr,Nmbr	grpr,nmbr
OG0000981	MOB1A	MOB1A,MOB1B	MOB1B	LOC102129736,MOB1A,MOB1B	Mob1a,Mob1b	mob1a,mob1ba,mob1bb
OG0000982		ENSG00000271254.7,ENSG00000271383.8,ENSG00000273136.8,ENSG00000286185.1,NBPF1,NBPF10,NBPF11,NBPF12,NBPF14,NBPF15,NBPF20,NBPF3,NBPF8,NBPF9
OG0000983		MBOAT7	MBOAT7	MBOAT7	Mboat7	mboat7
OG0000984		CNOT3	CNOT3	CNOT3	Cnot3	cnot3a
OG0000985		LSM2	LSM2	LSM2	Lsm2	LSM2,smx5
OG0000986		RPS18	RPS18	LOC102118468,LOC102138653,LOC102143773,RPS18	Rps18,Rps18-ps5,Rps18-ps6	rps18
OG0000987		ENSG00000268083.5,ENSG00000282832.1	HNRNPLL,HNRNPLL.1,HNRNPLL.2,HNRNPLL.3,HNRNPLL.4,HNRNPLL.5,HNRNPLL.6,HNRNPLL.7,LOC116936997,LOC116937059,LOC116937086,LOC116937363
OG0000988		OLFM4	OLFM4,OLFM4.1,OLFM4.2,OLFM4.3,OLFM4.4,OLFM4.5,OLFM4.6,OLFM4.7	OLFM4	Olfm4,Olfm5	si_ch211-173a9.6
OG0000989		OR2F1,OR2F2		LOC102132263,LOC102132634	Or13m2-ps1,Or2f1,Or2f1b,Or2f2,Or2q1,Or2r11,Or2r2,Or2r3
OG0000990		ENSG00000107854.6,ENSG00000173273.16,ENSG00000285372.1	TNKS2	TNKS,TNKS2	ENSMUSG00000024811.12,Tnks	tnksa,tnksb
OG0000991		SIX1,SIX2	SIX1,SIX1.1,SIX1.2	SIX1,SIX2	ENSMUSG00000024134.12,Six1	six1a,six1b,six2a,six2b
OG0000992		CRYAA,CRYAB	CRYAA,CRYAA.1	CRYAA,CRYAB	Cryaa,Cryab	cryaa,cryaba,cryabb,hspb6
OG0000993		RFPL1,RFPL2,RFPL3,RFPL4A,RFPL4AL1		LOC102119190,LOC102123540,LOC102135548,LOC102142193,LOC102142595,LOC107130958,RFPL1,RFPL4A	Rfpl4
OG0000994		ENSG00000249662.6,ENSG00000283740.1,TAF11L10,TAF11L12,TAF11L13,TAF11L14,TAF11L2,TAF11L3,TAF11L4,TAF11L5,TAF11L6,TAF11L7,TAF11L8,TAF11L9
OG0000995		RPL10,RPL10L	RPL10	LOC102134569,LOC102146837,LOC123569211,RPL10,RPL10L	Rpl10,Rpl10-ps3,Rpl10l	rpl10
OG0000996		PGAM1,PGAM2,PGAM4	PGAM2	LOC102123383,LOC102124145,LOC102131932,PGAM1,PGAM2	Pgam1,Pgam2	pgam1a,pgam1b,pgam2
OG0000997		ADGRE2,ADGRE3,ADGRE5		ADGRE2,ADGRE3,ADGRE5,LOC102147046	Adgre4,Adgre5	CR352221.1,adgre5b.2,adgre5b.3,si_ch211-241f5.3
OG0000998		ZNF566,ZNF582,ZNF790,ZNF850		ZFP14,ZNF566,ZNF582,ZNF790,ZNF850	Gm26920,Gm3854,Zfp14,Zfp566,Zfp940
OG0000999		OR4C13,OR4C6		LOC102129610,LOC102129986,LOC102146076	Or4c10,Or4c101,Or4c102,Or4c105,Or4c106,Or4c10b,Or4c123,Or4c125,Or4c58
OG0001000		TRIM43,TRIM43B,TRIM48,TRIM49,TRIM49B,TRIM49C,TRIM49D1,TRIM49D2,TRIM51,TRIM51G		LOC102115792,LOC102116544,LOC102145949,LOC102146332
OG0001001		KDELR2,KDELR3	KDELR1,KDELR2	KDELR1,KDELR2,KDELR3	Kdelr1,Kdelr2,Kdelr3	KDELR3,kdelr2a,kdelr2b,kdelr3
OG0001002		CSH1,CSH2,CSHL1,ENSG00000285947.1,GH1,GH2		CSH2,CSH3,CSH4,GH1,GHV,LOC123571569	Gh	gh1
OG0001003		MCAM	ALCAM,ALCAM.1,ALCAM.2,ALCAM.3,BCAM,BCAM.1,BCAM.2,MCAM	MCAM	Mcam	mcama,mcamb
OG0001004		URGCP,URGCP-MRPS24	GVINP1.10,GVINP1.11,GVINP1.13,URGCP,URGCP.1,URGCP.2	LOC102131468	ENSMUSG00000049680.18	si_dkey-202l22.6,si_dkey-204a24.11,si_dkey-85k7.12,urgcp
OG0001005			NXPE2,NXPE2.1,NXPE2.2,NXPE2.3,NXPE3,NXPE3.10,NXPE3.11,NXPE3.7,NXPE3.9,NXPE4,NXPE4.1,NXPE4.2,NXPE4.3,NXPE4.4
OG0001006			LOC116948930			AL935044.2,BX323882.1,BX901922.1,CABZ01074886.1,CABZ01074888.1,CR382337.1,CR382337.2,CR382337.3,g6fl,lgals17,si_ch73-1f23.1,zgc_112965
OG0001007				LOC102117885,LOC102120780,LOC102122331,LOC102132041,LOC102133441,LOC102133862,LOC102137289,LOC102138173,LOC102141490,LOC102143022,LOC107130156,LOC107130176,LOC123574405,LOC123574662
OG0001008					ENSMUSG00000046262.15,ENSMUSG00000066030.7,ENSMUSG00000078513.3,Gm2042,Oog1,Oog3,Oog4,Pramel23,Pramel25,Pramel26,Pramel27,Pramel32,Pramel51,Pramel6
OG0001009					ENSMUSG00000079697.2,ENSMUSG00000095316.2,Gm14459,Gm6592,Ssx9,Ssxa1,Ssxb1,Ssxb10,Ssxb2,Ssxb3,Ssxb5,Ssxb6,Ssxb8,Ssxb9
OG0001010					Gm13271,Gm13272,Gm13275,Gm13276,Gm13277,Gm13278,Gm13279,Gm13283,Gm13285,Gm13287,Gm13288,Gm13289,Gm13290,Ifnz
OG0001011					4921509C19Rik,ENSMUSG00000079005.4,ENSMUSG00000109516.2,Gm10662,Gm10668,Gm14151,Gm4513,Gm4565,Gm4567,Gm5157,Gm5890,Gm5891,Gm6176,Gm6902
OG0001012					Scgb2b11,Scgb2b12,Scgb2b15,Scgb2b17,Scgb2b18,Scgb2b19,Scgb2b2,Scgb2b20,Scgb2b21,Scgb2b24,Scgb2b26,Scgb2b27,Scgb2b3,Scgb2b7
OG0001013						AL953907.2,BX004816.1,LO018551.1,si_ch1073-181h11.2,si_ch73-285p12.4,si_dkey-175d9.2,si_dkey-73p2.1,si_dkey-73p2.2,si_dkey-73p2.3,si_dkey-88j15.3,si_dkey-88j15.4,zgc_153642
OG0001014						BX321875.4,CR788316.1,CR788316.4,si_ch1073-464p5.5,si_ch211-108d22.2,si_ch211-207b24.4,si_ch211-281l24.3,si_dkey-79i2.4,si_dkey-95h12.1,zgc_153921,zgc_172051,zgc_172253,zgc_194686
OG0001015						si_ch73-334d15.1,ugt5a1,ugt5a2,ugt5b1,ugt5b2,ugt5b4,ugt5b5,ugt5c1,ugt5c2,ugt5c3,ugt5d1,ugt5e1,ugt5f1
OG0001016						si_ch211-226h7.3,si_ch211-226h7.5,si_ch211-226h7.6,si_ch211-226h7.8,si_ch73-180n10.1,si_ch73-181m17.1,si_ch73-338o16.4,si_dkey-175d9.1,si_dkey-239b22.2,si_dkey-9l20.3,umod,zgc_153932
OG0001017						BX323994.1,si_ch211-111e20.1,si_ch211-155e24.3,si_ch211-89o9.6,si_dkey-15h8.17,si_dkey-210j14.3,si_dkey-210j14.4,si_dkey-210j14.5,si_dkey-26h11.1,si_dkey-26h11.2,si_dkey-56e3.3,si_dkey-7l6.3,si_dkeyp-121d2.7,zgc_113210
OG0001018						CABZ01075618.1,a2ml,sb_cb37,si_ch211-212c13.10,si_ch211-212c13.8,si_dkey-105h12.2,si_dkey-46g23.2,si_dkey-46g23.5,si_dkey-52d15.2,zgc_165453,zgc_165518,zgc_171426,zgc_171445,zgc_171446
OG0001019						AL953877.1,AL953877.2,CR392351.1,CR392351.2,CR392351.3,senp7a,tlr20.1,tlr20.2,tlr20.3
OG0001020						BX511082.1,BX511224.1,BX546500.1,BX571665.1,BX890543.1,CABZ01070852.2,CR354395.2,CR533578.3,CR749164.1,CR762395.1,CR855320.1,CR925755.2,CU929458.1,FO704673.1
OG0001021						BX005421.2,BX323861.3,CABZ01046996.1,CABZ01046997.1,CABZ01067080.1,CR589947.1,CR589947.2,CR589947.3,CR792453.2,si_dkey-217f16.1,unm_sa1506,zmp_0000000606,zmp_0000000845,zmp_0000000912
OG0001022	RRM2,RRM2B	RRM2,RRM2B	RRM2	RRM2,RRM2B	Rrm2,Rrm2b	rrm2,rrm2b
OG0001023	LOC107048987,LOC112532770,MT		DDB_G0268948,DDB_G0268948.1,DDB_G0268948.2,LOC116948417,LOC116957622			BX004815.1,si_ch211-93g23.2,zgc_162396,zgc_162780
OG0001024	LOC107056274,RHOBTB1,RHOBTB2	RHOBTB1,RHOBTB2	RHOBTB1	RHOBTB1,RHOBTB2	Rhobtb1,Rhobtb2	rhobtb1,rhobtb2b,rhobtb4
OG0001025	LTC4S,LTC4SL,MGST2	LTC4S,MGST2	LTC4S,MGST2	LTC4S,MGST2	Mgst2	ltc4s,mgst2
OG0001026	RPESL,SBSPON,SBSPONL	SBSPON	SBSPON,SBSPON.1	SBSPON	Sbspon	CR318587.2,SBSPON,si_dkey-178e17.3,si_dkey-7k24.5
OG0001027	SOX7	ENSG00000284764.1,PINX1,SOX18,SOX7	SOX7	SOX18,SOX7	Sox18,Sox7	sox18,sox7
OG0001028	SLC24A3,SLC24A4	SLC24A3,SLC24A4	SLC24A3,SLC24A4	SLC24A3,SLC24A4	Slc24a3,Slc24a4	slc24a3,slc24a4a,slc24a4b
OG0001029	CLRN1,CLRN2	CLRN1,CLRN2,ENSG00000260234.5	CLRN1	CLRN1,CLRN2	Clrn1,Clrn2	clrn1,clrn2
OG0001030	MICAL2,MICAL3	ENSG00000133816.18,MICAL3	mical3a,mical3a.1	MICAL2	Mical2,Mical3	mical2a,mical2b,mical3a
OG0001031	BCL11A,BCL11B	BCL11A,BCL11B	BCL11A	BCL11A,BCL11B	Bcl11a,Bcl11b	bcl11aa,bcl11ab,bcl11ba,im_7142702
OG0001032	RALB	RALA,RALB	RALA,RALA.1,RALA.2	RALA,RALB	Rala,Ralb	ralaa,ralab,ralba
OG0001033	ADAMTS12,ADAMTS7	ADAMTS12,ADAMTS7	ADAMTS12,ADAMTS7,ADAMTS7.1	ADAMTS12	Adamts12,Adamts7	ADAMTS7,adamts12
OG0001034	MESP2	MESP1,MESP2		MESP1,MESP2	Mesp1,Mesp2	mespaa,mespab,mespba,mespbb
OG0001035	CDH1,CDH3	CDH1,CDH3		CDH1,CDH3	Cdh3,ENSMUSG00000000303.13	cdh1,cdh28,cdh29,cdh30,cdh31
OG0001036	PRKAR2A,PRKAR2B	ENSG00000005249.13,ENSG00000114302.16,ENSG00000284096.2	PRKAR2A,PRKAR2B	PRKAR2A,PRKAR2B	Prkar2a,Prkar2b	PRKAR2B,prkar2aa
OG0001037	DYNLL1	DYNLL1,DYNLL2	DYNLL1	DYNLL1,DYNLL2	BC048507,Dynll1,Dynll2	dynll1,dynll2a,dynll2b
OG0001038	LOC772158		HSP30,HSP30.1,HSPBB,HSPBB.1,HSPBB.2,HSPBB.3,HSPBB.4,HSPBB.5,HSPBB.6,HSPBB.7,HSPBB.8			hspb11
OG0001039	ENC1,KLHL25,LOC425795	ENSG00000171617.15,KLHL25	ENC1.1	ENC1,KLHL25	Enc1,Klhl25	enc1,enc2,enc3
OG0001040	LOC107055115,NPR2	NPR1,NPR2	NPR0.00.1,NPR1,NPR1.2	NPR1,NPR2	Npr1,Npr2	npr1a,npr2
OG0001041	RAB34,RAB36	RAB34,RAB36	RAB34	RAB34,RAB36	Rab34,Rab36	rab34a,rab34b,rab36
OG0001042	FERMT1,FERMT2	FERMT1,FERMT2	FERMT2,FERMT2.1,FERMT2.2	FERMT1,FERMT2	Fermt1,Fermt2	fermt1,fermt2
OG0001043	MTHFD1,MTHFD1L	MTHFD1,MTHFD1L	MTHFD1,MTHFD1L	MTHFD1,MTHFD1L	Mthfd1,Mthfd1l	mthfd1b,mthfd1l
OG0001044	FARP1,FARP2	FARP1,FARP2	FARP1,FARP1.1,FARP2	FARP1,FARP2	Farp1,Farp2	farp1,farp2
OG0001045	IL31RA,IL6ST,LOC101749460	IL31RA,IL6ST	IL31RA,IL6ST.1	IL31RA,IL6ST	Il31ra,Il6st	il6st,si_dkey-13m1.2
OG0001046	THBS4	THBS3,THBS4	COMP,THBS3,THBS3.1	THBS3,THBS4	Thbs3,Thbs4	thbs3a,thbs3b,thbs4b
OG0001047	TCF20	ENSG00000280467.5,ENSG00000281897.5,ENSG00000282892.4,ENSG00000283026.4,ENSG00000283681.4,TCF20		TCF20	Tcf20,Zfp957	tcf20
OG0001048	HIPK1,HIPK2	HIPK1,HIPK2	HIPK2,HIPK2_1,HIPK2_2	HIPK1,HIPK2	Hipk1,Hipk2	hipk2
OG0001049	KCNJ11,KCNJ8	KCNJ11,KCNJ8	KCNJ11,KCNJ11_1	KCNJ11,KCNJ8	Kcnj11,Kcnj8	kcnj11,kcnj8
OG0001050	PPP2R3B	PPP2R3A,PPP2R3B	PPP2R3B,PPP2R3B.1	PPP2R3A,PPP2R3B	Ppp2r3a,Ppp2r3d	ppp2r3a,ppp2r3b
OG0001051	DOCK11,DOCK9	DOCK11,DOCK9	DOCK9,DOCK9_1	DOCK11,DOCK9	Dock11,Dock9	CU571321.1,dock11,dock9b
OG0001052	SMARCD1,SMARCD3	SMARCD1,SMARCD3	SMARCD1,SMARCD1.1	SMARCD1,SMARCD3	Smarcd1,Smarcd3	smarcd1,smarcd3a,smarcd3b
OG0001053	ZNF423,ZNF521	ZNF423,ZNF521	ZNF423	ZNF423,ZNF521	Zfp423,Zfp521	ENSDARG00000059707.9,ZNF521,si_ch211-216l23.1,znf423
OG0001054	SYTL2,SYTL2L	SYTL1,SYTL2	SYTL2_2	SYTL1,SYTL2	Sytl1,Sytl2	si_ch211-266g18.6,sytl1,sytl2a,sytl2b
OG0001055	TBC1D9,TBC1D9B	TBC1D9,TBC1D9B	TBC1D9,TBC1D9.1	TBC1D9,TBC1D9B	Tbc1d9,Tbc1d9b	tbc1d9
OG0001056	NAV2,NAV3	NAV2,NAV3	NAV2,NAV2_1	NAV2,NAV3	ENSMUSG00000052512.18,Nav3	BX897661.1,nav2a,nav3
OG0001057	COR8,LOC101747931,LOC107053361,OLFR4	OR5J2		LOC102119872,LOC102144188	Or5aq1,Or5aq1b,Or5aq6,Or5aq7,Or5j1,Or5j3
OG0001058	LPXN,PXN	LPXN,PXN	PXN,PXN_1	LPXN,PXN	Lpxn,Pxn	pxna,pxnb
OG0001059	SEC31A,SEC31B	SEC31A,SEC31B	SEC31A	SEC31A,SEC31B	Sec31a,Sec31b	sec31a,sec31b
OG0001060	PROM1,PROM1L	PROM1	PROM1,PROM1_1,Prom1a	PROM1	Prom1	prom1a,prom1b,prom2
OG0001061	ABI2	ABI1,ABI2	ABI1,ABI1.1	ABI1,ABI2	Abi1,Abi2	abi1a,abi1b,abi2a
OG0001062	PDE1A,PDE1C	PDE1A,PDE1C	PDE1A,PDE1A_1,PDE1A_2	PDE1A,PDE1C	ENSMUSG00000059173.20,Pde1c	PDE1C,pde1a
OG0001063	GALNT1,GALNT13	GALNT1,GALNT13	GALNT1,GALNT1.1,GALNT13	GALNT1,GALNT13	Galnt1,Galnt13	galnt1,galnt13
OG0001064	C1orf226,LOC417113,NOS1AP	C1orf226,ENSG00000254706.3,NOS1AP	NOS1AP	LOC102133329	Gm7694,Nos1ap	nos1apa,si_dkey-34e4.1
OG0001065	TOR1AIP1,TOR1AIP2	TOR1AIP1,TOR1AIP2	TOR1AIP1	LOC107126403,TOR1AIP1	Tor1aip1,Tor1aip2	AL954740.2,AL954740.3,si_dkeyp-82a1.6,zgc_112962
OG0001066	ECE1,ECE2	ECE1,ECE2,EEF1AKMT4-ECE2	ECE1	ECE1,ECE2	Ece1,Ece2,Eef1ece2	ece1,ece2b
OG0001067	SENP5	ENSG00000161956.13,SENP3-EIF4A1,SENP5	LOC116944605	SENP3,SENP5	Senp3,Senp5	senp3a,senp3b,senp5
OG0001068	RORA	RORA,RORB	RORB	RORA,RORB	Rora,Rorb	roraa,rorab,rorb
OG0001069	PPIP5K1,PPIP5K2	ENSG00000168781.23,PPIP5K2	PPIP5K2,PPIP5K2.1	PPIP5K2	Ppip5k1,Ppip5k2	CR354535.1,ppip5k1a,ppip5k1b,ppip5k2
OG0001070	SLC23A1,SLC23A2	SLC23A1,SLC23A2	SLC23A1,SLC23A1.2	SLC23A1,SLC23A2	Slc23a1,Slc23a2	slc23a1,slc23a2
OG0001071	GABRP,LOC428967	GABRP	GABRP,GABRP.1	LOC102136892	Gabrp	AL929217.1,BX248097.1,BX248097.2,gabrp,gabrz
OG0001072	SLC5A10,SLC5A9	SLC5A10,SLC5A9	SLC5A10,SLC5A10.1,SLC5A9	SLC5A10,SLC5A9	Slc5a10,Slc5a9	SLC5A10,slc5a9
OG0001073	NCOA2,NCOA3	NCOA2,NCOA3	NCOA2,NCOA2.1,NCOA3	NCOA2,NCOA3	Ncoa2,Ncoa3	ncoa2,ncoa3
OG0001074	MECOM,PRDM16	MECOM,PRDM16	MECOM,MECOM.1	MECOM,PRDM16	Mecom,Prdm16	mecom,si_ch211-263k4.2
OG0001075	CDS1,CDS2	CDS1,CDS2	CDS2,CDS2_1	CDS1,CDS2	Cds1,Cds2	BX469907.1,cds1,cds2
OG0001076	LRRTM3,LRRTM4	LRRTM3,LRRTM4	LRRTM3,LRRTM3.1	LRRTM3,LRRTM4	Lrrtm3,Lrrtm4	LRRTM4,lrrtm4l2
OG0001077	HPCAL4,VSNL1	HPCAL4,VSNL1	VSNL1,VSNL1.1	HPCAL4,VSNL1	Hpcal4,Vsnl1	hpcal4,vsnl1a,vsnl1b
OG0001078	LOH11CR2A	VWA5A	VWA5A,VWA5A.1,VWA5A.2,VWA5A.3,VWA5A.4	VWA5A	AW551984,Vwa5a	si_ch73-265h17.1,si_ch73-265h17.2,vwa5a
OG0001079	SLC1A3,SLC1A6	SLC1A3,SLC1A6	SLC1A2.1,SLC1A3	SLC1A3,SLC1A6	Slc1a3,Slc1a6	slc1a3a,slc1a3b,slc1a6
OG0001080	SCAMP4	SCAMP4,SCAMP5	LOC116947425,SCAMP5	SCAMP4,SCAMP5	Scamp4,Scamp5	scamp4,scamp5a,scamp5b
OG0001081	LOC107055431,NEDD4,NEDD4L	NEDD4,NEDD4L	NEDD4L,NEDD4L.1	NEDD4,NEDD4L	Nedd4,Nedd4l	nedd4a,nedd4l
OG0001082	DIRAS1,DIRAS2	DIRAS1,DIRAS2	DIRAS2,DIRAS2.1,DIRAS2.2	DIRAS1,DIRAS2	Diras1,Diras2	diras1a,diras1b
OG0001083	SEMA6A,SEMA6B	SEMA6A,SEMA6B	LOC116954900,SEMA6A	SEMA6A,SEMA6B	ENSMUSG00000019647.17,Sema6b	BX511146.1,sema6ba,sema6bb
OG0001084	NAPA	NAPA,NAPB	NAPA,NAPB	NAPA,NAPB	Napa,Napb	napaa,napab,napba,napbb
OG0001085	RP11-762I7.5	DNAJC14,ENSG00000257390.5,SARNP	DNAJC14,SARNP	DNAJC14,LOC101866034,LOC102143408	Dnajc14,Sarnp	dnajc14,sarnp
OG0001086	SBF1,SBF2	SBF1,SBF2	SBF1,SBF1.1	SBF1,SBF2	Sbf1,Sbf2	sbf1,sbf2
OG0001087	GATAD2A,GATAD2B	GATAD2A,GATAD2B	GATAD2A,GATAD2B	GATAD2A,GATAD2B	Gatad2a,Gatad2b	gatad2ab,gatad2b
OG0001088	MDC1	MDC1	MDC1	MDC1	Mdc1	mdc1
OG0001089	ACTL6A,ACTL6B	ACTL6A,ACTL6B	ACTL6A,ACTL6B	ACTL6A,ACTL6B	Actl6a,Actl6b	actl6a,actl6b
OG0001090	CLIP1,CLIP2	CLIP1,CLIP2	CLIP2	CLIP1,CLIP2	Clip1,Clip2	BX901917.1,CABZ01072096.1,clip1a,clip2
OG0001091	CUX1,CUX2	CUX1,CUX2	CUX1,CUX1_1	CUX1,CUX2	Cux1,Cux2	cux1a,cux1b,cux2b
OG0001092	MBOAT1,MBOAT2	MBOAT1,MBOAT2	LPCAT1.1,MBOAT2	MBOAT1,MBOAT2	Mboat1,Mboat2	mboat1,mboat2a
OG0001093	ROCK1,ROCK2	ENSG00000067900.8,ROCK2	ROCK2,ROCK2_1,ROCK2_2	ROCK1,ROCK2	Rock1,Rock2	rock1,rock2a
OG0001094	UNC5B,UNC5C	ENSG00000182168.15,UNC5B	UNC5C,UNC5C.1,UNC5C.2	UNC5B,UNC5C	Unc5b,Unc5c	UNC5C,unc5b
OG0001095	BMP3,GDF10	BMP3,GDF10	GDF10	BMP3,GDF10	Bmp3,Gdf10	bmp3,gdf10a,gdf10b
OG0001096	ADGRL2,ADGRL3	ADGRL2,ADGRL3	ADGRL2,ADGRL2.1,ADGRL3	ADGRL2,ADGRL3	ENSMUSG00000028184.13,ENSMUSG00000037605.17	adgrl2a,adgrl3.1
OG0001097	SCD5	SCD,SCD5	LOC116940182	LOC102134322,SCD,SCD5	Scd1,Scd2,Scd3,Scd4	scd,scdb
OG0001098	DIAPH2,DIAPH3	DIAPH2,DIAPH3	DIAPH1,DIAPH2,DIAPH2.1	DIAPH2,DIAPH3	ENSMUSG00000022021.15,ENSMUSG00000034480.19	diaph2,diaph3
OG0001099	MYO7A,MYO7B	MYO7A,MYO7B	MYO7A,MYO7A_1	MYO7A,MYO7B	Myo7a,Myo7b	BX324225.1,myo7aa,myo7ab
OG0001100	DUSP6,DUSP7	DUSP6,DUSP7	DUSP6,DUSP7	DUSP6,DUSP7	Dusp6,Dusp7	dusp6,dusp7
OG0001101	RPP25,RPP25L	RPP25,RPP25L	RPP25L	LOC102142177,RPP25,RPP25L	Rpp25,Rpp25l	rpp25a,rpp25b,rpp25l
OG0001102	IL1RL2	IL1R1,IL1RL1,IL1RL2	LOC116940232	IL1R1,IL1RL1,IL1RL2	Il1r1,Il1rl1,Il1rl2	CU855885.1,zmp_0000000936
OG0001103	PDS5A,PDS5B	PDS5A,PDS5B	PDS5B,PDS5B_1	PDS5A,PDS5B	Pds5a,Pds5b	pds5a,pds5b
OG0001104	PDGFC,PDGFD	PDGFC,PDGFD	PDGFC	PDGFC,PDGFD	Pdgfc,Pdgfd	CR383665.1,CR847496.2,pdgfc,pdgfd
OG0001105	EFNB1	EFNB1,EFNB2	EFNB1,EFNB2	EFNB1,EFNB2	Efnb1,Efnb2	efnb1,efnb2a,efnb2b
OG0001106	LPAR4	LPAR4,LPAR6	LPAR6.1,LPAR6.5	LPAR4,LPAR6	Lpar4,Lpar6	CU302318.2,lpar4,lpar6a,lpar6b
OG0001107	TMEM255A,TMEM255B	TMEM255A,TMEM255B	TMEM255B,TMEM255B.1	TMEM255A,TMEM255B	Tmem255a,Tmem255b	CU326365.1,si_dkey-283j8.1,tmem255a
OG0001108	IL1RAPL1,IL1RAPL2	ENSG00000169306.10,ENSG00000189108.13	IL1RAPL1	IL1RAPL1,IL1RAPL2	Il1rapl1,Il1rapl2	il1rapl1a,il1rapl1b,il1rapl2
OG0001109	DKK1,DKK2	DKK1,DKK2	DKK4	DKK1,DKK2	Dkk1,Dkk2	dkk1a,dkk1b,dkk2
OG0001110	CYP1A2	CYP1A1,CYP1A2	CYP1A1,CYP1A1.1,CYP1A5	CYP1A1,CYP1A2,CYP1D1	Cyp1a1,Cyp1a2	cyp1a,cyp1d1
OG0001111	PKM	PKLR,PKM	PKM,PKM.1	LOC102144419,PKLR,PKM	Pklr,Pkm	pkma,pkmb
OG0001112	ZNF608,ZNF609	ZNF608,ZNF609	ZNF608,ZNF608_1,ZNF608_2	ZNF608,ZNF609	Zfp608,Zfp609	znf609a,znf609b
OG0001113	GCOM1	GCOM1,MYZAP,POLR2M	MYZAP	LOC102118998,POLR2M	Myzap,Polr2m	BX324153.2,myzap,polr2m
OG0001114	ATCAY,BNIP2	ATCAY,BNIP2	ATCAY,BNIP2	ATCAY,BNIP2	Atcay,Bnip2	atcaya,atcayb,bnip2
OG0001115	NEO1	ENSG00000187323.12,NEO1	NEO1,NEO1.1,NEO1.2	DCC,NEO1	Dcc,Neo1	dcc,neo1a,neo1b
OG0001116	BCAR1,NEDD9	BCAR1,ENSG00000285460.2,NEDD9	BCAR1	BCAR1,NEDD9	Bcar1,Nedd9	bcar1,nedd9
OG0001117	STXBP1	STXBP1,STXBP2	LOC116955337,STXBP1	STXBP1,STXBP2	Stxbp1,Stxbp2	stxbp1a,stxbp1b,stxbp2
OG0001118	FUBP1,FUBP3	FUBP1,FUBP3	FUBP1,FUBP1.1,SCAF4	FUBP1,FUBP3	Fubp1,Fubp3	fubp1,fubp3
OG0001119	NTNG1,NTNG2	NTNG1,NTNG2	NTNG1,NTNG1.1,NTNG2	NTNG1,NTNG2	ENSMUSG00000035513.20,ENSMUSG00000059857.16	ntng1a,ntng2a
OG0001120	ARPC5L	ARPC5,ARPC5L	ARPC5L	ARPC5,ARPC5L,LOC102115869	Arpc5,Arpc5l	arpc5a,arpc5b,arpc5la,arpc5lb
OG0001121	DDX17,DDX5	DDX17,DDX5	DDX17,DDX17_1	DDX17,DDX5	Ddx17,Ddx5	DDX17,ddx5,si_dkey-156n14.5
OG0001122	KPNA2,KPNA7	KPNA2,KPNA7	KPNA2	KPNA2,KPNA7,LOC102126330	Kpna2,Kpna2rt,Kpna7	kpna2
OG0001123	RHBDL1,RHBDL3	RHBDL1,RHBDL3	RHBDL3	RHBDL1,RHBDL3	Rhbdl1,Rhbdl3	rhbdl1,rhbdl3
OG0001124	KDM4A,KDM4C	ENSG00000107077.19,KDM4A,KDM4B	KDM4C	KDM4A,KDM4C	Kdm4a,Kdm4b,Kdm4c	kdm4ab,kdm4b
OG0001125	NFIL3	NFIL3	LOC116943105,MUC5AC.1,TCHH.5		Nfil3	nfil3,nfil3-3,nfil3-4,nfil3-6,si_dkey-172o19.2,si_dkey-60d5.3
OG0001126	SNX1,SNX2	SNX1,SNX2	SNX2,SNX2.1	SNX1,SNX2	Snx1,Snx2	snx1a,snx1b,snx2
OG0001127	CHRNA10	CHRNA10,CHRNA9	CHRNA10,CHRNA10.1	CHRNA10,CHRNA9	Chrna10,Chrna9	CR388402.1,CR847523.3,chrna10a,chrna9
OG0001128	GXYLT1,GXYLT2	GXYLT1,GXYLT2	GXYLT1,GXYLT1.1	GXYLT1,GXYLT2	Gxylt1,Gxylt2	CABZ01072254.1,gxylt2
OG0001129	BZW1,BZW2	BZW1,BZW2	BZW2,BZW2_1	BZW1,BZW2	Bzw1,Bzw2	bzw1a,bzw1b,bzw2
OG0001130	TSPAN13	TSPAN13,TSPAN31	TSPAN31,TSPAN31.1,tspan31-b	TSPAN13,TSPAN31	Tspan13,Tspan31	tspan13a,tspan13b,tspan31
OG0001131	AGR2,AGR3	AGR2,AGR3	AGR2,AGR3.1,AGR3.3	AGR2,AGR3	Agr2,Agr3	agr1,agr2
OG0001132	CLASP1,CLASP2	CLASP1,ENSG00000163539.18	CLASP1,CLASP1_1,CLASP2	CLASP1,CLASP2	Clasp2,ENSMUSG00000064302.14	clasp1a,clasp2
OG0001133	AMPH,BIN1	AMPH,BIN1	BIN1,BIN1.1,BIN1.3	AMPH,BIN1	Amph,Bin1	amph,bin1a
OG0001134	GLI2,GLI3	GLI2,GLI3	GLI2,GLI4	GLI2,GLI3	Gli2,Gli3	gli2a,gli2b,gli3
OG0001135	LRRC3B,LRRC3C	LRRC3,LRRC3B	LRRC3,LRRC3_1	LRRC3,LRRC3B	Lrrc3,Lrrc3b	lrrc3,lrrc3b,lrrc3ca
OG0001136	HOXA5,HOXB5	HOXA5,HOXB5	HOXA5,hoxa5a	HOXB5	Hoxa5,Hoxb5	hoxa5a,hoxb5a,hoxb5b
OG0001137	MPP2,MPP6	MPP2,PALS2	LOC116945111,MPP6	MPP2,PALS2	Mpp2,Pals2	mpp2b,mpp6a,mpp6b
OG0001138	C1QL1,C1QL3	C1QL1,ENSG00000165985.10	C1QL3,C1QL3.1	C1QL1,C1QL3	C1ql1,C1ql3	c1ql3a,c1ql3b
OG0001139	ARL8B,ARL8BL	ARL8A,ARL8B	ARL8B,arl8b,arl8ba	ARL8A	Arl8a,Arl8b	arl8a,arl8ba,arl8bb
OG0001140	CADPS,CADPS2	CADPS,CADPS2	CADPS,CADPS_1,CADPS_2	CADPS,CADPS2	ENSMUSG00000017978.19,ENSMUSG00000054423.15	cadpsa,cadpsb
OG0001141	FOXF1,FOXF2	FOXF1,FOXF2	FOXF1.2,LOC116955995	FOXF1,FOXF2	Foxf1,Foxf2	foxf1,foxf2a,foxf2b
OG0001142	ADCY2,ADCY7	ADCY2,ADCY7	ADCY2,ADCY2_1	ADCY2,ADCY7	Adcy2,Adcy7	adcy2a,adcy2b,adcy7
OG0001143	CBLN1,CBLN2	CBLN2,ENSG00000102924.12	CBLN1,CBLN1.1,CBLN1.2	CBLN1,CBLN2	Cbln1,Cbln2	cbln1,cbln2b
OG0001144	TMEFF1,TMEFF2	MSANTD3-TMEFF1,TMEFF1,TMEFF2	TMEFF1,TMEFF1.1	TMEFF1,TMEFF2	Tmeff1,Tmeff2	tmeff1b,tmeff2a
OG0001145	DNAH5,DNAH5L,DNAH8	DNAH5,DNAH8	DNAH5,DNAH5_1	DNAH5,DNAH8	Dnah5,Dnah8	dnah5,dnah5l
OG0001146	TSHZ1,TSHZ3	TSHZ1,TSHZ3	LOC116955976,tshz1-b	TSHZ1,TSHZ3	Tshz1,Tshz3	BX004838.1,tshz1,tshz3b
OG0001147	LDLRAD4,PMEPA1	LDLRAD4,PMEPA1	LDLRAD4,PMEPA1	LDLRAD4,PMEPA1	Ldlrad4,Pmepa1	ldlrad4a,ldlrad4b,pmepa1
OG0001148	GRIP1,GRIP2	GRIP1,GRIP2	GRIP1,GRIP1.1,GRIP2	GRIP1,GRIP2	Grip1,Grip2	grip1,grip2b
OG0001149	EYA1,EYA4	EYA1,EYA4	EYA1,EYA1.2	EYA1,EYA4	Eya1,Eya4	eya1,eya4
OG0001150	ATP6V1C1,ATP6V1C2	ATP6V1C1,ATP6V1C2	ATP6V1C1,ATP6V1C1_1	ATP6V1C1,ATP6V1C2	Atp6v1c1,Atp6v1c2	atp6v1c1a,atp6v1c1b
OG0001151	SAMD10,SAMD12	SAMD10,SAMD12	SAMD12	SAMD10,SAMD12	Samd10,Samd12	SAMD12,samd10a,samd10b
OG0001152	NAP1L1,NAP1L4	NAP1L1,NAP1L4	NAP1L1,NAP1L1.1	NAP1L1,NAP1L4	Nap1l1,Nap1l4	nap1l1,nap1l4b
OG0001153	SSTR4	SSTR1,SSTR4	SSTR1,SSTR1.1,SSTR1.2,SSTR1.3	SSTR1,SSTR4	ENSMUSG00000035431.5,Sstr4	sstr1a,sstr1b
OG0001154	NKX2-1,NKX2-4	NKX2-1,NKX2-4,SFTA3	TTF1.2	NKX2-1,NKX2-4	Nkx2-1,Nkx2-4	nkx2.1,nkx2.4a,nkx2.4b
OG0001155	MTA1,MTA3	MTA1,MTA3	MTA1,MTA1.1	MTA1,MTA3	Mta1,Mta3	mta1,mta3
OG0001156	UBR1,UBR2	UBR1,UBR2	UBR2,UBR2_1	UBR1,UBR2	Ubr1,Ubr2	BX248117.1,ubr1,ubr2
OG0001157	KCNH1,KCNH5	KCNH1,KCNH5	KCNH1,KCNH1_1	KCNH1,KCNH5	Kcnh1,Kcnh5	kcnh1a,kcnh1b,kcnh5b
OG0001158	HDAC2	HDAC1,HDAC2	HDAC1	HDAC1,HDAC2,LOC102121501,LOC102125090,LOC102132397,LOC123571162	Hdac1,Hdac2	hdac1
OG0001159	BRWD3,PHIP	BRWD3,PHIP	PHIP	BRWD3,LOC102145910	Brwd3,Phip	AL935333.1,BX322566.3,brwd3,phip
OG0001160	FKBP1B,FKBP1C	FKBP1B,FKBP1C	FKBP1A,LOC116941761	LOC102141598	Fkbp1b	fkbp1aa,fkbp1ab,fkbp1b
OG0001161	KLHL2,KLHL3	KLHL2,KLHL3	KLHL2	KLHL2,KLHL3	Klhl2,Klhl3	AL929044.1,BX323083.4,klhl2,klhl3
OG0001162	RAPGEF2,RAPGEF6	ENSG00000273217.1,RAPGEF2,RAPGEF6	RAPGEF2,RAPGEF2.1	RAPGEF2,RAPGEF6	Rapgef2,Rapgef6	rapgef2,rapgef6
OG0001163	PI4K2A,PI4K2B	ENSG00000249967.1,PI4K2A,PI4K2B	PI4K2A,PI4K2B	PI4K2A,PI4K2B	Pi4k2a,Pi4k2b	pi4k2a,pi4k2b
OG0001164	WNT5A,WNT5B	WNT5A,WNT5B	WNT5A,WNT5B.3,WNT5B.4	WNT5A,WNT5B	Wnt5a,Wnt5b	wnt5a,wnt5b
OG0001165	FOXI1,FOXI3	FOXI1	foxi1e	FOXI1	Foxi1	foxi1,foxi2,foxi3a,foxi3b
OG0001166	GFRA4	GFRA1,GFRA2	GFRA4	GFRA1,GFRA2	Gfra1,Gfra2	gfra1a,gfra1b,gfra2a,gfra2b,gfra4b
OG0001167	ATRN,ATRNL1	ATRN,ATRNL1	ATRN	ATRN,ATRNL1	Atrn,Atrnl1	atrn,atrnl1a,atrnl1b
OG0001168	NINJ2	NINJ1,NINJ2	NINJ1	NINJ1,NINJ2	Ninj1,Ninj2	BX323873.1,CU695020.3,NINJ1,haus7,ninj2
OG0001169	CELF1	CELF1,CELF2	CELF1,CELF2,celf1-a	CELF1,CELF2	Celf1,ENSMUSG00000002107.19	celf1,celf2
OG0001170	CRY2	CRY1,CRY2	CRY1	CRY1,CRY2	Cry1,Cry2	cry1a,cry1b,cry2,cry3a
OG0001171	HTR7	HTR7	HTR7	HTR7	Htr7	CR450836.2,CR555296.1,HTR7,htr7a,htr7b,htr7c
OG0001172	ADAP1,ADAP2,LOC100858460	ADAP1,ADAP2	ADAP1,ADAP1.1	ADAP1,ADAP2	Adap1,Adap2	adap2,zgc_92360
OG0001173	CWC22	CWC22	CWC22	CWC22	Cwc22,Cwc22rt1,Cwc22rt2,Cwc22rt3,Cwc22rt4,Cwc22rt5,Cwc22rt6,Cwc22rt7	cwc22
OG0001174	GORASP1,GORASP2	GORASP1,GORASP2	GORASP2,GORASP2.1	GORASP1,GORASP2	Gorasp1,Gorasp2	gorasp1a,gorasp1b,gorasp2
OG0001175	LRP1B	LRP1,LRP1B	LRP1,LRP1.1	LRP1,LRP1B	Lrp1,Lrp1b	BX005414.2,lrp1aa,lrp1ab,lrp1bb
OG0001176	PPARA,PPARD	PPARA,PPARD	PPARD.1	PPARA,PPARD	Ppara,Ppard	pparaa,pparab,pparda,ppardb
OG0001177	LEPROT,LEPROTL1	LEPROT,LEPROTL1	LEPROT,LEPROTL1,LEPROTL1.2	LEPROT,LEPROTL1	Leprot,Leprotl1	CABZ01044235.1,LEPROTL1
OG0001178	LOC107050992,RAVER2	ENSG00000161847.14,ENSG00000267303.1,RAVER2	RAVER1	RAVER1,RAVER2	Gm38431,Raver1,Raver2	raver1,raver2
OG0001179	TP63,TP73	ENSG00000078900.15,TP63	LOC116938055,TP53	TP63,TP73	Trp63,Trp73	tp63,tp73
OG0001180	EIF4A2	EIF4A1,EIF4A2	EIF4A2	EIF4A1,EIF4A2,LOC102146504	Eif4a1,Eif4a2	eif4a1a,eif4a1b,eif4a2
OG0001181	BHLHE41	BHLHE40,BHLHE41	BHLHE41.1,BHLHE41.2	BHLHE40,BHLHE41	Bhlhe40,Bhlhe41	bhlhe40,bhlhe41
OG0001182	PRKCI,PRKCZ	PRKCI,PRKCZ	PRKCI,PRKCI_1	PRKCI,PRKCZ	Prkci,Prkcz	prkci,prkcz
OG0001183	PFN2	PFN1,PFN2	PFN1,PFN2,PFN2.1	LOC102116008,PFN1,PFN2	Pfn1,Pfn2	pfn2,pfn2l
OG0001184	SERP1	SERP1,SERP2	SERP2,SERP2.1	SERP1,SERP2	Serp1,Serp2	SERP1,SERP2,serp1,serp2
OG0001185	TMOD2	TMOD2,TMOD3,TMOD4	TMOD1.1	TMOD2,TMOD3,TMOD4	Tmod2,Tmod3,Tmod4	tmod2,tmod4
OG0001186	CGNRHRL	GNRHR	GNRHR,GNRHR.1,GNRHR2	GNRHR	Gnrhr	CABZ01080434.1,gnrhr1,gnrhr2,gnrhr4
OG0001187	MAP2K1,MAP2K2	MAP2K1,MAP2K2	MAP2K1,MAP2K1_1	LOC102140855,MAP2K1	Map2k1,Map2k2	map2k1,map2k2a,map2k2b
OG0001188	FAM169A,FAM169B	FAM169A	FAM169A	FAM169A,LOC102124610	ENSMUSG00000074071.12,Fam169a	BX530059.1,fam169aa,fam169ab,fam169b
OG0001189	ESRP1,ESRP2	ESRP1,ESRP2	ESRP1,ESRP1_1	ESRP1,ESRP2	Esrp1,Esrp2	esrp1,esrp2
OG0001190	LOC100858381	C19orf12	CUNH19orf12	C19H19orf12	1600014C10Rik	C7H19orf12,CR385058.1,si_ch211-260e23.7,zgc_101715,zgc_112052
OG0001191	SIAH1,SIAH2	SIAH1,SIAH2	SIAH1,SIAH1.2	SIAH1,SIAH2	Siah1a,Siah1b,Siah2	siah1,siah2l
OG0001192	CDYL2	CDY1,CDY1B,CDY2A,CDY2B,CDYL,CDYL2	CDYL2	CDYL,CDYL2	Cdyl,Cdyl2	cdyl
OG0001193	SFMBT1,SFMBT2	SFMBT1,SFMBT2	SFMBT1,SFMBT1.1	SFMBT1,SFMBT2	Sfmbt1,Sfmbt2	SFMBT1,sfmbt1,sfmbt2
OG0001194	TWF2	TWF1,TWF2	TWF1,TWF2	LOC102144128,TWF1	Twf1,Twf2	twf1b,twf2a,twf2b
OG0001195	UBA7	UBA1,UBA7	UBA1,UBA1_1	UBA1,UBA7	Gm20661,Uba1,Uba1y,Uba7	uba1,uba7
OG0001196	RAF1	ARAF,RAF1	ARAF,BRAF.1	ARAF,RAF1	Araf,Raf1	araf,raf1a,raf1b
OG0001197	SLC26A6	ENSG00000170615.15,SLC26A6	SLC26A6,SLC26A6.1	SLC26A5,SLC26A6	Slc26a5,Slc26a6	si_ch211-117c9.2,slc26a5,slc26a6,slc26a6l
OG0001198	PDZRN3,PDZRN4	PDZRN3,PDZRN4	PDZRN3,PDZRN3_1	PDZRN3,PDZRN4	Pdzrn3,Pdzrn4	BX000434.2,BX640588.1,pdzrn3b
OG0001199	LAMB4,LOC101748153	LAMB2,LAMB4	LAMB2,LAMB2.1,LAMB2.3	LAMB2,LAMB4	Lamb2	lamb2,lamb2l,lamb4
OG0001200	SLIT2,SLIT3	ENSG00000184347.15,SLIT2	SLIT2,SLIT2.1	SLIT2,SLIT3	Slit2,Slit3	slit2,slit3
OG0001201	RPL3L	RPL3,RPL3L	LOC116958118,RPL3L	LOC102115335,LOC102119634,LOC102125863,RPL3,RPL3L	Rpl3,Rpl3l	rpl3
OG0001202	USP51	USP22,USP27X,USP51	USP22,USP22.1	USP22,USP27X,USP51	Usp22,Usp27x,Usp51	usp22
OG0001203	LLGL1,LLGL2	ENSG00000131899.12,ENSG00000284137.2,LLGL2	LLGL1,LLGL1_1	LLGL1,LLGL2	Llgl1,Llgl2	llgl1,llgl2
OG0001204	TAP2	ENSG00000250264.1,TAP2		TAP2	Tap2	tap2a
OG0001205	LOC418355	HAVCR1,HAVCR2		HAVCR1,HAVCR2	BC053393,Dppa1,Gm12169,Havcr1,Havcr2,Timd2	havcr2,timd4
OG0001206	FAM222A,FAM222B	FAM222A,FAM222B	LOC116939240	FAM222A,FAM222B	Fam222a,Fam222b	FAM222A,fam222a,fam222ba,fam222bb
OG0001207	CAMKK1,CAMKK2	CAMKK1,CAMKK2	CAMKK1	CAMKK1,CAMKK2	Camkk1,Camkk2	camkk1a,camkk1b
OG0001208	KBTBD11,KLHDC7A	KBTBD11,KLHDC7A	LOC116950558	KBTBD11,KLHDC7A	Kbtbd11,Klhdc7a	AL928723.2,kbtbd11,klhdc7a
OG0001209	DGUOK	DCK,DGUOK	DCK	DCK,DGUOK	Dck,Dguok	dck,dguok,zgc_110540
OG0001210	OGDH,OGDHL	OGDH,OGDHL	LOC116937525,OGDHL.1	OGDH,OGDHL	Ogdh,Ogdhl	ogdha,ogdhb,ogdhl
OG0001211	ADRA1A,ADRA1B	ADRA1A,ADRA1B	ADRA1A.1	ADRA1A,ADRA1B	Adra1a,Adra1b	adra1aa,adra1ba,adra1bb
OG0001212	SLC20A1	SLC20A1,SLC20A2	SLC20A2.1	SLC20A1,SLC20A2	Slc20a1,Slc20a2	slc20a1a,slc20a1b,slc20a2
OG0001213	SRSF4	SRSF4,SRSF6	SRSF5_1,SRSF6	LOC102115235,SRSF4,SRSF6	Srsf4,Srsf6	srsf4,srsf6a,srsf6b
OG0001214	BTG4	BTG3,BTG4	BTG4	BTG3,BTG4	Btg3,Btg4	btg3,btg4
OG0001215	BOC,CDON	BOC,CDON	BOC,CDON	BOC,CDON	Boc,Cdon	BX908388.3,boc,cdon
OG0001216	CRABP2	CRABP1,CRABP2	CRABP1	CRABP1,CRABP2,LOC102139154	Crabp1,Crabp2	crabp1a,crabp1b,crabp2a,crabp2b
OG0001217	FCRL4,LOC101748032	FCRL1,FCRL2,FCRL3,FCRL4		FCRL1,FCRL2,FCRL3,FCRL4	Fcrl1,Fcrl2,Fcrl5
OG0001218	GOLPH3,LOC107049174	GOLPH3,GOLPH3L	GOLPH3	GOLPH3,GOLPH3L	ENSMUSG00000046519.16,Golph3	ENSDARG00000044225.6,golph3,si_dkey-27b3.2
OG0001219	COL24A1,COL27A1	COL24A1,COL27A1	COL24A1,COL27A1	COL24A1,COL27A1	Col24a1,Col27a1	col24a1,col27a1b,si_dkey-21p1.3
OG0001220	RPS6KB1,RPS6KB2	RPS6KB1,RPS6KB2	RPS6KB2	RPS6KB1,RPS6KB2	Rps6kb1,Rps6kb2	BX000486.1,rps6kb1a,rps6kb1b
OG0001221	MASP1,MASP2	MASP1,MASP2	MASP1,MASP1.1,MASP1.2	LOC123570363,MASP1	Masp1,Masp2	masp1,masp2
OG0001222	DYSF,FER1L5,MYOF	DYSF,MYOF	DYSF,MYOF	DYSF,MYOF	Dysf,Myof	dysf,myof
OG0001223	PEX11A,PEX11B	PEX11A,PEX11B	PEX11B	PEX11A,PEX11B	Gm42957,Pex11a,Pex11b	pex11a,pex11b
OG0001224	GABPB2	GABPB1,GABPB2	GABPB1	GABPB1,GABPB2,LOC102143825	Gabpb1,Gabpb2	gabpb1,gabpb2a,gabpb2b
OG0001225	WNK4	ENSG00000196632.11,WNK4	LOC116951165,WNK1.1,WNK2	WNK3,WNK4	ENSMUSG00000041245.14,Wnk4	CABZ01069040.1,CU041388.2,wnk4b
OG0001226	B3GNT3	B3GNT3,B3GNT6	B3GNT3,B3GNT3.3	B3GNT3,B3GNT6	B3gnt3,B3gnt6	b3gnt3.1,b3gnt3.2,b3gnt3.3,b3gnt3.4
OG0001227	LOC107049826	GJD2	GJD2.1,GJD2.2,GJD2.3	GJD2	Gjd2	GJD2,gjd1a,gjd2b
OG0001228	RAD23A,RAD23B	RAD23A,RAD23B	RAD23B.1,RAD23B.2	RAD23A,RAD23B	Rad23a,Rad23b	rad23aa,rad23ab,rad23b
OG0001229	NACA,NACAD	NACA,NACA2	NACA,NACA_3	LOC102119294,NACA,NACA2	Naca,Nacad	naca,nacad
OG0001230	LOC107050028	ADCY5,ADCY6	ADCY5	ADCY5,ADCY6	Adcy5,Adcy6	adcy5,adcy6a,adcy6b
OG0001231	TNPO1,TNPO2	TNPO1,TNPO2	TNPO1	TNPO1,TNPO2	Tnpo1,Tnpo2	CR751565.1,TNPO2,tnpo1,tnpo2
OG0001232	RBM12B	RBM12,RBM12B	FIBH	LOC101926439,RBM12B	Gm28036,Rbm12,Rbm12b1,Rbm12b2	rbm12,rbm12b,zgc_153215
OG0001233	VAPA	VAPA,VAPB	VAPA	VAPA,VAPB	Vapa,Vapb	BX323459.2,top1mt,vapal,vapb
OG0001234	CPNE3	CPNE1,CPNE3	CPNE1,CPNE3.1,CPNE3.2	CPNE3	Cpne1,Cpne3	cpne1,cpne3
OG0001235	ATP6V1E1	ATP6V1E1,ATP6V1E2	ATP6V1E1,ATP6V1E1_1,ATP6V1E1_2	ATP6V1E1,ATP6V1E2,LOC102137390	Atp6v1e1,Atp6v1e2	atp6v1e1a,atp6v1e1b
OG0001236	EFEMP1	EFEMP1,EFEMP2	EFEMP2,EFEMP2.1,FBLN5	EFEMP1,EFEMP2	Efemp1,Efemp2	efemp2a,efemp2b,si_ch73-173h19.3
OG0001237	ES1ML1,ES1ML2	GATD3	GATD3B,GATD3B.1,LOC116947466	GATD3	Gatd3a	es1,gatd3a,si_ch211-153b23.5,zgc_162944
OG0001238	LOC107049680	ATP6V1B1,ATP6V1B2	ATP6V1B2,ATP6V1B2.1	ATP6V1B1,ATP6V1B2	Atp6v1b1,Atp6v1b2	atp6v1b2,atp6v1ba
OG0001239	GALNT18	GALNT18	GALNT18,GALNT18.1,GALNT18.2,GALNT18.3,GALNT18.4,GALNT18.5,GALNT18.6	GALNT18	Galnt18	galnt18a,galnt18b
OG0001240	PAPPA,PAPPA2	PAPPA,PAPPA2	LOC116944890,PAPPA	PAPPA,PAPPA2	Pappa,Pappa2	pappa2,pappaa,pappab
OG0001241	PCSK5,PCSK6	PCSK5,PCSK6	PCSK6,PCSK6.1	PCSK5,PCSK6	Pcsk5,Pcsk6	CR383678.1,pcsk5a,pcsk5b
OG0001242	SLC7A10	SLC7A10,SLC7A8	SLC7A8.1,SLC7A8.2	SLC7A10,SLC7A8	Slc7a10,Slc7a8	slc7a10a,slc7a8a,slc7a8b
OG0001243	PLXNB1	PLXNB1,PLXNB3	PLXNB1,PLXNB1.1,PLXNB3	PLXNB1,PLXNB3	Plxnb1,Plxnb3	plxnb1a,plxnb1b,plxnb3
OG0001244	LOC107057078	ACAD10,ACAD11	ACAD10,ACAD10_1,ACAD11	ACAD11	Acad10,Acad11,Acad12,Gm28305	BX005057.2,acad11
OG0001245	MYO1E	ENSG00000142347.19,MYO1E	MYO1E,MYO1E.1	MYO1E,MYO1F	Myo1e,Myo1f	myo1ea,myo1eb,myo1f
OG0001246	TKT	ENSG00000007350.17,TKT,TKTL2	TKT	TKT,TKTL1,TKTL2	Tkt,Tktl1,Tktl2	tkta,tktb
OG0001247	SHMT1	ENSG00000176974.21,ENSG00000284320.3,SHMT2	SHMT1,SHMT2	LOC102116725,SHMT1,SHMT2	Shmt1,Shmt2	shmt1,shmt2
OG0001248	STOM	STOM	STOM,STOM_1,STOM_3,STOM_4	LOC123575256,STOM	Stom	stom,stoml3b
OG0001249	PLPP7	PLPP6,PLPP7	PLPP6,PLPP7	PLPP6,PLPP7	Plpp6,Plpp7	PLPP7,plpp6,plpp7a
OG0001250	CSNK1D	CSNK1D,CSNK1E,TPTEP2-CSNK1E	CSNK1D,LOC116955997	CSNK1D	Csnk1d,Csnk1e	csnk1da,csnk1db,csnk1e
OG0001251	SPNS3	SPNS1,SPNS3	SPNS1,SPNS1.1	SPNS1,SPNS3	Spns1,Spns3	spns1,spns3
OG0001252	WNT2	WNT2,WNT2B	WNT2B	WNT2,WNT2B	Wnt2,Wnt2b	wnt2,wnt2ba,wnt2bb
OG0001253	TMCC2,TMCC3	TMCC2,TMCC3	LOC116952224,TMCC2	TMCC2,TMCC3	Tmcc2,Tmcc3	tmcc2,tmcc3
OG0001254	NUAK1,NUAK2	NUAK1,NUAK2	NUAK1.1	NUAK1,NUAK2	Nuak1,Nuak2	nuak1a,nuak1b,nuak2,si_ch211-117c9.1
OG0001255	GSK3B	ENSG00000288671.1,GSK3A,GSK3B	GSK3B	GSK3A,GSK3B	Gsk3a,Gsk3b	gsk3aa,gsk3ab,gsk3ba,gsk3bb
OG0001256	IGSF10,MXRA5	IGSF10,MXRA5	LOC116938045,LOC116954502,MXRA5	IGSF10,MXRA5	Igsf10	igsf10,mxra5a,mxra5b
OG0001257	TRPC4,TRPC5	TRPC4,TRPC5	TRPC4,TRPC4_1	TRPC4,TRPC5	Trpc4,Trpc5	trpc4b,trpc5a,trpc5b
OG0001258	SLC25A28,SLC25A37	SLC25A28,SLC25A37	SLC25A37	SLC25A28,SLC25A37	Gm16867,Slc25a28,Slc25a37	slc25a28,slc25a37
OG0001259	NT5C1A,NT5C1B	NT5C1A,NT5C1B,NT5C1B-RDH14	NT5C1A,NT5C1A_1	NT5C1A,NT5C1B	Nt5c1a,Nt5c1b	nt5c1ab,nt5c1bb
OG0001260	GPD1L,GPD1L2	GPD1,GPD1L	GPD1,GPD1L	GPD1	Gpd1,Gpd1l	gpd1a,gpd1b,gpd1c,gpd1l
OG0001261	GPR37L1	GPR37,GPR37L1	GPR37	GPR37,GPR37L1	Gpr37,Gpr37l1	gpr37a,gpr37b,gpr37l1a,gpr37l1b
OG0001262	CNIH3	CNIH2,CNIH3	CNIH1_1,CNIH1_3	CNIH2,CNIH3	Cnih2,Cnih3	cnih2,cnih3
OG0001263	FRK	FRK,PTK6	SRK2,SRK2.1,SRK2.2,SRK2.3	FRK,PTK6	Frk,Ptk6	frk,ptk6b
OG0001264	GABRR1,GABRR2	ENSG00000146276.12,GABRR2	GABRR2	GABRR1,GABRR2	Gabrr1,Gabrr2	GABRR1,gabrr1,gabrr2a,gabrr2b
OG0001265	PPP4R3A,PPP4R3B	PPP4R3A,PPP4R3B,PPP4R3C	PPP4R3A,PPP4R3A.1	PPP4R3A,PPP4R3B,PPP4R3C	Ppp4r3a,Ppp4r3b	smek1
OG0001266	RUFY2	RUFY1,RUFY2	RUFY2	RUFY1,RUFY2	Rufy1,Rufy2	rufy1,rufy2
OG0001267	PLK2,PLK3	PLK2,PLK3	PLK3	PLK2,PLK3	Plk2,Plk3	plk2a,plk2b,plk3
OG0001268	FAM168B	FAM168A,FAM168B	FAM168B,FAM168B.1	FAM168A,FAM168B	Fam168a,Fam168b	fam168a,fam168b
OG0001269	FBP2	FBP1,FBP2	FBP1,FBP2	FBP1,FBP2	Fbp1,Fbp2	fbp1a,fbp1b,fbp2
OG0001270		TRAV22			Trav13-1,Trav13-2,Trav13-4-dv7,Trav13-5,Trav13d-1,Trav13d-2,Trav13d-3,Trav13d-4,Trav13n-1,Trav13n-2,Trav13n-3,Trav13n-4
OG0001271		OR5T1,OR5T3		LOC102143019,LOC102143431	Or5t15,Or5t16,Or5t17,Or5t18,Or5t5,Or5t7,Or5t9
OG0001272		RDH13	RDH13	RDH13	Rdh13
OG0001273		LENG1		LENG1	Leng1	leng1
OG0001274		ENSG00000274144.4,ENSG00000274651.4,ENSG00000274894.4,ENSG00000275117.4,ENSG00000276421.4,ENSG00000277154.4,ENSG00000277707.4,ENSG00000277953.4,PRPF31		PRPF31	Prpf31	prpf31
OG0001275		ENSG00000283231.3,ENSG00000283292.1,HNRNPCL1,HNRNPCL2,HNRNPCL3,HNRNPCL4
OG0001276		GNL1	GNL1	GNL1	Gnl1	gnl1
OG0001277		NEU1	NEU1,NEU1_1	NEU1	Neu1	neu1
OG0001278		ENSG00000108379.10,WNT3,WNT3A	WNT3,WNT3_1	WNT3,WNT3A	Wnt3,Wnt3a	wnt3,wnt3a
OG0001279		CLIC1	CLIC5.3	CLIC1,LOC102117715,LOC102119982	Clic1	clic1
OG0001280		UBE2L5,UBE2L6	UBE2L3,UBE2L3.1	LOC102136740,UBE2L3,UBE2L5,UBE2L6	Ube2l3,Ube2l6	ube2l3a,ube2l3b
OG0001281		GPX3,GPX5,GPX6	GPX3	GPX3,GPX5,GPX6	Gpx3,Gpx5,Gpx6	gpx3
OG0001282		DHRS2,DHRS4,DHRS4L2,ENSG00000284807.2	DHRS4	DHRS2,DHRS4,LOC102131691,LOC102133331,LOC123574698	Dhrs2,Dhrs4	dhrs4
OG0001283		AKR1C1,AKR1C2,AKR1C3,AKR1C4,AKR1C8		AKR1C1,AKR1C4,HSD17B5,LOC102116465,LOC102116844,LOC102141103,LOC102143072,LOC102144231
OG0001284		MSX1,MSX2	MSX2,MSX2.1	MSX1,MSX2	Msx1,Msx2,Msx3	msx1a,msx1b,msx2b,msx3
OG0001285		NPY,PYY	NPY,PYY,PYY.1	LOC123569503,NPY,PYY	Npy,Pyy	npy,pyya,pyyb
OG0001286		CT45A1,CT45A10,CT45A2,CT45A3,CT45A5,CT45A6,CT45A7,CT45A8,CT45A9		CT45A10,LOC102129453,LOC102146814	Ct45a
OG0001287		CHP1,CHP2,ENSG00000273398.6	CHP1,CHP1_1	CHP1,CHP2	Chp1,Chp2,Ppp3r2	chp1,chp2
OG0001288		CHRNB2,CHRNB4	CHRNB4,CHRNB4.1	CHRNB2,CHRNB4	Chrnb2,Chrnb4	chrnb2,chrnb4,chrnb5a,chrnb5b
OG0001289		FPR1,FPR2,FPR3		FPR1,FPR2,FPR3	Fpr-rs3,Fpr-rs4,Fpr-rs6,Fpr-rs7,Fpr1,Fpr2,Fpr3
OG0001290		GBGT1	A3GALT2.1	GBGT1	Gbgt1	GBGT1,abo,gbgt1l1,gbgt1l2,gbgt1l3,gbgt1l4,si_ch211-287c22.1,si_dkey-110k5.10
OG0001291		CGB1,CGB2,CGB3,CGB5,CGB7,CGB8,ENSG00000267335.2,LHB		LHB,LOC102137201,LOC102137969,LOC102138598	Lhb
OG0001292		RAB1A,RAB1B	RAB1A	LOC102128653,LOC102139586,RAB1A,RAB1B	Rab1a	rab1aa,rab1ab,rab1ba,rab1bb
OG0001293		ENSG00000286137.2,SPDYE10,SPDYE11,SPDYE12,SPDYE13,SPDYE15,SPDYE17,SPDYE3,SPDYE8,SPDYE9		LOC102118303,LOC102138097,LOC102142413
OG0001294		NBPF4,NBPF6		LOC102118288,LOC102119904,LOC102127036,LOC102137933,LOC102143181,LOC102143715,LOC102144343,LOC102146482,LOC107126513,NBPF1,NBPF11
OG0001295		NEU3	LOC116952503,LOC116952583	NEU3	Neu3	neu3.1,neu3.2,neu3.3,neu3.4,neu3.5
OG0001296		CYP4A11,CYP4A22		CYP4A11,LOC102123589,LOC123568749	Cyp4a10,Cyp4a12a,Cyp4a12b,Cyp4a14,Cyp4a29,Cyp4a30b,Cyp4a31,Cyp4a32
OG0001297			LOC116936904,LOC116936905,LOC116936907,LOC116936908,LOC116936909,LOC116936911,LOC116936914,LOC116936915,LOC116936916,LOC116936918,LOC116958759,ZNF146.14,ZNF84
OG0001298			ZP2.1,ZP4,ZP4.1,ZP4.10,ZP4.11,ZP4.12,ZP4.2,ZP4.3,ZP4.5,ZP4.6,ZP4.7,ZP4.8,ZP4.9
OG0001299			CADM2.1,LOC116937264,LOC116937299,LOC116937315,LOC116937319,LOC116937320,LOC116937367,LOC116937368,LOC116937864,LOC116938341,LOC116938374,LOC116938379,MYBBP1A_1
OG0001300						BX901889.1,BX901889.2,BX901889.3,BX901889.4,BX901889.5,CU571384.1,tradv18.0,tradv27.0,tradv29.0,tradv30.0.1,tradv30.0.6,tradv31.0,tradv41.0
OG0001301						pimr180,pimr181,pimr182,pimr183,pimr184,pimr185,pimr186,pimr187,pimr188,pimr189,pimr190,pimr191,si_ch211-198e20.10
OG0001302						BX571826.1,cxcr3.1,si_dkey-11o1.2,si_dkey-11o1.3,si_dkey-11o1.6,si_dkey-11o1.7,si_dkey-250k15.10,si_dkey-250k15.7,si_dkey-250k15.9,si_dkeyp-97a10.3,zgc_198329
OG0001303						CR392036.1,CR626941.1,CR753886.1,FO704779.1,si_ch1073-365p7.2,si_ch211-214j24.15,si_dkey-110g7.8,si_dkey-185m8.2,si_dkey-23k10.5,zgc_113442,zgc_136870,zgc_158417
OG0001304	FAM155A,FAM155B	NALF1,NALF2	FAM155A	NALF1,NALF2	Nalf1,Nalf2	fam155a,fam155b
OG0001305	GSTT1L	GSTT1	GSTT1,Gstt3	LOC102142998	Gm20441,Gstt1,Gstt3	gstt1a,gstt1b
OG0001306	FGF6	FGF4,FGF6	FGF4,fgf4-a.1	FGF4,FGF6	Fgf4,Fgf6	fgf4,fgf6a,fgf6b
OG0001307	GRIN3A,GRIN3B	GRIN3A,GRIN3B	LOC116951983	GRIN3A,GRIN3B	Grin3a,Grin3b	grin3a,grin3ba,grin3bb
OG0001308	FAM78A,FAM78B	FAM78A,FAM78B	FAM78B	FAM78A,FAM78B	Fam78a,Fam78b	fam78ab,fam78ba,fam78bb
OG0001309	PPA1	PPA1,PPA2	PPA1,PPA1.1	LOC102143475,PPA1,PPA2	Ppa1,Ppa2	ppa1a,ppa1b
OG0001310	LIMD1,WTIP	LIMD1,WTIP	LIMD1,TRIP6.1,WTIP	LIMD1	Limd1,Wtip	CABZ01043952.1,wtip
OG0001311	SNTB1,SNTB2	SNTB1,SNTB2	SNTB1	SNTB1,SNTB2	Sntb1,Sntb2	sntb1,sntb2
OG0001312	MMEL1	MME,MMEL1	MME,MME.1,MME.2	MME,MMEL1	ENSMUSG00000058183.15,Mme	mmel1
OG0001313	GNA12,GNA13	GNA12,GNA13	GNA13	GNA12,GNA13	Gna12,Gna13	gna12a,gna13a,gna13b
OG0001314	KLC4	KLC2,KLC4	KLC1,KLC1_1,KLC1_2	KLC2,KLC4	Klc2,Klc4	klc1a,klc4
OG0001315	RPS25	RPS25	RPS25.1,RPS25.2	LOC102119498,LOC102122078,LOC102126785,LOC102146749,RPS25	Rps25	rps25
OG0001316	MSLN,MSLNL	ENSG00000162006.9		LOC102130068	Mslnl	CABZ01052573.1,mslna,si_ch211-188p14.2,si_ch211-188p14.3,si_ch211-188p14.4,si_ch211-188p14.5
OG0001317	GAREM1,GAREM2	GAREM1,GAREM2	LOC116941568,LOC116942506	GAREM1,GAREM2	Garem1,Garem2	garem,gareml
OG0001318	TVP23A	TVP23A,TVP23B,TVP23C,TVP23C-CDRT4	TVP23B	LOC102138187,LOC102140095,TVP23A	Tvp23a,Tvp23b	tvp23b
OG0001319	MRPS36	MRPS36	MRPS36	LOC102117649,LOC102120657,LOC102121346,LOC123569116,MRPS36	Mrps36	mrps36
OG0001320	LAMC1,LAMC3	LAMC1,LAMC3	LAMC1,LAMC1_2	LAMC1,LAMC3	Lamc1,Lamc3	lamc1,lamc3
OG0001321	GNG12,GNG7	GNG12,GNG7	GNG7	GNG12,GNG7	ENSMUSG00000048240.15,Gng12	GNG12,gng7,si_dkey-44g17.6
OG0001322	UNC119,UNC119B	UNC119,UNC119B	UNC119B	UNC119,UNC119B	Unc119,Unc119b	unc119.1,unc119a,unc119b
OG0001323	KCNK16,KCNK17,KCNK4	KCNK16,KCNK17	KCNK16.1,KCNK2,KCNK5	KCNK16,KCNK17	Kcnk16	kcnk17
OG0001324	KCNK12,KCNK13	KCNK12,KCNK13	KCNK13	KCNK12,KCNK13	Kcnk12,Kcnk13	KCNK12,kcnk13a,kcnk13b
OG0001325	CC2D1B,LOC101748080	CC2D1A,CC2D1B	CC2D1A	CC2D1A,CC2D1B	Cc2d1a,Cc2d1b	CC2D1A,cc2d1b
OG0001326	ADSS,ADSSL1	ADSS2,ENSG00000185100.11	ADSS2	ADSS1,ADSS2	Adss,Adssl1	adss1,adss2,adssl
OG0001327	EAF1,EAF2	EAF1,EAF2	EAF1	EAF1,EAF2	Eaf1,Eaf2	eaf1,eaf2
OG0001328	GK	GK,GK2,GK3	GK	GK,GK2,LOC101925239	Gk,Gk2,Gykl1	ENSDARG00000053456.7
OG0001329	ME3	ENSG00000151376.18,ME1	ME1,ME1.1	ME1,ME3	Me1,Me3	CABZ01025780.1,me1,me3
OG0001330	KCNB1,KCNB2	KCNB1,KCNB2	KCNB1.3	KCNB1,KCNB2	Kcnb1,Kcnb2	KCNB2,kcnb1
OG0001331	RPL36A	RPL36A,RPL36AL	RPL36A	LOC102122786,LOC102125097,RPL36AL	Gm6525,Rpl36a,Rpl36a-ps1,Rpl36al	rpl36a
OG0001332	P2RY2,P2RY4	P2RY2,P2RY4	P2RY4.1	P2RY2,P2RY4	P2ry2,P2ry4	p2ry2.1,p2ry2.2,p2ry2.3
OG0001333	DCLK1,DCLK2	DCLK1,DCLK2	DCLK1	DCLK1,DCLK2	Dclk1,Dclk2	dclk1a,dclk1b,dclk2a
OG0001334	KL,KLB	KL,KLB	KLB,KLB_1	KL,KLB	Kl,Klb	kl,klb
OG0001335	IPO7,IPO8	IPO7,IPO8	IPO7,IPO7_1	IPO7,IPO8	Ipo7,Ipo8	ipo7,ipo8
OG0001336	GLB1,GLB1L	GLB1,GLB1L	GLB1,GLB1.1	GLB1,GLB1L	Glb1,Glb1l	glb1,glb1l
OG0001337	WWTR1	WWTR1,YAP1	YAP1,YAP1.1	WWTR1,YAP1	Wwtr1,Yap1	wwtr1,yap1
OG0001338	TLN1,TLN2	ENSG00000137076.21,TLN2	TLN2,TLN2_1	TLN1,TLN2	Tln1,Tln2	tln1,tln2a
OG0001339	NPBWR1,NPBWR2	NPBWR1,NPBWR2	NPBWR1,NPBWR1.1,NPBWR1.2	NPBWR1,NPBWR2	Npbwr1	npbwr2a
OG0001340	CAP1,CAP2	CAP1,CAP2	CAP1,CAP1.1	CAP1,CAP2	Cap1,Cap2	cap1,cap2
OG0001341	S100A1,S100Z	S100A1,S100Z	S100A1	S100A1	S100a1,S100z	s100a1,s100a10a,s100a10b,s100z
OG0001342	LOC100858293,LOC101751681,RDH8	RDH8	RDH8	RDH8	Rdh8	ENSDARG00000099217.2,rdh8a,rdh8b,zgc_109982,zmp_0000001048
OG0001343	LOC100857191	CCL21		CCL21	Ccl21a,Ccl21b,Ccl21d,Gm10591,Gm13304	ccl19a.2,ccl19b,ccl25a,ccl25b
OG0001344	SLC12A1,SLC12A2	SLC12A1,SLC12A2	SLC12A2,SLC12A2_1	SLC12A1,SLC12A2	Slc12a1,Slc12a2	slc12a1,slc12a2
OG0001345	AP1B1,AP2B1	AP1B1,AP2B1	AP1B1,AP1B1.1	AP1B1,AP2B1	Ap1b1,Ap2b1	ap1b1,ap2b1
OG0001346	AGPAT3,AGPAT4	AGPAT3,AGPAT4	AGPAT3,AGPAT3_1	AGPAT3,AGPAT4	Agpat3,Agpat4	agpat3,agpat4
OG0001347	PROK1,PROK2	PROK1,PROK2	LOC116942405	PROK1,PROK2	Prok1,Prok2	prok1,prok2
OG0001348	GREB1,GREB1L	GREB1,GREB1L	GREB1L	GREB1,GREB1L	Greb1,Greb1l	BX005010.1,greb1,greb1l
OG0001349	GNPDA2	GNPDA1,GNPDA2	GNPDA2	GNPDA1,GNPDA2	Gnpda1,Gnpda2	gnpda1,gnpda2
OG0001350	FRMD1,FRMD6	FRMD1,FRMD6	FRMD6,FRMD6_1,LOC116947108	FRMD1,FRMD6	Frmd6	FRMD1,frmd6
OG0001351	ZCCHC11,ZCCHC6	TUT4,TUT7	TUT4	TUT4,TUT7	Gm49354,Tut4,Tut7	CABZ01032476.1,CABZ01065131.1
OG0001352	UGGT1,UGGT2	ENSG00000102595.21,UGGT1	LOC116958063	UGGT1,UGGT2	Uggt1,Uggt2	BX537139.3,uggt1,uggt2
OG0001353	ZFR,ZFRL1	ZFR,ZFR2	LOC116954933	ZFR,ZFR2	Zfr,Zfr2	zfr,zfr2
OG0001354	PDE8A,PDE8B	PDE8A,PDE8B	PDE8B,PDE8B_1	PDE8A,PDE8B	Pde8a,Pde8b	pde8b
OG0001355	CREBBP,EP300	CREBBP,EP300	CREBBP	EP300,LOC102135037	Crebbp,Ep300	AL953841.4,crebbpa,ep300b
OG0001356	ELFN1,ELFN2	ELFN1,ELFN2	LOC116956023	ELFN1,ELFN2	Elfn1,Elfn2	ELFN2,elfn1b,elfn2a
OG0001357	GYS2,LOC107050456	GYS1,GYS2	GYS1,GYS1_1	GYS1,GYS2	Gys1,Gys2	gys1,gys2
OG0001358	PLA2G10,PLA2G10L,PLA2G2E	PLA2G10,PLA2G2A,PLA2G2E	LOC116946991	LOC102120351	Pla2g10,Pla2g2e	zgc_92162
OG0001359	BCL9,BCL9L	BCL9,BCL9L	BCL9L,LOC116948104	BCL9,BCL9L	Bcl9,Bcl9l	bcl9,bcl9l
OG0001360	KATNA1,KATNAL1	KATNA1,KATNAL1	KATNAL1	KATNA1,KATNAL1	ENSMUSG00000041298.16,ENSMUSG00000106892.2,Katna1	katna1,katnal1
OG0001361	WASF3,WASF3L	WASF3	WASF2	WASF3	Wasf3	si_ch73-362m14.4,wasf3a,wasf3b,zgc_109889
OG0001362	TRIM2,TRIM3	ENSG00000288637.1,TRIM2,TRIM3	TRIM2	TRIM2,TRIM3	Trim2,Trim3	trim2a,trim3b
OG0001363	LOC112533499,MOGAT1,MOGAT2	MOGAT1,MOGAT2	MOGAT2	MOGAT1,MOGAT2	Mogat1,Mogat2	mogat2,mogat3a
OG0001364	GIMAP5L,GIMAP7L2,GIMAP7L5,GIMAP7L6,GIMAP8L1,LOC107049096,LOC107052493,LOC107052494,LOC112529948,LOC112531693,LOC112531694,LOC112531695
OG0001365	NKIRAS1	NKIRAS1,NKIRAS2	NKIRAS1,NKIRAS1.1	NKIRAS1,NKIRAS2	Nkiras1,Nkiras2	BX901973.1,nkiras1,nkiras2
OG0001366	CHST8,CHST9	CHST8,CHST9	CHST8.1,CHST8.3,CHST9	CHST8,CHST9	Chst8,Chst9	CHST8
OG0001367	RHPN1,RHPN2	RHPN1,RHPN2	RHPN2,RHPN2.1	RHPN1,RHPN2	ENSMUSG00000030494.14,Rhpn1	rhpn1,rhpn2
OG0001368	CLIP4	CLIP3,CLIP4	CLIP3,CLIP3.1	CLIP3,CLIP4	Clip3,Clip4	CU915775.1,clip3,zgc_103755
OG0001369	RIMS1,RIMS2,RIMS3	RIMS3	RIMS2.1	RIMS1,RIMS2,RIMS3	Rims3	rims1b,rims2a,rims3
OG0001370	SMARCA1,SMARCA5	SMARCA1,SMARCA5	SMARCA5,SMARCA5_1	SMARCA1,SMARCA5	Smarca1,Smarca5	smarca1,smarca5
OG0001371	ANKHD1,ANKRD17	ANKHD1,ANKHD1-EIF4EBP3,ANKRD17	ANKRD17	ANKRD17,LOC102123956	Ankhd1,ENSMUSG00000055204.16,Maskbp3	ankhd1
OG0001372	LMO1,LMO3	LMO1	LMO3,LMO3.1	LMO1,LMO3	Lmo1,Lmo3	lmo1,lmo3
OG0001373	BEST1,BEST2	BEST1,BEST2	BEST2,BEST2.1	BEST1,BEST2	Best1,Best2	best1,best2
OG0001374	HEATR5A,HEATR5B	HEATR5A,HEATR5B	HEATR5B	HEATR5A,HEATR5B	Heatr5a,Heatr5b	BX465838.3,heatr5a,heatr5b
OG0001375	ADAM15,ADAM5P,ADAM9,LOC100858347	ADAM9	ADAM9,ADAM9.1,ADAM9.2	ADAM9	ENSMUSG00000031555.16	adam9
OG0001376	NBEAL1,NBEAL2	NBEAL1,NBEAL2	NBEAL1	NBEAL1,NBEAL2	Nbeal1,Nbeal2	nbeal1,nbeal2
OG0001377	METTL8	METTL2A,METTL2B,METTL8	Mettl2	METTL2A,METTL8	Mettl2,Mettl8	mettl2a,mettl8
OG0001378	DPP10,DPP6	DPP10,DPP6	DPP10,DPP10_1,DPP10_2	DPP10,DPP6	Dpp10,Dpp6	dpp6a
OG0001379	KCNMB2	ENSG00000275163.1,KCNMB2,KCNMB3	KCNMB3	KCNMB2,KCNMB3	ENSMUSG00000037610.16,Kcnmb3	ENSDARG00000063129.7,KCNMB2,kcnmb2
OG0001380	CAPNS2	CAPNS1,CAPNS2	CAPNS1,CAPNS1.1	CAPNS1,CAPNS2,LOC102131455	Capns1,Capns2	capns1a,capns1b
OG0001381	NETO1,NETO2	NETO1,NETO2	NETO2	NETO1,NETO2	Neto1,Neto2	neto1l,neto2b
OG0001382	UNC45A,UNC45B	UNC45A,UNC45B	UNC45B,UNC45B_1	UNC45A,UNC45B	Unc45a,Unc45b	unc45a,unc45b
OG0001383	ULK1,ULK2	ULK1,ULK2	LOC116937355	ULK1,ULK2	Ulk1,Ulk2	ulk1a,ulk1b,ulk2
OG0001384	DOC2B	DOC2A,DOC2B	DOC2B	DOC2A,DOC2B	Doc2a,Doc2b	doc2a,doc2b
OG0001385	MED13,MED13L	MED13,MED13L	LOC116950308	MED13,MED13L	Med13,Med13l	med13a,med13b
OG0001386	LOC428144	TRHR	TRHR,TRHR_1	TRHR	Trhr,Trhr2	CABZ01084942.1,trhr2,trhra,trhrb
OG0001387	NKX3-1	NKX3-1,NKX3-2	NKX3-2	NKX3-1,NKX3-2	Nkx3-1,Nkx3-2	nkx3-1,nkx3-2,nkx3.3
OG0001388	SLC18A1,SLC18A2	SLC18A1,SLC18A2	SLC18A2,SLC18A2.1	SLC18A1,SLC18A2	Slc18a1,Slc18a2	SLC18A1,slc18a2
OG0001389	CTPS1,CTPS2	CTPS1,CTPS2	CTPS1	CTPS1,CTPS2	Ctps,Ctps2	ctps1a,ctps1b
OG0001390	FBXL2,FBXL20	ENSG00000153558.16,FBXL20	FBXL20,FBXL20_1	FBXL2,FBXL20	Fbxl2,Fbxl20	fbxl2,fbxl20
OG0001391	ST8SIA5	ST8SIA5,ST8SIA6	LOC116937811,ST8SIA5	ST8SIA5,ST8SIA6	St8sia5,St8sia6	CR847792.1,st8sia5,st8sia6
OG0001392	CDC14B	CDC14A,CDC14B,CDC14C	CDC14A	CDC14A,CDC14B,CDC14C	Cdc14a,Cdc14b	cdc14ab,cdc14b
OG0001393	MEF2A,MEF2C	ENSG00000081189.16,MEF2A	LOC116940099	MEF2A,MEF2C	Mef2a,Mef2c	mef2aa,mef2ca,mef2cb
OG0001394	GGA1,GGA3	GGA1,GGA3	GGA1	GGA1,GGA3	Gga1,Gga3	gga1,gga3b
OG0001395	PNPLA6,PNPLA7	PNPLA6,PNPLA7	PNPLA7	PNPLA6,PNPLA7	Pnpla6,Pnpla7	pnpla6,pnpla7a,pnpla7b
OG0001396	DCAF8	DCAF8,DCAF8L1,DCAF8L2	DCAF8	DCAF8,DCAF8L1,LOC102129196	Dcaf8,Dcaf8l	dcaf8
OG0001397	LOC107049971	SLC22A10,SLC22A24,SLC22A25,SLC22A9		LOC102123676	Slc22a19,Slc22a26,Slc22a27,Slc22a28,Slc22a29,Slc22a30
OG0001398	FGF12,FGF14	ENSG00000102466.16,FGF12	LOC116938463	FGF12,FGF14	Fgf12,Fgf14	fgf12a,fgf12b,fgf14
OG0001399	GPC4,GPC6	ENSG00000183098.11,GPC4	GPC6,GPC6.2	GPC4,GPC6	Gpc4,Gpc6	gpc4,gpc6a
OG0001400	LOC107051009,TSC22D1,TSC22D3	TSC22D3	TSC22D4	TSC22D1,TSC22D3	Tsc22d3	TSC22D3,tsc22d3,zgc_65895
OG0001401	AMIGO2,LOC107051419	AMIGO1,AMIGO2	AMIGO1,AMIGO2,AMIGO2.1	AMIGO1,AMIGO2	Amigo1,Amigo2	amigo1
OG0001402	LIMK1,LIMK2	LIMK1,LIMK2	LIMK1	LIMK1,LIMK2	Limk1,Limk2	limk1a,limk1b,limk2
OG0001403	CRYBB2	CRYBB2,CRYBB3	CRYBB1	CRYBB3,LOC102116103,LOC102143750	Crybb2,Crybb3	crybb1l3,crybb2,crybb3
OG0001404	CDK2AP1,CDK2AP2	CDK2AP1,CDK2AP2	CDK2AP1	CDK2AP1,CDK2AP2	Cdk2ap1,Cdk2ap1rt,Cdk2ap2	CDK2AP1,cdk2ap2
OG0001405	TMEM120A,TMEM120B	TMEM120A,TMEM120B	TMEM120B,TMEM120B.1	TMEM120A	Tmem120a,Tmem120b	tmem120a,tmem120b
OG0001406	TPST1,TPST2	TPST1,TPST2	TPST1,TPST1_1	TPST1,TPST2	Tpst1,Tpst2	tpst1,tpst1l
OG0001407	DERL2,DERL3	DERL2,DERL3	DERL2	DERL3	Derl2,Derl3	derl2,derl3
OG0001408	FAM109A,FAM109B	PHETA1,PHETA2	PHETA1	PHETA1,PHETA2	Pheta1,Pheta2	si_ch211-193c2.2
OG0001409	MLXIP,MLXIPL	ENSG00000175727.14,MLXIP,MLXIPL	MLXIP	LOC102135300,MLXIPL	Mlxip,Mlxipl	mlxip,mlxipl
OG0001410	MMP17	MMP17,MMP25	MMP17,MMP25	MMP17,MMP25	Mmp17,Mmp25	mmp17a,mmp25a,mmp25b
OG0001411	CLTC,CLTCL1	CLTC,CLTCL1	CLTC	CLTC,CLTCL1	Cltc	cltca,cltcb,cltcl1
OG0001412	NAMPT	NAMPT	NAMPT,NAMPT.1	NAMPT	Nampt	AL935027.1,BX248331.1,BX248331.3,CT033790.1,nampta,namptb
OG0001413	PMPCB,UQCRC1	ENSG00000105819.14,UQCRC1	LOC116951246	LOC102117433,PMPCB	Pmpcb,Uqcrc1	pmpcb,uqcrc1
OG0001414	TNS3	TNS1,TNS3	TNS2.1,TNS3,TNS3.2	TNS1,TNS3	Tns1,Tns3	tns1b,tns3.2
OG0001415	GMPR	GMPR,GMPR2	GMPR2,GMPR2.1	GMPR,GMPR2	Gmpr,Gmpr2	gmpr,gmpr2
OG0001416	LOC107051674,LOC107054872,SYCP2,SYCP2L	ENSG00000153157.13,SYCP2	SYCP2	SYCP2,SYCP2L	Sycp2,Sycp2l	sycp2
OG0001417	INTS6,INTS6L	INTS6,INTS6L	INTS6	INTS6,INTS6L	Ints6,Ints6l	ints6,ints6l
OG0001418	BMPR1A,BMPR1B	BMPR1B,ENSG00000107779.14	BMPR1B	BMPR1A,BMPR1B	Bmpr1a,Bmpr1b	bmpr1aa,bmpr1ba
OG0001419	ING1,ING2	ING1,ING2	ING1	ING1,ING2	Ing1,Ing2	ing1,ing2,ing5b
OG0001420	MAML1,MAML3	MAML1,MAML3	ARID1B	MAML1,MAML3	Maml1,Maml3	maml1,maml3
OG0001421	TRA2A,TRA2B	TRA2A,TRA2B	TRA2A,TRA2A.1	TRA2A,TRA2B	Tra2a,Tra2b	tra2a,tra2b
OG0001422	KCTD12	KCTD12	KCTD12	KCTD12	Kctd12,Kctd12b	kctd12.1,kctd12.2,kctd12b
OG0001423	TCF12,TCF4Z	TCF12,TCF4	TCF12,TCF12.1	TCF12,TCF4	Tcf12,Tcf4	TCF4,tcf12
OG0001424	HINT2Z	HINT1,HINT2	HINT1,LOC116941955	HINT1,HINT2	Hint1,Hint2	hint1,hint2
OG0001425	GPBP1,GPBP1L1	GPBP1,GPBP1L1	GPBP1	GPBP1,GPBP1L1	Gm49496,Gpbp1,Gpbp1l1	gpbp1l1
OG0001426	DCUN1D2	DCUN1D1,DCUN1D2	DCUN1D1	DCUN1D1	Dcun1d1,Dcun1d2,Tes3-ps	dcun1d1,dcun1d2a,dcun1d2b
OG0001427	GAS6,PROS1	GAS6,PROS1	PROS1,PROS1.1	GAS6,PROS1	Gas6,Pros1	gas6,pros1
OG0001428	ABHD1,ABHD3	ABHD1,ABHD3	ABHD3,ABHD3.1,LOC116941743	ABHD1,ABHD3	Abhd1,Abhd3	abhd3
OG0001429	PELI1,PELI2	PELI1,PELI2	PELI2	PELI1,PELI2	Peli1,Peli2	peli1b,peli2
OG0001430	LAMP2	ENSG00000005893.16,LAMP1	LAMP1.1	LAMP1,LAMP2	Lamp1,Lamp2	FO681286.1,lamp1a,lamp1b,lamp2
OG0001431	ENOX1,ENOX2	ENOX1,ENOX2	ENOX2	ENOX1,ENOX2	Enox1,Enox2	CR847800.1,enox1,enox2
OG0001432	KLHL9	KLHL13,KLHL9	KLHL9,KLHL9.1	KLHL13,KLHL9	Klhl13,Klhl9	klhl13
OG0001433	IGBP1	IGBP1,IGBP1C	IGBP1	IGBP1,LOC102135819,LOC107126401,LOC123573002	Igbp1,Igbp1b	igbp1
OG0001434	MED12,MED12L	MED12,MED12L	MAD12	MED12,MED12L	Med12,Med12l	med12
OG0001435	PPP6R2,PPP6R3	PPP6R2,PPP6R3	PPP6R3,PPP6R3.1	PPP6R2,PPP6R3	Ppp6r2,Ppp6r3	ppp6r2a,ppp6r3
OG0001436	ST6GALNAC3,ST6GALNAC4	ENSG00000184005.11,ST6GALNAC4	ST6GALNAC3,ST6GALNAC3.1	ST6GALNAC3,ST6GALNAC4	St6galnac3,St6galnac4	st6galnac3,st6galnac4
OG0001437	KCNT1,KCNT2	KCNT1,KCNT2	KCNT1,KCNT1_1	KCNT1,KCNT2	Kcnt1,Kcnt2	KCNT1,kcnt1
OG0001438	LHX2,LHX9	LHX2,LHX9	LOC116953201	LHX2,LHX9	Lhx2,Lhx9	lhx2a,lhx2b,lhx9
OG0001439	NR5A1,NR5A2	NR5A1,NR5A2	NR5A1	NR5A1,NR5A2	Nr5a1,Nr5a2	nr5a1a,nr5a1b,nr5a2
OG0001440	SLC27A4	SLC27A1,SLC27A4	SLC27A1	SLC27A1,SLC27A4	Slc27a1,Slc27a4	slc27a1a,slc27a4
OG0001441	PRF1	PRF1		PRF1	Prf1	prf1.1,prf1.2,prf1.3,prf1.7,prf1.9
OG0001442	GSX1,LOC107056377	GSX1,GSX2	GSX1	GSX1,GSX2	Gsx1,Gsx2	gsx1,gsx2
OG0001443	MMD,MMD2	MMD,MMD2	MMD2,MMD2.1	MMD	Mmd,Mmd2	mmd,mmd2b
OG0001444	CACNG5	CACNG5,CACNG7	CACNG5	CACNG5,CACNG7	Cacng5,Cacng7	cacng5a,cacng5b,cacng7a,cacng7b
OG0001445	SPIN1W,SPIN1Z	SPIN1,SPIN2A,SPIN2B,SPIN3		LOC102121257,SPIN1,SPIN3	Spin1,Spin2c	spina
OG0001446	PTCH1,PTCH2	ENSG00000185920.18,PTCH2	PTCH1,PTCH1.1	PTCH2	Ptch1,Ptch2	ptch1,ptch2
OG0001447	EFNA5	EFNA2,EFNA5	EFNA5	EFNA2,EFNA5	Efna2,Efna5	BX571983.1,efna2a,efna2b,efna5a
OG0001448	SMN	ENSG00000205571.14,SMN1,SMN2	LOC116953480	LOC102130507,LOC102131540,LOC102138698	Smn1	smn1
OG0001449	B4GALT1	B4GALT1,B4GALT2	B4GALT1,B4GALT2,B4GALT2.1,B4GALT2.2	B4GALT1	B4galt1,B4galt2	b4galt1l,b4galt2
OG0001450	RNF20	RNF20,RNF40	LOC116936887,LOC116937119	RNF20,RNF40	Rnf20,Rnf40	rnf20,rnf40
OG0001451	LOC101748650	MID1IP1,THRSP	MID1IP1	LOC102117755,MID1IP1	Mid1ip1,Thrsp	mid1ip1a,mid1ip1b,mid1ip1l,thrsp
OG0001452	HPRTL,PRTFDC1	HPRT1,PRTFDC1	HPRT1	HPRT1,PRTFDC1	Hprt	hprt1,hprt1l,prtfdc1
OG0001453	ELMO1,ELMO2	ELMO1,ELMO2	ELMO1,LOC116945775	ELMO1,ELMO2	Elmo1,Elmo2	elmo1,elmo2
OG0001454	STK17A,STK17B	STK17A,STK17B	LOC116938833,LOC116948211,STK17B	STK17A,STK17B	Stk17b	stk17a,stk17al
OG0001455	RAP1A,RAP1B	RAP1A,RAP1B	RAP1B.1	RAP1B	Rap1a,Rap1b	rap1aa,rap1ab,rap1b
OG0001456	PLCL1,PLCL2	ENSG00000115896.16,PLCL2	LOC116940780,PLCL2	PLCL1,PLCL2	Plcl1,Plcl2	plcl2
OG0001457	DYNC1I1	DYNC1I1,DYNC1I2	DYNC1I2,DYNC1I2.1	DYNC1I1,DYNC1I2	Dync1i1,Dync1i2	dync1i1,dync1i2a,dync1i2b
OG0001458	CCNY,CCNYL1	CCNY,CCNYL1	CCNYL1,CCNYL1.1	CCNY,CCNYL1	Ccny,Ccnyl1	ccny,ccnyl1
OG0001459	ESYT2,ESYT3	ESYT2,ESYT3	ESYT2,ESYT2.1	ESYT2,ESYT3	Esyt2,Esyt3	esyt2a,esyt3
OG0001460	KALRN,TRIO	KALRN,TRIO	TRIO,TRIO_1	TRIO	Kalrn,Trio	kalrna,trioa,triob
OG0001461	GRB10,GRB14	GRB10,GRB14	GRB14	GRB10,GRB14	Grb10,Grb14	GRB14,grb10a,grb10b
OG0001462	IRX2,IRX5	IRX2,IRX5	IRX5	IRX2,IRX5	Irx2,Irx5	irx2a,irx5a,irx5b
OG0001463	C20H20ORF112,NOL4	NOL4,NOL4L	NOL4,NOL4L	NOL4,NOL4L	Nol4,Nol4l	nol4la,nol4lb
OG0001464	MYBL1	ENSG00000118513.20,MYBL1	MYB,MYB_1	MYB,MYBL1	Myb,Mybl1	myb,mybl1
OG0001465	TP53INP1,TP53INP2	TP53INP1,TP53INP2	LOC116945995	TP53INP1,TP53INP2	Trp53inp1,Trp53inp2	LO017835.1,tp53inp1,tp53inp2
OG0001466	CPA2	CPA1,CPA2	CPA1	CPA1,CPA2	Cpa1,Cpa2	cpa1,cpa2,cpa4,cpa5
OG0001467	PSEN1,PSEN2	ENSG00000288674.1,PSEN1,PSEN2	PSEN1	PSEN1,PSEN2	Psen1,Psen2	psen1,psen2
OG0001468	RASSF10,RASSF9	RASSF10,RASSF9	RASSF9	RASSF10,RASSF9	Rassf10,Rassf9	CT573494.4,RASSF10,rassf9
OG0001469	PAK4,PAK5	PAK4,PAK5	PAK4,PAK4_1	PAK4,PAK5	Pak4,Pak5	pak4,pak7
OG0001470	CDC42BPA,CDC42BPB	CDC42BPA,CDC42BPB	CDC42BPA	CDC42BPA,CDC42BPB	Cdc42bpa,Cdc42bpb	cdc42bpaa,cdc42bpab,cdc42bpb
OG0001471	SYNDIG1,SYNDIG1L	SYNDIG1,SYNDIG1L	SYNDIG1.1	SYNDIG1,SYNDIG1L	Syndig1,Syndig1l	SYNDIG1,syndig1l
OG0001472	LBR	LBR,TM7SF2	LBR,TM7SF2,TM7SF2_2	LBR,TM7SF2	Lbr,Tm7sf2	tm7sf2
OG0001473	KERA,PRELP	KERA,PRELP	KERA,KERA.1	KERA,LOC102143566	Kera,Prelp	kera,prelp
OG0001474	PLEKHH1,PLEKHH2	PLEKHH1,PLEKHH2	PLEKHH1	PLEKHH1,PLEKHH2	Plekhh1,Plekhh2	plekhh1,plekhh2
OG0001475	CDK17	CDK16,CDK17	CDK17,CDK17.1	CDK16,CDK17	Cdk16,Cdk17	cdk16,cdk17
OG0001476	THBS2	THBS1,THBS2	THBS1,THBS1_1,THBS1_2	THBS1,THBS2	Thbs1,Thbs2	thbs1b,thbs2a
OG0001477	STX12,STX7	STX12,STX7	STX12,STX12_1	STX12,STX7	Stx12,Stx7	stx12,stx12l
OG0001478	L3MBTL3,L3MBTL4	L3MBTL3,L3MBTL4	L3MBTL3,L3MBTL4	L3MBTL3,L3MBTL4	L3mbtl3,L3mbtl4	l3mbtl1b,l3mbtl3
OG0001479	ARID1A,ARID1B	ARID1A,ARID1B	ARID1A.1	ARID1A,ARID1B	Arid1a,Arid1b	arid1aa,arid1ab,arid1b
OG0001480	PDE6G,PDE6H	PDE6G,PDE6H	PDE6G,PDE6H	PDE6H	Pde6g	PDE6G,pde6ga,pde6gb,pde6ha
OG0001481	OLIG3	OLIG2,OLIG3	OLIG2	OLIG2,OLIG3	Olig2,Olig3	olig2,olig3,olig4
OG0001482	CEP85,CEP85L	CEP85,CEP85L	CEP85L,CEP85L_3	CEP85,CEP85L	Cep85,Cep85l	cep85,cep85l
OG0001483	MARCKS	MARCKS,MARCKSL1	MARCKSL1	LOC107130808,MARCKS,MARCKSL1	Marcks,Marcksl1	marcksa,marcksb,marcksl1b
OG0001484	CDK19,CDK8	CDK19,CDK8	CDK8	CDK19,CDK8	Cdk19,Cdk8	cdk19,cdk8
OG0001485	RRAGD	RRAGC,RRAGD	RRAGC	RRAGC,RRAGD	Rragc,Rragd	rragca,rragcb,rragd
OG0001486	ELOVL2,ELOVL5	ELOVL2,ELOVL5	ELOVL5,ELOVL5.1	ELOVL2,ELOVL5	Elovl2,Elovl5	elovl2,elovl5
OG0001487	DST,MACF1	DST,MACF1	MACF1.1,MACF1.2	DST,MACF1	ENSMUSG00000026131.21,Macf1	ENSDARG00000101858.3,macf1a
OG0001488	RNF144A,RNF144B	RNF144A,RNF144B	RNF144A	RNF144A,RNF144B	Rnf144a,Rnf144b	rnf144aa,rnf144ab,rnf144b
OG0001489	ATP8A1,ATP8A2	ATP8A1,ATP8A2	ATP8A1,ATP8A1_1	ATP8A1,ATP8A2	Atp8a1,Atp8a2	CR354591.1,atp8a2
OG0001490	CEPT1,CHPT1	CEPT1,CHPT1	CEPT1	CEPT1,CHPT1	Cept1,Chpt1	cept1a,cept1b,chpt1
OG0001491	ADH1L,LOC112529921	ADH4,ADH5	ADH5	ADH4,ADH5,LOC102121717	Adh4,Adh5	adh5
OG0001492	LDB1,LDB2	LDB1,LDB2	LDB2.1	LDB1,LDB2	Ldb1,Ldb2	ldb1a,ldb1b,ldb2a
OG0001493	EXOC6,EXOC6B	EXOC6,EXOC6B	EXOC6B.1	EXOC6,EXOC6B	Exoc6,Exoc6b	exoc6,exoc6b
OG0001494	CTSE,LOC100857834,PGA5	CTSE,PGA3,PGA4,PGA5		CTSE,LOC102141063	Ctse,Cym,Pga5
OG0001495	DGKI,DGKZ	DGKZ,ENSG00000157680.16	DGKZ,DGKZ.1	DGKI,DGKZ	Dgki,Dgkz	DGKI,dgkza
OG0001496	MPPED1,MPPED2	MPPED1,MPPED2	MPPED2	MPPED2	Mpped1,Mpped2	mpped1,mpped2,mpped2a
OG0001497	DENND5A,DENND5B	DENND5A,DENND5B	DENND5A,DENND5B	DENND5A,DENND5B	Dennd5a,Dennd5b	dennd5a,dennd5b
OG0001498	BRSK2	BRSK1,BRSK2	BRSK2,BRSK2.1,BRSK2.2	BRSK1,BRSK2	Brsk1,Brsk2	BRSK2,brsk2b
OG0001499	AP2A2	AP2A1,AP2A2	AP2A2,AP2A2.1	AP2A1,AP2A2	Ap2a2,ENSMUSG00000060279.15	ap2a1
OG0001500	CPT1A	CPT1A,CPT1B	CPT1A.2,CPT1A.3	CPT1A,CPT1B	Cpt1a,Cpt1b	CR352222.1,cpt1aa,cpt1ab
OG0001501	DTX1,DTX4	DTX1,DTX4	DTX1	DTX1,DTX4	Dtx1,Dtx4	DTX1,dtx4a,dtx4b
OG0001502	MAPKBP1	MAPKBP1,WDR62	MAPKBP1,MAPKBP1.1,WDR62	MAPKBP1,WDR62	Mapkbp1,Wdr62	mapkbp1,wdr62
OG0001503	NOVA1	NOVA1,NOVA2	NOVA1,NOVA1.1,NOVA2	NOVA1,NOVA2	Nova1,Nova2	nova1,nova2
OG0001504	CFL2	CFL1,CFL2	CFL2,CFL2.1,CFL2.2,CFL2.3	CFL2,LOC123572764	Cfl2,ENSMUSG00000056201.9	cfl1
OG0001505	CSGALNACT1,CSGALNACT2	CSGALNACT1,CSGALNACT2	CSGALNACT1	CSGALNACT1,CSGALNACT2	Csgalnact1,Csgalnact2	csgalnact1a,csgalnact1b,csgalnact2
OG0001506	KCNMA1,KCNU1	ENSG00000156113.24,KCNU1	KCNMA1,LOC116940353	KCNMA1,KCNU1	ENSMUSG00000063142.16,Kcnu1	KCNMA1,kcnma1a
OG0001507	H2AFY,H2AFY2	MACROH2A1,MACROH2A2	MACROH2A1,MACROH2A1.1	LOC102123677,LOC102137182	Macroh2a1,Macroh2a2	macroh2a1,macroh2a2
OG0001508	ZNF503,ZNF703	ZNF503,ZNF703	ZNF503	ZNF503,ZNF703	Zfp503,Zfp703	znf503,znf703
OG0001509	ANTXR1,ANTXRL	ANTXR1,ANTXRL	ANTXR1.1	ANTXR1,ANTXRL	Antxr1,Antxrl	antxr1a,antxr1c,antxr1d
OG0001510	PNLIP	PNLIP,PNLIPRP1,PNLIPRP2	PNLIP,PNLIPRP2	LOC102145245,LOC102145605,LOC102146002	Pnlip,Pnliprp1,Pnliprp2
OG0001511	HTRA1	HTRA1,HTRA4	HTRA1	HTRA1,HTRA4	Htra1,Htra4	htra1a,htra1b,htra4
OG0001512	CREB1	CREB1,CREM	CREB1,CREB1.1,CREB1.2	CREB1	Creb1,Crem	creb1a,creb1b,crema
OG0001513	OXSR1,STK39	OXSR1,STK39	OXSR1	OXSR1,STK39	Oxsr1,Stk39	oxsr1a,oxsr1b,stk39
OG0001514	SLC25A12	SLC25A12,SLC25A13	SLC25A12,SLC25A12.1,SLC25A13	SLC25A12,SLC25A13	Slc25a12,Slc25a13	slc25a12,slc25a13
OG0001515	INSIG1,INSIG2	INSIG1,INSIG2	INSIG2	INSIG1,INSIG2	Insig1,Insig2	insig1,insig2
OG0001516	LOC107053919,ZNF148	ZNF148,ZNF281	ZNF148	ZNF148,ZNF281	Zfp148,Zfp281	znf148,znf281a,znf281b
OG0001517	SPEG	SPEG	LOC116938878,LOC116944375,SPEG,SPEG.1,Speg	SPEG	Speg	spega,spegb
OG0001518	CHPF,CHPF2	CHPF,CHPF2	CHPF2	CHPF,CHPF2	Chpf,Chpf2	chpf2,chpfa,chpfb
OG0001519	STK38,STK38L	STK38,STK38L	STK38L	STK38,STK38L	Stk38,Stk38l	stk38a,stk38b,stk38l
OG0001520	CRIP2	CRIP2,CRIP3	CRIP2	CRIP2,CRIP3	Crip2,Crip3	crip2,crip2l,crip3
OG0001521	MFN1,MFN2	MFN1,MFN2	MFN2	MFN1,MFN2	Mfn1,Mfn2	MFN1,mfn1b,mfn2
OG0001522	ETNK1,ETNK2	ETNK1,ETNK2	ETNK1	ETNK1,ETNK2	Etnk1,Etnk2	etnk1,etnk2
OG0001523	PLEKHA5,PLEKHA6	ENSG00000052126.16,PLEKHA6	PLEKHA6,PLEKHA7_1	PLEKHA5,PLEKHA6	Plekha5,Plekha6	plekha5,plekha6
OG0001524	LMINA	LMNB1,LMNB2	LMNB1,LMNB1_2	LMNB1,LMNB2	Lmnb1,Lmnb2	lmnb1,lmnb2,lmnl3
OG0001525	ANKDD1A,ANKDD1B	ANKDD1A,ANKDD1B	ANKDD1A,ANKDD1B	ANKDD1A,ANKDD1B	Ankdd1a,Ankdd1b	ankdd1a,ankdd1b
OG0001526	CORO2A,CORO2B	CORO2A,CORO2B	CORO2B	CORO2A,CORO2B	Coro2a,Coro2b	BX323587.1,coro2a,coro2ba
OG0001527	CILP,CILP2	CILP,CILP2	CILP,CILP_1	CILP2,LOC102124073	Cilp,Cilp2	cilp,cilp2
OG0001528	GPT2	GPT,GPT2	GPT,GPT2.1	GPT,GPT2	Gpt,Gpt2	ENSDARG00000055642.7,gpt2,gpt2l
OG0001529	DYNLRB1,DYNLRB2	DYNLRB1,DYNLRB2	DYNLRB1	DYNLRB1,DYNLRB2	Dynlrb1,Dynlrb2	CR788324.3,dynlrb1,dynlrb2
OG0001530	CHST4,CHST6	CHST4,CHST5,CHST6	CHST6.1	CHST4,LOC102118079,LOC102120104	Chst4,Chst5	chst6
OG0001531	ZCCHC14,ZCCHC2	ZCCHC14,ZCCHC2	ZCCHC14,ZCCHC14.1	ZCCHC14,ZCCHC2	Zcchc14,Zcchc2	zcchc14,zcchc2
OG0001532	RIMKLB	RIMKLA,RIMKLB	RIMKLB	LOC102128847,LOC123572791,RIMKLA,RIMKLB	Rimkla,Rimklb	rimkla
OG0001533	IQCF6	IQCF1,IQCF5,IQCF6		IQCF1,IQCF5,IQCF6,LOC102132357	Iqcf1,Iqcf4,Iqcf5,Iqcf6
OG0001534	GATA2,GATA3	GATA2,GATA3	GATA2,GATA2_2	GATA2,GATA3	Gata2,Gata3	gata2a,gata3
OG0001535	SRGAP3	SRGAP1,SRGAP3	SRGAP1,SRGAP1.1,SRGAP2	SRGAP1,SRGAP3	Srgap1,Srgap3	srgap1a,srgap3
OG0001536	PRICKLE2	PRICKLE2,PRICKLE3	PRICKLE2,PRICKLE2.1	PRICKLE2,PRICKLE3	Prickle2,Prickle3	prickle2a,prickle2b,prickle3
OG0001537	BTG1L,BTG2	BTG1,BTG2	BTG1	BTG1,BTG2	Btg1,Btg2	btg1,btg2,si_dkey-42i9.4
OG0001538	G3BP1,G3BP2	G3BP1,G3BP2	G3BP2	G3BP1,G3BP2	G3bp1,G3bp2	G3BP2,g3bp1,g3bp2
OG0001539	CANX,CLGN	CANX,CLGN	CANX	CANX,CLGN	Canx,Clgn	canx,clgn
OG0001540	SLC34A1	SLC34A1,SLC34A2	SLC34A2	SLC34A1,SLC34A2	Slc34a1,Slc34a2	BX005140.1,slc34a1a,slc34a1b,slc34a2a
OG0001541	GFPT1,GFPT2	GFPT1,GFPT2	GFPT1,GFPT1.1	GFPT1,GFPT2	Gfpt1,Gfpt2	gfpt1,gfpt2
OG0001542	FBXL21,FBXL3	FBXL3	FBXL3	FBXL3,LOC102135460	Fbxl21,Fbxl3	fbxl3a,fbxl3b,fbxl3l
OG0001543	SAR1A,SAR1B	ENSG00000079332.15,SAR1B	SAR1B,SAR1B.1	SAR1A,SAR1B	Sar1a,Sar1b	sar1ab,sar1b
OG0001544	UBE2B	UBE2A,UBE2B	UBE2A,UBE2A.1	UBE2A,UBE2B	Ube2a,Ube2b	ube2a,ube2al,ube2b
OG0001545	ARPC1A,ARPC1B	ARPC1A,ARPC1B	ARPC1A.1,ARPC1A.2	ARPC1A,ARPC1B	Arpc1a,Arpc1b	arpc1a,arpc1b
OG0001546	FAM20C,FAM20CL	FAM20C	LOC116949501	FAM20C	Fam20c	BX629347.1,fam20ca,fam20cb
OG0001547	RAB26,RAB37	RAB26,RAB37	RAB37,RAB37.1	RAB26,RAB37	Rab26,Rab37	CABZ01102115.2,RAB26
OG0001548	SMIM10L1	SAGSIN1,SMIM10L1,SMIM10L2A,SMIM10L2B		FAM220A,SMIM10L1,SMIM10L2A,SMIM10L2B	Smim10l1,Smim10l2a	SMIM10
OG0001549	PDIA2	P4HB,PDIA2	LOC116953100,P4HB,P4HB_1	P4HB	P4hb,Pdia2	p4hb,pdia2
OG0001550	ANKFN1,ANKFN1L	ANKFN1	LOC116946081,LOC116946270,LOC116949744,MTIF2_4	ANKFN1	Ankfn1	ANKFN1,BX470069.1,CT030183.1
OG0001551	TBX4,TBX5	TBX4,TBX5	TBX4	TBX4,TBX5	Tbx4,Tbx5	tbx4,tbx5a
OG0001552	BRD2	BRD2	BRD2	BRD2	Brd2	brd2a
OG0001553	TAP1	TAP1		TAP1	Tap1	tap1
OG0001554	RBFOX1,RBFOX3	RBFOX1,RBFOX3	RBFOX3.1	RBFOX1,RBFOX3	Rbfox1,Rbfox3	rbfox1,rbfox3a,rbfox3b
OG0001555	PHKG1	PHKG1,PHKG2	PHKG1	PHKG1,PHKG2	Phkg1,Phkg2	phkg1a,phkg1b,phkg2
OG0001556	CDH2,CDH4	CDH2,CDH4		CDH2,CDH4	Cdh2,Cdh4	cdh2,cdh4
OG0001557	BIRC7	BIRC7	BIRC2,BIRC3,BIRC3.1,BIRC7,BIRC7.1,PIAP	BIRC7	Birc7	birc7
OG0001558	PAX3,PAX7	PAX3,PAX7	PAX7	PAX3,PAX7	Pax3,Pax7	pax3a,pax7a
OG0001559	FBXO2,FBXO6	FBXO2,FBXO6	FBXO6	FBXO2,FBXO44,FBXO6	Fbxo2,Fbxo44,Fbxo6	zgc_175088
OG0001560	PAQR7,PAQR8	PAQR7,PAQR8	PAQR7	PAQR7,PAQR8	Paqr7,Paqr8	paqr7a,paqr7b,paqr8
OG0001561	IGSF9,TAGLN3	TAGLN2,TAGLN3	TAGLN3	TAGLN2,TAGLN3	Tagln2,Tagln3	tagln2,tagln3b
OG0001562	PKNOX1,PKNOX2	PKNOX1,PKNOX2	PKNOX2	PKNOX1,PKNOX2	Pknox1,Pknox2	pknox1.1,pknox1.2,pknox2
OG0001563	ABCG1,ABCG4	ABCG1,ABCG4	ABCG4	ABCG1,ABCG4	Abcg1,Abcg4	abcg1,abcg4a,abcg4b
OG0001564	ATP5L	ATP5MG,ATP5MGL	ATP5MG	ATP5MG,LOC102122324,LOC102129796,LOC102141399,LOC123569142	Atg5lrt,Atp5mg	atp5l
OG0001565	DNAJA4,LOC425431	DNAJA1,DNAJA4	DNAJA1,DNAJA1.1,DNAJA1.2	DNAJA1,DNAJA4	Dnaja1,Dnaja4	dnaja1
OG0001566	RPS27	RPS27	RPS27L,RPS27L.1	LOC102143171,RPS27,RPS27L	Rps27,Rps27rt	rps27.1,rps27.2,rps27l
OG0001567	TIMM17A	TIMM17A,TIMM17B	TIMM17B,TIMM17B_1	TIMM17A,TIMM17B	ENSMUSG00000031158.12,Timm17a	timm17a,timm17b
OG0001568	ST7,ST7L	ST7,ST7L	ST7	ST7,ST7L	St7,St7l	st7,st7l
OG0001569	GOLT1A,GOLT1B	GOLT1A,GOLT1B	GOLT1B	GOLT1A,GOLT1B	Gm28040,Golt1a,Golt1b	golt1a,golt1bb
OG0001570	DENND6A,DENND6B	DENND6A,DENND6B	DENND6A,DENND6A_1	DENND6A,DENND6B	Dennd6a,Dennd6b	dennd6aa,dennd6b
OG0001571	PIP4K2A,PIP4K2B	PIP4K2A,PIP4K2B	PIP4K2A	PIP4K2A,PIP4K2B	Pip4k2a,Pip4k2b	pip4k2aa,pip4k2ab
OG0001572	USP16,USP45	USP16,USP45	USP16	USP16,USP45	Usp16,Usp45	CR848729.2,usp16,usp45
OG0001573	STAT5B	STAT5A,STAT5B	STAT5A,STAT5B	LOC102120556,LOC102127060	Stat5a,Stat5b	stat5a,stat5b
OG0001574	PCSK4	FURIN,PCSK4	FURIN,FURIN.1	FURIN,PCSK4	Furin,Pcsk4	furina,furinb
OG0001575	ABCA7	ABCA1,ABCA7	ABCA1,ABCA1.1,LOC116941727	ABCA1,ABCA7	Abca1,Abca7	abca1a,abca1b
OG0001576	ELL,ELL2	ELL,ELL2	ELL,ELL2	ELL,ELL2	Ell,Ell2	ell,ell2
OG0001577	JUND	ENSG00000177606.8,JUND	JUN	JUN,JUND	ENSMUSG00000052684.5,Jund	jun,junbb,jund,june
OG0001578	LMBR1,LMBR1L	LMBR1,LMBR1L	LMBR1L,LMBR1L.1	LMBR1,LMBR1L	Lmbr1,Lmbr1l	lmbr1,lmbr1l
OG0001579	COPZ1	COPZ1,COPZ2	COPZ1.1,COPZ1.2	COPZ1,COPZ2	Copz1,Copz2	copz1,copz2
OG0001580	PDHA1	PDHA1,PDHA2	PDHA1	LOC102122039,PDHA1,PDHA2	Pdha1	pdha1a,pdha1b
OG0001581	TTF1	TTF1	TTF1,TTF1.1	TTF1	Ttf1	si_ch73-376l24.2,si_ch73-376l24.3,si_ch73-376l24.4,si_ch73-376l24.6,si_ch73-37h15.2,ttf1
OG0001582	GSG1L,GSG1L2,LOC419250	GSG1L	GSG1L,GSG1L.1,GSG1L.2	GSG1L	Gsg1l	gsg1l,gsg1l2a,gsg1l2b
OG0001583	ANKRD13B,ANKRD13D	ANKRD13B,ANKRD13D	ANKRD13B,ANKRD13D	ANKRD13B,ANKRD13D	Ankrd13b,Ankrd13d	ankrd13b,ankrd13d
OG0001584	RAD21L1	RAD21,RAD21L1	RAD21,RAD21_1	RAD21,RAD21L1	Rad21,Rad21l	rad21a,rad21b,rad21l1
OG0001585	LOC112530170	ASCC3,SNRNP200	ASCC3,SNRNP200	ASCC3,SNRNP200	Ascc3,Snrnp200	ascc3,snrnp200
OG0001586	LOC107050773	CASQ1,ENSG00000118729.12	LOC116938312	CASQ1,CASQ2	Casq1,Casq2	casq1a,casq1b,casq2
OG0001587	MGAT4C	ENSG00000283530.1,ENSG00000285137.2,MGAT4C	MGAT4C,MGAT4C.1,MGAT4C.2,MGAT4C.3	MGAT4C	ENSMUSG00000019888.17	mgat4c
OG0001588	IGFN1	IGFN1,IGSF22	IGFN1.1,IGSF22	IGFN1,IGSF22	Igfn1	igfn1.1,igfn1.2,igfn1.3,igfn1.4
OG0001589	IRF5,IRF6	ENSG00000289700.1,IRF5,IRF6	IRF6	IRF5,IRF6	Irf5,Irf6	irf5,irf6
OG0001590	FAM171A1,FAM171A2	FAM171A1,FAM171A2	FAM171A1	FAM171A1,FAM171A2	Fam171a1,Fam171a2	fam171a1,fam171a2a,fam171a2b
OG0001591	CHRNA5,CHRNB3	CHRNA5,CHRNB3	CHRNA5	CHRNB3	Chrna5,Chrnb3	chrna5,chrnb3a,chrnb3b
OG0001592	C3H2ORF3,LOC112530524,LOC112530525,LOC112530647,LOC112530704,LOC112530705,LOC112530706,LOC112530712,LOC112530713,LOC112530714,LOC112530752,LOC112530753
OG0001593	ADCY10L1,ADCY10L11,ADCY10L3,ADCY10L6,ADCY10L8,LOC107049153,LOC107049361,LOC107052384,LOC107052415,LOC112530689,LOC112530690,LOC112530691
OG0001594	NABP1,NABP2	NABP1,NABP2	NABP1	NABP1,NABP2	Nabp1,Nabp2	NABP2,nabp1a
OG0001595	EVI5,EVI5L	ENSG00000067208.16,EVI5L	LOC116957404	EVI5,EVI5L	Evi5,Evi5l	BX548019.1,EVI5L,evi5b
OG0001596	NANOS3	NANOS2,NANOS3	NANOS1	NANOS2,NANOS3	Nanos2,Nanos3	nanos1,nanos2,nanos3
OG0001597	VTCN1L					BX649448.1,BX649490.4,CR388079.3,CR547131.1,si_dkey-169i5.4,si_dkey-208m12.2,si_dkey-222p3.1,si_dkey-22i16.9,wu_fu71h07,zgc_194627
OG0001598	OPN1LW	OPN1LW,OPN1MW,OPN1MW2,OPN1MW3	red-opsin	OPN1LW	Opn1mw	opn1lw1,opn1lw2
OG0001599	LOC107050958	DYRK1A,DYRK1B	DYRK1A	DYRK1A,DYRK1B	Dyrk1a,Dyrk1b	dyrk1aa,dyrk1ab,dyrk1b
OG0001600	EIF1B	EIF1,EIF1B	EIF1,EIF1.1	EIF1,EIF1B,LOC102116629	Eif1,Eif1b	eif1,eif1b
OG0001601	ARHGAP18,ARHGAP28	ARHGAP18,ARHGAP28	ARHGAP18,ARHGAP18.2	ARHGAP18,ARHGAP28	Arhgap18,Arhgap28	arhgap18,arhgap28
OG0001602	LUC7L,LUC7L2	FMC1-LUC7L2,LUC7L,LUC7L2	LUC7L	LOC102123375,LUC7L	Luc7l,Luc7l2	luc7l,zgc_158803
OG0001603	IL17RA	IL17RA	IL17RA,IL17RA.1,IL17RA.2,IL17RA.3	IL17RA	Il17ra	BX942819.1,il17ra1a,il17ra1b,il17ra2
OG0001604	KIT	KIT	CSF1R,KIT,KIT.1,KIT.2,PDGFRA.2	KIT	Kit	kita,kitb
OG0001605	CORO1C,LOC107056441	CORO1B,CORO1C	CORO1B	CORO1B,CORO1C	Coro1b,Coro1c	coro1ca,coro1cb
OG0001606	WDR20	DMWD,WDR20	WDR20	DMWD,WDR20	Dmwd,Wdr20,Wdr20rt	DMWD,wdr20a,wdr20b
OG0001607	ZP4	ZP4		ZP4		si_zfos-1505d6.3,zp2.1,zp2.2,zp2.3,zp2.5,zp2.6,zp2l1,zp2l2
OG0001608	STAB1,STAB2	STAB1,STAB2	STAB2	STAB1,STAB2	Stab1,Stab2	stab1,stab2
OG0001609	CERS5,CERS6	CERS5,CERS6	CERS6,CERS6.1	CERS5,CERS6	Cers5,Cers6	cers5,cers6
OG0001610	LOC424473		AGP31,LOC116955354,LOC116956729,LOC116956782,LOC116956825,LOC116956827,LOC116956828,LOC116956829,cotA			si_dkey-251i10.2,wu_fj05g07
OG0001611	ABCA3	ABCA3	ABCA3	ABCA3,LOC102133268,LOC107128309	Abca14,Abca15,Abca17,Abca3,ENSMUSG00000051900.13	abca3b
OG0001612	TNX	ENSG00000168477.19,TNXB		LOC102131497,LOC123572796	Tnxb
OG0001613	LOC100859302	PPP1R10	PPP1R10	PPP1R10	Ppp1r10	ppp1r10
OG0001614	FLOT1	FLOT1	FLOT1	FLOT1	Flot1	flot1a,flot1b
OG0001615	GALNT9,WBSCR17	ENSG00000185274.12,GALNT9	GALNT9	GALNT17,GALNT9	Galnt17,Galnt9	galnt17,galnt9
OG0001616	VPS37B	VPS37B,VPS37C	VPS37B	VPS37B,VPS37C	Vps37b,Vps37c	vps37b,vps37c,zgc_114173
OG0001617	ALDH1L2	ALDH1L1,ALDH1L2	ALDH1L1,ALDH1L2	ALDH1L1,ALDH1L2	Aldh1l1,Aldh1l2	aldh1l1,aldh1l2
OG0001618	PKP1,PKP2	ENSG00000057294.17,PKP1	PKP3	PKP1,PKP2	Pkp1,Pkp2	pkp1a,pkp1b,pkp2
OG0001619	SMC1B	SMC1A,SMC1B	LOC116952771,SMC1A	SMC1A,SMC1B	Smc1a,Smc1b	smc1a,smc1al,smc1b
OG0001620	SFT2D2	SFT2D1,SFT2D2	SFT2D1	SFT2D1,SFT2D2	Sft2d1,Sft2d1rt,Sft2d2	sft2d1,sft2d2b
OG0001621	LIPI	LIPH,LIPI	LIPH	LIPH,LIPI	Liph,Lipi	AL929225.1,BX248581.1,lipia,lipib
OG0001622	UPF3A	UPF3A,UPF3B	UPF3A	UPF3A,UPF3B	Upf3a,Upf3b	upf3a,upf3b
OG0001623	ADPRHL1	ADPRH,ADPRHL1	ADPRH,ADPRHL1,LOC116936989	ADPRH,ADPRHL1	Adprh,Adprhl1	adprh,adprhl1
OG0001624	RASL11A,RASL11AL,RASL11B	RASL11A,RASL11B	RASL11A	RASL11A,RASL11B	ENSMUSG00000029641.9,Rasl11b	rasl11a,rasl11b
OG0001625	MAP1LC3A	MAP1LC3A,MAP1LC3B,MAP1LC3B2	MAP1LC3A,MAP1LC3A_1,MAP1LC3B	MAP1LC3A,MAP1LC3B	Map1lc3a	map1lc3a,map1lc3b
OG0001626	ELK4	ELK3,ELK4	ELK1,ELK3	ELK3,ELK4	Elk3,Elk4	elk3,elk4
OG0001627	KLHL40,KLHL41	KLHL40,KLHL41	KLHL41	KLHL40,KLHL41	Klhl40,Klhl41	klhl40a,klhl41a,klhl41b
OG0001628	EPC1,EPC2	EPC1,EPC2	EPC1	EPC1,EPC2	Epc1,Epc2	epc1a,epc1b,epc2
OG0001629	HHIPL1,HHIPL2	HHIPL1,HHIPL2	HHIPL1,HHIPL2	HHIPL1,HHIPL2	Hhipl1,Hhipl2	hhipl1,hhipl2
OG0001630	FAM26F	CALHM5,CALHM6	CALHM2.2,CALHM6.1	CALHM5,CALHM6	Calhm5,Calhm6	calhm5.1,calhm5.2,calhm6
OG0001631	HOXCDX1L	CDX2,CDX4	CDX1,CDX1.1	CDX2,CDX4	Cdx2,Cdx4	cdx1a,cdx1b,cdx4
OG0001632	ANO1	ANO1,ENSG00000047617.17	ANO1,ANO1_1,ANO1_3	ANO1,ANO2	Ano1,Ano2	ano1,ano2b
OG0001633	TMEM150A	TMEM150A	TMEM150A	TMEM150A	Tmem150a	BX927098.1,si_dkey-228d14.5,tmem150aa,tmem150ab,zgc_154058,zgc_86738
OG0001634	BNIP3	BNIP3,BNIP3L	BNIP3,BNIP3L	BNIP3,BNIP3L	Bnip3,Bnip3l	bnip3,bnip3la,bnip3lb
OG0001635	CYP27A1	CYP27A1	CYP27A1.1,LOC116938626	CYP27A1	Cyp27a1	CYP27A1,cyp27a1.2,cyp27a1.4,cyp27a7,si_ch211-113j14.1,si_dkey-91i10.3
OG0001636	POLR3G	ENSG00000280778.1,POLR3G,POLR3GL	POLR3GL	POLR3G,POLR3GL	Polr3g,Polr3gl	polr3g,polr3gla,polr3glb
OG0001637	HAS3	HAS2,HAS3	HAS3,HAS3.1	HAS2,HAS3	Has2,Has3	has2,has3
OG0001638	PTGS1	PTGS1,PTGS2	PTGS2,PTGS2.1	PTGS1,PTGS2	Ptgs1,Ptgs2	ptgs1,ptgs2a,ptgs2b
OG0001639	SLC13A2	SLC13A2,SLC13A5	SLC13A1.1,SLC13A5	SLC13A2,SLC13A5	Slc13a2,Slc13a5	slc13a2,slc13a5a,slc13a5b
OG0001640	CACNG2	CACNG2,CACNG3	CACNG3	CACNG2,CACNG3	Cacng2,Cacng3	cacng2a,cacng2b,cacng3a,cacng3b
OG0001641	AURKA	AURKA,AURKB,AURKC	AURKC	AURKA,AURKB,AURKC	Aurka,Aurkb,Aurkc	aurkb
OG0001642	ACBD7	ACBD7,DBI	DBI	DBI,LOC101925280,LOC102131351,LOC123575525	Acbd7,Dbi	acbd7,dbi
OG0001643		KRTAP1-4,KRTAP1-5		LOC102118400,LOC102118785,LOC102119158,LOC102119537	Krtap1-3,Krtap1-4,Krtap1-5,Krtap9-3
OG0001644		TARM1		TARM1	Tarm1
OG0001645		GP6		GP6	Gp6
OG0001646		OSCAR		OSCAR	Oscar
OG0001647		DHX16	DHX16	DHX16	Dhx16	dhx16
OG0001648		KIR3DX1		LOC102114867,LOC102115251,LOC102116611,LOC102120587,LOC102144764,LOC123570251,LOC123570290,LOC123570291,LOC123570293
OG0001649		PPP1R11	PPP1R11	PPP1R11	Ppp1r11	ppp1r11
OG0001650		MRPS18B	MRPS18B	LOC102134710,MRPS18B	Mrps18b	mrps18b
OG0001651		ENSG00000272295.1,STK19	STK19	STK19	Stk19	STK19,stk19
OG0001652		POLR1H	ZNRD1	POLR1H	Polr1h	znrd1
OG0001653		OR2H1			Or2h1,Or2h1b,Or2h2b-ps1,Or2h2c
OG0001654		PSMB8	PSMB5	PSMB8	Psmb8	psmb8a
OG0001655		VWA7	LOC116941739,VWA7	VWA7	Vwa7	vwa11,vwa7
OG0001656		BAG6	LOC116958193	BAG6	Bag6	bag6,bag6l
OG0001657		IER3		IER3	Ier3	zgc_158343
OG0001658		LYZL1,LYZL2,LYZL6		LOC102124401,LOC102133357,LYZL6	Lyzl1,Lyzl6	lyz
OG0001659		CYP21A2	CYP17A1.2,CYP21A2	CYP21A2	Cyp21a1	cyp21a2
OG0001660		ENSG00000288164.1,RPS8	RPS8	LOC102127335,LOC102129480,LOC102134374,LOC102145191,LOC123572290,RPS8	Rps8	rps8a,rps8b
OG0001661		YY1,YY2	LOC116956668,LOC116956673,YY1,YY1.1,YY1.2	YY2	Yy1,Yy2	yy1a,yy1b
OG0001662		YWHAG,YWHAH	LOC116939128,YWHAG	YWHAG,YWHAH	Ywhag,Ywhah	ywhag1,ywhag2,ywhah
OG0001663		SERPINA3		SERPINA3	Serpina3a,Serpina3b,Serpina3c,Serpina3f,Serpina3g,Serpina3i,Serpina3j,Serpina3k,Serpina3m,Serpina3n
OG0001664		GAGE1,GAGE10,GAGE12C,GAGE12D,GAGE12E,GAGE12F,GAGE12G,GAGE12H,GAGE12J,GAGE13,GAGE2A,GAGE2E
OG0001665		TXN	TXN	LOC102126253,LOC102144238,LOC102144480,LOC123573580,TXN,TXNDC2	Txn1	TXN,txn
OG0001666		GDI1,GDI2	GDI1,GDI2	GDI1,GDI2,LOC102125595	Gdi1,Gdi2	gdi1,gdi2
OG0001667		MYO5A,MYO5B	LOC116937028,MYO5A	MYO5A,MYO5B	Myo5a,Myo5b	myo5aa,myo5ab,myo5b
OG0001668		ZNF266,ZNF426,ZNF559,ZNF778		LOC101866448,ZNF426,ZNF778	Zfp26,Zfp266,Zfp426,Zfp560,Zfp846
OG0001669		ENSG00000130164.14,LRP8	VLDLR,VLDLR.1	LDLR,LRP8	Ldlr,Lrp8	ldlra,ldlrb,lrp8
OG0001670		MAGEA10			Magea1,Magea10,Magea14,Magea2,Magea3,Magea4,Magea5,Magea6,Magea8,Magea9,Magec2
OG0001671		KRT25,KRT26,KRT27,KRT28		KRT25,KRT26,KRT27,KRT28	Krt25,Krt26,Krt27,Krt28
OG0001672		IHH,SHH	IHH.1,SHH,SHH.1	IHH,SHH	Ihh,Shh	shha,shhb
OG0001673		RPS29	RPS29	LOC107129797,LOC123568079,LOC123568788,LOC123569234,LOC123573696,LOC123574061,LOC123574421,RPS29	Rps29	rps29
OG0001674		ASGR1,ASGR2,CLEC10A		ASGR1,ASGR2,CLEC10A	Asgr1,Asgr2,Clec10a,Mgl2	asgrl2
OG0001675		EEF2	EEF2	EEF2,LOC102117875	Eef2	eef2a.1,eef2a.2,eef2b,eef2l2
OG0001676		ATP5MC2,ATP5MC3	ATP5MC2,ATP5MC3,ATP5MC3.1	ATP5MC3,LOC102119656,LOC102129485	Atp5mc2,Atp5mc3	atp5mc3a,atp5mc3b
OG0001677		OR5M1,OR5M10,OR5M11		LOC102120240	ENSMUSG00000058884.7,Or5m10,Or5m10b,Or5m11,Or5m11b,Or5m12,Or5m13b,Or5m5
OG0001678		RPS10	RPS10	LOC102116834,LOC102133108,LOC102137532,LOC102139913,LOC102141737,LOC123567500,LOC123570897,RPS10	Rps10	rps10
OG0001679		FZD10,FZD9	FZD9	FZD10,FZD9	Fzd10,Fzd9	BX322606.1,fzd10,fzd9a,fzd9b
OG0001680		SSUH2	SSUH2	SSUH2	Ssu2	AL929509.1,ssuh2.1,ssuh2.2,ssuh2.3,ssuh2.4,ssuh2rs1
OG0001681		OR5D3P			Or5d20-ps1,Or5d3,Or5d37,Or5d38,Or5d39,Or5d40,Or5d41,Or5d43,Or5d44,Or5d45,Or5d46
OG0001682			CHS2,CHS2.1,LOC116936964,LOC116938460,LOC116944053,LOC116947639,LOC116957729,LOC116957733,LOC116957977,chs-2,chs-2.1,chs-2.2
OG0001683				LOC102122876	Klra1,Klra10,Klra17,Klra2,Klra3,Klra4,Klra5,Klra6,Klra7,Klra8,Klra9
OG0001684					ENSMUSG00000094124.6,ENSMUSG00000094502.6,ENSMUSG00000095197.7,ENSMUSG00000095204.7,Ighv1-47,Ighv1-50,Ighv1-53,Ighv1-55,Ighv1-61,Ighv1-62-3,Ighv1-64,Ighv1-72
OG0001685					ENSMUSG00000096834.8,Gm10439,Gm15080,Gm15085,Gm15091,Gm15093,Gm15097,Gm15107,Gm15114,Gm15128,Luzp4,Ott
OG0001686					BC049762,ENSMUSG00000066137.13,ENSMUSG00000095048.8,ENSMUSG00000095935.2,Gm11236,Gm11237,Gm11756,Gm11757,Gm11758,Gm13871,Gm428,Msantd5
OG0001687					AF067061,AF067063,B020031M17Rik,BC147527,D13Ertd608e,ENSMUSG00000063846.9,ENSMUSG00000095653.3,Gm20767,Gm21761,Gm21762,Tcstv1,Tcstv3
OG0001688					ENSMUSG00000089696.4,ENSMUSG00000094084.3,ENSMUSG00000095822.3,ENSMUSG00000103350.2,Gm5773,Spopfm2,Spopfm3,Tdpoz2,Tdpoz3,Tdpoz5,Tdpoz7,Tdpoz9
OG0001689					Or8c10,Or8c11,Or8c13,Or8c14-ps1,Or8c15,Or8c16,Or8c17,Or8c18,Or8c19-ps1,Or8c20,Or8c8,Or8c9
OG0001690						tradv16.0,tradv21.0,tradv22.0,tradv23.0.1,tradv23.0.2,tradv23.1.1,tradv23.1.2,tradv23.1.3,tradv23.1.4,tradv23.3.8,tradv26.0,tradv40.0
OG0001691						pimr192,pimr193,pimr194,pimr195,pimr196,pimr197,pimr198,pimr199,pimr208,pimr209
OG0001692						si_cabz01080528.1,si_ch211-42c5.5,si_ch73-211l13.2,si_ch73-269m14.4,si_dkey-117m1.4,si_dkey-26m3.1,si_dkey-26m3.2,si_dkey-38n4.2,si_dkey-3k20.1,si_dkey-51d8.9,si_dkey-79c1.1,si_dkey-93n13.1
OG0001693						CABZ01023247.1,CR388148.2,CR450780.1,LO018205.2,si_dkey-156k2.8,si_dkey-190j3.2,si_dkey-190j3.6,si_dkey-28k24.2,si_dkey-29j8.1,si_dkey-4j21.2,si_dkey-51d8.1,si_dkey-51d8.3
OG0001694						si_ch211-14p21.3,si_ch211-14p21.4,si_ch73-129a22.11,si_dkey-149i17.11,si_dkey-31m5.2,si_dkey-31m5.5,si_dkey-40m6.11,si_dkey-58b18.2,si_dkey-58b18.5,si_dkey-58b18.8
OG0001695						CR392341.4,FO744840.1,mhc2b,mhc2bl,mhc2dab,mhc2dbb,si_busm1-228j01.4,si_busm1-228j01.6,si_ch73-158p21.3,si_dkey-33b17.3,si_zfos-2070c2.3,zgc_103700
OG0001696						ctslb,si_dkey-239j18.2,si_dkey-239j18.3,si_dkey-269i1.4,si_dkey-26g8.5,zgc_174153,zgc_174154,zgc_174855
OG0001697						CABZ01000634.1,CABZ01000635.1,CABZ01073795.1,CR855320.3,si_ch211-208g24.8,si_dkey-79f11.10,si_dkey-79f11.5,si_dkey-79f11.7,si_dkey-79f11.8,si_dkey-79f11.9,si_dkeyp-75b4.9,si_dkeyp-9d4.2
OG0001698						CABZ01059627.1,CABZ01059627.2,CR925824.1,CR925824.2,CU467646.1,CU467646.3,CU467646.4,CU467646.6,CU467646.8,zgc_165539,zgc_173770,zgc_173837
OG0001699						AL772241.2,AL928650.4,AL935126.2,BX324227.2,BX324227.3,BX537305.1,BX539310.1,BX927253.3,BX927362.2,CABZ01084081.1,CR385053.3,CR762420.1
OG0001700	SLC7A6	SLC7A6,SLC7A7	SLC7A7	SLC7A6,SLC7A7	Slc7a6,Slc7a7	slc7a6,slc7a7
OG0001701	SPTLC3	SPTLC2,SPTLC3	SPTLC2	SPTLC2,SPTLC3	Sptlc2,Sptlc3	sptlc2a,sptlc2b,sptlc3
OG0001702	USP44,USP49	USP44,USP49	USP49	USP44,USP49	Usp44,Usp49	usp44,usp49
OG0001703	LURAP1,LURAP1L	LURAP1,LURAP1L	LURAP1	LURAP1,LURAP1L	Lurap1,Lurap1l	lurap1
OG0001704	GCNT2,GCNT7	GCNT2,GCNT7	GCNT2	GCNT2,LOC102125955	Gcnt2,Gcnt7	gcnt7
OG0001705	MARCH2,MARCH3	MARCHF2,MARCHF3	MARCH3,MARCHF3	MARCHF2,MARCHF3	Marchf2,Marchf3	march2
OG0001706	EMX1	EMX1,EMX2	EMX2	EMX1,EMX2	Emx1,Emx2	emx1,emx2,emx3
OG0001707	HRH3,HRH3L,HRH4,LOC427545	HRH3	HRH3	HRH3	Hrh3	CABZ01084564.1,LO017843.1,hrh3
OG0001708	SDF2,SDF2L1	SDF2,SDF2L1	SDF2	SDF2,SDF2L1	Sdf2,Sdf2l1	sdf2,sdf2l1
OG0001709	SLC1A4	SLC1A4,SLC1A5	SLC1A4,SLC1A4.1	SLC1A4,SLC1A5	Slc1a4,Slc1a5	slc1a4,slc1a5
OG0001710	TMEM50A,TMEM50B	TMEM50A,TMEM50B	TMEM50A	TMEM50A,TMEM50B	Tmem50a,Tmem50b	tmem50a
OG0001711	AIPL1	AIP,AIPL1	AIP	AIPL1,LOC102130508	Aip,Aipl1	BX005404.1,aip,aipl1
OG0001712	SMDT1	SMDT1	SMDT1	LOC123575103,SMDT1	Smdt1	smdt1a,smdt1b
OG0001713	OSBPL5,OSBPL8	OSBPL5,OSBPL8	OSBPL5,OSBPL8	OSBPL5,OSBPL8	Osbpl5,Osbpl8	osbpl5
OG0001714	RIDA	RIDA	RIDA,ridA	LOC102114983,LOC102129296,LOC102129601,RIDA	Rida	rida
OG0001715	FEZF1,FEZF2	FEZF1,FEZF2	FEZF2	FEZF1,FEZF2	Fezf1,Fezf2	fezf1,fezf2
OG0001716	PDXP	PDXP,PGP	PGP,PGP_2	LOC102115347	Pdxp,Pgp	pdxp,pgp
OG0001717	CUL4A,CUL4B	CUL4A,CUL4B	CUL4B	CUL4A,CUL4B	Cul4a,Cul4b	cul4a,cul4b
OG0001718	KIAA0895,KIAA0895L	MATCAP1,MATCAP2	LOC116952129	KIAA0895,KIAA0895L	Matcap1,Matcap2	MATCAP1,MATCAP2
OG0001719	ATP9A,ATP9B	ATP9A,ATP9B	ATP9B	ATP9A,ATP9B	Atp9a,Atp9b	ATP9A,atp9b
OG0001720	ARID4A,ARID4B	ARID4A,ARID4B	ARID4A	ARID4A,ARID4B	Arid4a,Arid4b	arid4a,tomm20a
OG0001721	ZAR1	ZAR1,ZAR1L	ZAR1L	ZAR1,ZAR1L	Zar1,Zar1l	zar1,zar1l
OG0001722	DHX32,DQX1	DHX32,DQX1	DQX1	DHX32,DQX1	Dhx32,Dqx1	dhx32a,dhx32b
OG0001723	LOC100858647,MSMB	MSMB	LOC116940344,MSMB,MSMB.1,MSPE	MSMB	Msmb	hp,si_ch73-132k15.2
OG0001724	G6PC,G6PC2	G6PC1,G6PC2	G6PC	G6PC1,G6PC2	G6pc,G6pc2	g6pca.2
OG0001725	FAM110A,FAM110B	FAM110A,FAM110B	LOC116941489	FAM110A,FAM110B	Fam110a,Fam110b	fam110a,fam110b
OG0001726	R3HDML	PI15,R3HDML	PI15	PI15,R3HDML	Pi15,R3hdml	pi15a,pi15b,r3hdml
OG0001727	PLAG1,PLAGL2	PLAG1,PLAGL2	PLAG1	PLAG1,PLAGL2	Plag1,Plagl2	plag1,plagl2
OG0001728	LYSMD1	LYSMD1,LYSMD2	LYSMD2	LYSMD1,LYSMD2	Lysmd1,Lysmd2	lysmd1,lysmd2
OG0001729	RFX5,RFX7	RFX5,RFX7	RFX7	RFX7	ENSMUSG00000037674.16,Rfx5	rfx5,rfx7a,rfx7b
OG0001730	PPEF1,PPEF2	ENSG00000156194.18,PPEF1	LOC116955688	PPEF1,PPEF2	Ppef1,Ppef2	PPEF2,ppef1
OG0001731	PHKA1,PHKA2	PHKA1,PHKA2	PHKA2	PHKA1,PHKA2	Phka1,Phka2	hdac8,phka2
OG0001732	TNNI1	ENSG00000159173.19,TNNI3	TNNI1,TNNI1.1,TNNI1.3	TNNI1,TNNI3	Tnni1,Tnni3	tnni1b
OG0001733	PHTF1,PHTF2	PHTF1,PHTF2	PHTF2	PHTF1,PHTF2	Phtf1,Phtf2	phtf1,phtf2
OG0001734	FAM105A,FAM105B	OTULIN,OTULINL	OTULIN	OTULIN,OTULINL	Otulin,Otulinl	otulina,otulinb
OG0001735	UPP1,UPP2	UPP1,UPP2	UPP1,UPP1_1	UPP1,UPP2	Upp1,Upp2	upp2
OG0001736	CNDP1	CNDP1,CNDP2	CNDP2,CNDP2_1,CNDP2_2	CNDP1,CNDP2	Cndp1,Cndp2	cndp2
OG0001737	TMEM63A	TMEM63A,TMEM63B	LOC116947816,TMEM63B	TMEM63A,TMEM63B	Tmem63a,Tmem63b	tmem63a,tmem63ba
OG0001738	RAB4A	RAB4A,RAB4B,RAB4B-EGLN2	RAB4B	RAB4A,RAB4B	Rab4a,Rab4b	rab4a,rab4b
OG0001739	ZDHHC14,ZDHHC18	ZDHHC14,ZDHHC18	ZDHHC14	ZDHHC14,ZDHHC18	Zdhhc14,Zdhhc18	zdhhc14,zdhhc18b
OG0001740	GABRA4	GABRA4,GABRA6	GABRA6,GABRA6.1	GABRA4,GABRA6	Gabra4,Gabra6	gabra4,gabra6b
OG0001741	CYP4B7	ENSG00000142973.15	CYP4B1,CYP4B1.1,CYP4B1.2,CYP4B1.3	CYP4B1	Cyp4b1	CR388060.1,cyp4t8
OG0001742	ATG4C	ATG4C,ATG4D	ATG4C,ATG4D	ATG4C,ATG4D	Atg4c,Atg4d	atg4c,atg4da
OG0001743	FOXE1,FOXE3	FOXE1,FOXE3	LOC116937996	FOXE1,FOXE3	Foxe1,Foxe3	foxe1,foxe3
OG0001744	UNC13A,UNC13B	UNC13A	LOC116942195,UNC13B.1	UNC13A	Unc13a	UNC13B,unc13a,unc13ba
OG0001745	OSMR	LIFR,OSMR	LIFR	LIFR,OSMR	Lifr,Osmr	lifra,lifrb,osmr
OG0001746	HTR1E,HTR1F	HTR1E,HTR1F	HTR1F	HTR1E,HTR1F	Htr1f	htr1fa,htr1fb
OG0001747	NAA15,NAA16	NAA15,NAA16	NAA16	NAA15,NAA16	Naa15,Naa16	naa15a,naa15b
OG0001748	RCBTB1,RCBTB2	RCBTB1,RCBTB2	RCBTB1	RCBTB1,RCBTB2	Rcbtb1,Rcbtb2	rcbtb1,rcbtb2
OG0001749	GPR12,GPR6	GPR12,GPR6	GPR12	GPR12,GPR6	Gpr12,Gpr6	gpr12,gpr6
OG0001750	SAMD9L	SAMD9,SAMD9L	LOC116956944,SAMD9L,SAMD9L.1,SAMD9L.2	SAMD9,SAMD9L	Samd9l	SAMD9
OG0001751	SLC2A4RG,ZNF704	ZNF704	ZNF704.1	ZNF704	Zfp704	AL954725.1,si_rp71-79p20.2,znf704
OG0001752	AIM1,AIM1L	CRYBG1,CRYBG2	LOC116953008	CRYBG1,CRYBG2	Crybg1,Crybg2	CU693379.1,crybg1a
OG0001753	MID1,MID2	ENSG00000101871.17,MID2	MID1	MID1,MID2	ENSMUSG00000035299.17,Mid2	mid1,mid2
OG0001754	ADGRG2,ADGRG4	ADGRG2	ADGRG6,ADGRG6.1	ADGRG2	Adgrg2	adgrg2a,adgrg4a,adgrg4b,si_dkey-259j3.5
OG0001755	XKRX	XK,XKR3,XKRX	XK	XK,XKRX	Xk,Xkrx	xk,xkrx
OG0001756	ARHGEF9	ARHGEF9,ENSG00000136002.20	ARHGEF4	ARHGEF4,ARHGEF9	Arhgef4,Arhgef9	arhgef9a,arhgef9b
OG0001757	MTM1,MTMR2	MTM1,MTMR2	MTMR2	MTM1,MTMR2	Mtm1,Mtmr2	mtm1,mtmr2
OG0001758	FSTL4,FSTL5	ENSG00000053108.17,FSTL5	FSTL4.1	FSTL4,FSTL5	Fstl4,Fstl5	fstl4,fstl5
OG0001759	POU4F2,POU4F3	POU4F2,POU4F3	POU4F3	POU4F2,POU4F3	Pou4f2,Pou4f3	pou4f2,pou4f3
OG0001760	STAP1,STAP2	STAP1,STAP2	STAP1	STAP1,STAP2	Stap1,Stap2	stap2a,stap2b
OG0001761	DCAF4	DCAF4,DCAF4L1,DCAF4L2	DCAF4	DCAF4,DCAF4L1,DCAF4L2	Dcaf4	wdr21
OG0001762	KAT6A,KAT6B	KAT6A,KAT6B		KAT6A,KAT6B	ENSMUSG00000021767.20,Kat6a	kat6a,kat6b
OG0001763	MYO1A,MYO1B	MYO1A,MYO1B	MYO1B,MYO1B.1	MYO1A,MYO1B	Myo1a,Myo1b	myo1b
OG0001764	CASP10,CASP18,CASP8	CASP10,CASP8	CASP10	CASP10,CASP8	Casp8	casp10,casp8
OG0001765	DUOXA1L,DUOXA2	DUOXA1,DUOXA2	DUOXA2,DUOXA2.1	DUOXA1,DUOXA2	Duoxa1,Duoxa2	duox2
OG0001766	CIB2,CIB3	CIB2,CIB3	CIB2	CIB2,CIB3	Cib2,Cib3	cib2,cib3
OG0001767	LYSMD4	LYSMD3,LYSMD4	LYSMD3	LYSMD3,LYSMD4	Lysmd3,Lysmd4	lysmd3,lysmd4
OG0001768	C10H15ORF58	ENSG00000261147.1,TTLL13,TTLL6	TTLL13P	LOC102128869,TTLL6	Ttll13,Ttll6	ttll6
OG0001769	ATP2C1,ATP2C2	ATP2C1,ATP2C2	ATP2C1,ATP2C1.1	ATP2C1,ATP2C2	Atp2c1,Atp2c2	atp2c1
OG0001770	CHST11,CHST13	CHST11,CHST13	CHST13	CHST11,CHST13	Chst11,Chst13	CHST13,chst11
OG0001771	ADAMTS20,ADAMTS9	ADAMTS20,ADAMTS9	ADAMTS20,ADAMTS9	ADAMTS20,ADAMTS9	Adamts20,Adamts9	adamts9
OG0001772	JAKMIP1,JAKMIP2	JAKMIP1,JAKMIP2	JAKMIP3.1	JAKMIP1,JAKMIP2	Jakmip1,Jakmip2	jakmip1,jakmip2
OG0001773	SEC14L1,SEC14L5	SEC14L1,SEC14L5	SEC14L1	SEC14L1,SEC14L5	Sec14l1,Sec14l5	BX005286.2,SEC14L1
OG0001774	TOR4A	TOR4A	TOR4A.1	TOR4A	Tor4a	tor4aa,tor4ab
OG0001775	MAP2K3,MAP2K6	ENSG00000034152.19,ENSG00000108984.15	MAP2K6,MAP2K6.1	MAP2K3,MAP2K6	Map2k3,Map2k6	map2k6
OG0001776	GAS2L1,GAS2L2	GAS2L1,GAS2L2	GAS2L2	GAS2L1,GAS2L2	Gas2l1,Gas2l2	gas2l1,gas2l2
OG0001777	FAM132A	C1QTNF12,ERFE	C1QTNF12,C1QTNF12_1	C1QTNF12,ERFE	C1qtnf12,Erfe	c1qtnf12,si_ch1073-184j22.1
OG0001778	NMNAT1,NMNAT3	NMNAT1,NMNAT3	NMNAT3	NMNAT1,NMNAT3	Nmnat1,Nmnat3	nmnat1,nmnat3
OG0001779	FAM43A,FAM43B	FAM43A,FAM43B	FAM43A	FAM43A,FAM43B	Fam43a,Fam43b	fam43a,fam43b
OG0001780	ENTPD4,ENTPD7	ENTPD4,ENTPD7	ENTPD4	ENTPD4,ENTPD7	Entpd4,Entpd4b,Entpd7	entpd4
OG0001781	GOLPH3L,HORMAD2	HORMAD1,HORMAD2	HORMAD1	HORMAD1,HORMAD2	Hormad1,Hormad2	hormad1,zte38
OG0001782	ATP6V1A,ATP6V1AL	ENSG00000114573.11	ATP6V1A	ATP6V1A,LOC102115629	Atp6v1a	atp6v1aa,atp6v1ab
OG0001783	FRS2,FRS3	FRS2,FRS3	FRS2	FRS2,FRS3	Frs2,Frs3	frs2a,frs2b
OG0001784	MYO1D,MYO1G	MYO1D,MYO1G	MYO1D	MYO1D,MYO1G	Myo1d,Myo1g	MYO1D,myo1g
OG0001785	CDK12,CDK13	CDK13,ENSG00000167258.15	CDK12	CDK12,CDK13	Cdk12,Cdk13	cdk12,cdk13
OG0001786	SMIM24	PDZK1IP1,SMIM24	SMIM24	PDZK1IP1,SMIM24	Pdzk1ip1,Smim24	CABZ01025162.1,pdzk1ip1,si_ch211-133l5.7
OG0001787	PALM	PALM	LOC116951993,PALMD	PALM	Pakap,Palm	palm1a,palm1b,palm2akap2
OG0001788	ZNRF4	RNF13,RNF167	RNF13,RNF13.1	RNF13,RNF167	Rnf13,Rnf167	rnf13,rnf167
OG0001789	ADAMTSL1,ADAMTSL3	ADAMTSL1,ADAMTSL3	ADAMTSL1.1,ADAMTSL3	ADAMTSL1,ADAMTSL3	Adamtsl1,Adamtsl3	adamtsl3
OG0001790	LOC416147,SLC26A1	SLC26A1,SLC26A2	SLC26A2	SLC26A1,SLC26A2	Slc26a1,Slc26a2	slc26a1,slc26a2
OG0001791	LMX1A,LOC101750514	LMX1A,LMX1B	LMX1B	LMX1A,LMX1B	Lmx1a,Lmx1b	lmx1al,lmx1bb
OG0001792	VEGFC,VEGFD	VEGFC,VEGFD	VEGFC	VEGFC,VEGFD	Vegfc,Vegfd	vegfc,vegfd
OG0001793	EGR3	EGR1,EGR3	EGR3	EGR1,EGR3	ENSMUSG00000038418.8,Egr3	egr1,egr3
OG0001794	BCAP31	BCAP29,BCAP31,DUS4L-BCAP29	BCAP31	BCAP31	Bcap29,Bcap31	bcap29,bcap31
OG0001795	LOC107049545	COX5B	COX5B	LOC102118619,LOC102124626,LOC102132790	Cox5b,ENSMUSG00000079941.2	COX5B,cox5b2
OG0001796	LOC100858452	SCRT1	LOC116937413,SCRT1	SCRT1	ENSMUSG00000048385.10	scrt1a,scrt1b,scrt2
OG0001797	MAPK1	MAPK1,MAPK3	MAPK1,MAPK1_1	MAPK1,MAPK3	Mapk1	mapk1,mapk3
OG0001798	ZDHHC8	ZDHHC5,ZDHHC8	ZDHHC5	ZDHHC5,ZDHHC8	Zdhhc5,Zdhhc8	zdhhc5a,zdhhc5b,zdhhc8b
OG0001799	PLA2G3,PROCA1	PLA2G3	LOC116939117,LOC116957476,PLA2G3	PLA2G3	Pla2g3	CU459012.1,pla2g3,proca1
OG0001800	ASPHD2	ASPHD1,ASPHD2	ASPHD1	ASPHD1,ASPHD2	Asphd1,Asphd2	asphd1,asphd2
OG0001801	WSCD1,WSCD2	WSCD1,WSCD2	WSCD2	WSCD1,WSCD2	Wscd1,Wscd2	WSCD1,wscd2
OG0001802	AUTS2,FBRSL1	AUTS2	AUTS2	AUTS2	Auts2	AL732562.1,auts2a,auts2b,fbrsl1,si_dkey-33o22.1
OG0001803	SLC25A15	ENSG00000102743.15,SLC25A2	SLC25A15	SLC25A15,SLC25A2	Slc25a15,Slc25a2	slc25a15a,slc25a15b
OG0001804	TBC1D22A,TBC1D22B	TBC1D22A,TBC1D22B	TBC1D22B	TBC1D22A,TBC1D22B	Tbc1d22a,Tbc1d22b	tbc1d22a,tbc1d22b
OG0001805	ATXN7,ATXN7L1	ATXN7,ATXN7L1	ATXN7	ATXN7,ATXN7L1	Atxn7,Atxn7l1	atxn7,atxn7l1
OG0001806	KCNG1,KCNG2	KCNG1,KCNG2	KCNG2	KCNG1,KCNG2	Kcng1,Kcng2	kcng1,kcng2
OG0001807	KLF10,KLF11	KLF10,KLF11	KLF10	KLF10,KLF11	Klf10,Klf11	klf11a,klf11b
OG0001808	ATP7B	ATP7A,ENSG00000123191.16	ATP7A,ATP7B	ATP7A,ATP7B	Atp7a,Atp7b	atp7a,atp7b
OG0001809	CASP6	CASP6	CASP6	CASP6	Casp6	casp6a,casp6b.1,casp6b.2
OG0001810	NTL,PRSS12	PRSS12	PRSS12,PRSS12.1	PRSS12	Prss12	BX511095.2,prss12,si_ch211-51a6.2,si_ch73-127m5.1
OG0001811	SPARCL1	SPARC,SPARCL1	SPARC,SPARCL1.1	SPARC,SPARCL1	Sparc,Sparcl1	sparc,sparcl1
OG0001812	ETNPPL,PHYKPL	ETNPPL,PHYKPL	ETNPPL	ETNPPL,PHYKPL	Etnppl,Phykpl	etnppl,phykpl
OG0001813	TMX1	TMX1,TMX4	TMX1,TMX1_1	TMX1,TMX4	Tmx1,Tmx4	tmx1,tmx4
OG0001814	PER2	ENSG00000132326.12,PER1	PER1	PER1,PER2	Per1,Per2	per1a,per1b,per2
OG0001815	PIK3CB,PIK3CD	PIK3CB,PIK3CD	PIK3CD	PIK3CB,PIK3CD	Pik3cb,Pik3cd	pik3cb,pik3cd
OG0001816	PTGER4	PTGER4	PTGER4,PTGER4.1	LOC107126582,PTGER4	Ptger4	ptger4a,ptger4b,ptger4c
OG0001817	AP3B1,AP3B2	AP3B1,AP3B2	AP3B2	AP3B1,AP3B2	Ap3b1,Ap3b2	AP3B2,ap3b1a
OG0001818	AFF2,AFF3	AFF2,AFF3	AFF3,AFF4.1	AFF2,AFF3	Aff2,Aff3	aff2
OG0001819	CDCA4L,SERTAD2	SERTAD2	LOC116947781,SERTAD2,SERTAD2.1	SERTAD2	Sertad2	sertad2a,sertad2b,si_dkey-177p2.6
OG0001820	SLC25A14,SLC25A30	SLC25A14,SLC25A30	SLC25A30	SLC25A14,SLC25A30	Slc25a14,Slc25a30	slc25a14
OG0001821	GJA3,LOC428702	GJA3	GJA3,GJA5	GJA3	Gja3	cx34.5,cx39.9,gja3
OG0001822	ASB12	ASB12	ASB12	ASB12	Asb12	CR293501.2,asb12a,asb12b
OG0001823	NPTN	BSG,NPTN	NPTN.1	BSG,NPTN	Bsg,ENSMUSG00000032336.18	bsg,nptna,nptnb
OG0001824	OTUD7A,OTUD7B	OTUD7A,OTUD7B	LOC116938354	OTUD7A,OTUD7B	Otud7a,Otud7b	OTUD7A,otud7b
OG0001825	UBE2Q1,UBE2Q2	UBE2Q1,UBE2Q2	UBE2Q1	UBE2Q1,UBE2Q2	Ube2q1,Ube2q2	ube2q1,ube2q2
OG0001826	SCAMP2	SCAMP1,SCAMP2	SCAMP1,SCAMP1.1	SCAMP1,SCAMP2	Scamp1,Scamp2	scamp1,scamp2l
OG0001827	PATL1,PATL2	PATL1,PATL2	PATL1	PATL1,PATL2	Patl1,Patl2	patl1,patl2
OG0001828	DUOX2	DUOX1,DUOX2	DUOX1,DUOX1.1,DUOX1.2	DUOX1,DUOX2	Duox1,Duox2	duox
OG0001829	PRRX1,PRRX2	PRRX1,PRRX2	PRRX1	PRRX1,PRRX2	Prrx1,Prrx2	prrx1a,prrx1b
OG0001830	NEK6,NEK7	NEK6,NEK7	NEK7	NEK6,NEK7	Nek6,Nek7	nek6,nek7
OG0001831	RAB39A,RAB39B	RAB39A,RAB39B	RAB39B	RAB39A,RAB39B	Rab39,Rab39b	rab39ba,rab39bb
OG0001832	TRAF2	TRAF2	TRAF2.1,TRAF2.2	TRAF2	Traf2	AL844899.1,BX901915.1,traf2a,traf2b,unm_sa808
OG0001833	RALGPS1,RALGPS2	RALGPS1,RALGPS2	RALGPS1	RALGPS1,RALGPS2	Ralgps1,Ralgps2	ralgps1,ralgps2
OG0001834	RAB38	RAB32,RAB38	RAB32,RAB38	RAB32,RAB38	Rab32,Rab38	rab38b,rab38c
OG0001835	CLTA	CLTA,CLTB	LOC116937994	CLTA,CLTB	Clta,Cltb	clta,cltb
OG0001836	FOLR1	FOLR1,FOLR2,FOLR3	FOLR3	FOLR1,LOC102132686,LOC102147063	Folr1,Folr2	folr
OG0001837	TOP2B	TOP2A,TOP2B	TOP2A,TOP2B	TOP2A,TOP2B	Top2a,Top2b	top2a,top2b
OG0001838	KAT2A,KAT2B	KAT2A,KAT2B	KAT2B	KAT2A,KAT2B	Kat2a,Kat2b	kat2a,kat2b
OG0001839	COL28A1,LOC424167	COL28A1	COL28A1,COL28A1_1	COL28A1	Col28a1	col28a1a,col28a1b,col28a2a,col28a2b
OG0001840	GAD2	GAD1,GAD2	GAD1	GAD1,GAD2	Gad1,Gad2	gad1a,gad1b,gad2
OG0001841	PHLPP1,PHLPP2	PHLPP1,PHLPP2	PHLPP1	PHLPP1,PHLPP2	Phlpp1,Phlpp2	phlpp1,phlpp2
OG0001842	PAPD5,PAPD7	TENT4A,TENT4B	TENT4A	TENT4A,TENT4B	ENSMUSG00000034575.14,Tent4b	tent4a,tent4b
OG0001843	MC5R	MC4R,MC5R	MC4R	MC4R,MC5R	Mc4r,Mc5r	mc4r,mc5ra,mc5rb
OG0001844	PRELID3A	PRELID3A,PRELID3B	PRELID3B	LOC102131252,PRELID3A,PRELID3B	Prelid3a,Prelid3b	prelid3a,prelid3b
OG0001845	TGIF1,TGIF2	TGIF1,TGIF2	LOC116942714	TGIF1,TGIF2	Tgif1,Tgif2	FO834857.1,tgif1
OG0001846	DSC1	DSC1,DSC2,DSC3		DSC1,DSC2,DSC3	Dsc1,Dsc2,Dsc3	dsc2l
OG0001847	RPL18A	RPL18A	RPL18A,RPL18A_1	LOC102135222,LOC102140619,LOC123572224,LOC123572934,RPL18A	Rpl18a	rpl18a
OG0001848	E2F5	E2F4,E2F5	E2F4,E2F5	E2F4,E2F5	E2f4,ENSMUSG00000027552.15	e2f4,e2f5
OG0001849	TPD52,TPD52L1	ENSG00000276418.5,TPD52,TPD52L1	TPD52L1	TPD52L1	Tpd52,Tpd52l1	tpd52
OG0001850	MSC	MSC,TCF21	TCF21	MSC,TCF21	Msc,Tcf21	msc,tcf21
OG0001851	OSR1,OSR2	OSR1,OSR2	OSR2.1	LOC102132347,OSR1	Osr1,Osr2	osr1,osr2
OG0001852	RNF19A,RNF19B	RNF19A,RNF19B	RNF19A	RNF19A,RNF19B	Rnf19a,Rnf19b	rnf19a,rnf19b
OG0001853	TRIB1	TRIB1,TRIB2	TRIB2,TRIB2.1	TRIB1,TRIB2	Trib1,Trib2	trib1,trib2
OG0001854	EML5,EML6	EML5,EML6	EML6	EML5,EML6	Eml5,Eml6	EML5,EML6
OG0001855	SEC23A,SEC23B	SEC23A,SEC23B	SEC23A	SEC23A,SEC23B	Sec23a,Sec23b	sec23a,sec23b
OG0001856	CDC42EP3	CDC42EP2,CDC42EP3	CDC42EP2	CDC42EP2,CDC42EP3	Cdc42ep2,Cdc42ep3	cdc42ep2,cdc42ep3,zgc_154093
OG0001857	CEP170	CEP170	CEP170	CEP170	Cep170	AL928999.2,BX545848.1,cep170aa,cep170ab
OG0001858	TBP,TBPL2	TBP,TBPL2	TBP	TBP,TBPL2	Tbp,Tbpl2	tbp,tbpl2
OG0001859	MAP7,MAP7D1	MAP7,MAP7D1	MAP7,MAP7.1	MAP7,MAP7D1	Map7,Map7d1	si_ch73-217b7.1
OG0001860	LAMA2	LAMA1,LAMA2	LAMA1,LAMA2	LAMA1,LAMA2	Lama1,Lama2	CABZ01092781.1,lama1
OG0001861	SIPA1L2	SIPA1L1,SIPA1L2	SIPA1L1,SIPA1L2	SIPA1L1,SIPA1L2	Sipa1l1,Sipa1l2	sipa1l1,sipa1l2
OG0001862	MKRN1	ENSG00000288405.1,MKRN1,MKRN3	MKRN1	LOC102137622,MKRN1,MKRN3	Mkrn1,Mkrn3	mkrn1
OG0001863	LIN28A,LIN28B	LIN28A,LIN28B	LIN28B	LIN28A,LIN28B	Lin28a,Lin28b	LIN28A,lin28b
OG0001864	HMGCL,HMGCLL1	HMGCL,HMGCLL1	HMGCL	HMGCL,HMGCLL1	Hmgcl,Hmgcll1	hmgcl,hmgcll1
OG0001865	FAM150B	ALKAL1,ENSG00000189292.16	ALKAL1,ALKAL2	ALKAL1,ALKAL2	Alkal1,Alkal2	alkal1,alkal2b
OG0001866	PUM1,PUM2	PUM1,PUM2	PUM2	PUM1,PUM2	Pum1,Pum2	pum1,pum2
OG0001867	DTNA,DTNB	DTNA,DTNB	DTNB.1	DTNA,DTNB	Dtna,Dtnb	dtnba,dtnbb
OG0001868	LARGE1,LARGE2	LARGE1,LARGE2	LARGE1	LARGE1,LARGE2	Large1,Large2	large1,large2
OG0001869	CNOT7,CNOT8	CNOT7,CNOT8		CNOT7,CNOT8	Cnot7,Cnot8	cnot7,cnot8
OG0001870	YIPF7	YIPF5,YIPF7	YIPF5	YIPF5,YIPF7	Yipf5,Yipf7	yipf5,zgc_123321
OG0001871	SGCD,SGCZ	SGCD,SGCZ	SGCD	SGCD,SGCZ	Sgcd,Sgcz	SGCZ,sgcd
OG0001872	TSPAN5	TSPAN17,TSPAN5	TSPAN5	TSPAN17,TSPAN5	Tspan17,Tspan5	tspan17,tspan5a,tspan5b
OG0001873	TLR1A,TLR1B	TLR1,TLR10,TLR6		TLR1,TLR10,TLR6	Tlr1,Tlr6	tlr1
OG0001874	GBA3,LCTL	GBA3,LCTL		LCTL,LOC102122033	Lctl	gba3,lctla,lctlb
OG0001875	CPEB2,CPEB3	CPEB2,CPEB3	CPEB3	CPEB2,CPEB3	Cpeb2,Cpeb3	cpeb2,cpeb3
OG0001876	CTNNA1,CTNNA2	CTNNA1,CTNNA2	CTNNA2	CTNNA1,CTNNA2	Ctnna1,Ctnna2	ctnna1,ctnna2
OG0001877	ANO3,ANO4	ANO3,ANO4	ANO4	ANO3,ANO4	Ano3,Ano4	ano3
OG0001878	RRAS2	RRAS,RRAS2	RRAS2	RRAS,RRAS2	Rras,Rras2	rras,rras2
OG0001879	HPS5	SAA1,SAA2	LOC116956638	LOC102139145,SAA2	Saa1,Saa2,Saa3	saa
OG0001880	ROM1	PRPH2	LOC116948490,PRPH2	PRPH2	Prph2	prph2a,prph2b,prph2la,prph2lb
OG0001881	LOC423277	LGALSL	LGALSL,LGALSL.1	LGALSL	Gm49486,Lgalsl,Lgalsl2	lgalsla,lgalslb,si_ch211-10a23.2
OG0001882	STRIP1,STRIP2	STRIP1,STRIP2	STRIP1	STRIP1,STRIP2	Strip1,Strip2	strip1,strip2
OG0001883	PTPN14,PTPN21	PTPN14,PTPN21	PTPN14,PTPN14.1,PTPN14.2	PTPN21	Ptpn14,Ptpn21	ptpn21
OG0001884	GPR68	GPR4,GPR68	GPR4,MRGPRX2	GPR4,GPR68	Gpr4,Gpr68	GPR68,gpr4
OG0001885	LOC101747373,MANBAL1,MANBAL14,MANBAL15,MANBAL17,MANBAL7	MANBAL		LOC123573603,MANBAL	Manbal	manbal
OG0001886	RPS24	RPS24	RPS24	LOC102118798,LOC102129101,LOC102135297,LOC102135559,LOC123574444,RPS24	Rps24	rps24
OG0001887	NEURL1,NEURL1B	NEURL1,NEURL1B	NEURL1	NEURL1,NEURL1B	Neurl1a,Neurl1b	neurl1aa,neurl1b
OG0001888	GSTO1	GSTO1,GSTO2	GSTO1	GSTO1,GSTO2,LOC102130209	Gsto1,Gsto2	gsto1,gsto2
OG0001889	SFXN1,SFXN3	SFXN1,SFXN3	SFXN1	SFXN1,SFXN3	Sfxn1,Sfxn3	sfxn1,sfxn3
OG0001890	BTRC,FBXW11	BTRC,FBXW11	LOC116940554	BTRC,FBXW11	Btrc,Fbxw11	fbxw11a,fbxw11b
OG0001891	NKX6-1,NKX6-2	NKX6-1,NKX6-2	NKX6-2	NKX6-1,NKX6-2	Nkx6-1,Nkx6-2	nkx6.1,nkx6.2
OG0001892	SREBF1,SREBF2	ENSG00000198911.12,SREBF1	SREBF1	SREBF1,SREBF2	Srebf1,Srebf2	srebf1,srebf2
OG0001893	IFNL3L,LOC112532795	IFNL1,IFNL2,IFNL3		LOC102130733,LOC102137836,LOC102138968,LOC102139603	Ifnl2,Ifnl3
OG0001894	AHR,AHR1B	AHR,ENSG00000283321.1	AHR,AHR.1,AHR.2	AHR,LOC123572529	Ahr	ahr1b
OG0001895	NCKAP1	NCKAP1,NCKAP1L	NCKAP1,NCKAP1_1	NCKAP1,NCKAP1L	Nckap1,Nckap1l	NCKAP1L,nckap1
OG0001896	GLS	ENSG00000115419.13,ENSG00000285528.1,GLS2	GLS,GLS2	GLS,GLS2	Gls,Gls2	glsa
OG0001897	STAT1,STAT2	STAT1,STAT2	STAT1,STAT1_1	STAT1,STAT2	ENSMUSG00000040033.17,Stat1	stat1a
OG0001898	SPATS2,SPATS2L	SPATS2,SPATS2L	SPATS2,SPATS2_1	SPATS2,SPATS2L	Spats2,Spats2l	CABZ01078055.1
OG0001899	ITGA6	ITGA6	ITGA6,ITGA6.1,ITGA6.2,LOC116954682	ITGA6	Itga6	CABZ01072242.1,CU469503.1,itga6a
OG0001900	MYO3A,MYO3B	MYO3A,MYO3B	MYO3B	MYO3A,MYO3B	Myo3a,Myo3b	myo3a,myo3b
OG0001901	CXCR1	CXCR1,CXCR2	ACKR4,CXCR3,CXCR3.1	CXCR1,CXCR2	Cxcr1,ENSMUSG00000026180.9	cxcr2
OG0001902	ACVR1,ACVRL1	ACVR1,ACVRL1	ACVR1,ACVR1_1	ACVR1,ACVRL1	Acvr1,Acvrl1	acvr1l
OG0001903	FNBP1L	FNBP1L,TRIP10	FNBP1,FNBP1L.1	FNBP1L,TRIP10	Fnbp1l,Trip10	fnbp1l,trip10a
OG0001904	SAMD13	ENSG00000288488.1,SAMD1,SAMD13	PHC2_2	SAMD1	Samd1,Samd13	samd13,samd1a,samd1b
OG0001905	LRP6	LRP5,LRP6	LOC116944328,LRP6	LRP5,LRP6	Lrp5,Lrp6	lrp5
OG0001906	ROR1	ROR1,ROR2	ROR1	ROR1,ROR2	Ror1,Ror2	ror1,ror2
OG0001907	DEPDC1	DEPDC1,DEPDC1B	DEPDC1	DEPDC1,DEPDC1B	Depdc1a,Depdc1b	CABZ01086734.1,depdc1a
OG0001908	P3H2	P3H1,P3H2	P3H1	P3H1,P3H2	P3h1,P3h2	BX936370.1,p3h1,p3h2
OG0001909	MUC4,MUC4L	MUC4		MUC4	Muc4
OG0001910	CAMK2N2	CAMK2N1,CAMK2N2	CAMK2N1	CAMK2N1,CAMK2N2	Camk2n1,Camk2n2	CAMK2N1,camk2n1a,camk2n2
OG0001911	EIF5A2,LOC107050352	EIF5A2,EIF5AL1	EIF5A	EIF5A,EIF5A2	Eif5a,Eif5a2	eif5a,eif5a2
OG0001912	CCNL1	CCNL1,CCNL2	CCNL1	CCNL1,CCNL2	Ccnl1,Ccnl2	ccnl1a,ccnl1b
OG0001913	SAXO1,SAXO2	SAXO1,SAXO2	SAXO2	LOC102142266,LOC107126553,SAXO1	Saxo1,Saxo2	saxo2
OG0001914	CHSY1,CHSY3	CHSY1,CHSY3	LOC116940966	CHSY1,CHSY3	Chsy1,Chsy3	chsy1,chsy3
OG0001915	SLC6A2	SLC6A2,SLC6A3	SLC6A2	SLC6A2,SLC6A3	Slc6a2,Slc6a3	slc6a2,slc6a3
OG0001916	DYNC1LI2,DYNC1LI2L,LOC107053365	DYNC1LI2	DYNC1LI1,DYNC1LI1.1	DYNC1LI2	Dync1li2	dync1li1,dync1li2
OG0001917	VPS4A	ENSG00000260914.3,VPS4A,VPS4B	VPS4A	VPS4A,VPS4B	Vps4a,Vps4b	vps4a,vps4b
OG0001918	PRKCD	PRKCD	PRKCD,PRKCD.1,PRKCD.2,PRKCD.3	PRKCD	Prkcd	BX005175.1,prkcda,prkcdb
OG0001919	ABHD14A,LOC107056877	ABHD14A,ABHD14B	ABHD14B	ABHD14A,ABHD14B	Abhd14b,ENSMUSG00000042210.18	abhd14a,abhd14b
OG0001920	RYBP	ENSG00000281766.3,RYBP,YAF2	YAF2.1	LOC102140080,YAF2	Rybp,Yaf2	rybpb,yaf2
OG0001921	CRELD1	CRELD1,CRELD2	CRELD2	CRELD1,CRELD2	Creld2,ENSMUSG00000030284.12	creld1b,creld2
OG0001922	SEC24A	SEC24A,SEC24B	LOC116940368,SEC24A.1	SEC24A,SEC24B	Sec24a,Sec24b	sec24a,sec24b
OG0001923	CDR2,CDR2L	CDR2,CDR2L	CDR2L.1	CDR2,CDR2L	Cdr2,Cdr2l	cdr2a,cdr2l
OG0001924	GSPT1	GSPT1,GSPT2	GSPT1	GSPT1,GSPT2	Gspt1,Gspt2	gspt1,gspt1l
OG0001925	MKL2	MRTFB	LOC116955222,MRTFA,MYOCD	MRTFB	Mrtfb	BX908387.1,CR925782.2,mrtfba,mrtfbb
OG0001926	C16orf72	HAPSTR1,HAPSTR2	C16orf72	C20H16orf72,LOC102116771	Gm715,Hapstr1	ENSDARG00000012458.8,ENSDARG00000055383.7,zgc_77849
OG0001927	HMOX2	HMOX2	HMOX2,HMOX2_1	HMOX2	Hmox2	hmox2a,hmox2b
OG0001928	UBALD1,UBALD2	UBALD2	UBALD2,UBALD2.2	UBALD1,UBALD2	Ubald1,Ubald2	ubald1b,ubald2
OG0001929	UPK1B	UPK1A,UPK1B	UPK1A,UPK1A.1,UPK1B	UPK1A,UPK1B	Upk1a,Upk1b	upk1a
OG0001930	VANGL1,VANGL2	VANGL1,VANGL2	VANGL2	VANGL1,VANGL2	ENSMUSG00000027860.16,Vangl2	vangl1,vangl2
OG0001931	MTMR3,MTMR4	MTMR3,MTMR4	MTMR3	MTMR3,MTMR4	Mtmr3,Mtmr4	mtmr3
OG0001932	TRIM39.1	RNF39		RNF39	Rnf39
OG0001933	SUMO2	SUMO2	SUMO3	LOC102136873,SUMO2,SUMO3	Gm49325,Sumo2	sumo2b,sumo3a,sumo3b
OG0001934	BAIAP2	BAIAP2	BAIAP2,BAIAP2.1	BAIAP2	Baiap2	baiap2a,baiap2b
OG0001935	YWHAE	YWHAE	YWHAE,YWHAE.1	YWHAE	Ywhae	ywhae1,ywhae2
OG0001936	CD200R1,CD200R1L,LOC101752250	CD200R1,ENSG00000206531.11		CD200R1,CD200R1L	Cd200r1,Cd200r2,Cd200r3,Cd200r4
OG0001937	TMEM45A,TMEM45B	TMEM45A,TMEM45B	TMEM45B	TMEM45A,TMEM45B	Tmem45a,Tmem45b	tmem45a,tmem45b
OG0001938	STK4	STK3,STK4	STK3,STK3.1	STK3,STK4	Stk3,Stk4	stk3
OG0001939	HNF4A,HNF4G	HNF4A,HNF4G	HNF4G	HNF4A,HNF4G	Hnf4a,Hnf4g	hnf4a
OG0001940	B4GALT5	B4GALT5,B4GALT6	B4GALT6,B4GALT6.1	B4GALT5,B4GALT6	B4galt5,B4galt6	b4galt5,b4galt6
OG0001941	GMEB1,GMEB2	GMEB1,GMEB2	GMEB2	GMEB1,GMEB2	Gmeb1,Gmeb2	GMEB2,gmeb1
OG0001942	PREX1,PREX2	PREX1,PREX2	PREX1	PREX1,PREX2	Prex1,Prex2	prex1,prex2
OG0001943	CDC42	CDC42,ENSG00000289694.1	CDC42	CDC42,LOC102124817,LOC102125726	Cdc42	cdc42,cdc42l
OG0001944	DDX19B	DDX19A,DDX19B,ENSG00000260537.2	DDX19A	DDX19A,LOC102134450	Ddx19a,Ddx19b	ddx19,zgc_193690
OG0001945	ATAD3A	ATAD3A,ATAD3B,ATAD3C	ATAD3B	ATAD3A,LOC102119665,LOC102132457,LOC102146239	Atad3a	atad3
OG0001946	KIF1A,KIF1B	KIF1A,KIF1B		KIF1A,KIF1B	Kif1a,Kif1b	kif1aa,kif1ab,kif1b
OG0001947	RBBP4	RBBP4,RBBP7	RBBP4	LOC102121153,RBBP4,RBBP7	Rbbp4,Rbbp7	rbb4l,rbbp4
OG0001948	SEC61A1,SEC61A2	SEC61A1,SEC61A2	SEC61A1	SEC61A1,SEC61A2	Sec61a1,Sec61a2	sec61a1,sec61a1l
OG0001949	GRIK4	GRIK4,GRIK5	GRIK5	GRIK4,GRIK5	Grik4,Grik5	grik4,grik5
OG0001950	NELFE	NELFE	NELFE	NELFE	Nelfe	nelfe
OG0001951	LOC107049042	ENSG00000275249.1,ENSG00000288469.1,OR4M1,OR4M2,OR4M2B		LOC102133454,LOC123574374	Or4m1
OG0001952	WNT9B	WNT9A,WNT9B	WNT9A	WNT9A,WNT9B	Wnt9a,Wnt9b	wnt9a,wnt9b
OG0001953	SLC25A39,SLC25A40	SLC25A39,SLC25A40	SLC25A40	SLC25A39,SLC25A40	Slc25a39,Slc25a40	slc25a39,slc25a40
OG0001954	CBR1	CBR1,CBR3	CBR1	CBR3,LOC102141127	Cbr1,Cbr3,Gm5678	cbr1,cbr1l
OG0001955	HOXB4,HOXC4	HOXB4,HOXC4	HOXB4	HOXB4,HOXC4	Hoxb4,Hoxc4	hoxb4a,hoxc4a
OG0001956	BTBD2	BTBD1,BTBD2	BTBD2	BTBD1,BTBD2	Btbd1,Btbd2	btbd2a,btbd2b
OG0001957	CIRBP	CIRBP,RBM3	blt801	LOC102141296,LOC102146005,RBM3	Cirbp,Rbm3	cirbpa,cirbpb
OG0001958	LOC428335	MFSD14A,MFSD14B	MFSD14A,MFSD14A.1	MFSD14A,MFSD14B	Mfsd14a,Mfsd14b	hiat1a,hiat1b
OG0001959	MBD3	MBD2,MBD3	MBD2,MBD3	MBD2,MBD3	Mbd2,Mbd3	mbd3a,mbd3b
OG0001960	LOC107055390	ZFP36L1	LOC116947297,ZFP36L1,ZFP36L1.1	ZFP36L1	ENSMUSG00000021127.8	zfp36l1a,zfp36l1b,zfp36l2
OG0001961	NEUROD4	NEUROD1,NEUROD4	NEUROD1	NEUROD1,NEUROD4	Neurod1,Neurod4	neurod1,neurod4
OG0001962	LARP4	LARP4	LARP4,LARP4.1,LARP4.2	LARP4	Larp4	AL928872.1,larp4aa,larp4ab
OG0001963	LOC107055936,TARP	TRGV10,TRGV11,TRGV9			ENSMUSG00000076746.4,ENSMUSG00000076750.7,Trgv1,Trgv2,Trgv4,Trgv5
OG0001964	ST6GALNAC2L	ST6GALNAC2	ST6GALNAC2,ST6GALNAC2.1,ST6GALNAC2.2,ST6GALNAC3.2	ST6GALNAC2	St6galnac2	CABZ01084230.1,CU459056.1,st6galnac
OG0001965	STMN3	STMN2,STMN3	STMN2	STMN2,STMN3	Stmn2,Stmn3	stmn2a,stmn2b,stmn3
OG0001966	DUSP15,DUSP22	DUSP15,DUSP22	DUSP22	DUSP15,DUSP22	Dusp15,Dusp22	dusp22a,dusp22b
OG0001967	CAMTA1	CAMTA2,ENSG00000171735.20	CAMTA2,MUC5AC.6	CAMTA2	Camta2,ENSMUSG00000014592.22	camta1a,camta1b
OG0001968	RANBP17,XPO7	RANBP17,XPO7	XPO7	RANBP17,XPO7	Ranbp17,Xpo7	xpo7
OG0001969	USP25,USP28	USP25,USP28	USP25	USP25,USP28	Usp25,Usp28	usp25,usp28
OG0001970	JTB	ENSG00000285779.1,JTB	JTB,JTB.1	JTB	Jtb	CR936363.1,CU326366.2,jtb,si_dkey-179k24.1
OG0001971	S100A13,S100A14	S100A13,S100A14	S100A1_1	S100A13,S100A14	S100a13,S100a14	s100v1,s100v2
OG0001972	SMAD4	ENSG00000141646.15	SMAD4,SMAD4.1,SMAD4.2	SMAD4	Smad4	si_dkey-222b8.1,smad4a,smad4b
OG0001973	LIM2	LIM2	LIM2	LIM2	Lim2	lim2.1,lim2.2,lim2.3,lim2.4,lim2.5
OG0001974	FAM72A	FAM72A,FAM72B,FAM72C,FAM72D	FAM72A	FAM72A	Fam72a	BX537291.1,FAM72B,zgc_101564
OG0001975	HSD11B1a,HSD11B1b	HSD11B1,HSD11B1L	HSD11B1L	HSD11B1,HSD11B1L	Hsd11b1	hsd11b1la,hsd11b1lb
OG0001976	SKIV2L	SKIC2	SKIV2L	SKIV2L	Skic2	skiv2l
OG0001977	KAT7	ENSG00000136504.13	COL3A1.1,KAT7,LOC116958091	KAT7	ENSMUSG00000038909.17	BX005142.3,kat7a,kat7b
OG0001978	RETSAT,RETSATL	RETSAT	RETSAT	LOC102143939,RETSAT	Retsat	RETSAT,retsat,retsatl,si_ch1073-13h15.3
OG0001979	LOC107051508	C19orf33,ENSG00000267748.4,SPINT2	LOC116953957	C19H19orf33,SPINT2	2200002D01Rik,Spint2	spint2
OG0001980	PLD3,PLD4	PLD3,PLD4	PLD3,PLD3.1	PLD3,PLD4	Pld3,Pld4	pld3
OG0001981	CHRNA6	CHRNA3,CHRNA6	CHRNA3	CHRNA3,CHRNA6	Chrna3,Chrna6	chrna3,chrna6
OG0001982	TMC1	TMC1,TMC2	TMC1	TMC1,TMC2	Tmc1,Tmc2	TMC1,tmc2a
OG0001983	EIF4B	EIF4B	EIF4B,EIF4B_1	EIF4B,LOC123570260	Eif4b	eif4ba,eif4bb
OG0001984	LOC107054715,LOC112533563	LENG9	LENG9	LENG9	Leng9	leng9
OG0001985	LOC107051192	ENSG00000259529.2,ENSG00000284845.2,RNF31	RNF31	RNF31	Rnf31	FO834800.1,FO834800.2,si_dkey-181m9.8
OG0001986	FCGBP,FCGBPL	ENSG00000281123.3,FCGBP	TECTA	LOC102131857	Fcgbp,Fcgbpl1	CR848794.2,si_dkey-65b12.6,zanl
OG0001987	SDC2	SDC2,SDC4	SDC2.1,SDC3	SDC2,SDC4	Sdc2,Sdc4	sdc2,sdc4
OG0001988	MMP16,MMP24	MMP16,MMP24	MMP16.1	MMP16,MMP24	Mmp16,Mmp24	mmp16b,mmp24
OG0001989	ACYP2	ACYP1,ACYP2	ACYP1,ACYP2	ACYP1,ACYP2,LOC102140375	Acyp1,Acyp2	acyp2
OG0001990	FAM228	ENSG00000276087.2,FAM228A,FAM228B	FAM228B	FAM228A,FAM228B	Fam228a,Fam228b	fam228a
OG0001991	PLCB1	ENSG00000182621.18,PLCB3	PLCB1,PLCB1_1,PLCB1_2	PLCB1,PLCB3	Plcb1,Plcb3	plcb3
OG0001992	ADH1C	ADH1A,ADH1C,ADH7,ENSG00000196616.14		ADH7,LOC102122664,LOC102123413,LOC102124195	Adh1,Adh7
OG0001993	LOC112532300,RIPPLY2	RIPPLY1,RIPPLY2	RIPPLY2,RIPPLY2.1	RIPPLY1	Ripply1,Ripply2	ripply1,ripply2
OG0001994	SEC24C,SEC24D	SEC24C,SEC24D	SEC24C	SEC24C,SEC24D	Sec24c,Sec24d	sec24c,sec24d
OG0001995	ARHGAP20,LOC422171	ARHGAP20	LOC116952963	ARHGAP20	1700006A11Rik,Arhgap20,ENSMUSG00000039174.15,Gm1527	arhgap20,arhgap20b
OG0001996	GANC	GANAB,GANC	GANAB,GANC	GANAB	Ganab,Ganc	GANAB,ganab,ganc
[truncated: 15,881 more rows]

## Sheet: 2b. Lamprey_v_Zebrafish
Supplementary Data 2. Orthologous Gene Relationships Across Lamprey, Zebrafish, Chicken, Mouse, Macaque, and Human
Supplementary Data 2b. Orthologous Genes between Lamprey and Zebrafish
Orthogroup	Lamprey	Zebrafish
OG0000000	LOC116949599	znf1023,znf1108,si_dkey-246j6.3,si_dkey-201g16.1,znf973,znf1139,BX890539.1,CABZ01063298.1,zgc_112998,znf1112,si_dkey-7j22.4,si_dkey-149m13.4,CABZ01064859.1,znf1150,si_ch211-241b2.4,si_dkey-4e4.1,si_dkey-269o24.6,znf1102,znf1018,znf985,si_dkey-199m13.7,znf1038,znf1021,si_dkeyp-82b4.3,znf1036,BX324212.2,znf1027,znf1026,znf1124,CR388165.10,znf1104,BX572103.1,znf998,zgc_174275,znf1007,znf1001,zgc_173…
OG0000004	MID1_1,TRIM16.1,TRIM8.1,TRIM25.25,TRIM25.27,TRIM47.1,TRIM47.2,TRIM25.20,TRIM25.18,TRIM25.17,TRIM25.21,TRIM25.26,TRIM25.19,TRIM14.11,TRIM14.12,TRIM25.22,TRIM25.23,TRIM25.24,LOC116957303,TRIM29.3,LOC116945442,LOC116957320,TRIM25,TRIM25.2,TRIM41,TRIM14.6,TRIM14.7,LOC116957999,TRIM14.14,TRIM14.19,LOC116957590,TRIM14.16,TRIM14.17,TRIM14.21,LOC116957976,FAS.5,TRIM14.2,TRIM14.10,LOC116958579,LOC11695790…	zgc_92594
OG0000007	ZNF497.4	si_ch211-255f4.9,si_ch211-255f4.5,znf1183,znf1161,si_dkey-4c15.8,znf1157,si_dkeyp-79b7.12,znf1169,znf1179,si_dkey-4c15.12,znf1182,znf1181,znf1174,znf1184,znf1002,znf1155,znf1153,si_dkey-15h8.15,si_dkey-1b17.9,znf1154,si_dkey-15h8.10,si_dkey-1b17.1,si_ch211-255f4.11,si_ch211-255f4.13,zgc_113518,znf1014,znf1144,znf1152,CU896630.2,BX324216.3,CU856622.1,znf1003,si_ch73-92e7.4,znf1167,si_ch211-255f4.8…
OG0000011	H2AX	h2ax
OG0000011	H2AC1,H2AC1.1	h2ax1,hist1h2a6,CU457819.1,si_ch1073-153i20.5,hist1h2a11,si_ch211-113a14.19,CU459186.5,FP236630.1,hist1h2a3,si_dkey-108k21.19,hist1h2a1,hist1h2a10,hist1h2a5,hist1h2a4,CU459186.2,hist1h2a2,CU457819.3
OG0000012	LOC116947678	zgc_171759
OG0000012	H2bc7	zgc_194989,zgc_171759,hist2h2l,zgc_112234,ENSDARG00000116654.1,si_dkey-108k21.11,si_ch211-113a14.22,zgc_173585,FP236812.2,zgc_114046,FP236812.1,zgc_173587,hist1h2ba,CR354435.1,ano9a,si_dkey-261m9.19,si_dkey-23a13.22,H2BK1
OG0000019	H3-3A.1,H3-3A.2,CENPA.1	CU459186.3,FP325123.2,zgc_113983,FQ312024.1,si_dkey-108k21.24,zgc_173552,CU457819.4,FP325123.1,hist2h3c,CR354435.2,si_dkey-23a13.21,CR762436.1,ENSDARG00000112967.1,ENSDARG00000114334.1,ENSDARG00000051737.2,CU457819.2,ENSDARG00000105459.2,CU302436.1,ENSDARG00000098970.3,ENSDARG00000103819.3
OG0000019	H3-3A.3	si_ch1073-429i10.3,h3f3b.1,h3f3d,h3f3c
OG0000023	KRT8.7,KRT8.4,KRT8.3,KRT8.2,KRT8,KRT8.5	krt4,krt5,si_dkey-222f2.1,krt8,zgc_158846
OG0000024	MYH7.1,MYH7.2,MYH7.3	myh6,smyhc3,CU633479.3,CU633479.2,CU633479.1,CU633479.4,myh7,smyhc2,smyhc1,myh7l
OG0000024	MYH7	myh7bb,myh7ba
OG0000024	LOC116946145,MYO1B.2,MYH4	zgc_66156,CABZ01079179.1,myhb,myhz1.1,myhz1.2,myhz1.3,myhz2,myha,myhc4
OG0000028	H4C1.2	hist1h4l,ENSDARG00000099920.3,zgc_163040,zgc_165555
OG0000028	H4C1.1	hist1h4l
OG0000028	H4C1	hist1h4l
OG0000034	TUBB.1	tubb1,tubb6
OG0000034	TUBB.2,TUBB4B,TUBB4B.1	tubb4b,tubb2b,zgc_55461,TUBB4B,tubb5,zgc_153426,zgc_65894
OG0000034	TUBB4A,TUBB	tubb2
OG0000043	LOC116947507,LOC116947506	tuba7l
OG0000043	TUBA8.2,TUBA8	tuba4l
OG0000043	TUBA4A,TUBA8.1	tuba8l
OG0000043	TUBA1A.2,TUBA1A.1,TUBA1A	tuba1a,tuba1c,tuba2
OG0000049	CRYGN	crygn2,crygn1
OG0000049	CRYGS,CRYGS.8,CRYGS.6,CRYGS.5,CRYGS.4,CRYGS.2,CRYGS.3,CRYGS.1,CRYGS.7,CRYGS.9	crygs2,crygs1,crygs3,crygmx,crygmxl2,crygmxl1,crygm4,crygm6,crygm7,si_dkey-57a22.15
OG0000054	SCN2A.2	scn1lab,scn8ab,scn8aa
OG0000054	LOC116942140,SCN4A.1,SCN2A.1	scn12aa
OG0000054	SCN4A	scn4aa
OG0000061	COLEC12,COLEC12.1	zgc_174904,zmp_0000000937,zmp_0000000924,si_ch73-111e15.1,si_dkey-187i8.2,si_ch73-122g19.1,CABZ01058107.1,cd209,si_ch211-214k5.3,CR847844.1,si_dkey-181c13.1,si_ch211-193e13.5,BX682234.1,CR847844.2,zmp_0000001103,si_ch211-232p21.6,si_ch73-343l4.1,si_ch73-343l4.3,si_ch73-343l4.5,si_ch73-343l4.6,si_ch73-343l4.2,si_ch73-343l4.8,si_dkey-12f6.5,asgrl1,si_ch211-170d8.8,illr4
OG0000064	HSPA8	hspa8b,hspa8
OG0000064	HSPA5	hsp70.3,hsp70.1,hsp70l,hsp70.2,hspa1b,hspa5
OG0000064	HSPA8_1	hsc70
OG0000070	LOC116947790,LOC116939766	actc1a,acta1b,actc1b,acta1a,zgc_86709,ACTC1
OG0000070	LOC116951639	actb1,actb2
OG0000071	PRSS2,LOC116948765,LOC116948764,TRYPA3,LOC116948968,LOC116948967,PRSS1.3,LOC116948757,LOC116948758,LOC116948759,LOC116948827,LOC116948825,LOC116948756,PRSS1,PRSS1.1	prss1,prss59.2,prss59.1
OG0000074	HTRA2	zgc_174193,si_dkey-33c12.11,si_dkey-112g5.12,si_dkey-265c15.6,CT027677.1,si_dkey-84o3.7,BX510654.2,HTRA2,si_dkey-84o3.6,BX470223.1,si_dkey-33c12.12,AL845307.3,si_dkey-19p15.4,si_dkey-84o3.3,si_dkey-112g5.11,zgc_173425,CR854896.2,CT025775.2,AL845307.4,si_dkey-112g5.16,AL845307.1,si_dkey-112g5.15,BX470223.2
OG0000082	EPHA4,EPHA4.2,EPHA4.1,LOC116957421	epha2b
OG0000082	EPHA4.4,EPHA4.3	epha4l,epha4a,epha7,epha6,epha3,CT990561.1
OG0000084	PPIL1_1	ppiab
OG0000086	LOC116936967	si_dkey-4c23.4,si_dkey-4c23.5,sc_d156,si_ch211-53m15.2,CR788255.1,si_dkey-33i11.1,cd22,si_ch211-286b5.9,zgc_172106,si_ch211-286b5.8,si_ch211-286b5.6,si_dkey-27j5.7,si_ch211-152f2.1,si_ch211-1f22.3,si_ch211-1f22.7,si_ch73-94k4.1,si_ch211-1f22.6,si_ch211-1f22.12,si_dkey-27j5.11,si_ch211-1f22.9,si_ch211-152f2.4,si_dkey-27j5.6,si_ch211-1f22.5,si_ch211-1f22.11,si_dkey-27j5.10,si_ch73-94k4.5,si_ch211-1…
OG0000094	Cyp2c23	cyp2y3
OG0000095	ATP1A3.1,ATP1A1,ATP1A3	atp1a3a,atp1a3b
OG0000095	ATP12A	atp1a2a
OG0000100	ARF4	arf4a,ARF5,zgc_77650,arf5
OG0000100	ARF1.1	arf2b
OG0000100	ARF1	arf3a,arf3b
OG0000100	ARF4_1	arf4b
OG0000101	MYL6.2,MYL6	myl6,zgc_153867,CR381567.1
OG0000101	MYL3.1	myl1,mylz3
OG0000101	LOC116943785,MYL6.1	myl4,myl13,cmlc1
OG0000104	COL4A6_1,COL4A6	col4a6,col4a2
OG0000104	COL4A5,COL4A5.1	col4a5,col4a1
OG0000105	GNAI1.3	gnai1,gnai3,gnaia
OG0000105	GNAI1.1	gnai2a,gnai2b
OG0000105	GNAT1	gnat1
OG0000105	GNAT2	gnat2
OG0000110	COL2A1.1,COL2A1	col2a1b,col2a1a
OG0000110	COL1A1.8,COL1A1.3	col5a2a
OG0000110	COL2A1.2,COL1A1.19	col1a2,col1a1b,col1a1a
OG0000111	CELA2A.22,CELA2A.23,CELA2A.24,CELA2A.20,CELA2A.21	ela2,ela2l,cela1.5,cela1.2,cela1.1,cela1.3,cela1.4,cela1.6,BX511034.8,ela3l
OG0000121	UGT2A2,UGT2A1.1,UGT2A1	ugt2a4,FP236810.2
OG0000124	LOC116956132,ZFP92,ZSCAN26,ZKSCAN3.2,ZNF16,ZKSCAN1,ZSCAN2,ZNF696.3,ZNF697,ZNF316.5,SP9_4,ZNF629.1,ZBTB24,ZNF696.2,LOC116944065,HIC2,SCRT1_1,ZNF316.9,ZNF316.6,ZNF316.4,ZNF79.1,ZNF565,ZBTB7B,ZNF316.7,LOC116951961,ZNF316.8,LOC116942878,ZNF316.3,LOC116945998,ZNF316.2	CZQB01141835.1
OG0000125	aep1.22,aep1.24,aep1.23,aep1.21,aerA.1,aerA.2,aerA.3,aerA,aep1.16,aep1.20,aep1.17,aep1.18,aep1.14,aep1.19,aep1.11,aep1.12,aep1.5,aep1.8,aep1.3,aep1.6,aep1.1,aep1.9,aep1.2,aep1,aep1.15,aep1.4,aep1.13,aep1.10,aep1.7	aep1,jac1
OG0000135	GSTA4	gsta.1,gsta.2,AL929536.1,AL929536.3
OG0000136	KCNA1.4,LOC116956452,KCNA3.2,KCNA3.3,KCNA7.3,KCNA1.2,KCNA1.3,KCNA2	kcna1b,kcna1a
OG0000137	CDH7.2,CDH7	cdh7a,cdh10a,LO017650.1,cdh6
OG0000138	CNTNAP2,CNTNAP2.2,CNTNAP2.3,CNTNAP2.1	cntnap2a,cntnap3,cntnap5b
OG0000147	LOC116947614,RHOC,rhoad,LOC116942383,RHOA.1,RHOA	rhoca,rhoac,rhoaa,rhocb,rhoab
OG0000148	MUC2.10,MUC2.5	muc5.1,muc5.2,CABZ01112049.1,muc5.3,CABZ01080550.1
OG0000149	ATP2B3.1,ATP2B2,ATP2B3,LOC116952815,ATP2B2.1,LOC116947622	atp2b4,atp2b1a,atp2b1b,atp2b2,atp2b3a,atp2b3b
OG0000150	PDE4B.1,PDE4C	pde4ba,pde4bb
OG0000150	PDE4C.1	pde4cb,pde4ca
OG0000150	PDE4B	pde4a
OG0000151	SULT1B1,SULT1C2,Sult1d1,Sult1d1.1,SULT1C2.1,LOC116939605	sult1st5,sult1st6
OG0000158	ANXA4,ANXA4.2	anxa4
OG0000158	ANXA4.3	anxa11b,anxa11a
OG0000158	ANXA3,ANXA4.1,ANXA5	anxa5b,anxa3b
OG0000159	RPS6KA3.1	rps6ka3a,rps6ka3b,rps6kal
OG0000159	RPS6KA3.2	rps6ka1,rps6ka2
OG0000160	HMGB1	BX005022.2,hmgb3a,hmgb1a,hmgb1b,hmgb2a
OG0000161	LOC116937037	adam8b,adam8a
OG0000161	ADAM12.2	adam15
OG0000161	ADAM12.3	adam12,ADAM12
OG0000161	ADAM12	adam19a
OG0000162	LOC116948045	adamts15a,BX005045.1,adamts15b
OG0000162	ADAMTS4	adamts1,adamts8a,BX897688.2,BX469904.1,adamts15b
OG0000164	SPTBN1	sptbn1
OG0000164	SPTBN1_2	sptb,sptbn4a,sptbn4b
OG0000165	NRXN1.1	nrxn3b,nrxn3a,nrxn1b,NRXN2,BX323847.1,nrxn1a
OG0000165	NRXN1.2	nrxn2a
OG0000168	CALM1.1	calm2a,calm1b,calm1a
OG0000168	LOC116947290	tnnc2,calm3a
OG0000168	CALM1.2,CALM1	calm2a
OG0000172	LOC116945458,IFITM1,LOC116945616	ifitm1,ifitm5
OG0000175	HNRNPA3,HNRNPA3.1	hnrnpa1a,hnrnpa1b,hnrnpa3
OG0000176	KCNC1	kcnc4,kcnc2
OG0000176	KCNC1.2	kcnc1a,kcnc1b,kcnc3b,kcnc3a
OG0000177	RAB3C	rab3b
OG0000177	RAB3D	rab3da,rab3db
OG0000177	RAB3C.1	rab3aa,rab3ab
OG0000178	PFKP	pfkpb,AL954820.1,pfkpa
OG0000178	PFKP.2,PFKM,PFKP.1	pfkla,pfklb,pfkmb,pfkma
OG0000179	NLGN2,NLGN3	nlgn2b,nlgn2a
OG0000179	NLGN4X,NLGN3.1	nlgn4xb,nlgn4xa,nlgn3a,nlgn1
OG0000180	LOC116954514	arr3b,arr3a
OG0000180	ARRB1	arrb2b,arrb2a
OG0000180	ARRB1.4	arrb1
OG0000181	GRM4.2,GRIA2	gria2a,gria2b
OG0000181	GRM4.1	gria4b,gria4a,gria3a,gria3b
OG0000182	TRPM3.1	trpm1a,trpm1b
OG0000182	TRPM3	trpm3
OG0000182	TRPM7	trpm6,trpm7
OG0000183	PVALB	pvalb6,pvalb7,pvalb5,pvalb2,pvalb3,pvalb1,pvalb4,pvalb9,pvalb8
OG0000185	ASTL.2	c6ast4,c6ast3,npsn,c6ast1,he1.1,he1.2,he1.3
OG0000185	LOC116943669,LOC116944391,LOC116958169,LOC116941453,ASTL,hcea,LOC116940914,nas-36,LOC116940453,LOC116938262,ASTL.1,lce	hce2l1,hce2l2
OG0000187	PFKFB1,PFKFB4	pfkfb4b,pfkfb4a,pfkfb1,si_dkey-96f10.1
OG0000187	LOC116952328	pfkfb3,pfkfb2a,pfkfb2b
OG0000188	ERBB4.4,ERBB4.2,ERBB4	LO018309.1,egfra
OG0000188	ERBB4.5,ERBB4.3,ERBB4.1	erbb4a,ERBB4,erbb4b,erbb3b,erbb3a
OG0000189	CTRB1.2,CTRB1.5,CTRB1.4,CTRB1.1,LOC116944035,CTRB1.6,CTRB1.3,CTRB1,LOC116944094,LOC116944092	ctrl,ctrb1,zgc_136461
OG0000192	LOC116954127,FTH1_2,FTH1_4,FTH1_3,FTH1_6,FTH1_5,fth1-b,FTH1,LOC116944399	fth1a,fth1b
OG0000196	CES4A	ces3,ces2a,ces2b
OG0000197	MAPK14	mapk14b,mapk14a
OG0000197	MAPK12	mapk12a,mapk12b,mapk13
OG0000197	MAPK14.1	mapk11
OG0000198	HCN1.1,HCN4	hcn1,hcn2b
OG0000198	HCN3	hcn3
OG0000198	HCN1	hcn4
OG0000201	NDST2.2	BX247881.1,ndst2a,ndst2b,BX511095.1,ndst3,ndst1a,ndst1b
OG0000202	SLC12A7	slc12a4
OG0000202	SLC12A5,LOC116957008	slc12a5a,slc12a5b,slc12a7a,slc12a7b
OG0000203	TLE4	tle3b,tle3a
OG0000203	TLE4.2,TLE4.1	tle2b,tle2a
OG0000204	TENM3,TENM4,LOC116937205,TENM3.1,TENM4.1	TENM2,BX537102.3,TENM3,tenm3,tenm4,tenm1
OG0000205	ALDH2	aldh2.1,aldh2.2
OG0000205	ALDH1A2	aldh1a2
OG0000205	ALDH1A2.1	aldh1a3
OG0000206	LDHA	ldhbb,ldhba
OG0000206	LDHC	ldha
OG0000207	CACNA1D.1	cacna1sa
OG0000207	CACNA1D.2	cacna1fb,cacna1da
OG0000207	CACNA1D	cacna1c
OG0000208	PPP2R2A	ppp2r2ca,ppp2r2bb,CR925789.1,ppp2r2cb,ppp2r2ab,ppp2r2aa,ppp2r2d
OG0000209	ABCB1.1	abcb4
OG0000209	ABCB1.2,ABCB11	abcb11a,abcb11b
OG0000209	ABCB1.3	abcb5
OG0000210	CYP3A6,CYP3A21,CYP3A8,LOC116949655	cyp3a65
OG0000211	MYH9	myh14
OG0000211	MYO10.2,LOC116956211	myh10
OG0000211	MYH10	myh9b,myh9a,myh11a,myh11b
OG0000220	LOC116939023	GNB4,gnb4b
OG0000220	GNB1.2	gnb2
OG0000220	GNB1.1	gnb1a,gnb1b
OG0000221	LOC116942512	blk,lck
OG0000221	HCK,HCK.1	lyn,hck
OG0000222	GRM8.2,GRM8.1	grm6b,grm6a
OG0000222	GRM8	grm8a,grm8b,grm4
OG0000224	PTPRK,LOC116942550,PTPRM,PTPRK.1	ptprk,ptprua,ptprub,ptprt
OG0000225	LOC116937444,DIP2C.2,MOB2	dip2ca
OG0000225	DIP2C	dip2ba,dip2bb,dip2a
OG0000225	DIP2C.1	dip2cb
OG0000226	CAMK2D	camk2b1,camk2g2,camk2g1
OG0000226	CAMK2D.1	camk2d1,camk2d2,camk2a
OG0000227	CTSL1.4,CTSL	ctsll,ctsla
OG0000227	CTSL1.1,CTSL.1,CTSL1.3,CTSL1,CTSL1.2	ctss2.2,ctss2.1
OG0000228	UBE2D2.2	ube2d1a,ube2d1b,ube2d4,ube2d3
OG0000228	UBE2D2.1,UBE2D2	ube2d2,ube2d2l
OG0000229	DPYSL2.1	dpysl3,crmp1
OG0000229	DPYSL2	dpysl4,FO904844.1,dpysl2b
OG0000230	FGFR2,FGFR3,LOC116957720	fgfr1a,fgfr1b,fgfr2,fgfr3,fgfr4
OG0000231	ACTN1.2,ACTN1	actn1,actn4
OG0000231	ACTN2	actn2b,actn3a,actn3b
OG0000232	CLCA1,CLCA1.1,CLCA1.2,CLCA1.3,CLCA1.4	clca1,clca5.1
OG0000233	CYTH1,CYTH3.1,LOC116949536	cyth1a,cyth3a,cyth1b,CYTH2
OG0000235	Rdh7,RDH5	rdh1,rdh5,dhrs9
OG0000236	SLC2A1.1	slc2a2
OG0000236	SLC2A1	slc2a3a,slc2a3b,slc2a1a,slc2a1b
OG0000237	PBX1	pbx3a,pbx3b
OG0000237	PBX1.2	pbx1b,pbx1a
OG0000243	LOC116940689	si_ch211-195b11.3
OG0000243	LOC116937947	si_dkey-203a12.9,spink2.1,spink2.2,spink2.3,si_dkey-203a12.2,si_dkey-203a12.5,si_dkey-203a12.4,spink2.5,spink2.4,si_dkey-203a12.7,si_dkey-77g12.4
OG0000244	LOC116953643	celf4
OG0000244	CELF3	celf5a,celf3a,celf3b
OG0000245	S1PR1	s1pr2,s1pr1,s1pr3a,s1pr5a,s1pr5b
OG0000246	ETV1.1,ETV1.2,ETV1	etv1,etv5b,etv5a,etv4
OG0000247	LOC116955782,GABRA2_1,GABRA2	gabra1,gabra2a,gabra5,BX664715.1
OG0000250	EPHB1,EPHB2	ephb2a,AL929508.2,ephb2b,ephb3a,ephb4a,ephb1
OG0000251	SLC25A25.2,SLC25A25.1	slc25a24,slc25a23a,slc25a23b
OG0000251	SLC25A25	slc25a25a,slc25a25b
OG0000252	EHD3.2,EHD3	ehd3,ehd1b,ehd1a,ehd4,ehd2b
OG0000253	LOC116939778,PABPC1,PABPC1_1	pabpc4,pabpc1l,pabpc1a,pabpc1b
OG0000254	LOC116938582,Klp68D,KIF5B,KIF5B.1	kif5ab,kif5aa
OG0000254	Khc,KIF5B.2	kif5ba,kif5c
OG0000255	VARS2_1	vars2
OG0000255	VARS2	vars1
OG0000256	AICDA	apobec2a,apobec2b,aicda
OG0000261	ALYREF	alyref
OG0000262	GH1	smtla,smtlb,prl,prl2
OG0000269	PIK3R3	pik3r3b,pik3r1,pik3r2
OG0000271	GLRA2.2,GLRA2.5	glra1,glra3,glra4a,glra2
OG0000272	MIER3	mier3b,mier3a
OG0000272	MIER2	mier2
OG0000272	MIER1	mier1a,mier1b
OG0000273	LOC116957248	BX248128.4,zgc_113030,si_ch211-110e21.4,zgc_174268,si_ch1073-186o8.3,CABZ01034089.1,si_dkeyp-82h4.3,znf1118,znf1131,si_dkey-111k8.3,si_dkey-4e4.1,znf1001,si_ch211-162i8.4,si_ch211-209j12.3,znf1143,zgc_194215,FP074867.1,znf976,znf974
OG0000274	PTP4A1.2	ptp4a3a
OG0000274	PTP4A2,PTP4A1.1,PTP4A1	ptp4a2b,ptp4a1
OG0000275	SEPTIN11	sept10,sept6,sept8b,sept8a
OG0000276	ATP13A3	atp13a3
OG0000276	ATP13A2.1	atp13a2
OG0000277	AOC1.1,AOC1,AOC1.3,AOC1.4,AOC1.2	aoc1,aoc2
OG0000278	YPEL1	ypel3
OG0000278	YPEL2	ypel1,ypel2b,ypel2a
OG0000279	TPM1.1	tpm1
OG0000279	TPM1,TPM3	tpm2,tpm4a
OG0000280	CAPN3.1	capn3a
OG0000280	CAPN3,CAPN1.3	si_ch211-202f3.3,zgc_136872
OG0000280	CAPN2	capn9
OG0000281	PTPRD_1,PTPRS.1,LOC116938443,LOC116937339,PTPRS.2,PTPRD	ptprfb,ptprfa,ptprsa
OG0000282	GRIN2C.2,GRIN2C.1	grin2cb,BX294659.1,grin2ca
OG0000282	LOC116951640,GRIN2C	GRIN2B,grin2bb,grin2aa
OG0000283	CNTN2,CNTN2.2,CNTN2.1,CNTN4.2,CNTN4,CNTN4.1	cntn3a.1,cntn4,cntn3b
OG0000284	HOXD10	hoxa9b
OG0000284	HOXA9,HOXA9.2	hoxc9a,hoxd9a,hoxb9a
OG0000285	GADD45B.1,GADD45B	AL929453.1,GADD45G,gadd45gb.1,gadd45ga,gadd45ab,gadd45aa,gadd45bb,gadd45ba
OG0000287	H1-1,H1-5	zgc_110425,histh1l,zgc_163061
OG0000296	DNAH7	dnah7
OG0000296	DNAH12	CR450723.1,dnah12
OG0000296	DNAH3_1,DNAH3	dnah3
OG0000298	CP	cp
OG0000298	HEPH.1,LOC116957928,HEPH	hephl1b,hephl1a
OG0000299	PLXNA2,PLXNA1_1,PLXNA1	plxna2,plxna4,plxna3,plxna1a,PLXNA1
OG0000300	LOC116944686	hk1,hkdc1
OG0000300	HK2,HK2.1	hk2
OG0000301	CACNA1B	cacna1ba
OG0000301	LOC103091713,CACNA1B.1	cacna1ab,cacna1aa
OG0000301	LOC116945068,MTIF2_8	cacna1eb
OG0000302	ABHD17C	abhd17ab,abhd17aa,abhd17c
OG0000302	ABHD17B.1,ABHD17B	abhd17b
OG0000303	TNFAIP8	CR407586.1,tnfaip8l3,tnfaip8l1,tnfaip8l2b,tnfaip8l2a
OG0000304	NUP42	nup42
OG0000305	SLC8A1.2,SLC8A2	slc8a2b,slc8a3
OG0000305	SLC8A1.1,SLC8A1	slc8a1b,slc8a1a
OG0000306	NUDT3.1	nudt3a,nudt3b
OG0000306	NUDT3	nudt4a,nudt4b
OG0000307	YES1.1	yrk,fynb,fyna
OG0000307	YES1	clul1,src
OG0000308	TENT5C	tent5ba,tent5bb,TENT5A,tent5ab,tent5d,tent5c
OG0000309	TNNT1.1,TNNT1	tnnt1
OG0000309	TNNT2	tnnt3a,tnnt3b,tnnt2c,tnnt2a
OG0000310	EBF3.1	ebf3a
OG0000310	EBF3	ebf3a,ebf1b
OG0000311	SLC4A10,SLC4A7	slc4a7
OG0000311	LOC116952123,SLC4A8	slc4a8
OG0000311	LOC116943952	slc4a10b,slc4a10a
OG0000312	vitellogenin	CABZ01042594.1,BX539332.2,vtg5,vtg6,vtg4,vtg1,vtg7,vtg2,BX248330.1,si_dkey-4c23.3
OG0000313	SFRP5	sfrp1a,sfrp1b,sfrp5
OG0000313	SFRP2	sfrp2
OG0000313	SFRP5_1,SFRP1	FP102169.1
OG0000314	ABCC1_1,ABCC3	abcc3
OG0000314	ABCC1	abcc6b.2,abcc6b.1,abcc6a,abcc1
OG0000315	AGO2	ago2
OG0000315	AGO2.1,AGO1	ago3b,ago3a,ago4,ago1
OG0000316	TUB.1,LOC116940088,TULP3	TULP1,tulp1a,tulp1b,tub,zmp_0000000711
OG0000317	PDK2,PDK2.1	CR848735.1,pdk2a,pdk4,pdk1,pdk3a,pdk3b
OG0000318	CXCL8	cxcl8a
OG0000321	ZNF239.1,ZNF16.1,ZNF282,ZNF771.7,ZNF316.11,JRKL_1,LOC116938095,PRDM9.1,PRDM9.5,PRDM9.4,PRDM7,PRDM9.2,PRDM9.3,PRDM9	prdm9
OG0000325	MYL12A,MYL12A.1	myl12.1,myl9a,myl9b,myl12.2
OG0000327	POU3F2	pou3f2b,pou3f2a,pou3f3a,pou3f3b,pou3f1
OG0000328	ALPL	alpl
OG0000328	ALPL_1	alp3
OG0000329	CLDN3.2	cldnc,cldn5b,cldn5a,cldnd,cldnb
OG0000330	CD9.1,CD9.2,CD9.3	cd81a,cd81b,cd9a,cd9b,tspan2a,tspan2b
OG0000332	CLCN3_2,CLCN3_1,CLCN3	clcn4,clcn5a,clcn5b,clcn3
OG0000333	SLC25A4	slc25a4,si_dkey-251i10.1,slc25a5,slc25a6
OG0000334	PRKCB,PRKCA	prkcaa,prkcab,prkcg,prkcba,prkcbb
OG0000335	PPP1CB	ppp1cb
OG0000335	PPP1CC	ENSDARG00000099226.3,ppp1cab,ppp1caa
OG0000335	PPP1CB.2	ppp1cbl
OG0000336	GJB2.1	AL929305.2
OG0000336	GJB1.2,GJB1.1,GJB2	cx30.3,cx27.5
OG0000337	LOC116958354	hsph1
OG0000337	HSPH1	hspa4a,hspa4b,BX470157.1
OG0000338	ZMYM3	zmym2
OG0000338	LOC116956577	si_ch211-173p18.3,zmym4,si_ch211-266o15.1
OG0000339	KCNH6,KCNH7	kcnh7,kcnh6a,CR457459.2,kcnh6b,kcnh2a,KCNH2
OG0000340	RARB.2	rarab,raraa
OG0000340	RARB,RARB.1,RARA	rargb,rarga
OG0000341	SLC16A7	slc16a7
OG0000341	SLC16A7.3,SLC16A7.2,SLC16A7.1	slc16a1b,slc16a1a,SLC16A7
OG0000342	RHBG	rhag
OG0000342	RHCG.1,RHCG	rhbg,rhcgb,rhcgl1,rhcga
OG0000343	ADGRF2,ADGRF5.1,ADGRF5,ADGRF1,ADGRF4,LOC116941775	adgrf11,adgrf7,adgrf6,si_dkey-30j22.1,adgrf8
OG0000344	PPP3CB	ppp3ca,ppp3cb
OG0000344	PPP3CA	ppp3ccb,ppp3cca
OG0000345	AGAP3,AGAP1.1,AGAP1.2	agap3
OG0000345	MUC19.8	agap1
OG0000346	FMNL2	fmnl3,fmnl2b,fmnl2a
OG0000346	FMNL2_1,FMNL3,FMNL2_2	fmnl1a
OG0000347	ITPR1.1,ITPR1.2,LOC116947491	itpr1a,itpr1b
OG0000347	ITPR1	itpr3
OG0000348	RBM46,RBM46.8,RBM46.2,LOC116937187,LOC116938347,RBM46.5,RBM46.4,RBM46.3,RBM46.7,RBM46.6,MSH4.3,RBM46.1,RBM46.9,RBM46.10,RBM46.11	dnd1
OG0000349	KCNIP2	kcnip1b,KCNIP1
OG0000349	KCNIP4	KCNIP4
OG0000350	CHD4.2	chd5,chd3,chd4b,chd4a
OG0000351	FUS_1	ewsr1a
OG0000351	FUS	taf15,fus
OG0000352	ATP2A1,ATP2A2,ATP2A2_1	atp2a3,atp2a1,atp2a1l,si_dkey-28b4.8,atp2a2b,atp2a2a
OG0000353	EPX	mpx
OG0000353	TPO	epx
OG0000354	FXYD2	si_ch211-139a5.9,BX465852.1,si_dkey-36i7.3,fxyd6,fxyd6l
OG0000356	RCAN2	rcan1a,CABZ01102170.1,rcan3,rcan2
OG0000357	ENO1.2	eno2
OG0000357	ENO1.1	eno1a,eno1b,eno3
OG0000358	LOC116946522,EPB41	EPB41L2,epb41a
OG0000358	EPB41.2,EPB41.1	epb41l3b,epb41l3a
OG0000360	YWHAB	ywhaqa,ywhaqb,ywhabb,ywhaba,ywhabl,ywhaz
OG0000361	SH3BGRL	sh3bgrl2,BX322566.2
OG0000361	SH3BGRL.1	CR848754.1,sh3bgr,CR293501.1,BX284636.1,sh3bgrl
OG0000364	RPL7A	rpl7a
OG0000365	PADI2.2,PADI2,PADI2.1,PADI2.3	padi2
OG0000366	ALDOA,LOC116939084	aldob,aldoca,aldocb,aldoaa,aldoab
OG0000368	CELA2A.17,CELA2A.15,CELA2A.19,CELA2A.16,CELA2A.13,CELA2A.1,CELA2A.18,CELA2A.8,CELA2A.14,CELA2A.2,CELA2A.3,CELA2A.4,CELA2A.11,CELA2A.10,CELA2A.6,CELA2A.9,CELA2A.5,CELA2A.12,CELA2A.7	si_ch73-44m9.5
OG0000375	OPRD1.4,OPRD1.3	oprm1
OG0000375	OPRD1,OPRD1.2	oprk1,oprd1b,oprd1a
OG0000377	RXRA,RXRA.1	rxraa,rxrab
OG0000378	HS3ST3B1	hs3st3b1b,si_ch211-216b21.2
OG0000378	HS3ST6_1	si_dkey-121b10.7
OG0000379	ATL2	atl1
OG0000379	ATL2.2,ATL2.1	atl3,atl2
OG0000380	LOC116955505,CRISP3,CRISP2.1,LOC116938452,LOC116955518,LOC116955592,serotriflin,LOC116955596,CRISP2	CABZ01068499.1
OG0000381	BTK,TEC	tec,itk,txk
OG0000383	SESN1	sesn1,sesn3,si_zfos-80g12.1,sesn2
OG0000384	ABCG5	abca5
OG0000385	RTN1	rtn1a,rtn1b
OG0000385	RTN1.1	rtn3,rtn4a
OG0000387	ACSL1	acsl1a,acsl1b
OG0000387	ACSL1_1	acsl5,acsl2
OG0000388	RDX	ezra,ezrb,msnb,msna
OG0000389	CNGA3.1	cnga1b,cnga3a,cnga3b,cnga2a,cnga2b,AL935333.5
OG0000390	MEIS1	meis2a
OG0000390	MEIS1.3	meis3
OG0000390	MEIS1.1,MEIS1.2	meis1b
OG0000391	PSPC1	sfpq
OG0000391	SFPQ.1	nono,pspc1
OG0000392	FAT1.2,FAT1,FAT1.1	fat3a,fat1a,fat2
OG0000394	PLCD4.2	plcd4b,plcd4a
OG0000394	PLCD4,PLCD4.1	plcd3b,plcd3a,plcd1b
OG0000395	LOC116940922,MYRIP.1,MYRIP	si_ch211-106h4.9,myrip,CR545476.4,mlphb,mlpha
OG0000396	CSMD3.1,CSMD3	csmd3a
OG0000396	CSMD3.3,CSMD3.2	csmd2
OG0000397	GRIK2_2,GRIK2_3	GRIK2,GRIK3
OG0000397	GRIK2	grik1b,grik1a
OG0000398	RUNX3	BX510352.1
OG0000398	RUNX1	runx2a,runx2b,runx1,runx3
OG0000399	SLC17A6	slc17a8,slc17a6a,slc17a6b,slc17a7b,slc17a7a
OG0000400	AKR1B1.1	akr1b1.1,akr1b1.2
OG0000401	RYR2	ryr2b,RYR2
OG0000401	RYR2.1	ryr1a,ryr1b,ryr3
OG0000402	PPP2R5E_1	ppp2r5ea,ppp2r5eb
OG0000402	PPP2R5A,PPP2R5A.1,PPP2R5E	ppp2r5b,ppp2r5a
OG0000403	PANK1,PANK3	pank2,pank1a,pank1b
OG0000404	TGFBR1	tgfbr1a,tgfbr1b
OG0000404	TGFBRAP1_1,TGFBR1.2	acvr1ba,acvr1bb,ACVR1C
OG0000405	AMY2A	amy2a,zgc_66313,zgc_92137
OG0000406	HRAS	hrasb,hrasa
OG0000406	HRAS.1	kras,zgc_55558
OG0000407	SH3GL1,SH3GL3.1,SH3GL3	sh3gl3a,sh3gl1a,sh3gl1b,sh3gl2a
OG0000408	TMC7_1	tmc4
OG0000409	GLP1R.1	gipr,gcgrb
OG0000410	EEF1A1,LOC116946621	eef1a1l1
OG0000410	EEF1A2	eef1a1l2,eef1a1b,eef1a1a,eef1a2
OG0000411	LOC116947418,ELAPOR2,LOC116951297	ENSDARG00000042213.8,si_dkey-5i3.1,BX248397.2,ELAPOR2,si_dkey-153k10.9,CR954296.1,ELAPOR1
OG0000412	CHIT1.1	chia.2,chia.3,chia.4,chia.6
OG0000413	MSH5	msh5
OG0000415	PPP2CA	PPP2CA,ppp2ca
OG0000415	PPP4C	ppp4cb
OG0000415	PPP2CB	ppp4ca
OG0000416	FLNA_1,FLNA,FLNA_2	CR352234.3,CR352234.2,flna
OG0000416	FLNC	flncb,flnca
OG0000418	TMEM132C,TMEM132C_1,TMEM132D	ENSDARG00000062538.6,BX088532.1,TMEM132C
OG0000419	ARMC10	armc10
OG0000420	CFB.1,CFB	cfb,bfb,cfbl
OG0000423	RPS2	rps2
OG0000424	FBXW12	zgc_171857
OG0000430	OTOL1,C1QTNF5.1,C1QC.5,C1QC.4,C1QC.3,C1QC.6,C1QC,C1QTNF5,C1QTNF5.3,C1QTNF5.2,C1QC.1,COL10A1.2,COL10A1.3,C1QTNF5.4	c1qtnf5
OG0000431	NIPA2.1	nipa2,zgc_101583,nipal4
OG0000432	RPL21	rpl21
OG0000433	IGF1R.2,IGF1R.1	insra
OG0000433	IGF1R	igf1ra
OG0000434	HPCAL1.1,HPCA,HPCAL1	hpcal1,hpca,ncaldb,ncalda
OG0000435	AGPAT1,LOC116958137	agpat2
OG0000436	PLA2G4F	pla2g4f.2,pla2g4f.1
OG0000437	COLGALT1	cercam,COLGALT1,colgalt1,colgalt2
OG0000438	LOC116938203	ptbp2b,ptbp3,ptbp1b,ptbp1a
OG0000439	LOC116957110,PAK1	pak2b,pak2a
OG0000439	PAK1.1	pak1
OG0000440	SV2C.2,SV2C.1,SV2C.3	sv2ca,sv2a,sv2bb
OG0000441	TRPC3.1,TRPC3	trpc6b,trpc3,trpc7a
OG0000442	DGKB	dgkaa
OG0000442	DGKB_1	dgkb,dgkg
OG0000443	PCDH9,PCDH9_2,PCDH9_1,LOC116952389,POU3F3.1,PCDH1	CR847522.1,pcdh9,pcdh11
OG0000444	FAM47E	zgc_158260
OG0000445	LOXL4	loxl4,loxl2b,loxl2a
OG0000445	loxl3a	loxl3b
OG0000446	LOC116958268	dnm3a,dnm2a
OG0000446	DNM1	dnm1b,dnm1a
OG0000447	ATP10A	atp10a
OG0000447	ATP10D	atp10d,atp10b
OG0000448	ARL3	arl3a,arl3b
OG0000448	ARL2	arl2
OG0000449	KCNJ12.2	kcnj12a,kcnj12b,kcnj2a
OG0000450	PKN2	PKN2,zgc_153916,pkn2,pkn3,BX321890.2,pkn1a
OG0000451	TRPV4	trpv4,trpv1
OG0000452	TCEA1	tcea1
OG0000452	TCEA2	tcea2,tcea3
OG0000454	LINGO2.1	lingo2a
OG0000454	LINGO1	lingo3a,CABZ01060891.1,lingo1a,lingo1b
OG0000455	TFCP2.2	ubp1
OG0000455	TFCP2L1,LOC116946608,TFCP2	tfcp2
OG0000456	PRKAG2.1	prkag2a
OG0000456	PRKAG2	prkag3a,prkag3b,prkag1
OG0000457	SMAD5	smad5,smad9,smad1
OG0000458	PTGER2,PTGER2.2,PTGIR,PTGER2.1	ptgir,ptger2a,ptger2b
OG0000459	AP1S2.1	ap1s3a,ap1s3b
OG0000459	AP1S2	ap1s1,ap1s2
OG0000460	IQGAP1_1,IQGAP1	iqgap2,iqgap1,iqgap3
OG0000462	SHF	zgc_158464,shdb,shda
OG0000463	KCNN2,LOC116940030,KCNN1	kcnn1b,kcnn1a,kcnn2
OG0000464	NKAIN3,NKAIN3.2	nkain4
OG0000464	NKAIN2,NKAIN3.1	nkain2
OG0000465	ZHX1	si_ch211-232b12.5,zhx3,zhx2a
OG0000465	ZHX1.2	zhx2b
OG0000466	XDH_1	aox6
OG0000466	XDH	xdh
OG0000467	CAPN1.4,CAPN1.1	capn2l,capn2a,CR381637.1,CAPN1,capn1b,capn1a
OG0000468	PPM1B.1,PPM1B	ppm1ba,ppm1bb,CR847495.1
OG0000468	PPM1A	ppm1aa,ppm1ab
OG0000469	AKT1,AKT1.1	akt2,akt2l,akt3b,akt3a
OG0000470	MAFK	mafk,mafgb,mafga,maff
OG0000471	TEAD1.1,TEAD1	tead3b,tead3a,CT573494.3,tead1b,tead1a
OG0000472	PPFIA2,PPFIA1,PPFIA4	ppfia4,ppfia2
OG0000473	SYNE1_2	syne2b,si_ch211-207i1.2,si_dkeyp-77c8.2,si_dkeyp-77c8.3,si_dkeyp-77c8.5
OG0000473	SYNE1	syne1a,syne1b
OG0000474	CACNA1I,CACNA1H,CACNA1H.1	cacna1g,cacna1ia,cacna1ha
OG0000475	SLC4A2.2	slc4a1b,slc4a1a
OG0000475	SLC4A2,SLC4A2.1	slc4a3,slc4a2b
OG0000476	CSNK2A1.1	zgc_86598,csnk2a1,csnk2a4
OG0000476	CSNK2A1,CSNK2A1.2	csnk2a2b,csnk2a2a
OG0000477	CHD9,CHD7	chd9,chd7,chd8
OG0000478	HYAL2,HYAL2_1	hyal2a,hyal2b
OG0000478	HYAL1	hyal6,hyal1
OG0000479	GABRG2.1,GABRG2	gabrg2,gabrg1
OG0000480	RAC1	rac3a,rac3b
OG0000480	RAC1.1	rac2,rac1a,RAC1,rac1b
OG0000482	KHDRBS2.1,KHDRBS2	KHDRBS3
OG0000482	KHDRBS3	khdrbs2,khdrbs1b
OG0000483	CELSR2	celsr1b,celsr1a,celsr2,celsr3
OG0000484	E_spl_m3-HLH.1,LOC116939479,E_spl_m3-HLH	her4.2,her4.1,her4.3,her4.4,her12,her15.1,her15.2,her2
OG0000485	GSTM1	gstm.3,gstm.2,gstm.1
OG0000486	ALOX5_5,LOC116954558,ALOX5_1,ALOX5_2,LOC116938188	si_dkey-17e16.9,zgc_152891
OG0000487	LOC116954501	hsd3b2,hsd3b1
OG0000488	DLG2	dlg2
OG0000488	DLG1.1,DLG1	dlg1l,dlg1,dlg4a
OG0000489	PYGM	pygma,pygmb
OG0000489	PYGB	pygb
OG0000489	PYGL	pygl
OG0000490	TSHR	tshr
OG0000490	LHCGR	fshr,lhcgr
OG0000491	DPF3	dpf1
OG0000491	DPF2	dpf2l,dpf2
OG0000493	ITGAX	si_dkey-32n7.4,itgam,zmp_0000001082
OG0000494	BGN,BGN.1,DCN,LOC116940515	dcn,bgnb,bgna
OG0000499	KNG1,LOC116947379,CST3	BX005372.1,zgc_163030,cst3
OG0000502	FZD2.1,FZD2.3,FZD2.2,FZD2	fzd7a,fzd7b,fzd1,fzd2
OG0000503	TNFRSF1B,CD40	si_ch211-261n11.7,si_dkey-23c22.7,zgc_153631,si_dkey-23c22.5,zgc_153759,si_ch211-261n11.8,zgc_158862
OG0000503	TNFRSF21	ank3b
OG0000506	LOC116958139	si_dkey-9i23.5,si_dkey-9i23.4,si_ch211-160b11.4,BX511259.2,si_ch211-125e6.14,si_ch211-125e6.5,zgc_172053,si_ch211-125e6.11,si_ch211-125e6.13,si_ch211-125e6.12,lectin,si_dkeyp-75b4.10,si_dkey-241l7.6,si_dkey-241l7.3,si_dkey-241l7.4,si_dkey-241l7.2,si_dkey-241l7.5
OG0000513	LOC116938485,COL11A1.1,COL5A1,COL11A1.4,COL5A1.1,COL11A1	col5a1,col11a1a
OG0000514	ORMDL3	ormdl3
OG0000514	ORMDL3.1	ormdl1,ormdl2
OG0000515	FAM167A	fam167aa,FAM167A,fam167b,fam167ab
OG0000516	MAPK8.1	mapk10
OG0000516	MAPK8	mapk8b,mapk8a,mapk9
OG0000517	LOC116956259,LOC116956258,F10	f10,CABZ01044048.1,f9b
OG0000518	ZSWIM4,ZSWIM6	zswim6,zswim5
OG0000519	LHFPL5	lhfpl5a
OG0000519	LHFPL3	lhfpl3,lhfpl4a
OG0000520	ANGPT4,LOC116951378,ANGPT2,ANGPT2.1,ANGPT1,ANGPT2.2,ANGPT2.3	angpt1,angpt4,angpt2b
OG0000521	CAMK1D.1,CAMK1D	camk1db,camk1da
OG0000521	CAMK1	camk1a,camk1b
OG0000522	SYT1	syt2a
OG0000522	SYT1_1	syt1a
OG0000523	ATF7	atf2
OG0000523	CREB5,ATF7.1	atf7b,atf7a
OG0000524	NOS1.1,NOS1.2	nos2a,nos2b
OG0000524	NOS1	nos1
OG0000525	MARK1,MARK3	mark3b,mark2b,mark2a
OG0000526	GATA4.1	gata6,gata4,gata5
OG0000527	DNAH12_1	CU457815.1,BX005464.2,asb15a,asb15b,asb14b,BX649301.1,asb14a
OG0000528	C3.1,C3	c4b,c4
OG0000529	RASGEF1B	rasgef1ba,rasgef1bb
OG0000530	C3AR1,LOC116939227,GPR1,CMKLR1,GPR1.1	cmklr1,fpr1,gpr1
OG0000531	BRINP3	brinp1,brinp2,brinp3a.1,brinp3b,brinp3a.2
OG0000532	PLOD2	plod2
OG0000532	PLOD1.1	plod1a
OG0000532	PLOD1	plod3
OG0000533	SEPTIN3	sept3
OG0000533	SEPTIN9	sept9b
OG0000534	PITPNM2	PITPNM2
OG0000534	PITPNM2_1	plrdgb,pitpnm3
OG0000535	DOCK1	dock5,dock1
OG0000536	LOC116946527	dlgap2b,dlgap2a,AL928723.1,dlgap3
OG0000538	ZFX,PDK1	znf711,zfx,CABZ01079241.1
OG0000539	ARPP21,R3HDM1	arpp21,r3hdm1,r3hdm2
OG0000541	MCOLN3	mcoln2,mcoln1a,mcoln3a,MCOLN3
OG0000542	ZIC1	zic2b,zic2a,zic3,zic1
OG0000543	TAOK1	taok2b,taok2a,taok3a,taok1b,taok1a
OG0000544	SLC4A4	SLC4A5
OG0000544	SLC4A4.1	slc4a4b,slc4a4a
OG0000545	MAP3K3	map4k3a
OG0000545	MAP3K5	map4k2
OG0000545	MAP4K5	map4k5
OG0000546	PLS3,PLS3.2	lcp1,pls3
OG0000547	MAP4K4.1,MAP4K4,TNIK	tnika,mink1
OG0000548	CK1	csnk1g2b,csnk1g2a
OG0000548	CSNK1G3	csnk1g1
OG0000549	CSRP2,CSRP2_2	csrp3
OG0000549	CSRP2_1	csrp1a,csrp1b
OG0000550	EHMT2	ehmt1b,ehmt2
OG0000551	FUT7	fut7,FUT9,ft2,ft1
OG0000552	BARHL1	barhl2,barhl1a,barhl1b
OG0000553	SSTR5.1	sstr2b
OG0000553	SSTR5.2	si_zfos-169g10.2,sstr5
OG0000554	SERF2	serf2,SERF2
OG0000555	ITGB1.1,ATGB1BP1,ITGB1.2	itgb1b.2,itgb1b.1,itgb1a
OG0000555	ITGB1	itgb2
OG0000556	ITGA8,ITGA8.1	itga8
OG0000556	ITGA8.2	itga2b,itga5
OG0000557	RAB5A.1,RAB5A,RAB5B	rab5ab,rab5aa,rab5c
OG0000558	GNG11,GNGT2	gngt1,gngt2a,gngt2b
OG0000560	LOC116943200	prkd1
OG0000560	PRKD3.1,PRKD3,PRKD1	prkd3
OG0000561	OGFRL1	ogfr,zgc_162182,CABZ01008730.1,ogfrl2
OG0000561	OGFR	ogfrl1
OG0000562	BMP1	bmp1a,bmp1b
OG0000562	TLL1,BP10	tll1
OG0000563	MYBPC1	mybpc1
OG0000563	MYBPC3	mybpc2b,mybpc3
OG0000564	VEGFA	CABZ01077555.1,pgfb
OG0000564	VEGFA.2,VEGFA.3,VEGFA.4,VEGFA.1,VEGFA.5	vegfaa,vegfab
OG0000565	ESRRG	esrrga,esrrb
OG0000565	ESRRG_1,ESRRG_2,ESRRB	esrra
OG0000566	VDAC2.1	vdac1,zgc_56235,vdac3,vdac2
OG0000567	LOC116938893	hoxd11a,hoxa11b,hoxa11a,hoxc11b,hoxc11a
OG0000568	IRF4	irf8
OG0000568	IRF8.1,IRF8	irf10,irf4a,irf4b
OG0000569	SEC14L2.1,SEC14L2	sec14l7,sec14l8
OG0000571	CPXM1.1	CR848040.2,cpxm1a
OG0000572	ORAI1.2	orai2
OG0000572	ORAI1	orai1b
OG0000573	CPNE8	cpne5b,cpne5a,cpne8
OG0000574	GNAQ.2	gna14a
OG0000574	GNAQ	gna11a,gna11b,gnaq
OG0000575	EML2	eml3
OG0000575	EML1	eml2,eml1
OG0000577	IMPDH1	impdh1a,impdh1b
OG0000577	IMPDH1.1	impdh2
OG0000578	LOC116936983	egfl7,si_ch211-194g2.4
OG0000579	SLC5A12	slc5a12
OG0000579	SLC5A8,SLC5A8.1,SLC5A8.2,SLC5A8.3	slc5a8l
OG0000580	LOC116955729,FGF9	fgf20a,fgf20b,fgf16
OG0000581	COX7C	cox7c
OG0000584	DDX39B	ddx39aa,ddx39ab,ddx39b
OG0000585	WNT7B.4,WNT7B.3,LOC116958727,WNT7B.1,WNT7B,LOC116937079,WNT7B.2	wnt7bb,wnt7ba
OG0000585	WNT7B.6	wnt7ab,wnt7aa
OG0000589	IFI44L.1,IFI44L	si_ch211-197g15.6,si_ch211-197g15.8,si_ch211-197g15.7,si_ch211-197g15.10,si_dkey-193b15.5,zgc_153654,FO704622.1
OG0000590	LOC116941357	si_ch211-245h14.1,si_dkey-27p18.3,BX546499.1,si_dkey-111e8.5,si_dkey-58f10.6,si_dkey-58f10.7,si_dkey-27b3.4,si_ch211-271e10.2,si_dkey-58f10.14,si_dkey-58f10.13,si_dkey-58f10.12,si_dkey-58f10.11,si_dkey-58f10.10,si_ch211-271e10.6,wu_fb64b08
OG0000596	LOC116943483,PCDH19,PCDH18_1,PCDH17,PCDH10,PCDH10_2,PCDH10_1	pcdh10b,pcdh10a,BX957322.3,si_ch73-233f7.1
OG0000597	KCNS2	si_dkey-43k4.5
OG0000597	KCNS3	kcns3a
OG0000598	RAP2B,RAP2B.1	rap2b,rap2c,rap2aa,rap2ab
OG0000599	SSBP2	ssbp2,si_ch211-130m23.3,ssbp3a,ssbp3b
OG0000600	TAFA2.1,TAFA2	tafa4a,BX571952.2,tafa4b,ENSDARG00000020292.9,CABZ01118738.1
OG0000601	SHISA9.1,LOC116951633,SHISA9	shisa9a,shisa9b,shisa8b,CABZ01050944.1
OG0000602	CYFIP2,CYFIP2.1	cyfip2,cyfip1
OG0000603	CHCHD2	chchd10
OG0000604	KCNJ5	kcnj5,zgc_162160,kcnj9,KCNJ6
OG0000605	LOC116947376,BTBD3.1	btbd6a,btbd6b
OG0000605	BTBD3	btbd3b,btbd3a
OG0000606	STRN3	strn,strn4,strn3
OG0000607	KCTD5,LOC116958142	kctd17,CR354584.3,kctd5a,kctd2
OG0000608	SLC6A11.1,SLC6A11	slc6a11b,SLC6A13
OG0000609	TRPV5,TRPV5.1,TRPV5.2,TRPV5.3,TRPV5.4	trpv6
OG0000610	VIL1_2	vill
OG0000610	VIL1_1,VIL1	vil1,avil
OG0000611	UBE2E2.1	ube2e2
OG0000611	UBE2E2.2	ube2e3
OG0000611	UBE2E2	ube2e1
OG0000612	ADAMTS3	adamts2,adamts3
OG0000614	PARD6B	pard6a,pard6b,pard6gb
OG0000615	STARD13	stard13b,stard13a
OG0000615	DLC1	si_dkeyp-23e4.3,dlc1
OG0000616	G2	wu_fb59d01,si_dkeyp-73b11.8
OG0000616	PAPLN.3	si_dkey-117n7.5
OG0000617	CYRIB	fam49ba,fam49bb
OG0000617	CYRIB.1,CYRIA	fam49al,fam49a
OG0000618	ELAVL2,ELAVL2.1	elavl4,elavl3,elavl2
OG0000620	ODF3	odf3b
OG0000621	STK25	stk25a,stk25b,stk24b,stk26
OG0000622	MBNL1	mbnl1,mbnl2,mbnl3
OG0000623	STX1A_2	stx2b
OG0000623	STX1A,STX1A_3	stx1b
OG0000624	PITPNB	pitpnbl,pitpnaa,pitpnab,CR925812.1
OG0000624	PITPNB.1	pitpnb
OG0000625	MELTF	meltf
OG0000625	TF	tfa,zgc_172271
OG0000626	ZNF423.1,LOC116945873	adnp2b,adnp2a,adnpb,adnpa
OG0000627	TFDP1.1,TFDP1	tfdp2,tfdp1a
OG0000628	VAMP2	vamp3,vamp2
OG0000629	FGF10	fgf10a,fgf22,fgf10b,CR854981.1
OG0000630	RAB6A.1	rab6a
OG0000630	RAB6B	rab6bb,rab6ba
OG0000630	RAB6A	rab41
OG0000631	AQP3.3,AQP3.2	aqp3b,aqp3a
OG0000631	LOC116941091,AQP3	aqp9b
OG0000632	SLC28A3	slc28a1
OG0000633	GSN	gsna
OG0000633	LOC116944852,SCIN.1,SCIN	scin
OG0000634	SH3GLB1.2	sh3glb2b,sh3glb2a
OG0000634	SH3GLB1	sh3glb1a,sh3glb1b
OG0000635	SDK2,SDK2_2,SDK2_1	sdk2b,sdk2a,AL935041.1,sdk1a,sdk1b
OG0000636	RHOT1_1	rhot1a,rhot1b
OG0000636	RHOT1	rhot2
OG0000637	PIP5K1C	pip5k1bb,pip5k1ca,pip5k1ab
OG0000638	CBX1_1,CBX1	cbx3a
OG0000638	CBX1_2	cbx1b,cbx1a
OG0000639	LOC116943873,SRCIN1	zgc_114120,SRCIN1,si_ch211-285f17.1,si_dkey-96n2.1,si_ch211-207d6.2
OG0000640	SERPINB1,SERPINB1.1,SERPINB1.2	serpinb14,zgc_173729,serpinb1l4,serpinb1l1,serpinb1l2,serpinb1
OG0000641	RGS3,RGS17,RGS20	rgs17,rgs19
OG0000642	SNX6.1	snx6
OG0000642	SNX6.2,SNX6	snx5
OG0000643	PPP1R14B,PPP1R14B_1	zgc_162989
OG0000643	PPP1R14C	ppp1r14c,ppp1r14ba,ppp1r14bb
OG0000644	SLC22A1,SLC22A3,SLC22A3.1	slc22a2
OG0000645	TSTD3.1	si_dkey-165n16.1
OG0000645	TSTD1	BX537102.2,TSTD1
OG0000645	TST	CABZ01058650.1,si_ch211-161h7.8
OG0000646	HNRNPR,LOC116937458	syncripl,syncrip,hnrnpr
OG0000647	FNDC5,FNDC5.1	fndc5b,BX914200.2,AL772141.1,fndc5a,fndc4b,fndc4a
OG0000648	SIX6,SIX6.2,SIX6.1,SIX6.3	six3b,six3a,six6a,six6b
OG0000649	HOXA3	hoxd3a,hoxa4a,hoxb3a
OG0000650	RBMS1,RBMS1.2,RBMS3,RBMS1.1	rbms2b,rbms2a,rbms1a
OG0000651	SCUBE1.1	scube3,scube1,scube2
OG0000653	CACNA2D2.2,CACNA2D1,CACNA2D2.1,CACNA2D2	cacna2d2b,cacna2d2a,cacna2d1a,CACNA2D1
OG0000654	GABRB2,GABRB3	gabrb3,GABRB2,gabrb1
OG0000655	LITAF.3,LITAF.2,LITAF.1,LITAF.4	si_ch211-202h22.8,si_ch211-202h22.7,si_ch211-202h22.9,litaf,si_ch211-157c3.4
OG0000656	LOC116938091	nme2b.2,nme2b.1,nme2a
OG0000656	NDPK2	nme3
OG0000657	MYL2.1	mylpfa,mylpfb
OG0000657	MYL2	myl10
OG0000658	BCR	si_dkey-91m11.5,BCR,bcr
OG0000658	ABR	ABR
OG0000659	YTHDF3.1	ythdf2,ythdf1,ythdf3,BX649452.1
OG0000660	TRIM55	trim55b
OG0000660	TRIM54.2,TRIM54	trim54
OG0000661	APP.1	appb,appa,aplp2,aplp1
OG0000662	SPOPL.2,LOC116957694,SPOPL.3,SPOP	spop
OG0000662	SPOPL	spoplb,spopla
OG0000663	DMBT1.3,DMBT1.1,DMBT1.2	si_dkey-14d8.20,BX649211.1,CT583642.1
OG0000664	SULT2B1.2,SULT2B1.1,SULT2B1.3,SULT2B1,LOC116952141	sult5a1,sult2st1,sult2st2,sult2st3
OG0000666	TMEM30A	tmem30b,tmem30c,cmss1,tmem30aa,tmem30ab
OG0000667	KCNH8	kcnh3
OG0000667	KCNH8.1,KCNH8.2,KCNH4	kcnh8,kcnh4a,kcnh4b
OG0000668	CHRNA7,CHRNA7.1	si_ch211-39a7.1,FO907089.1,chrna7,si_ch73-380n15.2,FO704616.1
OG0000670	LOC116946700,LOC116946582,CYP8B1,CYP8B1.1	ptgis,cyp8b2,cyp8b3,cyp8b1
OG0000671	TLR2.8,TLR2.2,TLR2.7,TLR2.1	tlr2
OG0000671	TLR2.5,TLR2,TLR2.4,TLR2.3,TLR2.6	tlr18
OG0000672	FLVCR1.1,FLVCR1,FLVCR2	flvcr1
OG0000672	FLVCR2.1	flvcr2b,CR855367.1,flvcr2a
OG0000673	LOC116955433	ddah2,ddah1
OG0000674	PRKACA,PRKACA.1	prkacbb,prkacaa,prkacab,prkacba
OG0000675	SELL.1,SELL	selp,sele
OG0000676	SRPK3.1	srpk3,srpk1a,srpk1b
OG0000678	ATP5MF	atp5mf,AL928657.2
OG0000679	CYB5R3.1	cyb5r3,cyb5r2
OG0000679	CYB5R3	cyb5r1
OG0000680	RBP2	rbp7a,nmnat1-rbp7a,rbp7b,rbp2a,rbp2b
OG0000681	LOC116956974,SAM	mat2ab,mat2aa,mat1a,mat2al
OG0000686	TSEN34	tsen34
OG0000687	NDUFA3	ndufa3
OG0000691	LOC116956036	f13a1b
OG0000691	TGM1,TGM4,TGM1.1,TGM1.2	tgm1l4,tgm1,tgm1l1
OG0000692	RAB40B,RAB40C,RAB40B.1	rab40c,CR385040.2,rab40b
OG0000693	PWWP3A	si_dkey-57k2.7
OG0000694	CKMT1A.1,CKMT1A	CU571089.1,ckmt2a,ckmt2b,ckmt1
OG0000695	FABP1,FABP3.2	fabp3
OG0000695	FABP3,FABP7	fabp7b,fabp7a
OG0000699	TCAF2,TCAF2_1	ENSDARG00000098171.3,zgc_162193,si_ch211-210b2.2,si_ch211-210b2.3,si_ch211-210b2.4
OG0000702	RPSA	rpsa
OG0000704	LOC116953358,LOC116943383,LOC116943782,LOC116953932,LOC116944364,LOC116938309,LOC116958080,NYNRIN,LOC116942519,LOC116948879,LOC116950844,LOC116939735,WIPF1.1,LOC116938308,LOC116941456	CABZ01030006.1
OG0000716	SPON2_2	CU929150.2
OG0000716	PLSCR1.1,PLSCR1	plscr3a,si_ch211-71m22.1,si_ch211-71m22.5,si_ch73-206p6.1
OG0000717	C1QTNF1	c1qtnf1,c1qtnf6b,c1qtnf6a
OG0000718	ERAP1	lnpep,erap2,erap1a,erap1b
OG0000719	DUSP8.1,DUSP8	dusp16,dusp8a
OG0000720	TMEM184B	tmem184a,si_dkey-217f16.5,tmem184bb,tmem184ba
OG0000721	SLC27A2.2,SLC27A2,SLC27A2.1	slc27a6,zgc_158482,zgc_101540,slc27a2a
OG0000722	APH1B	aph1b
OG0000723	SYN2.1,TRIUR3_25207.1	syn2a
OG0000724	SLC6A19,SLC6A18	slc6a18
OG0000724	SLC6A19.1	slc6a19a.2,slc6a19a.1,slc6a19b
OG0000725	LOC116945228,KCNK9	kcnk9,kcnk15,kcnk3b,kcnk3a
OG0000726	DUSP29	si_ch211-223p8.8,AL929334.1,dusp13a,CABZ01093428.1
OG0000727	IFFO2	iffo2b,iffo2a,iffo1a,iffo1b
OG0000728	CERS2	cers2b,cers2a,cers3b,cers4a,cers4b
OG0000729	LOC116958534,GCNT1.3,LOC116957644,GCNT1.2,GCNT1.1,GCNT1	gcnt3
OG0000730	NR2F1.1	nr2f5
OG0000730	NR2F1,nr2f1a	nr2f2,nr2f1a,nr2f1b
OG0000731	BCL7B	bcl7bb,bcl7ba,bcl7a
OG0000732	COL18A1.3,COL18A1.1	col18a1b
OG0000732	COL18A1	col15a1b
OG0000733	SLAIN2.1	slain2,slain1b,slain1a
OG0000734	PPP1R13B	ppp1r13ba,ppp1r13bb,tp53bp2b,tp53bp2a
OG0000735	CCDC171	ccdc171
OG0000736	GRM3	grm3
OG0000736	GRM3.1	grm2b,grm2a
OG0000737	BICD2,BICD2.1	bicd2,BICD2,CR854830.1,bicd1a,CR847783.1
OG0000738	LOC116945725,LOC116955999,ZFHX3,ZFHX3.3,ZFHX3.1	zfhx3,zfhx4
OG0000739	ADGRB3,ADGRB3.1	adgrb1a,adgrb1b
OG0000739	ADGRB1,ADGRB1_1	adgrb3
OG0000740	PCBP3.3	zgc_110045
OG0000740	PCBP3.2	pcbp2
OG0000741	RAB8A.1,RAB8A.2,RAB8A	rab8a,megf8,rab8b
OG0000742	PRKAR1A.1,PRKAR1B	prkar1b
OG0000742	PRKAR1A	prkar1aa,prkar1ab
OG0000743	SSH2	ssh2a,ssh2b
OG0000743	SSH1	ssh1b,CR387979.3,ssh1a
OG0000745	SEPTIN4	sept5b,sept5a,sept4a,BX640522.1
OG0000746	SULF1	sulf1,sulf2a,sulf2b,BX537335.2
OG0000747	MGAM.1	CABZ01079192.1
OG0000748	LOC116958381	prps1b,prps1a
OG0000750	ABHD16A	abhd16a
OG0000751	LOC116939263	atp6v0a2b,atp6v0a2a
OG0000751	ATP6V0A1	tcirg1b,tcirg1a
OG0000752	DACH1	dachd,dachc,dachb,dacha
OG0000753	SGMS1,SGMS1.1	sgms2a,zgc_91976,SGMS1,sgms1
OG0000755	KCND1	kcnd2,kcnd3,kcnd1
OG0000756	IGF2BP3.2	igf2bp2a,igf2bp1,igf2bp3
OG0000757	MYOM1,MYOM2	myom2a
OG0000757	LOC116946670,MYOM2.1	myom1b
OG0000758	CYBB	nox1,cybb
OG0000759	STAG1	stag1a,stag1b
OG0000759	STAG2	stag2b,stag2a
OG0000760	HYKK.6,LOC116957688,HYKK.7,LOC116937166,HYKK.5,LOC116937932,HYKK.1,HYKK.4,HYKK.2	hykk.2,hykk.1
OG0000761	NRCAM_1,NRCAM	BX897729.1,nrcama
OG0000761	NRCAM_2,NRCAM_3	l1cama
OG0000762	GRM5.1,GRM5	grm1b,grm1a,grm5a,grm5b
OG0000763	LHX8,LHX6	lhx8a,LHX6,lhx6,lhx8b
OG0000764	NCAN,HAPLN3,VCAN	hapln4,hapln1a,HAPLN1,hapln1b
OG0000765	UCP2_1	ucp1
OG0000765	UCP2	ucp2
OG0000766	PON2	pon3.2,pon2,pon1
OG0000767	UBE2V2.1	ube2v1
OG0000767	UBE2V2	ube2v2
OG0000768	RUNX1T1,LOC116954074	cbfa2t2,runx1t1
OG0000769	PPP2R5C_1	ppp2r5d,ppp2r5cb
OG0000769	PPP2R5C,PPP2R5D	ppp2r5ca
OG0000770	COQ8A.1,COQ8A	coq8ab,coq8aa
OG0000770	COQ8B	coq8b,AL929103.1
OG0000771	PROX1_2,pros.1	prox2
OG0000771	PROX1_3,PROX1	prox1a
OG0000772	EGLN1	egln3
OG0000772	LOC116947785	egln1b,egln1a
OG0000774	ADIPOR1_2,ADIPOR1	adipor2,adipor1b,adipor1a
OG0000775	CACNA2D3	cacna2d4b,cacna2d4a
OG0000775	CACNA2D3.1	cacna2d3,CACNA2D3
OG0000776	LIN7C	lin7c,lin7b
OG0000776	LIN7C.1	lin7a
OG0000777	TPH1	tph2,tph1b,tph1a
OG0000778	RGS7.1,RGS7	rgs6
OG0000778	RGS7.3,RGS7.2	rgs7b,rgs7a
OG0000779	CKM.1,CKM	ckma,ckmb
OG0000779	CKB	ckba,ckbb
OG0000780	AHCYL1.2,AHCYL1.1,AHCYL1	ahcyl1,ahcyl2a,ahcyl2b
OG0000781	LOC116943961,MYO10.3	myo10l1,myo10l3
OG0000781	SRRM1,MYO10.4,MYO10.5,MYO10	myo10,CR392032.2
OG0000782	ARHGAP45,ARHGAP45.1	arhgap45b,arhgap45a,arhgap29b,arhgap29a
OG0000783	MAST2	mast1a,mast1b,mast2,AL953891.1
OG0000784	KCNAB1	kcnab2b,kcnab2a,kcnab1a
OG0000785	FBN2	fbn2b
OG0000786	MEGF10	megf10,megf11,BX088690.1
OG0000786	LOC116941918	pear1
OG0000787	GBP2.1,GBP1,GBP2.2,GBP1.7,GBP1.6,GBP4,GBP4.1,GBP1.3,GBP1.4,GBP1.5,GBP1.1,GBP1.2,GBP2	gbp2
OG0000788	FABP1.3	fabp10b,fabp10a
OG0000788	FABP1.2	fabp6,fabp1b.2,fabp1b.1,fabp1a
OG0000789	HNRNPH1,LOC116953552	hnrnph1l,hnrnph1
OG0000790	ENPP7.1,ENPP7.2,ENPP7,ENPP7.3	zgc_153896,enpp7.2,enpp7.1
OG0000791	P2RX4.2	p2rx5
OG0000792	RRAD	rrad,gem,rem1
OG0000793	YBX1_1	ybx1
OG0000794	CLIC5.2	clic6
OG0000794	CLIC5.1	clic4,clic5a
OG0000795	SCN1B,SCN3B	scn3b,scn1ba,scn1bb,si_ch211-225p5.8
OG0000796	ANP32A	anp32a
OG0000797	RAB11B	rab11ba,rab11bb
OG0000797	RAB11B.1	rab11al
OG0000797	RAB11B.2	rab11a
OG0000798	UBAP2L,LOC116937053,UBAP2L.1	ubap2l,ubap2b,ubap2a
OG0000799	TARS1	tars3,tars1
OG0000800	ALX4	alx4b,alx4a
OG0000800	ALX1	alx1
OG0000801	ASIC1	asic1b
OG0000801	ASIC1.1,ASIC1.2	asic2
OG0000803	CKS1	cks1b,CKS2,cks2
OG0000804	CNN2	cnn2
OG0000804	CNN1	cnn1a
OG0000807	SLC44A4.1,SLC44A4,SLC44A2	slc44a5b,slc44a5a,slc44a2,AL772339.1
OG0000808	SETD1B.1	setd1ba
OG0000808	SETD1B	setd1a,AL928885.1,BX571714.1
OG0000809	CLDN19,CLDN19.1	cldn7a,cldn7b
OG0000811	LOC116937859	ptpn6
OG0000811	PTPN11.2,PTPN11	ptpn11a
OG0000812	PNP.1,PNP	pnp4b,pnp4a,pnp5b,pnp5a,pnp6
OG0000813	MYLK2	mylk3,mylk4b,mylk2
OG0000814	GRK5	grk5l,grk6,grk4
OG0000815	DYNLT1	dynlt3,si_dkey-148f10.4,ENSDARG00000094627.2,dynlt1
OG0000816	METTL7A	mettl7a,AL929458.1,si_ch211-173n18.3,AL929458.2
OG0000817	CYSLTR1.2,CYSLTR1.4,CYSLTR1.3,CYSLTR1.6,CYSLTR1.5,SAMD1.1,CYSLTR1.1,CYSLTR1,LPAR6	cysltr1
OG0000819	RPS9	rps9
OG0000820	TFPT	tfpt
OG0000822	PPT2	ppt2
OG0000825	RPL31	rpl31
OG0000830	MAL2.1,MAL2,MAL,MAL2.2,MAL.1,MAL.2,MUC5AC.8	CR556713.1,zgc_101772,malb,mala,zgc_153665
OG0000831	CNFN	BX470211.2,ponzr1,ponzr6,ponzr3,ponzr4,ponzr5,ponzr2,BX005027.3,ponzr10,BX005027.2
OG0000839	SMAD3_1,SMAD3	smad3a,smad3b,smad2
OG0000840	PABPN1	pabpn1l,pabpn1
OG0000841	METTL21C,METTL21EP.1,METTL21EP	METTL21EP,METTL21C,zgc_172067
OG0000842	SH2D4B	sh2d4a,sh2d4ba,CR759869.1,sh2d4bb,BX248124.2
OG0000843	DNAJB6b	dnajb6a,dnajb6b
OG0000844	EN1a,en1-b	en2a,en2b,en1a,en1b
OG0000846	RFLNA,BSN	rflna,rflnb
OG0000847	GPR85.1,GPR85.2	gpr85,gpr173,gpr27
OG0000848	OTOF	otofb,otofa
OG0000848	OTOF_1,OTOF_2	fer1l6
OG0000849	STXBP5L.2,STXBP5L	stxbp5a,stxbp5b,stxbp5l
OG0000850	INPPL1_1	si_ch73-264p11.1,sh2d1ab,sh2d1aa
OG0000851	CDK5R1.3	cdk5r2a,cdk5r2b
OG0000851	CDK5R1,CDK5R1.2	cdk5r1b
OG0000852	OLFM1	olfm1a,olfm1b,olfm3b,olfm3a
OG0000853	CAB39L	cab39l1,cab39
OG0000853	CAB39	cab39l
OG0000854	RASGRF2_1	RASGRF1
OG0000854	RASGRF2	rasgrf2b,rasgrf2a
OG0000855	PURA,PURA.1	purbb,purba,purab,puraa
OG0000856	MYO1C	myo1cb,myo1ca
OG0000856	MYO1C_1	myo1hb,myo1ha
OG0000858	SLA2	SLA,sla1a,sla2,si_ch211-25d12.7
OG0000859	DSCAM.1,LOC116955824,DSCAM	dscama,dscamb,dscaml1
OG0000860	MOB3B	mob3c,mob3a
OG0000861	CSPG4.1	si_dkeyp-41f9.3,si_dkey-193c22.2
OG0000861	CSPG4	cspg4
OG0000862	CNNM2	cnnm2b,cnnm2a,CNNM4,si_ch211-230g14.6,cnnm4b
OG0000863	LHX1	lhx5,lhx1b,lhx1a
OG0000864	SLC9A3	slc9a5
OG0000864	SLC9A3.1	slc9a3.2,slc9a3.1
OG0000865	LOC116939469	si_ch73-212j7.3
OG0000865	LOC116947654,PLEKHG3.1,PLEKHG3	CABZ01048666.1
OG0000866	USP46	usp12b,usp46,usp12a,CR392367.1
OG0000867	RLN3.2	rln3a,rln3b
OG0000867	RLN3,RLN3.1	insl5b,insl5a,rln1
OG0000868	LIMS1	lims2
OG0000868	LIMS1.2	lims1
OG0000869	RXFP3,RXFP3_2,RXFP3_1	rxfp3.3a2,rxfp3.3a3,rxfp3.3a1,rxfp3.3b,rxfp3
OG0000871	SLC6A15	slc6a17,slc6a15
OG0000872	LOC116955479,BACH1	bach1b,bach1a,bach2a,bach2b
OG0000873	DGKD,LOC116952594	si_dkey-172j4.3,dgkh
OG0000874	CLOCK	npas2,clockb,clocka
OG0000875	CLDN24	si_dkey-98f17.3,CR855305.2
OG0000876	PTPRA	ptpra
OG0000876	PTPRA.1	ptpreb,ptprea
OG0000877	FAM107B_1	FAM107A,si_ch211-236d3.4,fam107b
OG0000878	ubqA	ubb
OG0000878	LOC116936825	UBB,CR848813.2,ubb,ubc
OG0000879	SPSB4.1,SPSB1	spsb4a,spsb1
OG0000880	LOC116946590,ODC1,ODC1.1,ODC1.2	odc1
OG0000881	TLK2,TLK2.1	tlk2,tlk1a,tlk1b
OG0000882	RBM4,RBM4B	rbm4.1,rbm4.2
OG0000883	ANKRD44.1,ASB5	asb11,asb5b,asb5a
OG0000885	TBL1XR1.1	tbl1x,tbl1xr1b,tbl1xr1a
OG0000886	SPRY1	spry1,spry2
OG0000887	GIT2_1	git2a,git2b
OG0000887	GIT2	git1
OG0000888	LOC116958433,CTNND1	arvcfa,arvcfb,ctnnd1
OG0000889	LOC116939127	slc5a2,slc5a1
OG0000890	MSI2	msi2a,CR931806.1,msi2b,msi1
OG0000891	CABP1	cabp5a,cabp5b,cabp1b,cabp2a,cabp2b
OG0000892	RBM24	rbm24a
OG0000892	RBM24.2,RBM24.3,RBM24.1	rbm24b
OG0000893	TMEM14A	zgc_163080
OG0000893	TMEM14C	tmem14ca
OG0000894	LOC116956869	hnrnpabb,hnrnpaba,hnrnpdl
OG0000895	CNOT6L	cnot6l,cnot6a,cnot6b
OG0000896	RBPMS2	rbpms
OG0000896	RBPMS,RBPMS2.1	rbpms2b,rbpms2a
OG0000897	SKOR1	skor1a,skor1b
OG0000897	skor1b	skor2
OG0000898	TES.1	tes
OG0000898	LMCD1	lmcd1
OG0000899	ATP8B2	CR855996.2,atp8b5a,atp8b4
OG0000900	LYG1,lysozymeg	lygl1,zgc_162941,lygl2
OG0000901	IL13RA1,IL13RA1_1	il13ra1
OG0000901	LOC116952447	il13ra2
OG0000902	FAM122A	fam122b
OG0000903	PBLD	pbld2,pbldp,pbld
OG0000904	PAPSS1	papss1,papss2a,papss2b
OG0000905	ENTPD2.1,ENTPD2	entpd8,entpd2a.2,entpd2a.1
OG0000906	GUCY2F,GUCY2D.1	gc2,gucy2f,gucy2d
OG0000907	CRHR2.2,CRHR2,CRHR2.1	crhr1,CRHR2
OG0000908	THRB,THRB.1,thrb-a,LOC116943970	thrb,thrab,thraa
OG0000909	PPP1R9A.1,PPP1R9B	ppp1r9bb,AL929222.3,ppp1r9ba,ppp1r9a
OG0000910	CTNND2.2,CTNND2	pkp4,ctnnd2a,ctnnd2b
OG0000911	CNGB1	cngb1a
OG0000911	CNGB1_1	cngb3.1,cngb3.2
OG0000912	EFR3B	efr3ba,efr3bb
OG0000912	EFR3B_1	efr3a
OG0000913	TOP1MT	top1,top1l
OG0000913	TOP1MT.1	zgc_173742,CU424459.1,top1mt
OG0000914	HSP90AA1.1,HSP90AB1	hsp90ab1,hsp90aa1.1,hsp90aa1.2
OG0000915	LOC116947659,MDGA2.1,MDGA2	mdga2a,CR381638.1,mdga1
OG0000916	SGK1.1	si_ch211-195b13.1,sgk1
OG0000916	SGK1.2	sgk2a
OG0000917	LOC116946714,THEMIS	themis2,themis
OG0000918	NRBP1_1,NRBP1	nrbp1,nrbp2a,nrbp2b
OG0000920	MARCHF1	march1
OG0000920	MARCH8	march8
OG0000921	FRYL	fryl
OG0000921	LOC116957825	frya,fryb
OG0000922	ATP6V0A1.1	atp6v0a1b,atp6v0a1a
OG0000923	EIF4E.1,EIF4E	eif4eb,eif4ea,eif4e1b
OG0000924	NSD2.1	nsd2
OG0000924	NSD2	nsd3
OG0000925	B4GALNT3.1	b4galnt3b
OG0000925	B4GALNT3	b4galnt4a,b4galnt4b
OG0000926	PARVB,PARVB.2,PARVB.1	parvb,parvab,parvaa
OG0000927	CDKN1B	cdkn1ba,cdkn1bb,cdkn1ca,cdkn1cb
OG0000928	PAPOLB	papola,papolg
OG0000929	ARHGAP11A,ARHGAP11A.1	arhgap11a
OG0000930	EVL	evla,evlb,BX663502.1,vaspb,vaspa
OG0000931	DAAM1,DAAM2,DAAM2.1	daam2,daam1a,daam1b
OG0000932	SOCS5,SOCS5.1	socs4,socs5b,socs5a
OG0000933	ABTB2	btbd11b,btbd11a,abtb2b,CR854832.2,abtb2a
OG0000934	GLUD1_GLUD2,LOC116940172	glud1a,glud1b
OG0000935	STK32B	stk32a
OG0000936	KLF6.2	AL954820.2,klf6b,klf6a
OG0000936	KLF6	klf7b,klf7a
OG0000937	ACVR2A,ACVR2B.2,ACVR2B.1	acvr2bb,acvr2ba,acvr2ab,acvr2aa
OG0000938	RNF2	rnf2
OG0000939	PRG4.2	prg4b,prg4a
OG0000939	VTN	vtna,vtnb
OG0000940	LOC116945488,ABCC8	abcc8b,abcc8,abcc9
OG0000941	PLCH2	BX936422.1,plch1,plch2b,plch2a
OG0000942	LSM14B	lsm14b
OG0000942	LSM14B.1	lsm14aa,lsm14ab
OG0000943	RPL32	rpl32
OG0000945	MCRIP2	si_dkey-44g23.5
OG0000945	MCRIP1	mcrip1
OG0000946	LOC116939092	acacb
OG0000946	ACACA	acaca
OG0000947	PHF20L1	phf20l1,phf20b,phf20a
OG0000948	KPNA6	kpna6,kpna5,kpna1
OG0000949	PAFAH1B2	pafah1b2,pafah1b3
OG0000950	ROBO1.1	zgc_77784,robo3
OG0000950	ROBO2.1,LOC116955855	robo2
OG0000951	MAPKAPK2.1	mapkapk2a
OG0000951	MAPKAPK2,LOC116947452	mapkapk3
OG0000952	BMI1,bmi1b	bmi1a,bmi1b
OG0000953	LRFN5,LRFN3,LRFN5_1	zgc_172282,si_cabz01090165.1,lrfn1
OG0000954	ARL5C	arl5a,arl8,arl5c
OG0000955	DNAH11	dnah9l
OG0000956	RPL23A	rpl23a
OG0000957	CTSD_1	ren
OG0000957	CTSD	ctsd
OG0000958	LOC116942044	C2CD4C,c2cd4a
OG0000959	PDE6C	pde6c,pde6b,pde6a
OG0000960	CACNB4	cacnb3b,cacnb3a,cacnb4b,cacnb4a
OG0000962	GAPDH_1	gapdhs
OG0000962	GAPDH	gapdh
OG0000964	CPNE4.1,CPNE4.2	cpne4a,cpne4b
OG0000964	CPNE4	cpne7
OG0000965	MATN4.1,MATN4	matn1
OG0000966	OSBP	osbp2,CR932437.1,si_ch211-106a19.1,OSBP2,osbp
OG0000967	ARPP19	arpp19a,arpp19b
OG0000967	ARPP19.1	ensaa,ensab
OG0000968	GABBR1,GABBR1.1	gabbr1b,gabbr1a
OG0000969	SYT6	syt10,syt6a,syt6b
OG0000970	MASP2	c1r,wu_fd46c06
OG0000971	DIS3.3,DIS3,DIS3.1,LOC116937104,DIS3.2,LOC116938439,LOC116937243,DIS3.4	dis3
OG0000972	FREM2.1,FREM2	frem2a,frem2b,frem3
OG0000973	FZD5,FZD8.1,FZD8	fzd8b,fzd8a,fzd5
OG0000974	CDC5L	cdc5l
OG0000975	CHKB	chkb
OG0000975	CHKA.1,CHKA	chka
OG0000976	UBE2R2,UBE2R2.1	ube2r2,cdc34a,cdc34b
OG0000977	BTF3L4	btf3,btf3l4
OG0000978	LOC116941870	mfge8b,mfge8a
OG0000978	EDIL3	edil3b,edil3a
OG0000979	CALCRL.1	calcrlb,calcrla
OG0000979	CALCRL.2,CALCRL	calcr
OG0000980	GRPR.1,GRPR	nmbr,grpr
OG0000981	MOB1B	mob1a,mob1bb,mob1ba
OG0000983	MBOAT7	mboat7
OG0000984	CNOT3	cnot3a
OG0000985	LSM2	LSM2,smx5
OG0000986	RPS18	rps18
OG0000988	OLFM4.7,OLFM4.6,OLFM4.3,OLFM4.4,OLFM4.5,OLFM4.2,OLFM4,OLFM4.1	si_ch211-173a9.6
OG0000990	TNKS2	tnksa,tnksb
OG0000991	SIX1,SIX1.1,SIX1.2	six2a,six2b,six1b,six1a
OG0000992	CRYAA,CRYAA.1	hspb6,cryaa,cryaba,cryabb
OG0000995	RPL10	rpl10
OG0000996	PGAM2	pgam2,pgam1b,pgam1a
OG0001001	KDELR2	kdelr3,KDELR3,kdelr2b,kdelr2a
OG0001003	BCAM.2,ALCAM.3,ALCAM,BCAM,BCAM.1,ALCAM.1,MCAM,ALCAM.2	mcama,mcamb
OG0001004	GVINP1.13,GVINP1.11,URGCP,URGCP.1,URGCP.2,GVINP1.10	urgcp,si_dkey-204a24.11,si_dkey-85k7.12,si_dkey-202l22.6
OG0001006	LOC116948930	g6fl,lgals17,si_ch73-1f23.1,CR382337.3,AL935044.2,CR382337.2,CABZ01074888.1,CABZ01074886.1,BX901922.1,CR382337.1,BX323882.1,zgc_112965
OG0001022	RRM2	rrm2,rrm2b
OG0001023	DDB_G0268948,DDB_G0268948.1,DDB_G0268948.2,LOC116957622,LOC116948417	si_ch211-93g23.2,BX004815.1,zgc_162780,zgc_162396
OG0001024	RHOBTB1	rhobtb4,rhobtb1,rhobtb2b
OG0001025	MGST2	mgst2
OG0001025	LTC4S	ltc4s
OG0001026	SBSPON	si_dkey-178e17.3
OG0001026	SBSPON.1	CR318587.2,SBSPON,si_dkey-7k24.5
OG0001027	SOX7	sox18,sox7
OG0001028	SLC24A3	slc24a3
OG0001028	SLC24A4	slc24a4b,slc24a4a
OG0001029	CLRN1	clrn1,clrn2
OG0001030	mical3a.1	mical2a,mical2b
OG0001030	mical3a	mical3a
OG0001031	BCL11A	bcl11aa,bcl11ab,im_7142702,bcl11ba
OG0001032	RALA.2,RALA.1,RALA	ralba,ralab,ralaa
OG0001033	ADAMTS12	adamts12
OG0001033	ADAMTS7.1,ADAMTS7	ADAMTS7
OG0001036	PRKAR2B,PRKAR2A	prkar2aa,PRKAR2B
OG0001037	DYNLL1	dynll2a,dynll2b,dynll1
OG0001038	HSP30.1,HSP30,HSPBB.2,HSPBB.1,HSPBB.5,HSPBB.3,HSPBB,HSPBB.4,HSPBB.8,HSPBB.7,HSPBB.6	hspb11
OG0001039	ENC1.1	enc2,enc1,enc3
OG0001040	NPR1,NPR1.2	npr2
OG0001040	NPR0.00.1	npr1a
OG0001041	RAB34	rab36,rab34b,rab34a
OG0001042	FERMT2	fermt1
OG0001042	FERMT2.1,FERMT2.2	fermt2
OG0001043	MTHFD1L	mthfd1l
OG0001043	MTHFD1	mthfd1b
OG0001044	FARP2,FARP1,FARP1.1	farp2,farp1
OG0001045	IL31RA	si_dkey-13m1.2
OG0001045	IL6ST.1	il6st
OG0001046	THBS3	thbs3b,thbs3a
OG0001046	THBS3.1,COMP	thbs4b
OG0001048	HIPK2_1,HIPK2_2,HIPK2	hipk2
OG0001049	KCNJ11_1	kcnj8
OG0001049	KCNJ11	kcnj11
OG0001050	PPP2R3B.1	ppp2r3a
OG0001050	PPP2R3B	ppp2r3b
OG0001051	DOCK9,DOCK9_1	dock9b,CU571321.1,dock11
OG0001052	SMARCD1	smarcd3b,smarcd3a
OG0001052	SMARCD1.1	smarcd1
OG0001053	ZNF423	ZNF521,si_ch211-216l23.1,ENSDARG00000059707.9,znf423
OG0001054	SYTL2_2	sytl2a,sytl2b,si_ch211-266g18.6,sytl1
OG0001055	TBC1D9.1,TBC1D9	tbc1d9
OG0001056	NAV2	BX897661.1,nav2a
OG0001056	NAV2_1	nav3
OG0001058	PXN_1	pxna,pxnb
OG0001059	SEC31A	sec31a,sec31b
OG0001060	Prom1a,PROM1_1	prom2
OG0001060	PROM1	prom1b,prom1a
OG0001061	ABI1.1,ABI1	abi1a,abi1b,abi2a
OG0001062	PDE1A_2,PDE1A_1	pde1a
OG0001062	PDE1A	PDE1C
OG0001063	GALNT1.1,GALNT13,GALNT1	galnt1,galnt13
OG0001064	NOS1AP	si_dkey-34e4.1,nos1apa
OG0001065	TOR1AIP1	zgc_112962,AL954740.3,AL954740.2,si_dkeyp-82a1.6
OG0001066	ECE1	ece2b,ece1
OG0001067	LOC116944605	senp3a,senp3b,senp5
OG0001068	RORB	rorb,rorab,roraa
OG0001069	PPIP5K2	ppip5k2
OG0001069	PPIP5K2.1	CR354535.1,ppip5k1b,ppip5k1a
OG0001070	SLC23A1	slc23a1
OG0001070	SLC23A1.2	slc23a2
OG0001071	GABRP	gabrz,AL929217.1
OG0001071	GABRP.1	gabrp,BX248097.1,BX248097.2
OG0001072	SLC5A10.1	SLC5A10
OG0001072	SLC5A10,SLC5A9	slc5a9
OG0001073	NCOA2.1,NCOA2,NCOA3	ncoa2,ncoa3
OG0001074	MECOM,MECOM.1	si_ch211-263k4.2,mecom
OG0001075	CDS2_1	cds1,BX469907.1
OG0001075	CDS2	cds2
OG0001076	LRRTM3,LRRTM3.1	lrrtm4l2,LRRTM4
OG0001077	VSNL1,VSNL1.1	hpcal4,vsnl1a,vsnl1b
OG0001078	VWA5A.3,VWA5A.2,VWA5A.4,VWA5A.1,VWA5A	si_ch73-265h17.2,si_ch73-265h17.1,vwa5a
OG0001079	SLC1A2.1,SLC1A3	slc1a3a,slc1a3b,slc1a6
OG0001080	SCAMP5	scamp5a,scamp5b
OG0001080	LOC116947425	scamp4
OG0001081	NEDD4L.1,NEDD4L	nedd4a,nedd4l
OG0001082	DIRAS2.1,DIRAS2.2,DIRAS2	diras1b,diras1a
OG0001083	SEMA6A,LOC116954900	sema6bb,BX511146.1,sema6ba
OG0001084	NAPA	napaa,napab
OG0001084	NAPB	napbb,napba
OG0001085	SARNP	sarnp
OG0001085	DNAJC14	dnajc14
OG0001086	SBF1.1	sbf2
OG0001086	SBF1	sbf1
OG0001087	GATAD2A	gatad2ab
OG0001087	GATAD2B	gatad2b
OG0001088	MDC1	mdc1
OG0001089	ACTL6A	actl6a
OG0001089	ACTL6B	actl6b
OG0001090	CLIP2	CABZ01072096.1,clip1a,clip2,BX901917.1
OG0001091	CUX1	cux1b
OG0001091	CUX1_1	cux2b
OG0001092	LPCAT1.1	mboat2a
OG0001092	MBOAT2	mboat1
OG0001093	ROCK2	rock1
OG0001093	ROCK2_2,ROCK2_1	rock2a
OG0001094	UNC5C.2,UNC5C,UNC5C.1	unc5b,UNC5C
OG0001095	GDF10	gdf10b,gdf10a,bmp3
OG0001096	ADGRL3,ADGRL2,ADGRL2.1	adgrl2a,adgrl3.1
OG0001097	LOC116940182	scd,scdb
OG0001098	DIAPH2,DIAPH2.1,DIAPH1	diaph3,diaph2
OG0001099	MYO7A	BX324225.1,myo7ab,myo7aa
OG0001100	DUSP7,DUSP6	dusp6,dusp7
OG0001101	RPP25L	rpp25a,rpp25b,rpp25l
OG0001102	LOC116940232	zmp_0000000936,CU855885.1
OG0001103	PDS5B	pds5b
OG0001103	PDS5B_1	pds5a
OG0001104	PDGFC	CR383665.1,CR847496.2,pdgfc,pdgfd
OG0001105	EFNB2,EFNB1	efnb1,efnb2a,efnb2b
OG0001106	LPAR6.5,LPAR6.1	lpar4,CU302318.2,lpar6b,lpar6a
OG0001107	TMEM255B	tmem255a
OG0001107	TMEM255B.1	si_dkey-283j8.1,CU326365.1
OG0001108	IL1RAPL1	il1rapl2,il1rapl1a,il1rapl1b
OG0001109	DKK4	dkk2,dkk1a,dkk1b
OG0001110	CYP1A5	cyp1a
OG0001110	CYP1A1.1,CYP1A1	cyp1d1
OG0001111	PKM.1,PKM	pkmb,pkma
OG0001112	ZNF608_1,ZNF608,ZNF608_2	znf609a,znf609b
OG0001113	MYZAP	polr2m,myzap,BX324153.2
OG0001114	ATCAY	atcayb,atcaya
OG0001114	BNIP2	bnip2
OG0001115	NEO1	neo1b,neo1a
OG0001115	NEO1.2,NEO1.1	dcc
OG0001116	BCAR1	nedd9,bcar1
OG0001117	LOC116955337	stxbp2
OG0001117	STXBP1	stxbp1b,stxbp1a
OG0001118	FUBP1.1,SCAF4,FUBP1	fubp3,fubp1
OG0001119	NTNG2	ntng2a
OG0001119	NTNG1,NTNG1.1	ntng1a
OG0001120	ARPC5L	arpc5a,arpc5b,arpc5lb,arpc5la
OG0001121	DDX17,DDX17_1	si_dkey-156n14.5,DDX17,ddx5
OG0001122	KPNA2	kpna2
OG0001123	RHBDL3	rhbdl3,rhbdl1
OG0001124	KDM4C	kdm4b,kdm4ab
OG0001125	MUC5AC.1,LOC116943105	nfil3-6,nfil3-3
OG0001125	TCHH.5	si_dkey-172o19.2,si_dkey-60d5.3,nfil3-4,nfil3
OG0001126	SNX2.1	snx1b,snx1a
OG0001126	SNX2	snx2
OG0001127	CHRNA10	chrna10a,CR847523.3,chrna9,CR388402.1
OG0001128	GXYLT1.1	gxylt2
OG0001128	GXYLT1	CABZ01072254.1
OG0001129	BZW2_1,BZW2	bzw1a,bzw1b,bzw2
OG0001130	tspan31-b	tspan31
OG0001130	TSPAN31,TSPAN31.1	tspan13a,tspan13b
OG0001131	AGR3.1,AGR3.3	agr1
OG0001131	AGR2	agr2
OG0001132	CLASP1_1,CLASP1,CLASP2	clasp2,clasp1a
OG0001133	BIN1.1,BIN1	bin1a
OG0001133	BIN1.3	amph
OG0001134	GLI4,GLI2	gli2b,gli2a,gli3
OG0001135	LRRC3_1	lrrc3b,lrrc3ca
OG0001135	LRRC3	lrrc3
OG0001136	hoxa5a,HOXA5	hoxa5a,hoxb5b,hoxb5a
OG0001137	LOC116945111,MPP6	mpp6a,mpp6b,mpp2b
OG0001138	C1QL3.1,C1QL3	c1ql3b,c1ql3a
OG0001139	arl8ba	arl8a
OG0001139	ARL8B	arl8bb
OG0001139	arl8b	arl8ba
OG0001140	CADPS_2,CADPS	cadpsa,cadpsb
OG0001141	FOXF1.2,LOC116955995	foxf2b,foxf2a,foxf1
OG0001142	ADCY2_1	adcy7
OG0001142	ADCY2	adcy2a,adcy2b
OG0001143	CBLN1.2,CBLN1	cbln2b
OG0001143	CBLN1.1	cbln1
OG0001144	TMEFF1	tmeff1b
OG0001144	TMEFF1.1	tmeff2a
OG0001145	DNAH5	dnah5
OG0001145	DNAH5_1	dnah5l
OG0001146	LOC116955976,tshz1-b	BX004838.1,tshz3b,tshz1
OG0001147	LDLRAD4,PMEPA1	pmepa1,ldlrad4a,ldlrad4b
OG0001148	GRIP1.1,GRIP1,GRIP2	grip1,grip2b
OG0001149	EYA1.2,EYA1	eya1,eya4
OG0001150	ATP6V1C1	atp6v1c1b,atp6v1c1a
OG0001151	SAMD12	samd10b,samd10a,SAMD12
OG0001152	NAP1L1	nap1l4b
OG0001152	NAP1L1.1	nap1l1
OG0001153	SSTR1.3,SSTR1.1,SSTR1.2,SSTR1	sstr1b
OG0001154	TTF1.2	nkx2.1,nkx2.4b,nkx2.4a
OG0001155	MTA1,MTA1.1	mta1,mta3
OG0001156	UBR2	BX248117.1,ubr2
OG0001156	UBR2_1	ubr1
OG0001157	KCNH1,KCNH1_1	kcnh5b,kcnh1a,kcnh1b
OG0001158	HDAC1	hdac1
OG0001159	PHIP	AL935333.1,brwd3,BX322566.3,phip
OG0001160	LOC116941761	fkbp1b
OG0001160	FKBP1A	fkbp1ab,fkbp1aa
OG0001161	KLHL2	klhl3,BX323083.4,AL929044.1,klhl2
OG0001162	RAPGEF2.1,RAPGEF2	rapgef6,rapgef2
OG0001163	PI4K2B	pi4k2b
OG0001163	PI4K2A	pi4k2a
OG0001164	WNT5B.3,WNT5A,WNT5B.4	wnt5b,wnt5a
OG0001165	foxi1e	foxi1,foxi3a,foxi3b,foxi2
OG0001166	GFRA4	gfra2b,gfra2a,gfra1a,gfra1b,gfra4b
OG0001167	ATRN	atrn,atrnl1a,atrnl1b
OG0001168	NINJ1	NINJ1,BX323873.1,haus7,ninj2,CU695020.3
OG0001169	CELF2	celf2
OG0001169	celf1-a,CELF1	celf1
OG0001170	CRY1	cry2,cry3a,cry1b,cry1a
OG0001171	HTR7	htr7c,htr7b,CR450836.2,CR555296.1,htr7a,HTR7
OG0001172	ADAP1	adap2
OG0001172	ADAP1.1	zgc_92360
OG0001173	CWC22	cwc22
OG0001174	GORASP2.1,GORASP2	gorasp2,gorasp1b,gorasp1a
OG0001175	LRP1.1,LRP1	lrp1ab,BX005414.2,lrp1aa,lrp1bb
OG0001176	PPARD.1	pparaa,pparab,pparda,ppardb
OG0001177	LEPROTL1.2,LEPROT,LEPROTL1	CABZ01044235.1,LEPROTL1
OG0001178	RAVER1	raver1,raver2
OG0001179	TP53,LOC116938055	tp73,tp63
OG0001180	EIF4A2	eif4a1a,eif4a1b,eif4a2
OG0001181	BHLHE41.1,BHLHE41.2	bhlhe40,bhlhe41
OG0001182	PRKCI	prkci
OG0001182	PRKCI_1	prkcz
OG0001183	PFN2.1,PFN1,PFN2	pfn2l,pfn2
OG0001184	SERP2,SERP2.1	serp2,serp1,SERP2,SERP1
OG0001185	TMOD1.1	tmod2,tmod4
OG0001186	GNRHR2	gnrhr2,gnrhr4
OG0001186	GNRHR.1,GNRHR	gnrhr1,CABZ01080434.1
OG0001187	MAP2K1_1	map2k2a,map2k2b
OG0001187	MAP2K1	map2k1
OG0001188	FAM169A	fam169b,fam169aa,fam169ab,BX530059.1
OG0001189	ESRP1,ESRP1_1	esrp2,esrp1
OG0001190	CUNH19orf12	C7H19orf12,zgc_112052,zgc_101715,CR385058.1,si_ch211-260e23.7
OG0001191	SIAH1.2	siah2l
OG0001191	SIAH1	siah1
OG0001192	CDYL2	cdyl
OG0001193	SFMBT1.1,SFMBT1	sfmbt2,sfmbt1,SFMBT1
OG0001194	TWF2,TWF1	twf1b,twf2a,twf2b
OG0001195	UBA1	uba1
OG0001195	UBA1_1	uba7
OG0001196	ARAF,BRAF.1	araf,raf1a,raf1b
OG0001197	SLC26A6,SLC26A6.1	slc26a5,slc26a6l,si_ch211-117c9.2,slc26a6
OG0001198	PDZRN3,PDZRN3_1	BX640588.1,BX000434.2,pdzrn3b
OG0001199	LAMB2,LAMB2.3	lamb2l,lamb2
OG0001199	LAMB2.1	lamb4
OG0001200	SLIT2,SLIT2.1	slit2,slit3
OG0001201	LOC116958118	rpl3
OG0001202	USP22,USP22.1	usp22
OG0001203	LLGL1_1	llgl2
OG0001203	LLGL1	llgl1
OG0001206	LOC116939240	FAM222A,fam222a,fam222ba,fam222bb
OG0001207	CAMKK1	camkk1a,camkk1b
OG0001208	LOC116950558	klhdc7a,kbtbd11,AL928723.2
OG0001209	DCK	dguok,zgc_110540,dck
OG0001210	LOC116937525	ogdhl
OG0001210	OGDHL.1	ogdha,ogdhb
OG0001211	ADRA1A.1	adra1ba,adra1bb,adra1aa
OG0001212	SLC20A2.1	slc20a1a,slc20a1b,slc20a2
OG0001213	SRSF6,SRSF5_1	srsf6a,srsf6b,srsf4
OG0001214	BTG4	btg3,btg4
OG0001215	BOC,CDON	cdon,BX908388.3,boc
OG0001216	CRABP1	crabp2b,crabp2a,crabp1a,crabp1b
OG0001218	GOLPH3	golph3,si_dkey-27b3.2,ENSDARG00000044225.6
OG0001219	COL27A1	col27a1b
OG0001219	COL24A1	col24a1,si_dkey-21p1.3
OG0001220	RPS6KB2	rps6kb1b,BX000486.1,rps6kb1a
OG0001221	MASP1.2,MASP1,MASP1.1	masp1,masp2
OG0001222	DYSF	dysf
OG0001222	MYOF	myof
OG0001223	PEX11B	pex11b,pex11a
OG0001224	GABPB1	gabpb1,gabpb2a,gabpb2b
OG0001225	WNK1.1	CABZ01069040.1,wnk4b
OG0001225	WNK2,LOC116951165	CU041388.2
OG0001226	B3GNT3,B3GNT3.3	b3gnt3.4,b3gnt3.1,b3gnt3.2,b3gnt3.3
OG0001227	GJD2.3	gjd1a
OG0001227	GJD2.2,GJD2.1	gjd2b,GJD2
OG0001228	RAD23B.1,RAD23B.2	rad23ab,rad23b,rad23aa
OG0001229	NACA_3	nacad
OG0001229	NACA	naca
OG0001230	ADCY5	adcy6b,adcy6a,adcy5
OG0001231	TNPO1	CR751565.1,tnpo1,TNPO2,tnpo2
OG0001232	FIBH	rbm12,zgc_153215,rbm12b
OG0001233	VAPA	top1mt,BX323459.2,vapb,vapal
OG0001234	CPNE1	cpne1
OG0001234	CPNE3.2,CPNE3.1	cpne3
OG0001235	ATP6V1E1,ATP6V1E1_1,ATP6V1E1_2	atp6v1e1a,atp6v1e1b
OG0001236	FBLN5,EFEMP2.1,EFEMP2	efemp2b,efemp2a,si_ch73-173h19.3
OG0001237	LOC116947466	es1,gatd3a
OG0001237	GATD3B.1,GATD3B	si_ch211-153b23.5,zgc_162944
OG0001238	ATP6V1B2.1,ATP6V1B2	atp6v1b2,atp6v1ba
OG0001239	GALNT18,GALNT18.3,GALNT18.4,GALNT18.1,GALNT18.2,GALNT18.5,GALNT18.6	galnt18a,galnt18b
OG0001240	LOC116944890,PAPPA	pappaa,pappab,pappa2
OG0001241	PCSK6,PCSK6.1	pcsk5b,pcsk5a,CR383678.1
OG0001242	SLC7A8.2,SLC7A8.1	slc7a10a,slc7a8a,slc7a8b
OG0001243	PLXNB1.1,PLXNB1,PLXNB3	plxnb3,plxnb1a,plxnb1b
OG0001244	ACAD11	acad11,BX005057.2
OG0001245	MYO1E.1	myo1f
OG0001245	MYO1E	myo1eb,myo1ea
OG0001246	TKT	tkta,tktb
OG0001247	SHMT1	shmt1
OG0001247	SHMT2	shmt2
OG0001248	STOM_1,STOM_4,STOM_3,STOM	stoml3b,stom
OG0001249	PLPP6	plpp6
OG0001249	PLPP7	plpp7a,PLPP7
OG0001250	LOC116955997	csnk1e
OG0001250	CSNK1D	csnk1da,csnk1db
OG0001251	SPNS1.1,SPNS1	spns3,spns1
OG0001252	WNT2B	wnt2,wnt2ba,wnt2bb
OG0001253	TMCC2	tmcc2
OG0001253	LOC116952224	tmcc3
OG0001254	NUAK1.1	si_ch211-117c9.1,nuak2,nuak1b,nuak1a
OG0001255	GSK3B	gsk3aa,gsk3ab,gsk3bb,gsk3ba
OG0001256	MXRA5,LOC116938045,LOC116954502	mxra5a,mxra5b,igsf10
OG0001257	TRPC4_1	trpc5b,trpc5a
OG0001257	TRPC4	trpc4b
OG0001258	SLC25A37	slc25a28,slc25a37
OG0001259	NT5C1A,NT5C1A_1	nt5c1ab,nt5c1bb
OG0001260	GPD1L	gpd1l
OG0001260	GPD1	gpd1b,gpd1a,gpd1c
OG0001261	GPR37	gpr37a,gpr37b,gpr37l1a,gpr37l1b
OG0001262	CNIH1_3,CNIH1_1	cnih3,cnih2
OG0001263	SRK2.3	ptk6b
OG0001263	SRK2.2,SRK2.1,SRK2	frk
OG0001264	GABRR2	GABRR1,gabrr1,gabrr2b,gabrr2a
OG0001265	PPP4R3A.1	smek1
OG0001266	RUFY2	rufy2,rufy1
OG0001267	PLK3	plk3,plk2b,plk2a
OG0001268	FAM168B,FAM168B.1	fam168b,fam168a
OG0001269	FBP2	fbp2
OG0001269	FBP1	fbp1a,fbp1b
OG0001276	GNL1	gnl1
OG0001277	NEU1_1,NEU1	neu1
OG0001278	WNT3,WNT3_1	wnt3a,wnt3
OG0001279	CLIC5.3	clic1
OG0001280	UBE2L3	ube2l3b,ube2l3a
OG0001281	GPX3	gpx3
OG0001282	DHRS4	dhrs4
OG0001284	MSX2.1	msx1b,msx3
OG0001284	MSX2	msx2b,msx1a
OG0001285	PYY,PYY.1,NPY	pyya,pyyb,npy
OG0001287	CHP1,CHP1_1	chp1,chp2
OG0001288	CHRNB4.1,CHRNB4	chrnb5a,chrnb5b,chrnb2,chrnb4
OG0001290	A3GALT2.1	gbgt1l1,si_dkey-110k5.10,si_ch211-287c22.1,gbgt1l3,GBGT1,gbgt1l2,gbgt1l4,abo
OG0001292	RAB1A	rab1ab,rab1bb,rab1ba,rab1aa
OG0001295	LOC116952583,LOC116952503	neu3.3,neu3.4,neu3.2,neu3.5,neu3.1
OG0001304	FAM155A	fam155a,fam155b
OG0001305	Gstt3,GSTT1	gstt1a,gstt1b
OG0001306	fgf4-a.1,FGF4	fgf4
OG0001307	LOC116951983	grin3a,grin3ba,grin3bb
OG0001308	FAM78B	fam78ab,fam78ba,fam78bb
OG0001309	PPA1.1,PPA1	ppa1a,ppa1b
OG0001310	WTIP	CABZ01043952.1
OG0001310	LIMD1,TRIP6.1	wtip
OG0001311	SNTB1	sntb1,sntb2
OG0001312	MME	mmel1
OG0001313	GNA13	gna12a,gna13a,gna13b
OG0001314	KLC1	klc1a
OG0001314	KLC1_1,KLC1_2	klc4
OG0001315	RPS25.2,RPS25.1	rps25
OG0001317	LOC116941568,LOC116942506	garem,gareml
OG0001318	TVP23B	tvp23b
OG0001319	MRPS36	mrps36
OG0001320	LAMC1_2,LAMC1	lamc3,lamc1
OG0001321	GNG7	gng7,GNG12,si_dkey-44g17.6
OG0001322	UNC119B	unc119a,unc119b,unc119.1
OG0001323	KCNK16.1,KCNK5,KCNK2	kcnk17
OG0001324	KCNK13	kcnk13a,kcnk13b,KCNK12
OG0001325	CC2D1A	cc2d1b,CC2D1A
OG0001326	ADSS2	adss1,adssl,adss2
OG0001327	EAF1	eaf2,eaf1
OG0001328	GK	ENSDARG00000053456.7
OG0001329	ME1,ME1.1	me3,CABZ01025780.1,me1
OG0001330	KCNB1.3	KCNB2,kcnb1
OG0001331	RPL36A	rpl36a
OG0001332	P2RY4.1	p2ry2.2,p2ry2.1,p2ry2.3
OG0001333	DCLK1	dclk2a,dclk1b,dclk1a
OG0001334	KLB_1,KLB	kl,klb
OG0001335	IPO7	ipo7
OG0001335	IPO7_1	ipo8
OG0001336	GLB1.1	glb1l
OG0001336	GLB1	glb1
OG0001337	YAP1,YAP1.1	yap1,wwtr1
OG0001338	TLN2	tln1
OG0001338	TLN2_1	tln2a
OG0001339	NPBWR1.2,NPBWR1,NPBWR1.1	npbwr2a
OG0001340	CAP1.1	cap1
OG0001340	CAP1	cap2
OG0001341	S100A1	s100a1,s100z,s100a10a,s100a10b
OG0001342	RDH8	ENSDARG00000099217.2,zgc_109982,zmp_0000001048,rdh8a,rdh8b
OG0001344	SLC12A2_1	slc12a1
OG0001344	SLC12A2	slc12a2
OG0001345	AP1B1.1	ap1b1
OG0001345	AP1B1	ap2b1
OG0001346	AGPAT3_1	agpat4
OG0001346	AGPAT3	agpat3
OG0001347	LOC116942405	prok1,prok2
OG0001348	GREB1L	greb1,BX005010.1,greb1l
OG0001349	GNPDA2	gnpda1,gnpda2
OG0001350	FRMD6	frmd6
OG0001350	FRMD6_1,LOC116947108	FRMD1
OG0001351	TUT4	CABZ01032476.1,CABZ01065131.1
OG0001352	LOC116958063	BX537139.3,uggt2,uggt1
OG0001353	LOC116954933	zfr2,zfr
OG0001354	PDE8B,PDE8B_1	pde8b
OG0001355	CREBBP	AL953841.4,crebbpa,ep300b
OG0001356	LOC116956023	ELFN2,elfn2a,elfn1b
OG0001357	GYS1_1	gys2
OG0001357	GYS1	gys1
OG0001358	LOC116946991	zgc_92162
OG0001359	BCL9L,LOC116948104	bcl9,bcl9l
OG0001360	KATNAL1	katnal1,katna1
OG0001361	WASF2	si_ch73-362m14.4,zgc_109889,wasf3a,wasf3b
OG0001362	TRIM2	trim2a,trim3b
OG0001363	MOGAT2	mogat3a,mogat2
OG0001365	NKIRAS1.1,NKIRAS1	nkiras2,BX901973.1,nkiras1
OG0001366	CHST8.3,CHST9,CHST8.1	CHST8
OG0001367	RHPN2	rhpn1
OG0001367	RHPN2.1	rhpn2
OG0001368	CLIP3	clip3
OG0001368	CLIP3.1	CU915775.1,zgc_103755
OG0001369	RIMS2.1	rims2a,rims3,rims1b
OG0001370	SMARCA5,SMARCA5_1	smarca5,smarca1
OG0001371	ANKRD17	ankhd1
OG0001372	LMO3.1	lmo3
OG0001372	LMO3	lmo1
OG0001373	BEST2.1	best2
OG0001373	BEST2	best1
OG0001374	HEATR5B	heatr5b,heatr5a,BX465838.3
OG0001375	ADAM9.2,ADAM9.1,ADAM9	adam9
OG0001376	NBEAL1	nbeal1,nbeal2
OG0001377	Mettl2	mettl2a,mettl8
OG0001378	DPP10_2,DPP10_1,DPP10	dpp6a
OG0001379	KCNMB3	ENSDARG00000063129.7,kcnmb2,KCNMB2
OG0001380	CAPNS1,CAPNS1.1	capns1a,capns1b
OG0001381	NETO2	neto1l,neto2b
OG0001382	UNC45B	unc45b
OG0001382	UNC45B_1	unc45a
OG0001383	LOC116937355	ulk2,ulk1b,ulk1a
OG0001384	DOC2B	doc2a,doc2b
OG0001385	LOC116950308	med13a,med13b
OG0001386	TRHR_1	trhr2
OG0001386	TRHR	trhra,trhrb,CABZ01084942.1
OG0001387	NKX3-2	nkx3-1,nkx3.3,nkx3-2
OG0001388	SLC18A2.1,SLC18A2	slc18a2,SLC18A1
OG0001389	CTPS1	ctps1a,ctps1b
OG0001390	FBXL20_1,FBXL20	fbxl2,fbxl20
OG0001391	ST8SIA5,LOC116937811	st8sia5,CR847792.1,st8sia6
OG0001392	CDC14A	cdc14ab,cdc14b
OG0001393	LOC116940099	mef2ca,mef2cb,mef2aa
OG0001394	GGA1	gga1,gga3b
OG0001395	PNPLA7	pnpla6,pnpla7b,pnpla7a
OG0001396	DCAF8	dcaf8
OG0001398	LOC116938463	fgf12a,fgf12b,fgf14
OG0001399	GPC6.2,GPC6	gpc4,gpc6a
OG0001400	TSC22D4	TSC22D3,tsc22d3,zgc_65895
OG0001401	AMIGO2.1,AMIGO1,AMIGO2	amigo1
OG0001402	LIMK1	limk2,limk1b,limk1a
OG0001403	CRYBB1	crybb1l3,crybb3,crybb2
OG0001404	CDK2AP1	CDK2AP1,cdk2ap2
OG0001405	TMEM120B.1	tmem120a
OG0001405	TMEM120B	tmem120b
OG0001406	TPST1_1,TPST1	tpst1,tpst1l
OG0001407	DERL2	derl2,derl3
OG0001408	PHETA1	si_ch211-193c2.2
OG0001409	MLXIP	mlxip,mlxipl
OG0001410	MMP17	mmp25b,mmp25a
OG0001410	MMP25	mmp17a
OG0001411	CLTC	cltca,cltcb,cltcl1
OG0001412	NAMPT.1	namptb
OG0001412	NAMPT	BX248331.1,CT033790.1,AL935027.1,BX248331.3,nampta
OG0001413	LOC116951246	pmpcb,uqcrc1
OG0001414	TNS2.1	tns3.2
OG0001414	TNS3.2,TNS3	tns1b
OG0001415	GMPR2	gmpr
OG0001415	GMPR2.1	gmpr2
OG0001416	SYCP2	sycp2
OG0001417	INTS6	ints6,ints6l
OG0001418	BMPR1B	bmpr1ba,bmpr1aa
OG0001419	ING1	ing5b,ing2,ing1
OG0001420	ARID1B	maml1,maml3
OG0001421	TRA2A	tra2b
OG0001421	TRA2A.1	tra2a
OG0001422	KCTD12	kctd12b,kctd12.1,kctd12.2
OG0001423	TCF12,TCF12.1	tcf12,TCF4
OG0001424	HINT1	hint1
OG0001424	LOC116941955	hint2
OG0001425	GPBP1	gpbp1l1
OG0001426	DCUN1D1	dcun1d1,dcun1d2a,dcun1d2b
OG0001427	PROS1,PROS1.1	pros1,gas6
OG0001428	ABHD3.1,LOC116941743	abhd3
OG0001429	PELI2	peli1b,peli2
OG0001430	LAMP1.1	lamp2,lamp1b,lamp1a,FO681286.1
OG0001431	ENOX2	enox1,CR847800.1,enox2
OG0001432	KLHL9.1,KLHL9	klhl13
OG0001433	IGBP1	igbp1
OG0001434	MAD12	med12
OG0001435	PPP6R3.1,PPP6R3	ppp6r2a,ppp6r3
OG0001436	ST6GALNAC3,ST6GALNAC3.1	st6galnac3,st6galnac4
OG0001437	KCNT1_1,KCNT1	KCNT1,kcnt1
OG0001438	LOC116953201	lhx2a,lhx2b,lhx9
OG0001439	NR5A1	nr5a2,nr5a1a,nr5a1b
OG0001440	SLC27A1	slc27a1a,slc27a4
OG0001442	GSX1	gsx2,gsx1
OG0001443	MMD2,MMD2.1	mmd,mmd2b
OG0001444	CACNG5	cacng5a,cacng5b,cacng7b,cacng7a
OG0001446	PTCH1,PTCH1.1	ptch2,ptch1
OG0001447	EFNA5	efna5a,efna2a,BX571983.1,efna2b
OG0001448	LOC116953480	smn1
OG0001449	B4GALT1	b4galt1l
OG0001449	B4GALT2.2,B4GALT2,B4GALT2.1	b4galt2
OG0001450	LOC116936887,LOC116937119	rnf20,rnf40
OG0001451	MID1IP1	thrsp,mid1ip1l,mid1ip1b,mid1ip1a
OG0001452	HPRT1	hprt1l,prtfdc1,hprt1
OG0001453	LOC116945775,ELMO1	elmo1,elmo2
OG0001454	LOC116948211,STK17B,LOC116938833	stk17a,stk17al
OG0001455	RAP1B.1	rap1b,rap1ab,rap1aa
OG0001456	PLCL2,LOC116940780	plcl2
OG0001457	DYNC1I2	dync1i1
OG0001457	DYNC1I2.1	dync1i2a,dync1i2b
OG0001458	CCNYL1.1,CCNYL1	ccny,ccnyl1
OG0001459	ESYT2.1,ESYT2	esyt2a,esyt3
OG0001460	TRIO_1	kalrna
OG0001460	TRIO	triob,trioa
OG0001461	GRB14	grb10b,grb10a,GRB14
OG0001462	IRX5	irx2a,irx5b,irx5a
OG0001463	NOL4,NOL4L	nol4la,nol4lb
OG0001464	MYB	myb
OG0001464	MYB_1	mybl1
OG0001465	LOC116945995	tp53inp1,LO017835.1,tp53inp2
OG0001466	CPA1	cpa4,cpa2,cpa5,cpa1
OG0001467	PSEN1	psen2,psen1
OG0001468	RASSF9	CT573494.4,RASSF10,rassf9
OG0001469	PAK4,PAK4_1	pak4,pak7
OG0001470	CDC42BPA	cdc42bpb,cdc42bpab,cdc42bpaa
OG0001471	SYNDIG1.1	syndig1l,SYNDIG1
OG0001472	TM7SF2,TM7SF2_2	tm7sf2
OG0001473	KERA,KERA.1	kera,prelp
OG0001474	PLEKHH1	plekhh1,plekhh2
OG0001475	CDK17	cdk17
OG0001475	CDK17.1	cdk16
OG0001476	THBS1_1	thbs2a
OG0001476	THBS1_2,THBS1	thbs1b
OG0001477	STX12,STX12_1	stx12,stx12l
OG0001478	L3MBTL3	l3mbtl3,l3mbtl1b
OG0001479	ARID1A.1	arid1ab,arid1aa,arid1b
OG0001480	PDE6H	pde6ha,PDE6G
OG0001480	PDE6G	pde6gb
OG0001481	OLIG2	olig4,olig2,olig3
OG0001482	CEP85L_3,CEP85L	cep85,cep85l
OG0001483	MARCKSL1	marcksl1b,marcksb,marcksa
OG0001484	CDK8	cdk8,cdk19
OG0001485	RRAGC	rragca,rragcb,rragd
OG0001486	ELOVL5.1	elovl5
OG0001486	ELOVL5	elovl2
OG0001487	MACF1.2,MACF1.1	macf1a,ENSDARG00000101858.3
OG0001488	RNF144A	rnf144b,rnf144ab,rnf144aa
OG0001489	ATP8A1_1	atp8a2,CR354591.1
OG0001490	CEPT1	chpt1,cept1a,cept1b
OG0001491	ADH5	adh5
OG0001492	LDB2.1	ldb2a,ldb1a,ldb1b
OG0001493	EXOC6B.1	exoc6b,exoc6
OG0001495	DGKZ	dgkza
OG0001495	DGKZ.1	DGKI
OG0001496	MPPED2	mpped1,mpped2,mpped2a
OG0001497	DENND5B,DENND5A	dennd5a,dennd5b
OG0001498	BRSK2.2,BRSK2	brsk2b,BRSK2
OG0001499	AP2A2.1,AP2A2	ap2a1
OG0001500	CPT1A.2	CR352222.1,cpt1ab,cpt1aa
OG0001501	DTX1	dtx4a,dtx4b,DTX1
OG0001502	MAPKBP1	mapkbp1
OG0001502	WDR62	wdr62
OG0001503	NOVA2,NOVA1,NOVA1.1	nova1,nova2
OG0001504	CFL2.2,CFL2.3	cfl1
OG0001505	CSGALNACT1	csgalnact2,csgalnact1a,csgalnact1b
OG0001506	KCNMA1	KCNMA1
OG0001506	LOC116940353	kcnma1a
OG0001507	MACROH2A1.1	macroh2a2
OG0001507	MACROH2A1	macroh2a1
OG0001508	ZNF503	znf703,znf503
OG0001509	ANTXR1.1	antxr1a,antxr1c,antxr1d
OG0001511	HTRA1	htra1b,htra1a,htra4
OG0001512	CREB1.2	crema
OG0001512	CREB1.1,CREB1	creb1b,creb1a
OG0001513	OXSR1	oxsr1a,oxsr1b,stk39
OG0001514	SLC25A13,SLC25A12.1	slc25a12
OG0001514	SLC25A12	slc25a13
OG0001515	INSIG2	insig2,insig1
OG0001516	ZNF148	znf281b,znf281a,znf148
OG0001517	LOC116944375,LOC116938878,SPEG.1,SPEG,Speg	spega,spegb
OG0001518	CHPF2	chpf2,chpfa,chpfb
OG0001519	STK38L	stk38l,stk38b,stk38a
OG0001520	CRIP2	crip3,crip2,crip2l
OG0001521	MFN2	mfn2,mfn1b,MFN1
OG0001522	ETNK1	etnk1,etnk2
OG0001523	PLEKHA7_1,PLEKHA6	plekha6,plekha5
OG0001524	LMNB1	lmnl3,lmnb1
OG0001524	LMNB1_2	lmnb2
OG0001525	ANKDD1A	ankdd1b
OG0001525	ANKDD1B	ankdd1a
OG0001526	CORO2B	coro2a,coro2ba,BX323587.1
OG0001527	CILP_1	cilp
OG0001527	CILP	cilp2
OG0001528	GPT,GPT2.1	gpt2,ENSDARG00000055642.7,gpt2l
OG0001529	DYNLRB1	dynlrb1,dynlrb2,CR788324.3
OG0001530	CHST6.1	chst6
OG0001531	ZCCHC14,ZCCHC14.1	zcchc2,zcchc14
OG0001532	RIMKLB	rimkla
OG0001534	GATA2,GATA2_2	gata3,gata2a
OG0001535	SRGAP1	srgap1a
OG0001535	SRGAP1.1,SRGAP2	srgap3
OG0001536	PRICKLE2,PRICKLE2.1	prickle3,prickle2a,prickle2b
OG0001537	BTG1	btg1,si_dkey-42i9.4,btg2
OG0001538	G3BP2	g3bp1,G3BP2,g3bp2
OG0001539	CANX	canx,clgn
OG0001540	SLC34A2	slc34a2a,slc34a1a,slc34a1b,BX005140.1
OG0001541	GFPT1	gfpt1
OG0001541	GFPT1.1	gfpt2
OG0001542	FBXL3	fbxl3l,fbxl3a,fbxl3b
OG0001543	SAR1B	sar1b
OG0001543	SAR1B.1	sar1ab
OG0001544	UBE2A.1	ube2a
OG0001544	UBE2A	ube2b
OG0001545	ARPC1A.1	arpc1b
OG0001545	ARPC1A.2	arpc1a
OG0001546	LOC116949501	fam20ca,BX629347.1,fam20cb
OG0001547	RAB37.1	RAB26
OG0001547	RAB37	CABZ01102115.2
OG0001549	P4HB	p4hb
OG0001549	P4HB_1,LOC116953100	pdia2
OG0001550	LOC116946081,MTIF2_4	BX470069.1,CT030183.1
OG0001550	LOC116949744,LOC116946270	ANKFN1
OG0001551	TBX4	tbx5a,tbx4
OG0001552	BRD2	brd2a
OG0001554	RBFOX3.1	rbfox1,rbfox3a,rbfox3b
OG0001555	PHKG1	phkg2,phkg1b,phkg1a
OG0001557	BIRC3,PIAP,BIRC3.1,BIRC7,BIRC2,BIRC7.1	birc7
OG0001558	PAX7	pax3a,pax7a
OG0001559	FBXO6	zgc_175088
OG0001560	PAQR7	paqr8,paqr7a,paqr7b
OG0001561	TAGLN3	tagln2,tagln3b
OG0001562	PKNOX2	pknox2,pknox1.2,pknox1.1
OG0001563	ABCG4	abcg1,abcg4a,abcg4b
OG0001564	ATP5MG	atp5l
OG0001565	DNAJA1,DNAJA1.1,DNAJA1.2	dnaja1
OG0001566	RPS27L.1	rps27l
OG0001566	RPS27L	rps27.2,rps27.1
OG0001567	TIMM17B,TIMM17B_1	timm17b,timm17a
OG0001568	ST7	st7,st7l
OG0001569	GOLT1B	golt1a,golt1bb
OG0001570	DENND6A,DENND6A_1	dennd6b,dennd6aa
OG0001571	PIP4K2A	pip4k2ab,pip4k2aa
OG0001572	USP16	usp16,CR848729.2,usp45
OG0001573	STAT5A,STAT5B	stat5a,stat5b
OG0001574	FURIN	furina,furinb
OG0001575	LOC116941727,ABCA1,ABCA1.1	abca1a,abca1b
OG0001576	ELL,ELL2	ell,ell2
OG0001577	JUN	jun,junbb,june,jund
OG0001578	LMBR1L.1	lmbr1
OG0001578	LMBR1L	lmbr1l
OG0001579	COPZ1.1	copz2
OG0001579	COPZ1.2	copz1
OG0001580	PDHA1	pdha1b,pdha1a
OG0001581	TTF1.1,TTF1	si_ch73-376l24.6,ttf1,si_ch73-37h15.2,si_ch73-376l24.4,si_ch73-376l24.3,si_ch73-376l24.2
OG0001582	GSG1L,GSG1L.2	gsg1l2b,gsg1l2a
OG0001582	GSG1L.1	gsg1l
OG0001583	ANKRD13D	ankrd13d
OG0001583	ANKRD13B	ankrd13b
OG0001584	RAD21	rad21a,rad21b
OG0001584	RAD21_1	rad21l1
OG0001585	ASCC3	ascc3
OG0001585	SNRNP200	snrnp200
OG0001586	LOC116938312	casq2,casq1b,casq1a
OG0001587	MGAT4C.2,MGAT4C.3,MGAT4C,MGAT4C.1	mgat4c
OG0001588	IGFN1.1	igfn1.3,igfn1.4,igfn1.2,igfn1.1
OG0001589	IRF6	irf5,irf6
OG0001590	FAM171A1	fam171a2b,fam171a2a,fam171a1
OG0001591	CHRNA5	chrnb3a,chrnb3b,chrna5
OG0001594	NABP1	NABP2,nabp1a
OG0001595	LOC116957404	EVI5L,BX548019.1,evi5b
OG0001596	NANOS1	nanos1,nanos3,nanos2
OG0001598	red-opsin	opn1lw2,opn1lw1
OG0001599	DYRK1A	dyrk1b,dyrk1aa,dyrk1ab
OG0001600	EIF1,EIF1.1	eif1b,eif1
OG0001601	ARHGAP18,ARHGAP18.2	arhgap28,arhgap18
OG0001602	LUC7L	luc7l,zgc_158803
OG0001603	IL17RA,IL17RA.1,IL17RA.3,IL17RA.2	il17ra2,il17ra1a,il17ra1b,BX942819.1
OG0001604	KIT.2,KIT,PDGFRA.2,KIT.1,CSF1R	kita,kitb
OG0001605	CORO1B	coro1ca,coro1cb
OG0001606	WDR20	DMWD,wdr20a,wdr20b
OG0001608	STAB2	stab1,stab2
OG0001609	CERS6	cers5
OG0001609	CERS6.1	cers6
OG0001610	AGP31	wu_fj05g07
OG0001610	cotA,LOC116955354,LOC116956825,LOC116956729,LOC116956828,LOC116956829,LOC116956827,LOC116956782	si_dkey-251i10.2
OG0001611	ABCA3	abca3b
OG0001613	PPP1R10	ppp1r10
OG0001614	FLOT1	flot1a,flot1b
OG0001615	GALNT9	galnt9,galnt17
OG0001616	VPS37B	vps37b,zgc_114173,vps37c
OG0001617	ALDH1L1	aldh1l1
OG0001617	ALDH1L2	aldh1l2
OG0001618	PKP3	pkp1b,pkp1a,pkp2
OG0001619	SMC1A	smc1b
OG0001619	LOC116952771	smc1al,smc1a
OG0001620	SFT2D1	sft2d1,sft2d2b
OG0001621	LIPH	BX248581.1,AL929225.1,lipib,lipia
OG0001622	UPF3A	upf3a,upf3b
OG0001623	ADPRHL1	adprhl1
OG0001623	LOC116936989,ADPRH	adprh
OG0001624	RASL11A	rasl11a,rasl11b
OG0001625	MAP1LC3A,MAP1LC3A_1,MAP1LC3B	map1lc3b,map1lc3a
OG0001626	ELK3,ELK1	elk3,elk4
OG0001627	KLHL41	klhl41a,klhl41b,klhl40a
OG0001628	EPC1	epc2,epc1a,epc1b
OG0001629	HHIPL2	hhipl2
OG0001629	HHIPL1	hhipl1
OG0001630	CALHM2.2,CALHM6.1	calhm6,calhm5.2,calhm5.1
OG0001631	CDX1,CDX1.1	cdx4,cdx1b,cdx1a
OG0001632	ANO1_3,ANO1_1,ANO1	ano2b,ano1
OG0001633	TMEM150A	si_dkey-228d14.5,BX927098.1,tmem150ab,tmem150aa,zgc_154058,zgc_86738
OG0001634	BNIP3L	bnip3
OG0001634	BNIP3	bnip3la,bnip3lb
OG0001635	LOC116938626	si_ch211-113j14.1,si_dkey-91i10.3
OG0001635	CYP27A1.1	CYP27A1,cyp27a1.2,cyp27a1.4,cyp27a7
OG0001636	POLR3GL	polr3gla,polr3g,polr3glb
OG0001637	HAS3	has3
OG0001637	HAS3.1	has2
OG0001638	PTGS2.1	ptgs2a,ptgs2b
OG0001638	PTGS2	ptgs1
OG0001639	SLC13A1.1,SLC13A5	slc13a5b,slc13a5a,slc13a2
OG0001640	CACNG3	cacng3a,cacng3b,cacng2b,cacng2a
OG0001641	AURKC	aurkb
OG0001642	DBI	acbd7,dbi
OG0001647	DHX16	dhx16
OG0001649	PPP1R11	ppp1r11
OG0001650	MRPS18B	mrps18b
OG0001651	STK19	stk19,STK19
OG0001652	ZNRD1	znrd1
OG0001654	PSMB5	psmb8a
OG0001655	VWA7,LOC116941739	vwa11,vwa7
OG0001656	LOC116958193	bag6l,bag6
OG0001659	CYP17A1.2,CYP21A2	cyp21a2
OG0001660	RPS8	rps8a,rps8b
OG0001661	YY1,YY1.2	yy1b,yy1a
OG0001662	YWHAG,LOC116939128	ywhag1,ywhag2,ywhah
OG0001665	TXN	TXN,txn
OG0001666	GDI1	gdi1
OG0001666	GDI2	gdi2
OG0001667	LOC116937028,MYO5A	myo5b,myo5ab,myo5aa
OG0001669	VLDLR,VLDLR.1	ldlrb,ldlra,lrp8
OG0001672	IHH.1,SHH.1,SHH	shhb,shha
OG0001673	RPS29	rps29
OG0001675	EEF2	eef2a.2,eef2a.1,eef2b,eef2l2
OG0001676	ATP5MC3,ATP5MC3.1	atp5mc3b,atp5mc3a
OG0001678	RPS10	rps10
OG0001679	FZD9	fzd9b,BX322606.1,fzd9a,fzd10
OG0001680	SSUH2	ssuh2rs1,ssuh2.4,ssuh2.2,AL929509.1,ssuh2.3,ssuh2.1
OG0001700	SLC7A7	slc7a6,slc7a7
OG0001701	SPTLC2	sptlc2b,sptlc2a,sptlc3
OG0001702	USP49	usp44,usp49
OG0001703	LURAP1	lurap1
OG0001704	GCNT2	gcnt7
OG0001705	MARCH3,MARCHF3	march2
OG0001706	EMX2	emx3,emx1,emx2
OG0001707	HRH3	hrh3,LO017843.1,CABZ01084564.1
OG0001708	SDF2	sdf2,sdf2l1
OG0001709	SLC1A4,SLC1A4.1	slc1a4,slc1a5
OG0001710	TMEM50A	tmem50a
OG0001711	AIP	aip,aipl1,BX005404.1
OG0001712	SMDT1	smdt1a,smdt1b
OG0001713	OSBPL5	osbpl5
OG0001714	RIDA,ridA	rida
OG0001715	FEZF2	fezf2,fezf1
OG0001716	PGP_2	pdxp
OG0001716	PGP	pgp
OG0001717	CUL4B	cul4a,cul4b
OG0001718	LOC116952129	MATCAP1,MATCAP2
OG0001719	ATP9B	atp9b,ATP9A
OG0001720	ARID4A	arid4a,tomm20a
OG0001721	ZAR1L	zar1,zar1l
OG0001722	DQX1	dhx32b,dhx32a
OG0001723	MSMB,MSMB.1,MSPE,LOC116940344	si_ch73-132k15.2,hp
OG0001724	G6PC	g6pca.2
OG0001725	LOC116941489	fam110b,fam110a
OG0001726	PI15	r3hdml,pi15b,pi15a
OG0001727	PLAG1	plagl2,plag1
OG0001728	LYSMD2	lysmd2,lysmd1
OG0001729	RFX7	rfx7a,rfx7b,rfx5
OG0001730	LOC116955688	PPEF2,ppef1
OG0001731	PHKA2	phka2,hdac8
OG0001732	TNNI1.3,TNNI1.1	tnni1b
OG0001733	PHTF2	phtf1,phtf2
OG0001734	OTULIN	otulinb,otulina
OG0001735	UPP1,UPP1_1	upp2
OG0001736	CNDP2	cndp2
OG0001737	LOC116947816,TMEM63B	tmem63a,tmem63ba
OG0001738	RAB4B	rab4a,rab4b
OG0001739	ZDHHC14	zdhhc18b,zdhhc14
OG0001740	GABRA6,GABRA6.1	gabra6b,gabra4
OG0001741	CYP4B1.3,CYP4B1.2,CYP4B1.1,CYP4B1	cyp4t8,CR388060.1
OG0001742	ATG4D,ATG4C	atg4da,atg4c
OG0001743	LOC116937996	foxe3,foxe1
OG0001744	UNC13B.1,LOC116942195	unc13a,UNC13B,unc13ba
OG0001745	LIFR	osmr,lifrb,lifra
OG0001746	HTR1F	htr1fa,htr1fb
OG0001747	NAA16	naa15a,naa15b
OG0001748	RCBTB1	rcbtb1,rcbtb2
OG0001749	GPR12	gpr6,gpr12
OG0001750	SAMD9L,SAMD9L.2,SAMD9L.1,LOC116956944	SAMD9
OG0001751	ZNF704.1	si_rp71-79p20.2,znf704,AL954725.1
OG0001752	LOC116953008	CU693379.1,crybg1a
OG0001753	MID1	mid2,mid1
OG0001754	ADGRG6,ADGRG6.1	adgrg2a,si_dkey-259j3.5,adgrg4b,adgrg4a
OG0001755	XK	xkrx,xk
OG0001756	ARHGEF4	arhgef9a,arhgef9b
OG0001757	MTMR2	mtmr2,mtm1
OG0001758	FSTL4.1	fstl4,fstl5
OG0001759	POU4F3	pou4f2,pou4f3
OG0001760	STAP1	stap2a,stap2b
OG0001761	DCAF4	wdr21
OG0001763	MYO1B,MYO1B.1	myo1b
OG0001764	CASP10	casp8,casp10
OG0001765	DUOXA2.1,DUOXA2	duox2
OG0001766	CIB2	cib2,cib3
OG0001767	LYSMD3	lysmd3,lysmd4
OG0001768	TTLL13P	ttll6
OG0001769	ATP2C1	atp2c1
OG0001770	CHST13	chst11,CHST13
OG0001771	ADAMTS9	adamts9
OG0001772	JAKMIP3.1	jakmip2,jakmip1
OG0001773	SEC14L1	BX005286.2,SEC14L1
OG0001774	TOR4A.1	tor4ab,tor4aa
OG0001775	MAP2K6,MAP2K6.1	map2k6
OG0001776	GAS2L2	gas2l2,gas2l1
OG0001777	C1QTNF12,C1QTNF12_1	c1qtnf12,si_ch1073-184j22.1
OG0001778	NMNAT3	nmnat1,nmnat3
OG0001779	FAM43A	fam43b,fam43a
OG0001780	ENTPD4	entpd4
OG0001781	HORMAD1	hormad1,zte38
OG0001782	ATP6V1A	atp6v1ab,atp6v1aa
OG0001783	FRS2	frs2a,frs2b
OG0001784	MYO1D	myo1g,MYO1D
OG0001785	CDK12	cdk12,cdk13
OG0001786	SMIM24	si_ch211-133l5.7,CABZ01025162.1,pdzk1ip1
OG0001787	LOC116951993,PALMD	palm1a,palm1b,palm2akap2
OG0001788	RNF13.1	rnf167
OG0001788	RNF13	rnf13
OG0001789	ADAMTSL3,ADAMTSL1.1	adamtsl3
OG0001790	SLC26A2	slc26a1,slc26a2
OG0001791	LMX1B	lmx1bb,lmx1al
OG0001792	VEGFC	vegfd,vegfc
OG0001793	EGR3	egr3,egr1
OG0001794	BCAP31	bcap29,bcap31
OG0001795	COX5B	cox5b2,COX5B
OG0001796	LOC116937413	scrt2
OG0001796	SCRT1	scrt1b,scrt1a
OG0001797	MAPK1	mapk1
OG0001797	MAPK1_1	mapk3
OG0001798	ZDHHC5	zdhhc8b,zdhhc5a,zdhhc5b
OG0001799	LOC116957476	proca1
OG0001799	LOC116939117,PLA2G3	CU459012.1,pla2g3
OG0001800	ASPHD1	asphd1,asphd2
OG0001801	WSCD2	WSCD1,wscd2
OG0001802	AUTS2	si_dkey-33o22.1,fbrsl1,auts2b,AL732562.1,auts2a
OG0001803	SLC25A15	slc25a15b,slc25a15a
OG0001804	TBC1D22B	tbc1d22b,tbc1d22a
OG0001805	ATXN7	atxn7,atxn7l1
OG0001806	KCNG2	kcng1,kcng2
OG0001807	KLF10	klf11a,klf11b
OG0001808	ATP7B	atp7a
OG0001808	ATP7A	atp7b
OG0001809	CASP6	casp6b.2,casp6b.1,casp6a
OG0001810	PRSS12.1,PRSS12	prss12,BX511095.2,si_ch211-51a6.2,si_ch73-127m5.1
OG0001811	SPARC,SPARCL1.1	sparc,sparcl1
OG0001812	ETNPPL	phykpl,etnppl
OG0001813	TMX1_1	tmx4
OG0001813	TMX1	tmx1
OG0001814	PER1	per1a,per1b,per2
OG0001815	PIK3CD	pik3cd,pik3cb
OG0001816	PTGER4.1	ptger4c,ptger4a,ptger4b
OG0001817	AP3B2	AP3B2,ap3b1a
OG0001818	AFF4.1,AFF3	aff2
OG0001819	SERTAD2,LOC116947781,SERTAD2.1	sertad2a,si_dkey-177p2.6,sertad2b
OG0001820	SLC25A30	slc25a14
OG0001821	GJA3	cx34.5
OG0001821	GJA5	cx39.9,gja3
OG0001822	ASB12	CR293501.2,asb12b,asb12a
OG0001823	NPTN.1	bsg,nptnb,nptna
OG0001824	LOC116938354	otud7b,OTUD7A
OG0001825	UBE2Q1	ube2q1,ube2q2
OG0001826	SCAMP1.1	scamp1
OG0001826	SCAMP1	scamp2l
OG0001827	PATL1	patl1,patl2
OG0001828	DUOX1.1,DUOX1,DUOX1.2	duox
OG0001829	PRRX1	prrx1a,prrx1b
OG0001830	NEK7	nek6,nek7
OG0001831	RAB39B	rab39bb,rab39ba
OG0001832	TRAF2.2,TRAF2.1	BX901915.1,AL844899.1,unm_sa808,traf2a,traf2b
OG0001833	RALGPS1	ralgps2,ralgps1
OG0001834	RAB38	rab38c,rab38b
OG0001835	LOC116937994	cltb,clta
OG0001836	FOLR3	folr
OG0001837	TOP2B	top2b
OG0001837	TOP2A	top2a
OG0001838	KAT2B	kat2a,kat2b
OG0001839	COL28A1	col28a2a,col28a2b
OG0001839	COL28A1_1	col28a1a,col28a1b
OG0001840	GAD1	gad2,gad1a,gad1b
OG0001841	PHLPP1	phlpp2,phlpp1
OG0001842	TENT4A	tent4a,tent4b
OG0001843	MC4R	mc4r,mc5rb,mc5ra
OG0001844	PRELID3B	prelid3b,prelid3a
OG0001845	LOC116942714	tgif1,FO834857.1
OG0001847	RPL18A_1,RPL18A	rpl18a
OG0001848	E2F4	e2f4
OG0001848	E2F5	e2f5
OG0001849	TPD52L1	tpd52
OG0001850	TCF21	tcf21,msc
OG0001851	OSR2.1	osr1,osr2
OG0001852	RNF19A	rnf19a,rnf19b
OG0001853	TRIB2.1,TRIB2	trib2,trib1
OG0001854	EML6	EML5,EML6
OG0001855	SEC23A	sec23a,sec23b
OG0001856	CDC42EP2	zgc_154093,cdc42ep3,cdc42ep2
OG0001857	CEP170	BX545848.1,cep170ab,AL928999.2,cep170aa
OG0001858	TBP	tbpl2,tbp
OG0001859	MAP7	si_ch73-217b7.1
OG0001860	LAMA1	lama1
OG0001860	LAMA2	CABZ01092781.1
OG0001861	SIPA1L1,SIPA1L2	sipa1l1,sipa1l2
OG0001862	MKRN1	mkrn1
OG0001863	LIN28B	LIN28A,lin28b
OG0001864	HMGCL	hmgcl,hmgcll1
OG0001865	ALKAL2	alkal1
OG0001865	ALKAL1	alkal2b
OG0001866	PUM2	pum1,pum2
OG0001867	DTNB.1	dtnbb,dtnba
OG0001868	LARGE1	large1,large2
OG0001870	YIPF5	zgc_123321,yipf5
OG0001871	SGCD	SGCZ,sgcd
OG0001872	TSPAN5	tspan5a,tspan5b,tspan17
OG0001875	CPEB3	cpeb2,cpeb3
OG0001876	CTNNA2	ctnna2,ctnna1
OG0001877	ANO4	ano3
OG0001878	RRAS2	rras2,rras
OG0001879	LOC116956638	saa
OG0001880	LOC116948490	prph2lb,prph2la
OG0001880	PRPH2	prph2b,prph2a
OG0001881	LGALSL.1	lgalsla,lgalslb
OG0001881	LGALSL	si_ch211-10a23.2
OG0001882	STRIP1	strip2,strip1
OG0001883	PTPN14.1,PTPN14.2,PTPN14	ptpn21
OG0001884	MRGPRX2,GPR4	gpr4,GPR68
OG0001886	RPS24	rps24
OG0001887	NEURL1	neurl1b,neurl1aa
OG0001888	GSTO1	gsto1,gsto2
OG0001889	SFXN1	sfxn3,sfxn1
OG0001890	LOC116940554	fbxw11b,fbxw11a
OG0001891	NKX6-2	nkx6.2,nkx6.1
OG0001892	SREBF1	srebf1,srebf2
OG0001894	AHR.1	ahr1b
OG0001895	NCKAP1	NCKAP1L
OG0001895	NCKAP1_1	nckap1
OG0001896	GLS,GLS2	glsa
OG0001897	STAT1,STAT1_1	stat1a
OG0001898	SPATS2_1,SPATS2	CABZ01078055.1
OG0001899	LOC116954682,ITGA6.2,ITGA6.1,ITGA6	CABZ01072242.1,CU469503.1,itga6a
OG0001900	MYO3B	myo3b,myo3a
OG0001901	CXCR3,ACKR4,CXCR3.1	cxcr2
OG0001902	ACVR1_1	acvr1l
OG0001903	FNBP1L.1,FNBP1	fnbp1l,trip10a
OG0001904	PHC2_2	samd13,samd1b,samd1a
OG0001905	LOC116944328,LRP6	lrp5
OG0001906	ROR1	ror1,ror2
OG0001907	DEPDC1	depdc1a,CABZ01086734.1
OG0001908	P3H1	p3h2,BX936370.1,p3h1
OG0001910	CAMK2N1	CAMK2N1,camk2n2,camk2n1a
OG0001911	EIF5A	eif5a2,eif5a
OG0001912	CCNL1	ccnl1a,ccnl1b
OG0001913	SAXO2	saxo2
OG0001914	LOC116940966	chsy3,chsy1
OG0001915	SLC6A2	slc6a3,slc6a2
[truncated: 7,846 more rows]

## Sheet: 2c. Lamprey_v_Chicken
Supplementary Data 2. Orthologous Gene Relationships Across Lamprey, Zebrafish, Chicken, Mouse, Macaque, and Human
Supplementary Data 2c. Orthologous Genes between Lamprey and Chicken
Orthogroup	Lamprey	Chicken
OG0000011	H2AX	H2AFX
OG0000011	H2AC1, H2AC1.1	HIST1H2A4, HIST1H2A4L1, HIST1H2A3, HIST1H2A4L4, HIST1H2A4L2, H2A2BL
OG0000012	LOC116947678	HSTH2B7
OG0000012	H2bc7	HIST1H2B5L, HIST1H2BF, HIST1H2B7L4, HIST1H2BO, HIST1H2B7L2, LOC426037
OG0000019	H3-3A.1, H3-3A.2, CENPA.1	HIST2H3D, HIST2H3, HIST1H3G, HIST1H3A, LOC100857439
OG0000019	H3-3A.3, H3-3A	HH3L
OG0000023	KRT8.7, KRT8.4, KRT8.3, KRT8.2, KRT8, KRT8.5	KRT8, LOC426897
OG0000024	MYH7.1, MYH7.2, MYH7.3	MYO7L2, MYH7
OG0000024	MYH7	MYH7B, MYH15
OG0000024	LOC116946145, MYO1B.2, MYH4	MYH1G, MYH1F, MYH13
OG0000028	H4C1.2	HIST1H46L6
OG0000028	H4C1	HIST1H4D, HIST1H4I
OG0000034	TUBB.1	TUBB1
OG0000034	TUBB4A, TUBB	TUBB2A
OG0000043	LOC116947507, LOC116947506	LOC425049
OG0000043	TUBA4A, TUBA8.1	TUBA8A
OG0000043	TUBA1A.2, TUBA1A.1, TUBA1A	TUBA1A1
OG0000049	CRYGN	CRYGN
OG0000054	SCN2A.2	SCN1A, SCN3A, SCN2A, SCN9A, SCN8A
OG0000054	LOC116942140	SCN11A
OG0000054	SCN4A	SCN4A
OG0000061	COLEC12, COLEC12.1	FCER2, CLEC17A
OG0000062	ZNF771.15, ZNF391.1, ZNF697.1, LOC116956592	LOC100859084
OG0000070	LOC116947790, LOC116939766	ACTA1
OG0000070	LOC116951639	ACTC2L
OG0000071	PRSS2, LOC116948765, LOC116948764, TRYPA3, LOC116948968, LOC116948967, PRSS1.3, LOC116948757, LOC116948758, LOC116948759, LOC116948827, LOC116948825, LOC116948756, PRSS1, PRSS1.1	LOC107050394, TRY1P1L1, LOC107055482, KLK7, PRSS3, LOC107049865, LOC107055578, LOC107054568, LOC107054567, GZMK
OG0000074	HTRA2	HTRA2
OG0000082	EPHA4, EPHA4.2, EPHA4.1, LOC116957421	EPHA2
OG0000082	EPHA4.4, EPHA4.3	EPHA4, EPHA8, EPHA6, EPHA3, EPHA5
OG0000094	Cyp2c23	LOC101749846, RP11-400G3.5
OG0000100	ARF4	ARF4
OG0000100	ARF1	ARF3
OG0000101	MYL6.2, MYL6	MYL6
OG0000101	MYL3.1	MYL1
OG0000101	LOC116943785, MYL6.1	MYL3
OG0000104	COL4A6_1, COL4A6	COL4A6, COL4A2
OG0000104	COL4A2.3	COL4A4
OG0000104	LOC116956744	COL4A3
OG0000104	COL4A5, COL4A5.1	COL4A5, COL4A1
OG0000105	GNAI1.3	GNAI1
OG0000105	GNAT2	GNAT2
OG0000110	COL2A1.1, COL2A1	COL2A1
OG0000110	COL1A1.8, COL1A1.3	COL3A1, COL5A2
OG0000110	COL2A1.2, COL1A1.19	COL1A1
OG0000111	CELA2A.22, CELA2A.23, CELA2A.24, CELA2A.20, CELA2A.21	CELA1, CELA3B
OG0000121	UGT2A2, UGT2A1.1, UGT2A1	UGT2A1
OG0000135	GSTA4	GSTA4L, GSTA2, GSTAL1, GSTAL2, GSTAL3
OG0000136	KCNA1.4, LOC116956452, KCNA3.2, KCNA3.3, KCNA7.3, KCNA1.2, KCNA1.3, KCNA2	KCNA3, KCNA1
OG0000136	KCNA3, KCNA3.1, KCNA3.4	KCNA6, KCNA5
OG0000137	CDH7.2, CDH7	CDH20, CDH8, CDH6, CDH10, CDH9
OG0000138	CNTNAP2, CNTNAP2.2, CNTNAP2.3, CNTNAP2.1	CNTNAP2, CNTNAP4, CNTNAP5
OG0000147	LOC116947614, RHOC, rhoad, LOC116942383, RHOA.1, RHOA	RHOA
OG0000147	LOC116941510, Rho1	RHOD
OG0000148	MUC2.10, MUC2.5	LOC395381
OG0000148	MUC6.2	MUC6
OG0000149	ATP2B3.1, ATP2B2, ATP2B3, LOC116952815, ATP2B2.1, LOC116947622	ATP2B4, ATP2B1, ATP2B2
OG0000150	PDE4B.1, PDE4C	PDE4B
OG0000151	SULT1B1, SULT1C2, Sult1d1, Sult1d1.1, SULT1C2.1, LOC116939605	SULT1E1, SULT1C3
OG0000158	ANXA4, ANXA4.2	ANXA4
OG0000158	ANXA3, ANXA4.1, ANXA5	ANXA5, LOC107051196
OG0000159	RPS6KA3.1	RPS6KA3, RPS6KA6
OG0000159	RPS6KA3.2	RPS6KA1L, RPS6KA2
OG0000160	HMGB1	HMGB1, HMGB2
OG0000161	LOC116937037	ADAM8
OG0000161	ADAM12.2	LOC107050086
OG0000161	ADAM12	ADAM33
OG0000162	LOC116948045	ADAMTS15
OG0000162	ADAMTS4	ADAMTS1, ADAMTS8, ADAMTS4
OG0000164	SPTBN1	SPTBN1
OG0000164	SPTBN1_2	SPTB, LOC107050886, SPTBN4L
OG0000164	SPTBN1_3	SPTBN2
OG0000165	NRXN1	NRXN1
OG0000165	NRXN1.1	LOC101751890
OG0000168	LOC116947290	CALM1
OG0000175	HNRNPA3, HNRNPA3.1	HNRNPA1, HNRNPA3
OG0000175	LOC116938498, HNRNPA2B1	HNRNPA2B1
OG0000176	KCNC1	KCNC4, KCNC2
OG0000176	KCNC1.2	KCNC1, LOC100859454
OG0000177	RAB3C	RAB3B
OG0000177	RAB3C.1	RAB3A
OG0000178	PFKP	PFKP
OG0000178	PFKP.2, PFKM, PFKP.1	PFKM
OG0000179	NLGN4X, NLGN3.1	NLGN4L, NLGN1
OG0000180	LOC116954514	ARR3
OG0000181	GRM4.2, GRIA2	GRIA2
OG0000181	GRM4.1	GRIA4, GRIA3
OG0000182	TRPM3.1	TRPM1
OG0000182	TRPM3	TRPM3
OG0000182	TRPM7	TRPM6
OG0000183	PVALB	PVALB, LOC427654, OCM
OG0000185	ASTL.2	UVS.2L
OG0000187	PFKFB1, PFKFB4	PFKFB4L, PFKFB4
OG0000187	LOC116952328	PFKFB3
OG0000188	ERBB4.4, ERBB4.2, ERBB4	EGFR
OG0000188	ERBB4.5, ERBB4.3, ERBB4.1	ERBB4, ERBB3
OG0000189	CTRB1.2, CTRB1.5, CTRB1.4, CTRB1.1, LOC116944035, CTRB1.6, CTRB1.3, CTRB1, LOC116944094, LOC116944092	LOC112529919
OG0000196	CES4A	LOC415787, CES1L1, LOC769704, CES1L2
OG0000197	MAPK14	MAPK14
OG0000197	MAPK12	MAPK12, MAPK13
OG0000198	HCN1.1, HCN4	HCN1, HCN2
OG0000198	HCN3	HCN3
OG0000198	HCN1	HCN4
OG0000201	NDST2.2	NDST2, NDST3, NDST4, NDST1
OG0000202	SLC12A7	SLC12A4
OG0000202	SLC12A5, LOC116957008	SLC12A5, SLC12A7
OG0000203	TLE4	TLE3
OG0000203	TLE4.2, TLE4.1	TLE4Z1, TLE1, TLE2L, TLE1L
OG0000204	TENM3, TENM4, LOC116937205, TENM3.1, TENM4.1	TENM1
OG0000205	ALDH1A2.1	ALDH1A1
OG0000206	LDHC	LDHA
OG0000207	CACNA1D.1	CACNA1S
OG0000207	CACNA1D.2	CACNA1D
OG0000207	CACNA1D	CACNA1C
OG0000208	PPP2R2A	PPP2R2B, PPP2R2C, PPP2R2A, PPP2R2D
OG0000209	ABCB1.1	ABCB1LA, ABCB1
OG0000209	ABCB1.2, ABCB11	ABCB11
OG0000210	CYP3A6, CYP3A21, CYP3A8, LOC116949655	CYP3A4
OG0000211	MYO10.2, LOC116956211	MYH10
OG0000211	MYH10	MYH9
OG0000220	GNB1.1	GNB1, GNB4
OG0000221	LOC116942512	BLK, LCK
OG0000221	HCK, HCK.1	HCK
OG0000222	GRM8.2, GRM8.1	GRM7
OG0000222	GRM8	GRM8, GRM4
OG0000223	A2ML1	A2M, A2ML3, LOC425756, OVSTL, A2ML2, A2ML4, A2ML1
OG0000224	PTPRK, LOC116942550, PTPRM, PTPRK.1	PTPRK, PTPRM, PTPRT
OG0000225	DIP2C	DIP2B
OG0000226	CAMK2D	CAMK2B, CAMK2G
OG0000226	CAMK2D.1	CAMK2D, CAMK2A
OG0000227	CTSL1.1, CTSL.1, CTSL1.3, CTSL1, CTSL1.2	CTSS
OG0000228	UBE2D2.2	UBE2D1
OG0000228	UBE2D2.1, UBE2D2	UBE2D2, UBE2D3
OG0000229	DPYSL2.1	DPYSL3, CRMP1
OG0000229	DPYSL2	DPYSL4, DPYSL2
OG0000230	FGFR2, FGFR3, LOC116957720	FGFR1, FGFR2, FGFR3, FGFR4
OG0000231	ACTN1.2, ACTN1	ACTN1
OG0000232	CLCA1, CLCA1.1, CLCA1.2, CLCA1.3, CLCA1.4	CLCA2, CLCA1
OG0000233	LOC116958100	CYTH4
OG0000233	CYTH1, CYTH3.1, LOC116949536	CYTH3, CYTH1
OG0000235	Rdh7, RDH5	LOC100859726, RDH16
OG0000236	SLC2A1.1	LOC107049937
OG0000237	PBX1.2	PBX3, PBX1
OG0000243	LOC116940689	LOC770450
OG0000243	LOC116937947	SPIK2
OG0000244	LOC116953643	CELF4
OG0000244	CELF3	CELF6, CELF5, CELF3
OG0000245	S1PR1	S1PR2, S1PR3, S1PR1
OG0000246	ETV1.1, ETV1.2, ETV1	ETV1, ETV5, ETV4
OG0000247	LOC116955782, GABRA2_1, GABRA2	GABRA1, GABRA2, GABRA3, GABRA5
OG0000248	MARCO	LOC107053766, LOC107051231, LOC107049194, SRM130L1, LOC112533557, LOC100859036, LOC100859834, LOC107049548, LOC112533569, LOC112533539, LOC107049932, LOC107050751, AGWCL, LOC107049557, LOC107049933, DMBT1L1, LOC112533570, LOC107049613, CD163
OG0000250	EPHB1, EPHB2	EPHB2, EPHB3, EPHB1
OG0000251	SLC25A25.2, SLC25A25.1	SLC25A24
OG0000251	SLC25A25	SLC25A25
OG0000252	EHD3.2, EHD3	EHD4, EHD2
OG0000253	LOC116939778, PABPC1, PABPC1_1	PABPC4, PABPC1L, PABPC1
OG0000254	LOC116938582, Klp68D, KIF5B, KIF5B.1	LOC107050879
OG0000254	Khc, KIF5B.2	KIF5B
OG0000255	VARS2_1, VARS2	LOC107049913, LOC107050659
OG0000256	AICDA	APOBEC2
OG0000269	PIK3R3	PIK3R3, PIK3R1, PIK3R2
OG0000271	GLRA2.2, GLRA2.5	GLRA1, GLRA3, GLRA4, GLRA2
OG0000272	MIER3	MIER3L, MIER3
OG0000272	MIER2	MIER2
OG0000272	MIER1	MIER1
OG0000273	LOC116957248	ZFP2
OG0000274	PTP4A1.2	PTP4A3
OG0000274	PTP4A2, PTP4A1.1, PTP4A1	PTP4A2, PTP4A1
OG0000275	SEPTIN11	SEPT11, SEPT10, SEPT6, SEPT8
OG0000276	ATP13A3	ATP13A3
OG0000276	ATP13A4	ATP13A5, ATP13A4
OG0000276	ATP13A2.1	ATP13A2
OG0000277	AOC1.1, AOC1, AOC1.3, AOC1.4, AOC1.2	AOC1, AOC3
OG0000278	YPEL2	YPEL1, YPEL2
OG0000279	TPM1, TPM3	TPM2, TPM4
OG0000280	CAPN3.1	CAPN3
OG0000280	CAPN3, CAPN1.3	CAPN14
OG0000280	CAPN2	CAPN9
OG0000281	PTPRD_1, PTPRS.1, LOC116938443, LOC116937339, PTPRS.2, PTPRD	PTPRF, PTPRD, PTPRS
OG0000282	GRIN2C.2, GRIN2C.1	GRIN2C
OG0000282	LOC116951640, GRIN2C	GRIN2B, GRIN2A
OG0000283	CNTN2, CNTN2.2, CNTN2.1, CNTN4.2, CNTN4, CNTN4.1	CNTN4, CNTN3, CNTN6
OG0000284	HOXA9, HOXA9.2	HOXD9, HOXB9
OG0000285	GADD45B.1, GADD45B	GADD45B
OG0000287	H1-1, H1-5	HISTH1
OG0000296	DNAH7	DNAH7
OG0000296	DNAH12	DNAH12
OG0000296	DNAH3_1, DNAH3	DNAH3
OG0000298	CP	CP
OG0000298	HEPH.1, LOC116957928, HEPH	HEPHL1, HEPH
OG0000299	PLXNA2, PLXNA1_1, PLXNA1	PLXNA1
OG0000300	LOC116944686	HK1, HKDC1
OG0000301	CACNA1B	CACNA1B
OG0000301	LOC103091713, CACNA1B.1	LOC107049790
OG0000301	LOC116945068, MTIF2_8	CACNA1E
OG0000302	ABHD17C	ABHD17A, ABHD17C
OG0000302	ABHD17B.1, ABHD17B	ABHD17B
OG0000303	TNFAIP8	TNFAIP8L3, TNFAIP8, TNFAIP8L1
OG0000304	NUP42	NUPL2, LOC107052549, LOC107055885, LOC107055976, LOC101749671, LOC112531711, LOC112531710, LOC420615, LOC107055882, LOC107055896, LOC107055944, LOC112531712, LOC112529950, LOC107055956, LOC107050609, LOC100857560
OG0000305	SLC8A1.2, SLC8A2	SLC8A2, SLC8A3
OG0000305	SLC8A1.1, SLC8A1	SLC8A1
OG0000306	NUDT3	NUDT4
OG0000307	YES1.1	FYN
OG0000307	YES1	SRC
OG0000308	TENT5C	FAM46B, FAM46A, FAM46D
OG0000309	TNNT1.1, TNNT1	TNNT1
OG0000309	TNNT2	TNNT3, TNNT2
OG0000310	EBF3.1	EBF3
OG0000310	EBF3	EBF2, LOC107050199, EBF1
OG0000311	SLC4A10, SLC4A7	SLC4A7
OG0000311	LOC116952123, SLC4A8	SLC4A8
OG0000311	LOC116943952	SLC4A10
OG0000312	vitellogenin	VTG3
OG0000313	SFRP5, SFRP2, SFRP5_1, SFRP1	LOC395991
OG0000314	ABCC1_1, ABCC3	ABCC3
OG0000314	ABCC1	ABCC6
OG0000315	AGO2.1, AGO1	AGO1
OG0000316	TUB.1, LOC116940088, TULP3	TULP1, TUB, TULP3
OG0000317	PDK2, PDK2.1	PDKI2
OG0000318	CXCL8	LOC422654
OG0000325	MYL12A, MYL12A.1	MYL9, MYL12A, MYL12B
OG0000327	POU3F2	POU3F2, POU3F3, POU3F4
OG0000328	ALPL_1	ALPI
OG0000329	CLDN3.2	CLDN9, CLDN4
OG0000330	CD9.1, CD9.2, CD9.3	TSPAN2
OG0000332	CLCN3_2, CLCN3_1, CLCN3	CLCN4, CLCN5, CLCN3
OG0000333	SLC25A4	SLC25A5
OG0000334	PRKCB, PRKCA	PRKCA, PRKCB
OG0000335	PPP1CC	PPP1CA
OG0000336	GJB1.2, GJB1.1, GJB2	GJB2, GJB6, GJB1
OG0000337	LOC116958354	HSPH1
OG0000337	HSPH1	HSPA4
OG0000338	ZMYM3	ZMYM3
OG0000338	LOC116956577	ZMYM4
OG0000339	KCNH6, KCNH7	KCNH7, KCNH6, KCNH2
OG0000340	RARB.2	RARB
OG0000340	RARB, RARB.1, RARA	LOC107051537
OG0000341	SLC16A7	MCT2L
OG0000341	SLC16A7.3, SLC16A7.2, SLC16A7.1	SLC16A1, SLC16A7
OG0000342	RHBG	RHAG
OG0000343	ADGRF2, ADGRF5.1, ADGRF5, ADGRF1, ADGRF4, LOC116941775	ADGRF4
OG0000344	PPP3CB	PPP3CB, PPP3CA
OG0000344	PPP3CA	PPP3CC
OG0000345	MUC19.8	AGAP1
OG0000346	FMNL2	LOC107049717, FMNL2
OG0000346	FMNL2_1, FMNL3, FMNL2_2	FMNL1
OG0000347	ITPR1.1, ITPR1.2, LOC116947491	ITPR1
OG0000347	ITPR1	ITPR3
OG0000348	RBM46, RBM46.8, RBM46.2, LOC116937187, LOC116938347, RBM46.5, RBM46.4, RBM46.3, RBM46.7, RBM46.6, MSH4.3, RBM46.1, RBM46.9, RBM46.10, RBM46.11	DND1
OG0000349	KCNIP2	KCNIP1
OG0000349	KCNIP4	KCNIP4
OG0000350	LOC116937897	LOC107050721
OG0000350	CHD4.2	CHD5, LOC101750015, CHD4
OG0000351	FUS_1	EWSR1
OG0000351	FUS	TAF15
OG0000352	ATP2A1, ATP2A2, ATP2A2_1	ATP2A3, ATP2A2
OG0000353	TPO	TPO
OG0000354	FXYD2	FXYD2, FXYD6, LOC112530976
OG0000356	RCAN2	RCAN1, RCAN3, RCAN2
OG0000357	ENO1.2	ENO2
OG0000357	ENO1.1	ENO1
OG0000358	LOC116946522, EPB41	EPB41L2, EPB41
OG0000358	EPB41.2, EPB41.1	EPB41L3
OG0000360	YWHAB	YWHAQ, YWHAZ
OG0000361	SH3BGRL	SH3BGRL2
OG0000361	SH3BGRL.1	SH3BGR
OG0000375	OPRD1.4, OPRD1.3	OPRM1
OG0000375	OPRD1, OPRD1.2	OPRD1
OG0000377	RXRA, RXRA.1	RXRA
OG0000378	HS3ST3B1	HS3ST3B1L, HS3ST3B1
OG0000378	HS3ST6_1	HS3ST6
OG0000379	ATL2	ATL1
OG0000379	ATL2.2, ATL2.1	ATL2
OG0000380	LOC116955505, CRISP3, CRISP2.1, LOC116938452, LOC116955518, LOC116955592, serotriflin, LOC116955596, CRISP2	LOC428667, CRISP2
OG0000381	BTK, TEC	TEC, ITK, TXK
OG0000383	SESN1	SESN1, SESN3, SESN2, LOC100858796
OG0000384	ABCG5	ABCA5, ABCA8, ABCA9
OG0000385	RTN1	RTN1
OG0000385	RTN1.1	RTN3, RTN4
OG0000387	ACSL1	ACSL1
OG0000387	ACSL1_1	ACSL6
OG0000388	RDX	RDX, EZR
OG0000389	CNGA3.1	CNGA1, CNGA3, CNGA2
OG0000390	MEIS1	MEIS2
OG0000390	MEIS1.1, MEIS1.2	MEIS1
OG0000391	PSPC1	SFPQ
OG0000391	SFPQ.1	NONO, PSPC1
OG0000392	FAT1.2, FAT1, FAT1.1	FAT3, FAT1, FAT2
OG0000394	PLCD4.2	PLCD4
OG0000394	PLCD4, PLCD4.1	PLCD1
OG0000395	LOC116940922, MYRIP.1, MYRIP	MYRIP, MLPH
OG0000396	CSMD3.1, CSMD3	CSMD3
OG0000396	CSMD3.3, CSMD3.2	CSMD1, CSMD2
OG0000397	GRIK2_2, GRIK2_3	GRIK2, GRIK3
OG0000397	GRIK2	GRIK1
OG0000398	RUNX1	RUNX2, RUNX1, RUNX3
OG0000399	SLC17A6	SLC17A8, SLC17A6
OG0000400	AKR1B1.1	AKR1B10L3, AKR1B10L4, AKR1E2
OG0000401	RYR2	RYR2
OG0000401	RYR2.1	RYR1L1, RYR3
OG0000402	PPP2R5E_1	PPP2R5E
OG0000402	PPP2R5A, PPP2R5A.1, PPP2R5E	PPP2R5A
OG0000403	PANK1, PANK3	PANK3, PANK2, PANK1
OG0000404	TGFBRAP1_1, TGFBR1.2	ACVR1B, ACVR1C
OG0000405	AMY2A	AMY2A
OG0000406	HRAS.1	KRAS
OG0000407	SH3GL1, SH3GL3.1, SH3GL3	SH3GL3, SH3GL1
OG0000408	TMC7	TMC7
OG0000409	GCGR, GCGR.1	LOC772096
OG0000409	GLP1R.1	GIPR, GCGR
OG0000410	EEF1A2	EEF1A2
OG0000411	LOC116947418, ELAPOR2, LOC116951297	KIAA1324L, KIAA1324
OG0000412	CHIT1.1	CHIA-M31, LOC768786
OG0000413	MSH5	LOC101748521
OG0000415	PPP4C	LOC101748916
OG0000416	FLNA_1, FLNA, FLNA_2	FLNB
OG0000418	TMEM132C, TMEM132C_1, TMEM132D	TMEM132B, TMEM132C, TMEM132D
OG0000419	ARMC10	ARMC10
OG0000430	OTOL1, C1QTNF5.1, C1QC.5, C1QC.4, C1QC.3, C1QC.6, C1QC, C1QTNF5, C1QTNF5.3, C1QTNF5.2, C1QC.1, COL10A1.2, COL10A1.3, C1QTNF5.4	C1QTNF5
OG0000431	NIPA2.1	NIPA2, MGTNIPA2L, NIPAL1, NIPAL4
OG0000432	RPL21	RPL21
OG0000433	IGF1R.2, IGF1R.1	INSR
OG0000433	IGF1R	INSRR
OG0000434	HPCAL1.1, HPCA, HPCAL1	HPCAL1, HPCA
OG0000435	AGPAT1, LOC116958137	AGPAT1, PRR29, AGPAT2
OG0000436	PLA2G4F	PLA2G4F, PLA2G4B, PLA2G4EL6, PLA2G4EL5, PLA2G4EL2, PLA2G4EL4, PLA2G4EL3, PLA2G4EL1, PLA2G4EL7
OG0000437	COLGALT1	CERCAM, LOC425607, COLGALT2
OG0000438	LOC116938203	PTBP2, PTBP3, PTBP1
OG0000439	LOC116957110, PAK1	PAK2
OG0000439	PAK1.1	PAK3, PAK1
OG0000440	SV2C.2, SV2C.1, SV2C.3	SV2C, LOC101748017, SV2B
OG0000441	TRPC3.1, TRPC3	TRPC6, TRPC3, TRPC7
OG0000442	DGKB	DGKA
OG0000442	DGKB_1	DGKB, DGKG
OG0000443	PCDH9, PCDH9_2, PCDH9_1, LOC116952389, POU3F3.1, PCDH1	PCDH9, PCDH11X
OG0000444	FAM47E	LOC422643, LOC101751418
OG0000445	LOXL4	LOXL4, LOXL2
OG0000445	loxl3a	LOXL3
OG0000446	LOC116958268	DNM3, DNM2L
OG0000446	DNM1	DNM1
OG0000447	ATP10A	ATP10A
OG0000447	ATP10D	ATP10D, ATP10B
OG0000448	ARL3	ARL3
OG0000449	KCNJ12.2	KCNJ4, KCNJ12, KCNJ2
OG0000450	PKN2	PKN2, PKN3
OG0000451	TRPV4	TRPV3, TRPV1, TRPV2
OG0000452	TCEA1	TCEA1
OG0000452	TCEA2	TCEA2, TCEA3
OG0000454	LINGO2.1	LINGO2
OG0000454	LINGO1	LINGO3
OG0000455	TFCP2.2	UBP1
OG0000455	TFCP2L1, LOC116946608	TFCP2L1
OG0000455	TFCP2	TFCP2
OG0000456	PRKAG2.1	PRKAG2
OG0000456	PRKAG2	PRKAG3, PRKAG1
OG0000457	SMAD5	SMAD5, SMAD9, SMAD1
OG0000458	PTGER2, PTGER2.2, PTGIR, PTGER2.1	PTGDR
OG0000459	AP1S2.1	AP1S3
OG0000459	AP1S2	AP1S2
OG0000460	IQGAP1_1, IQGAP1	IQGAP2, IQGAP3, RGI3L1, LOC415616
OG0000462	SHF	SHF, SHB, SHD
OG0000463	KCNN2, LOC116940030, KCNN1	KCNN1, KCNN3, KCNN2
OG0000464	NKAIN3, NKAIN3.2	LOC107049082, NKAIN4
OG0000464	NKAIN2, NKAIN3.1	NKAIN2
OG0000465	ZHX1	ZHX3, ZHX1, ZHX2
OG0000466	XDH_1	AOX2, AOX1
OG0000466	XDH	XDH
OG0000467	CAPN1.4, CAPN1.1	CAPN11
OG0000468	PPM1B.1, PPM1B	PPM1B
OG0000468	PPM1A	PPM1A
OG0000469	AKT1, AKT1.1	LOC101750560, AKT3
OG0000470	MAFK	MAFK, MAFG, MAFF
OG0000471	TEAD1.1, TEAD1	TEAD3, TEAD1
OG0000472	PPFIA2, PPFIA1, PPFIA4	PPFIA4, PPFIA1, PPFIA2
OG0000473	SYNE1_2	SYNE2
OG0000473	SYNE1	SYNE1
OG0000474	CACNA1I, CACNA1H, CACNA1H.1	CACNA1G, CACNA1I, CACNA1H
OG0000475	SLC4A2.2	SLC4A1
OG0000475	SLC4A2, SLC4A2.1	SLC4A3
OG0000476	CSNK2A1.1	CSNK2A1
OG0000476	CSNK2A1, CSNK2A1.2	CSNK2A2
OG0000477	CHD9, CHD7	CHD9, LOC100857358
OG0000478	HYAL2, HYAL2_1	HYAL2
OG0000478	HYAL1	HYAL1
OG0000479	GABRG2.1, GABRG2	GABRG2, GABRG1
OG0000480	RAC1.1	RAC3, RAC1
OG0000481	LOC116954507	IL1B
OG0000482	KHDRBS2.1, KHDRBS2	KHDRBS3
OG0000482	KHDRBS3	KHDRBS2, KHDRBS1
OG0000483	CELSR2	CELSR1, CELSR2, CELSR3
OG0000484	E_spl_m3-HLH.1, LOC116939479, E_spl_m3-HLH	LOC419390, LOC107057363
OG0000485	GSTM1	GST2L
OG0000486	ALOX5_5, LOC116954558, ALOX5_1, ALOX5_2, LOC116938188	ALOX15B, LOC107051491
OG0000487	LOC116954501	HSD3B1
OG0000488	DLG2	DLG2
OG0000488	DLG1.1, DLG1	DLG1
OG0000489	PYGM	LOC107049660
OG0000490	TSHR	TSHR
OG0000490	LHCGR	FSHR
OG0000491	DPF3	DPF3
OG0000493	ITGAX	ITGAD
OG0000494	BGN, BGN.1, DCN, LOC116940515	ASPN
OG0000513	LOC116938485, COL11A1.1, COL5A1, COL11A1.4, COL5A1.1, COL11A1	COL5A1, COL11A1
OG0000514	ORMDL3	ORMDL3
OG0000514	ORMDL3.1	ORMDL1, ORMDL2
OG0000515	FAM167A	FAM167B, FAM167A
OG0000516	MAPK8.1	MAPK10
OG0000516	MAPK8	MAPK8
OG0000517	LOC116956259, LOC116956258, F10	LOC771012, F10, LOC424748, F9
OG0000518	ZSWIM4, ZSWIM6	LOC100859602, ZSWIM6, ZSWIM5
OG0000519	LHFPL5	LHFPL5
OG0000519	LHFPL3	LHFPL3, LHFPL4
OG0000520	ANGPT4, LOC116951378, ANGPT2, ANGPT2.1, ANGPT1, ANGPT2.2, ANGPT2.3	ANGPT4
OG0000521	CAMK1D.1, CAMK1D	CAMK1D
OG0000521	CAMK1	CAMK1
OG0000522	SYT1	SYT2
OG0000522	SYT1_1	SYT1
OG0000523	CREB5, ATF7.1	ATF7
OG0000524	NOS1	LOC107057170, NOS1
OG0000525	MARK1, MARK3	MARK3, MARK1, MARK2
OG0000526	GATA4.1	GATA6, GATA4, GATA5
OG0000527	DNAH12_1	ASB15, ASB14
OG0000528	C3.1, C3	C4A
OG0000529	RASGEF1B	RASGEF1B, RASGEF1C, RASGEF1A
OG0000530	C3AR1, LOC116939227, GPR1, CMKLR1, GPR1.1	LOC427665, GPR1
OG0000531	BRINP3	BRINP2, BRINP3
OG0000532	PLOD2	PLOD2
OG0000533	SEPTIN3	SEPT12, SEPT3
OG0000533	SEPTIN9	SEPT9
OG0000534	PITPNM2	PITPNM2
OG0000534	PITPNM2_1	PITPNM3
OG0000535	DOCK1.1	DOCK2L, DOCK2
OG0000535	DOCK1	DOCK5, DOCK1
OG0000536	LOC116946527	DLGAP2, DLGAP3
OG0000538	ZFX, PDK1	ZNF711, ZFX
OG0000539	ARPP21, R3HDM1	ARPP21, R3HDM1, R3HDM2
OG0000541	MCOLN3	MCOLN2, MCOLN1, MCOLN3
OG0000542	ZIC1	ZIC2, ZIC3
OG0000543	TAOK1	TAOK3, TAOK1
OG0000544	SLC4A4	SLC4A5
OG0000544	SLC4A4.1	SLC4A4, SLC4A9
OG0000545	MAP3K3	MAP4K3
OG0000545	MAP4K5	MAP4K5
OG0000546	PLS3.1	PLS1
OG0000546	PLS3, PLS3.2	LCP1, PLS3
OG0000547	MAP4K4.1, MAP4K4, TNIK	MAP4K4, TNIK
OG0000548	CK1	CSNK1G2
OG0000548	CSNK1G3	CSNK1G1
OG0000549	CSRP2_1	CSRP2, CSRP1
OG0000550	EHMT2	EHMT1
OG0000551	FUT7	FUT7, FUT6
OG0000552	BARHL1	BARHL2, BARHL1
OG0000553	SSTR5.1	SSTR2
OG0000553	SSTR5.2	SSTR3, SSTR5
OG0000554	SERF2	SERF2, LOC107052389
OG0000555	ITGB1.1, ATGB1BP1, ITGB1.2	ITGB1
OG0000555	ITGB1	ITGB2
OG0000556	ITGA8, ITGA8.1	ITGA8
OG0000556	ITGA8.2	ITGA2B
OG0000557	RAB5A.1, RAB5A, RAB5B	RAB5A, RAB5C
OG0000558	GNG11, GNGT2	GNG11
OG0000560	LOC116943200	PRKD1
OG0000560	PRKD3.1, PRKD3, PRKD1	PRKD3
OG0000561	OGFRL1	OGFR
OG0000561	OGFR	OGFRL1
OG0000562	BMP1	TLL2
OG0000562	TLL1, BP10	TLL1
OG0000563	MYBPC1	MYBPC1
OG0000563	MYBPC3	MYBPC3
OG0000564	VEGFA	PGF
OG0000565	ESRRG	ESRRB
OG0000566	VDAC2.1	VDAC1, VDAC3, VDAC2
OG0000567	LOC116938893	HOXD11, HOXC11
OG0000568	IRF4	IRF8
OG0000568	IRF8.1, IRF8	IRF4, IRF9
OG0000569	SEC14L2.1, SEC14L2	SEC14L2, SEC14L3
OG0000571	CPXM1.1	CPXM1
OG0000571	CPXM2.1, LOC116957717	AEBP1, CPXM2
OG0000572	ORAI1.2	ORAI2
OG0000573	CPNE8	CPNE9, LOC101748755, CPNE8
OG0000574	GNAQ	GNAQ
OG0000575	EML2	MLA3A
OG0000575	EML1	EML1
OG0000577	IMPDH1	LOC112532827
OG0000578	LOC116936983	EGFL7
OG0000579	SLC5A12	SLC5A12
OG0000579	SLC5A8, SLC5A8.1, SLC5A8.2, SLC5A8.3	SLC5A8
OG0000580	LOC116955729, FGF9	FGF20
OG0000581	COX7C	COX7C
OG0000596	LOC116943483, PCDH19, PCDH18_1, PCDH17, PCDH10, PCDH10_2, PCDH10_1	PCDH10, LOC768760
OG0000597	KCNS2	KCNS2, KCNS1
OG0000597	KCNS3	KCNS3
OG0000598	RAP2B, RAP2B.1	RAP2B, RAP2A
OG0000599	SSBP2	SSBP2, SSBP3
OG0000600	TAFA2.1, TAFA2	FAM19A4, FAM19A3, FAM19A2
OG0000601	SHISA9.1, LOC116951633, SHISA9	SHISA9, SHISA8
OG0000602	CYFIP2, CYFIP2.1	CYFIP2, CYFIP1
OG0000603	CHCHD2	CHCHD2, CHCHD10
OG0000604	KCNJ5	KCNJ5, KCNJ6
OG0000605	LOC116947376, BTBD3.1	BTBD6
OG0000605	BTBD3	BTBD3
OG0000606	STRN3	STRN, LOC107051250, STRN3
OG0000607	KCTD5, LOC116958142	KCTD17, KCTD5
OG0000608	SLC6A11.1, SLC6A11	SLC6A11, SLC6A12, SLC6A13
OG0000609	TRPV5, TRPV5.1, TRPV5.2, TRPV5.3, TRPV5.4	TRPV6
OG0000610	VIL1_2	VILL
OG0000611	UBE2E2.1	UBE2E2
OG0000611	UBE2E2.2	UBE2E3
OG0000611	UBE2E2	UBE2E1
OG0000612	ADAMTS3	ADAMTS2, ADAMTS3, ADAMTS14
OG0000614	PARD6B	PARD6A, PARD6G
OG0000615	STARD13	STARD13
OG0000615	DLC1	LOC416169, DLC1
OG0000616	PAPLN.3	SPINT4
OG0000617	CYRIB	FAM49B
OG0000617	CYRIB.1, CYRIA	FAM49AL, FAM49A
OG0000618	ELAVL2, ELAVL2.1	ELAVL4, ELAVL2
OG0000620	ODF3.1	LOC101751399, ODF3L15, ODF3L6, LOC107057189, LOC107050024
OG0000621	STK25	STK24, STK26
OG0000622	MBNL1	MBNL1, MBNL2, MBNL3
OG0000623	STX1A_2	STX2
OG0000623	STX1A	STX1A
OG0000624	PITPNB	PITPNA
OG0000624	PITPNB.1	PITPNB
OG0000625	TF	LOC416959
OG0000626	ZNF423.1, LOC116945873	ADNP2, ADNP
OG0000627	TFDP1.1, TFDP1	TFDP2, TFDP1
OG0000628	VAMP2	VAMP2
OG0000629	FGF10	FGF10, FGF22
OG0000630	RAB6A.1	RAB6A
OG0000630	RAB6A	RAB41
OG0000631	AQP3.3, AQP3.2	AQP3
OG0000631	LOC116941091, AQP3	AQP9
OG0000632	SLC28A3	SLC28A3, SLC28A2
OG0000633	GSN	GSN
OG0000634	SH3GLB1.2	SH3GLB2
OG0000634	SH3GLB1	SH3GLB1
OG0000635	SDK2, SDK2_2, SDK2_1	SDK2, SDK1
OG0000636	RHOT1_1	RHOT1
OG0000636	RHOT1	RHOT2
OG0000637	PIP5K1C	PIP5K1B, PIP5K1C
OG0000638	CBX1_1, CBX1	CBX3
OG0000638	CBX1_2	CBX1
OG0000639	LOC116943873, SRCIN1	SRCIN1, KIAA1217
OG0000640	SERPINB1, SERPINB1.1, SERPINB1.2	SERPINB6L, SERPINB1
OG0000641	RGS3, RGS17, RGS20	RGS20, RGS19
OG0000642	SNX6.1	SNX6
OG0000642	SNX6.2, SNX6	SNX5
OG0000643	PPP1R14C	PPP1R14C, LOC107051531
OG0000644	SLC22A1, SLC22A3, SLC22A3.1	SLC22A3, SLC22A2, LOC421584
OG0000645	TSTD3.1	TSTD3
OG0000646	HNRNPR, LOC116937458	SYNCRIP, HNRNPR
OG0000647	FNDC5, FNDC5.1	FNDC5, FNDC4
OG0000648	SIX6, SIX6.2, SIX6.1, SIX6.3	SIX6
OG0000649	HOXA3	HOXD3, HOXA3, HOXB3
OG0000650	RBMS1, RBMS1.2, RBMS3, RBMS1.1	RBMS2, RBMS1
OG0000651	SCUBE1.1	SCUBE3, SCUBE1, SCUBE2
OG0000653	CACNA2D2.2, CACNA2D1, CACNA2D2.1, CACNA2D2	CACNA2D2, CACNA2D1
OG0000654	GABRB2, GABRB3	GABRB2
OG0000655	LITAF.3, LITAF.2, LITAF.1, LITAF.4	LITAF
OG0000656	LOC116938091	NME1
OG0000657	MYL2	MYL10
OG0000658	BCR	BCR
OG0000658	ABR	ABR
OG0000659	YTHDF3.1	YTHDF2, YTHDF1
OG0000660	TRIM55	TRIM63
OG0000660	TRIM54.2, TRIM54	TRIM54
OG0000661	APP.1	APP
OG0000662	SPOPL.2, LOC116957694, SPOPL.3, SPOP	SPOP
OG0000662	SPOPL	SPOPL
OG0000663	DMBT1.3, DMBT1.1, DMBT1.2	DMBT1L3, LOC426820
OG0000664	SULT2B1.2, SULT2B1.1, SULT2B1.3, SULT2B1, LOC116952141	SULT2B1, SULT2B1L2, SULT2B1L1
OG0000666	TMEM30A	TMEM30CP
OG0000667	KCNH8.1, KCNH8.2, KCNH4	KCNH8, KCNH4
OG0000668	CHRNA7, CHRNA7.1	CHRNA7L
OG0000670	LOC116946700, LOC116946582, CYP8B1, CYP8B1.1	CYP8B1
OG0000671	TLR2.8, TLR2.2, TLR2.7, TLR2.1	TLR2A
OG0000672	FLVCR1.1, FLVCR1, FLVCR2	FLVCR1
OG0000672	FLVCR2.1	FLVCR2
OG0000673	LOC116955433	DDAH1
OG0000674	PRKACA, PRKACA.1	PRKACB
OG0000675	SELL.1, SELL	SELP, SELE
OG0000676	SRPK3.1	SRPK2, SRPK1
OG0000677	ZP3.5, ZP3.7, ZP3.6, ZP3.8, ZP3, ZP3.2, LOC116958515, ZP3.4, ZP3.1, ZP3.3	ZP3L1, ZP3L2, ZP3
OG0000678	ATP5MF	C17ORF80
OG0000679	CYB5R3.1	CYB5R3
OG0000680	RBP2	RBP7
OG0000681	LOC116956974, SAM	MAT2A
OG0000716	PLSCR1.1, PLSCR1	PLSCR1
OG0000717	C1QTNF1	C1QTNF1, C1QTNF6, C1QTNF8
OG0000718	ERAP1	LNPEP, ERAP1
OG0000719	DUSP8.1, DUSP8	DUSP16, DUSP8
OG0000720	TMEM184B	TMEM184A, TMEM184B
OG0000721	SLC27A2.2, SLC27A2, SLC27A2.1	SLC27A6, SLC27A2
OG0000723	SYN2	SYN2
OG0000723	SYN2.1, TRIUR3_25207.1	SYN3
OG0000724	SLC6A19, SLC6A18	SLC6A18
OG0000724	SLC6A19.1	SLC6A19
OG0000725	LOC116945228, KCNK9	KCNK9, KCNK15, KCNK3
OG0000726	DUSP29	DUSP13L, DUSP13, LOC423731
OG0000727	IFFO2	IFFO2, IFFO1
OG0000728	CERS2	CERS2, CERS4, CERS4L
OG0000729	LOC116958534, GCNT1.3, LOC116957644, GCNT1.2, GCNT1.1, GCNT1	GCNT1, GCNT3
OG0000730	NR2F1.1	LOC777082
OG0000730	NR2F1, nr2f1a	NR2F1
OG0000731	BCL7B	BCL7B, BCL7A
OG0000732	COL18A1.3, COL18A1.1	COL18A1
OG0000732	COL18A1.2	LOC101747522
OG0000732	COL18A1	COL15A1
OG0000733	SLAIN2.1	SLAIN2, SLAIN1
OG0000734	PPP1R13B	PPP1R13B, TP53BP2
OG0000735	CCDC171	LOC107051923, LOC101752313, LOC101748453, LOC101748544, LOC112530640, LOC107050470, LOC112530599, LOC101748927, LOC101748308, CCDC171
OG0000736	GRM3	GRM3
OG0000736	GRM3.1	GRM2
OG0000737	BICD2, BICD2.1	BICD2, BICD1
OG0000738	LOC116945725, LOC116955999, ZFHX3, ZFHX3.3, ZFHX3.1	ZFHX3, ZFHX4
OG0000739	ADGRB3, ADGRB3.1	ADGRB1
OG0000739	ADGRB1, ADGRB1_1	ADGRB3
OG0000740	PCBP3.3	PCBP2
OG0000740	PCBP3.2	LOC426023
OG0000741	RAB8A.1, RAB8A.2, RAB8A	RAB8B
OG0000742	PRKAR1A.1, PRKAR1B	PRKAR1B
OG0000742	PRKAR1A	PRKAR1A
OG0000743	SSH2	SSH2
OG0000743	SSH1	SSH1
OG0000745	SEPTIN4	SEPT5, SEPT4
OG0000746	SULF1	SULF1, SULF2
OG0000747	MGAM.1	SI, MGAM
OG0000748	LOC116958381	PRPS1, PRPS2
OG0000750	ABHD16A	LOC107051264
OG0000751	LOC116939263	ATP6V0A2
OG0000751	ATP6V0A1	TCIRG1
OG0000752	DACH1	DACH1, DACH2
OG0000753	SGMS1, SGMS1.1	SGMS2, SGMS1
OG0000754	LOC116938303, SDS-1, ALB	ALB, AFP
OG0000755	KCND1	KCND2, KCND3
OG0000756	IGF2BP3.2	IGF2BP2, IGF2BP3
OG0000757	MYOM1, MYOM2	MYOM2
OG0000757	LOC116946670, MYOM2.1	MYOM1
OG0000758	CYBB	NOX3, NOX1, CYBB
OG0000759	STAG1	STAG1
OG0000759	STAG2	STAG2
OG0000760	HYKK.6, LOC116957688, HYKK.7, LOC116937166, HYKK.5, LOC116937932, HYKK.1, HYKK.4, HYKK.2	HYKK
OG0000761	NRCAM_1, NRCAM	NRCAM
OG0000762	GRM5.1, GRM5	GRM1, GRM5
OG0000763	LHX8, LHX6	LHX8, LHX6
OG0000764	NCAN, HAPLN3, VCAN	HAPLN4, HAPLN1
OG0000765	UCP2_1	UCP3
OG0000766	PON2	PON2
OG0000767	UBE2V2.1	UBE2V1
OG0000767	UBE2V2	UBE2V2
OG0000768	RUNX1T1, LOC116954074	CBFA2T3, RUNX1T1
OG0000769	PPP2R5C_1	PPP2R5D, PPP2R5C
OG0000770	COQ8A.1, COQ8A	COQ8A
OG0000771	PROX1_2, pros.1	PROX2
OG0000771	PROX1_3, PROX1	PROX1
OG0000772	EGLN1	EGLN3
OG0000772	LOC116947785	EGLN1
OG0000774	ADIPOR1_2, ADIPOR1	ADIPOR2, ADIPOR1
OG0000775	CACNA2D3	CACNA2D4
OG0000775	CACNA2D3.1	CACNA2D3
OG0000776	LIN7C	LIN7C
OG0000777	TPH1	TPH2, TPH1
OG0000778	RGS7.1, RGS7	RGS6
OG0000778	RGS7.3, RGS7.2	RGS7
OG0000779	CKB	CKB
OG0000780	AHCYL1.2, AHCYL1.1, AHCYL1	AHCYL1, AHCYL2
OG0000781	LOC116943961, MYO10.3	MYO10L
OG0000781	SRRM1, MYO10.4, MYO10.5, MYO10	LOC101749223
OG0000782	ARHGAP45, ARHGAP45.1	ARHGAP45, ARHGAP29
OG0000783	MAST2	LOC107049412, LOC107050335, MAST2
OG0000784	KCNAB1	KCNAB2, KCNAB1
OG0000785	FBN2_2, FBN2_1	FBN1
OG0000785	FBN2	FBN2, FBN3
OG0000786	MEGF10	MEGF10, MEGF11
OG0000787	GBP2.1, GBP1, GBP2.2, GBP1.7, GBP1.6, GBP4, GBP4.1, GBP1.3, GBP1.4, GBP1.5, GBP1.1, GBP1.2, GBP2	GBP4L
OG0000788	FABP1.2	FABP6
OG0000789	HNRNPH1, LOC116953552	HNRNPH2
OG0000790	ENPP7.1, ENPP7.2, ENPP7, ENPP7.3	ENPP7
OG0000791	P2RX5.2, P2RX5.1, P2RX5.3	P2RX6
OG0000791	P2RX4.2	P2RX5
OG0000792	RRAD	REM1
OG0000793	YBX1_1	YBX1
OG0000794	CLIC5.1	CLIC4, CLIC5
OG0000795	SCN1B, SCN3B	SCN3B, LOC107051305
OG0000796	ANP32A	ANP32A
OG0000796	ANP32B	ANP32E
OG0000797	RAB11B.1	RAB2B
OG0000798	UBAP2L, LOC116937053, UBAP2L.1	UBAP2L, LOC407092
OG0000799	TARS1	TARS2
OG0000800	ALX4	ALX3
OG0000800	ALX1	ALX1
OG0000801	ASIC1	ASIC1
OG0000801	ASIC1.1, ASIC1.2	ASIC2
OG0000803	CKS1	CKS1B
OG0000804	CNN2	CNN2
OG0000806	LOC116948774	ICAM5
OG0000807	SLC44A4.1, SLC44A4, SLC44A2	SLC44A5, LOC107050443
OG0000808	SETD1B	LOC107050768
OG0000809	CLDN19, CLDN19.1	CLDN7
OG0000811	LOC116937859	PTPN6
OG0000811	PTPN11.2, PTPN11	PTPN11
OG0000812	PNP.1, PNP	PNP
OG0000813	MYLK2	MYLK3, MYLK4
OG0000814	GRK5	GRK5, GRK6
OG0000815	DYNLT1	DYNLT1
OG0000816	METTL7A	METTL7A
OG0000817	CYSLTR1.2, CYSLTR1.4, CYSLTR1.3, CYSLTR1.6, CYSLTR1.5, SAMD1.1, CYSLTR1.1, CYSLTR1, LPAR6	CYSLTR1
OG0000839	SMAD3_1, SMAD3	SMAD3, SMAD2W
OG0000840	PABPN1	PABPN1L
OG0000841	METTL21C, METTL21EP.1, METTL21EP	METTL21EP, METTL21C
OG0000842	SH2D4B	SH2D4A, SH2D4B
OG0000843	DNAJB6b	DNAJB6, DNAJB8
OG0000844	EN1a, en1-b	EN1
OG0000846	RFLNA, BSN	RFLNA, RFLNB
OG0000847	GPR85.1, GPR85.2	GPR85, GPR27
OG0000848	OTOF	OTOF
OG0000848	OTOF_1, OTOF_2	FER1L6
OG0000849	STXBP5L.2, STXBP5L	STXBP5, STXBP5L
OG0000850	INPPL1_1	SH2D1B, SH2D1A
OG0000851	CDK5R1.3	CDK5R2
OG0000851	CDK5R1, CDK5R1.2	CDK5R1
OG0000852	OLFM1	OLFM1, OLFM3
OG0000853	CAB39L	CAB39
OG0000853	CAB39	CAB39L
OG0000854	RASGRF2_1	RASGRF1
OG0000854	RASGRF2	RASGRF2
OG0000855	PURA, PURA.1	LOC107049543, PURA
OG0000856	MYO1C	MYO1C
OG0000856	MYO1C_1	MYO1H
OG0000857	caspase-1-A	CASP1
OG0000858	SLA2	SLA, SLA2
OG0000859	DSCAM.1, LOC116955824, DSCAM	DSCAM, DSCAML1
OG0000860	MOB3B	MOB3C, MOB3A
OG0000861	CSPG4.1	FREM3
OG0000861	CSPG4	CSPG4
OG0000862	CNNM2	CNNM2, CNNM4
OG0000863	LHX1	LHX5, LHX1
OG0000864	SLC9A3	SLC9A5
OG0000864	SLC9A3.1	SLC9A3
OG0000865	LOC116939469	PLEKHG3
OG0000865	LOC116947654, PLEKHG3.1, PLEKHG3	PLEKHG1
OG0000866	USP46	USP46, USP12-like, USP12
OG0000867	RLN3.2, RLN3, RLN3.1	INSL5
OG0000868	LIMS1	LIMS1
OG0000868	LIMS1.2	LIMS2
OG0000869	RXFP3, RXFP3_2, RXFP3_1	RXFP3
OG0000871	SLC6A15	SLC6A17, SLC6A15
OG0000872	LOC116955479, BACH1	BACH1, BACH2
OG0000873	DGKD, LOC116952594	DGKD, DGKK, DGKH
OG0000874	CLOCK	PASD1, NPAS2, CLOCK
OG0000875	CLDN24	CLDN25, LOC100858925, CLDN22
OG0000876	PTPRA	PTPRA
OG0000876	PTPRA.1	PTPRE
OG0000877	FAM107B_1	FAM107A, FAM107B
OG0000878	LOC116936825	UBB
OG0000879	SPSB4.1, SPSB1	SPSB4, SPSB1
OG0000880	LOC116946590, ODC1, ODC1.1, ODC1.2	AZIN2, ODC1
OG0000881	TLK2, TLK2.1	TLK2, TLK1
OG0000882	RBM4, RBM4B	RBM4B, LOC100859276
OG0000883	ANKRD44.1, ASB5	ASB11, ASB5
OG0000885	TBL1XR1	TBL1X
OG0000885	TBL1XR1.1	TBL1XR1
OG0000886	SPRY1	SPRY3, SPRY1, SPRY2
OG0000887	GIT2_1	GIT2
OG0000887	GIT2	GIT1
OG0000888	LOC116958433, CTNND1	ARVCF, CTNND1
OG0000889	LOC116939127	SLC5A1
OG0000890	MSI2	MSI2, MSI1
OG0000891	CABP1	CABP1, CABP2
OG0000892	RBM24.2, RBM24.3, RBM24.1	RBM24
OG0000893	TMEM14A	TMEM14A
OG0000893	TMEM14C	TMEM14C
OG0000894	LOC116956869	HNRNPAB, HNRNPDL
OG0000895	CNOT6L	CNOT6L, CNOT6
OG0000896	RBPMS2	RBPMS
OG0000896	RBPMS, RBPMS2.1	RBPMS2
OG0000897	SKOR1	SKOR1
OG0000897	skor1b	SKOR2
OG0000898	TES.1	TES
OG0000898	LMCD1	LMCD1
OG0000899	ATP8B2	ATP8B4, ATP8B2
OG0000900	LYG1, lysozyme g	LYGL, LYG2, LOC418701
OG0000901	LOC116952447	IL13RA1, IL13RA2
OG0000902	FAM122A	FAM122B, FAM122A
OG0000903	PBLD	PBLD
OG0000904	PAPSS1	PAPSS1, PAPSS2
OG0000905	ENTPD2.1, ENTPD2	LOC427778, ENTPD8L, ENTPD8
OG0000906	GUCY2F, GUCY2D.1	GUCY2F
OG0000907	CRHR2.2, CRHR2, CRHR2.1	CRHR2
OG0000908	THRB, THRB.1, thrb-a, LOC116943970	THRB
OG0000909	PPP1R9A.1, PPP1R9B	NUR2L, PPP1R9A
OG0000910	CTNND2.2, CTNND2	PKP4, CTNND2
OG0000911	CNGB1	CNGB1
OG0000911	CNGB1_1	CNGB3
OG0000912	EFR3B	EFR3B
OG0000912	EFR3B_1	EFR3A
OG0000913	TOP1MT.1	TOP1MT
OG0000914	HSP90AA1.1, HSP90AB1	HSP90AB1
OG0000915	LOC116947659, MDGA2.1, MDGA2	MDGA2, MDGA1
OG0000916	SGK1.1	SGK1
OG0000916	SGK1.2	SGK2
OG0000917	LOC116946714, THEMIS	THEMIS2, THEMIS
OG0000918	NRBP1_1, NRBP1	NRBP1, NRBP2
OG0000919	GVINP1, GVINP1.4, GVINP1.3, GVINP1.6, GVINP1.5, GVINP1.1, GVINP1.17, GVINP1.16, GVINP1.8, GVINP1.18, GVINP1.9	GVINP1
OG0000920	MARCHF1	MARCH1
OG0000920	MARCH8	MARCH8
OG0000921	FRYL	FRYL
OG0000921	LOC116957825	FRY
OG0000922	ATP6V0A1.1	ATP6V0A1
OG0000922	ATP6V0A.1, ATP6V0A1.2, ATP6V0A	ATP6V0A4
OG0000923	EIF4E.1, EIF4E	EIF4E, EIF4E1B
OG0000924	NSD2	WHSC1
OG0000925	B4GALNT3	B4GALNT3
OG0000926	PARVB, PARVB.2, PARVB.1	PARVB, PARVA
OG0000927	CDKN1B	CDKN1B, CDKN1C
OG0000928	PAPOLB	PAPOLA, PAPOLG
OG0000929	ARHGAP11A, ARHGAP11A.1	ARHGAP11A
OG0000930	EVL	EVL, VASP
OG0000931	DAAM1, DAAM2, DAAM2.1	DAAM2, DAAM1
OG0000932	SOCS5, SOCS5.1	SOCS4
OG0000933	ABTB2	BTBD11, ABTB2
OG0000934	GLUD1_ GLUD2, LOC116940172	GLUD1
OG0000935	STK32B	STK32C, STK32B, STK32A
OG0000936	KLF6	KLF7
OG0000937	ACVR2A, ACVR2B.2, ACVR2B.1	ACVR2A
OG0000938	RNF2	RNF2
OG0000939	PRG4.2	PRG4
OG0000940	LOC116945488, ABCC8	ABCC8, ABCC9
OG0000941	PLCH2	PLCH1, PLCH2
OG0000942	LSM14B	LSM14B
OG0000942	LSM14B.1	LSM14A
OG0000943	RPL32	RPL32
OG0000945	MCRIP2	FAM195A
OG0000945	MCRIP1	MCRIP1
OG0000946	LOC116939092	ACACB
OG0000946	ACACA	ACACA
OG0000947	PHF20L1	PHF20L1, PHF20
OG0000948	KPNA6	KPNA6, KPNA5
OG0000949	PAFAH1B2	PAFAH1B2
OG0000950	ROBO1.1	ROBO3
OG0000950	ROBO2.1, LOC116955855	ROBO2
OG0000951	MAPKAPK2.1	MAPKAPK2
OG0000951	MAPKAPK2, LOC116947452	MAPKAPK3
OG0000952	BMI1, bmi1b	BMI1, PCGF2
OG0000953	LRFN5, LRFN3, LRFN5_1	LRFN3, LRFN1
OG0000954	ARL5C	ARL5A
OG0000955	DNAH9	DNAH9
OG0000955	DNAH11	DNAH17
OG0000956	RPL23A	RPL23A
OG0000957	CTSD_1	REN
OG0000958	LOC116942044	C2CD4C, C2CD4A
OG0000959	PDE6C	PDE6B
OG0000960	CACNB4	LOC107050029
OG0000962	GAPDH_1	LOC107051217
OG0000964	CPNE4.1, CPNE4.2	CPNE4
OG0000964	CPNE4	CPNE7
OG0000965	MATN4.1, MATN4	MATN2, MATN4
OG0000966	OSBP	OSBP2, OSBP
OG0000967	ARPP19	ARPP19
OG0000968	GABBR1, GABBR1.1	LOC107050785
OG0000969	SYT6	SYT10, SYT6
OG0000970	MASP2	C1R
OG0000971	DIS3.3, DIS3, DIS3.1, LOC116937104, DIS3.2, LOC116938439, LOC116937243, DIS3.4	DIS3
OG0000972	FREM2.1, FREM2	FREM2
OG0000973	FZD5, FZD8.1, FZD8	FZD8
OG0000974	CDC5L	CDC5L
OG0000975	CHKA.1, CHKA	CHKA
OG0000976	UBE2R2, UBE2R2.1	UBE2R2L, CDC34
OG0000977	BTF3L4	BTF3
OG0000978	EDIL3	EDIL3
OG0000979	CALCRL.2, CALCRL	CALCR
OG0000980	GRPR.1, GRPR	NMBR
OG0000981	MOB1B	MOB1A
OG0001022	RRM2	RRM2, RRM2B
OG0001023	DDB_G0268948, DDB_G0268948.1, DDB_G0268948.2, LOC116957622, LOC116948417	LOC112532770, LOC107048987, MT
OG0001024	RHOBTB1	LOC107056274, RHOBTB1, RHOBTB2
OG0001025	MGST2	MGST2
OG0001025	LTC4S	LTC4S, LTC4SL
OG0001026	SBSPON	SBSPONL
OG0001026	SBSPON.1	SBSPON, RPESL
OG0001027	SOX7	SOX7
OG0001028	SLC24A3	SLC24A3
OG0001028	SLC24A4	SLC24A4
OG0001029	CLRN1	CLRN1, CLRN2
OG0001030	mical3a.1	MICAL2
OG0001030	mical3a	MICAL3
OG0001031	BCL11A	BCL11A, BCL11B
OG0001032	RALA.2, RALA.1, RALA	RALB
OG0001033	ADAMTS12	ADAMTS12
OG0001033	ADAMTS7.1, ADAMTS7	ADAMTS7
OG0001036	PRKAR2B, PRKAR2A	PRKAR2A, PRKAR2B
OG0001037	DYNLL1	DYNLL1
OG0001038	HSP30.1, HSP30, HSPBB.2, HSPBB.1, HSPBB.5, HSPBB.3, HSPBB, HSPBB.4, HSPBB.8, HSPBB.7, HSPBB.6	LOC772158
OG0001039	ENC1.1	KLHL25, ENC1, LOC425795
OG0001040	NPR1, NPR1.2	NPR2
OG0001040	NPR0.00.1	LOC107055115
OG0001041	RAB34	RAB36, RAB34
OG0001042	FERMT2	FERMT1
OG0001042	FERMT2.1, FERMT2.2	FERMT2
OG0001043	MTHFD1L	MTHFD1L
OG0001043	MTHFD1	MTHFD1
OG0001044	FARP2, FARP1, FARP1.1	FARP2, FARP1
OG0001045	IL31RA	LOC101749460
OG0001045	IL6ST.1	IL31RA, IL6ST
OG0001046	THBS3.1, COMP	THBS4
OG0001048	HIPK2_1, HIPK2_2, HIPK2	HIPK1, HIPK2
OG0001049	KCNJ11_1	KCNJ8
OG0001049	KCNJ11	KCNJ11
OG0001050	PPP2R3B	PPP2R3B
OG0001051	DOCK9, DOCK9_1	DOCK9, DOCK11
OG0001052	SMARCD1	SMARCD3
OG0001052	SMARCD1.1	SMARCD1
OG0001053	ZNF423	ZNF521, ZNF423
OG0001054	SYTL2_2	SYTL2, SYTL2L
OG0001055	TBC1D9.1, TBC1D9	TBC1D9, TBC1D9B
OG0001056	NAV2	NAV2
OG0001056	NAV2_1	NAV3
OG0001058	PXN_1	PXN
OG0001058	PXN	LPXN
OG0001059	SEC31A	SEC31A, SEC31B
OG0001060	Prom1a, PROM1_1	PROM1L
OG0001060	PROM1	PROM1
OG0001061	ABI1.1, ABI1	ABI2
OG0001062	PDE1A_2, PDE1A_1	PDE1A
OG0001062	PDE1A	PDE1C
OG0001063	GALNT1.1, GALNT13, GALNT1	GALNT1, GALNT13
OG0001064	NOS1AP	LOC417113, C1orf226, NOS1AP
OG0001065	TOR1AIP1	TOR1AIP1, TOR1AIP2
OG0001066	ECE1	ECE2, ECE1
OG0001067	LOC116944605	SENP5
OG0001068	RORB	RORA
OG0001069	PPIP5K2	PPIP5K2
OG0001069	PPIP5K2.1	PPIP5K1
OG0001070	SLC23A1	SLC23A1
OG0001070	SLC23A1.2	SLC23A2
OG0001071	GABRP	LOC428967
OG0001071	GABRP.1	GABRP
OG0001072	SLC5A10.1	SLC5A10
OG0001072	SLC5A10, SLC5A9	SLC5A9
OG0001073	NCOA2.1, NCOA2, NCOA3	NCOA2, NCOA3
OG0001074	MECOM, MECOM.1	PRDM16, MECOM
OG0001075	CDS2_1	CDS1
OG0001075	CDS2	CDS2
OG0001076	LRRTM3, LRRTM3.1	LRRTM3, LRRTM4
OG0001077	VSNL1, VSNL1.1	HPCAL4, VSNL1
OG0001078	VWA5A.3, VWA5A.2, VWA5A.4, VWA5A.1, VWA5A	LOH11CR2A
OG0001079	SLC1A2.1, SLC1A3	SLC1A3, SLC1A6
OG0001080	LOC116947425	SCAMP4
OG0001081	NEDD4L.1, NEDD4L	NEDD4, NEDD4L, LOC107055431
OG0001082	DIRAS2.1, DIRAS2.2, DIRAS2	DIRAS2, DIRAS1
OG0001083	SEMA6A, LOC116954900	SEMA6A, SEMA6B
OG0001084	NAPA	NAPA
OG0001085	DNAJC14	RP11-762I7.5
OG0001086	SBF1.1	SBF2
OG0001086	SBF1	SBF1
OG0001087	GATAD2A	GATAD2A
OG0001087	GATAD2B	GATAD2B
OG0001088	MDC1	MDC1
OG0001089	ACTL6A	ACTL6A
OG0001089	ACTL6B	ACTL6B
OG0001090	CLIP2	CLIP1, CLIP2
OG0001091	CUX1	CUX1
OG0001091	CUX1_1	CUX2
OG0001092	LPCAT1.1	MBOAT2
OG0001092	MBOAT2	MBOAT1
OG0001093	ROCK2	ROCK1
OG0001093	ROCK2_2, ROCK2_1	ROCK2
OG0001094	UNC5C.2, UNC5C, UNC5C.1	UNC5B, UNC5C
OG0001095	GDF10	GDF10, BMP3
OG0001096	ADGRL3, ADGRL2, ADGRL2.1	ADGRL2, ADGRL3
OG0001097	LOC116940182	SCD5
OG0001098	DIAPH2, DIAPH2.1, DIAPH1	DIAPH3, DIAPH2
OG0001099	MYO7A_1	MYO7B
OG0001099	MYO7A	MYO7A
OG0001100	DUSP7, DUSP6	DUSP6, DUSP7
OG0001101	RPP25L	RPP25, RPP25L
OG0001102	LOC116940232	IL1RL2
OG0001103	PDS5B	PDS5B
OG0001103	PDS5B_1	PDS5A
OG0001104	PDGFC	PDGFC, PDGFD
OG0001105	EFNB2, EFNB1	EFNB1
OG0001106	LPAR6.5, LPAR6.1	LPAR4
OG0001107	TMEM255B	TMEM255A
OG0001107	TMEM255B.1	TMEM255B
OG0001108	IL1RAPL1	IL1RAPL2, IL1RAPL1
OG0001109	DKK4	DKK2, DKK1
OG0001110	CYP1A5	CYP1A2
OG0001111	PKM.1	PKM
OG0001112	ZNF608_1, ZNF608, ZNF608_2	ZNF608, ZNF609
OG0001113	MYZAP	GCOM1
OG0001114	ATCAY	ATCAY
OG0001114	BNIP2	BNIP2
OG0001115	NEO1	NEO1
OG0001116	BCAR1	NEDD9, BCAR1
OG0001117	STXBP1	STXBP1
OG0001118	FUBP1.1, SCAF4, FUBP1	FUBP3, FUBP1
OG0001119	NTNG2	NTNG2
OG0001119	NTNG1, NTNG1.1	NTNG1
OG0001120	ARPC5L	ARPC5L
OG0001121	DDX17, DDX17_1	DDX17, DDX5
OG0001122	KPNA2	KPNA7, KPNA2
OG0001123	RHBDL3	RHBDL3, RHBDL1
OG0001124	KDM4C	KDM4C, KDM4A
OG0001125	TCHH.5	NFIL3
OG0001126	SNX2.1	SNX1
OG0001126	SNX2	SNX2
OG0001127	CHRNA10.1	CHRNA10
OG0001128	GXYLT1.1	GXYLT2
OG0001128	GXYLT1	GXYLT1
OG0001129	BZW2_1, BZW2	BZW1, BZW2
OG0001130	TSPAN31, TSPAN31.1	TSPAN13
OG0001131	AGR3.1, AGR3.3	AGR3
OG0001131	AGR2	AGR2
OG0001132	CLASP1_1, CLASP1, CLASP2	CLASP2, CLASP1
OG0001133	BIN1.1, BIN1	BIN1
OG0001133	BIN1.3	AMPH
OG0001134	GLI4, GLI2	GLI2, GLI3
OG0001135	LRRC3_1	LRRC3B, LRRC3C
OG0001136	hoxa5a, HOXA5	HOXA5, HOXB5
OG0001137	LOC116945111, MPP6	MPP6, MPP2
OG0001138	C1QL3.1, C1QL3	C1QL1, C1QL3
OG0001139	ARL8B	ARL8BL
OG0001139	arl8b	ARL8B
OG0001140	CADPS_1	CADPS2
OG0001140	CADPS_2, CADPS	CADPS
OG0001141	FOXF1.2, LOC116955995	FOXF2, FOXF1
OG0001142	ADCY2_1	ADCY7
OG0001142	ADCY2	ADCY2
OG0001143	CBLN1.2, CBLN1	CBLN2
OG0001143	CBLN1.1	CBLN1
OG0001144	TMEFF1.1	TMEFF1, TMEFF2
OG0001145	DNAH5	DNAH5
OG0001145	DNAH5_1	DNAH8, DNAH5L
OG0001146	LOC116955976, tshz1-b	TSHZ3, TSHZ1
OG0001147	LDLRAD4, PMEPA1	LDLRAD4, PMEPA1
OG0001148	GRIP1.1, GRIP1, GRIP2	GRIP1, GRIP2
OG0001149	EYA1.2, EYA1	EYA1, EYA4
OG0001150	ATP6V1C1_1	ATP6V1C2
OG0001150	ATP6V1C1	ATP6V1C1
OG0001151	SAMD12	SAMD10, SAMD12
OG0001152	NAP1L1	NAP1L4
OG0001152	NAP1L1.1	NAP1L1
OG0001153	SSTR1.3, SSTR1.1, SSTR1.2	SSTR4
OG0001154	TTF1.2	NKX2-1, NKX2-4
OG0001155	MTA1, MTA1.1	MTA1, MTA3
OG0001156	UBR2_1	UBR1, UBR2
OG0001157	KCNH1, KCNH1_1	KCNH5, KCNH1
OG0001158	HDAC1	HDAC2
OG0001159	PHIP	BRWD3, PHIP
OG0001160	LOC116941761	FKBP1B
OG0001160	FKBP1A	FKBP1C
OG0001161	KLHL2	KLHL3, KLHL2
OG0001162	RAPGEF2.1, RAPGEF2	RAPGEF6, RAPGEF2
OG0001163	PI4K2B	PI4K2B
OG0001163	PI4K2A	PI4K2A
OG0001164	WNT5B.3, WNT5A, WNT5B.4	WNT5B, WNT5A
OG0001165	foxi1e	FOXI1, FOXI3
OG0001166	GFRA4	GFRA4
OG0001167	ATRN	ATRN, ATRNL1
OG0001168	NINJ1	NINJ2
OG0001169	celf1-a, CELF1	CELF1
OG0001170	CRY1	CRY2
OG0001171	HTR7	HTR7
OG0001172	ADAP1	ADAP2
OG0001172	ADAP1.1	ADAP1, LOC100858460
OG0001173	CWC22	CWC22
OG0001174	GORASP2.1, GORASP2	GORASP2, GORASP1
OG0001175	LRP1.1, LRP1	LRP1B
OG0001176	PPARD.1	PPARA, PPARD
OG0001177	LEPROTL1.2, LEPROT, LEPROTL1	LEPROT, LEPROTL1
OG0001178	RAVER1	LOC107050992, RAVER2
OG0001179	TP53, LOC116938055	TP73, TP63
OG0001180	EIF4A2	EIF4A2
OG0001181	BHLHE41.1, BHLHE41.2	BHLHE41
OG0001182	PRKCI	PRKCI
OG0001182	PRKCI_1	PRKCZ
OG0001183	PFN2.1, PFN1, PFN2	PFN2
OG0001184	SERP2, SERP2.1	SERP1
OG0001185	TMOD1.1	TMOD2
OG0001186	GNRHR.1, GNRHR	CGNRHRL
OG0001187	MAP2K1_1	MAP2K2
OG0001187	MAP2K1	MAP2K1
OG0001188	FAM169A	FAM169B, FAM169A
OG0001189	ESRP1, ESRP1_1	ESRP2, ESRP1
OG0001190	CUNH19orf12	LOC100858381
OG0001191	SIAH1.2	SIAH2
OG0001191	SIAH1	SIAH1
OG0001192	CDYL2	CDYL2
OG0001193	SFMBT1.1, SFMBT1	SFMBT2, SFMBT1
OG0001194	TWF2, TWF1	TWF2
OG0001195	UBA1_1	UBA7
OG0001196	ARAF, BRAF.1	RAF1
OG0001197	SLC26A6, SLC26A6.1	SLC26A6
OG0001198	PDZRN3, PDZRN3_1	PDZRN3, PDZRN4
OG0001199	LAMB2, LAMB2.3	LOC101748153
OG0001199	LAMB2.1	LAMB4
OG0001200	SLIT2, SLIT2.1	SLIT2, SLIT3
OG0001201	RPL3L	RPL3L
OG0001202	USP22, USP22.1	USP51
OG0001203	LLGL1_1	LLGL2
OG0001203	LLGL1	LLGL1
OG0001206	LOC116939240	FAM222A, FAM222B
OG0001207	CAMKK1	CAMKK1, CAMKK2
OG0001208	LOC116950558	KLHDC7A, KBTBD11
OG0001209	DCK	DGUOK
OG0001210	LOC116937525	OGDHL
OG0001210	OGDHL.1	OGDH
OG0001211	ADRA1A.1	ADRA1B, ADRA1A
OG0001212	SLC20A2.1	SLC20A1
OG0001213	SRSF6, SRSF5_1	SRSF4
OG0001214	BTG4	BTG4
OG0001215	BOC, CDON	CDON, BOC
OG0001216	CRABP1	CRABP2
OG0001218	GOLPH3	LOC107049174, GOLPH3
OG0001219	COL27A1	COL27A1
OG0001219	COL24A1	COL24A1
OG0001220	RPS6KB2	RPS6KB1, RPS6KB2
OG0001221	MASP1.2, MASP1, MASP1.1	MASP1, MASP2
OG0001222	DYSF	DYSF
OG0001222	MYOF	FER1L5, MYOF
OG0001223	PEX11B	PEX11B, PEX11A
OG0001224	GABPB1	GABPB2
OG0001225	WNK1.1	WNK4
OG0001226	B3GNT3, B3GNT3.3	B3GNT3
OG0001227	GJD2.3	LOC107049826
OG0001228	RAD23B.1, RAD23B.2	RAD23B, RAD23A
OG0001229	NACA_3	NACAD
OG0001229	NACA	NACA
OG0001230	ADCY5	LOC107050028
OG0001231	TNPO1	TNPO1, TNPO2
OG0001232	FIBH	RBM12B
OG0001233	VAPA	VAPA
OG0001234	CPNE3.2, CPNE3.1	CPNE3
OG0001235	ATP6V1E1, ATP6V1E1_1, ATP6V1E1_2	ATP6V1E1
OG0001236	FBLN5, EFEMP2.1, EFEMP2	EFEMP1
OG0001237	GATD3B.1, GATD3B	ES1ML2, ES1ML1
OG0001238	ATP6V1B2.1, ATP6V1B2	LOC107049680
OG0001239	GALNT18, GALNT18.3, GALNT18.4, GALNT18.1, GALNT18.2, GALNT18.5, GALNT18.6	GALNT18
OG0001240	LOC116944890, PAPPA	PAPPA, PAPPA2
OG0001241	PCSK6, PCSK6.1	PCSK5, PCSK6
OG0001242	SLC7A8.2, SLC7A8.1	SLC7A10
OG0001243	PLXNB1.1, PLXNB1, PLXNB3	PLXNB1
OG0001244	ACAD10, ACAD10_1	LOC107057078
OG0001245	MYO1E	MYO1E
OG0001246	TKT	TKT
OG0001247	SHMT1	SHMT1
OG0001248	STOM_1, STOM_4, STOM_3, STOM	STOM
OG0001249	PLPP7	PLPP7
OG0001250	CSNK1D	CSNK1D
OG0001251	SPNS1.1, SPNS1	SPNS3
OG0001252	WNT2B	WNT2
OG0001253	TMCC2	TMCC2
OG0001253	LOC116952224	TMCC3
OG0001254	NUAK1.1	NUAK2, NUAK1
OG0001255	GSK3B	GSK3B
OG0001256	MXRA5, LOC116938045, LOC116954502	MXRA5, IGSF10
OG0001257	TRPC4_1	TRPC5
OG0001257	TRPC4	TRPC4
OG0001258	SLC25A37	SLC25A28, SLC25A37
OG0001259	NT5C1A, NT5C1A_1	NT5C1A, NT5C1B
OG0001260	GPD1L	GPD1L
OG0001260	GPD1	GPD1L2
OG0001261	GPR37	GPR37L1
OG0001262	CNIH1_3, CNIH1_1	CNIH3
OG0001263	SRK2.2, SRK2.1, SRK2	FRK
OG0001264	GABRR2	GABRR1, GABRR2
OG0001265	PPP4R3A.1	PPP4R3A
OG0001265	PPP4R3A	PPP4R3B
OG0001266	RUFY2	RUFY2
OG0001267	PLK3	PLK3, PLK2
OG0001268	FAM168B, FAM168B.1	FAM168B
OG0001269	FBP2	FBP2
OG0001304	FAM155A	FAM155A, FAM155B
OG0001305	Gstt3, GSTT1	GSTT1L
OG0001307	LOC116951983	GRIN3A, GRIN3B
OG0001308	FAM78B	FAM78A, FAM78B
OG0001309	PPA1.1, PPA1	PPA1
OG0001310	WTIP	LIMD1
OG0001310	LIMD1, TRIP6.1	WTIP
OG0001311	SNTB1	SNTB1, SNTB2
OG0001312	MME	MMEL1
OG0001313	GNA13	GNA12, GNA13
OG0001314	KLC1_1, KLC1_2	KLC4
OG0001315	RPS25.2, RPS25.1	RPS25
OG0001317	LOC116941568, LOC116942506	GAREM1, GAREM2
OG0001318	TVP23B	TVP23A
OG0001319	MRPS36	MRPS36
OG0001320	LAMC1_2, LAMC1	LAMC3, LAMC1
OG0001321	GNG7	GNG7, GNG12
OG0001322	UNC119B	UNC119, UNC119B
OG0001323	KCNK16.1	KCNK16
OG0001323	KCNK5, KCNK2	KCNK17, KCNK4
OG0001324	KCNK13	KCNK13, KCNK12
OG0001325	CC2D1A	CC2D1B, LOC101748080
OG0001326	ADSS2	ADSSL1, ADSS
OG0001327	EAF1	EAF2, EAF1
OG0001328	GK	GK
OG0001329	ME1, ME1.1	ME3
OG0001330	KCNB1.3	KCNB2, KCNB1
OG0001331	RPL36A	RPL36A
OG0001332	P2RY4.1	P2RY4, P2RY2
OG0001333	DCLK1	DCLK2, DCLK1
OG0001334	KLB_1, KLB	KL, KLB
OG0001335	IPO7	IPO7
OG0001335	IPO7_1	IPO8
OG0001336	GLB1.1	GLB1L
OG0001336	GLB1	GLB1
OG0001337	YAP1, YAP1.1	WWTR1
OG0001338	TLN2	TLN1
OG0001338	TLN2_1	TLN2
OG0001339	NPBWR1.2, NPBWR1, NPBWR1.1	NPBWR1, NPBWR2
OG0001340	CAP1.1	CAP1
OG0001340	CAP1	CAP2
OG0001341	S100A1	S100Z, S100A1
OG0001342	RDH8	RDH8, LOC100858293, LOC101751681
OG0001344	SLC12A2_1	SLC12A1
OG0001344	SLC12A2	SLC12A2
OG0001345	AP1B1.1	AP1B1
OG0001345	AP1B1	AP2B1
OG0001346	AGPAT3_1	AGPAT4
OG0001346	AGPAT3	AGPAT3
OG0001347	LOC116942405	PROK1, PROK2
OG0001348	GREB1L	GREB1, GREB1L
OG0001349	GNPDA2	GNPDA2
OG0001350	FRMD6	FRMD6
OG0001350	FRMD6_1, LOC116947108	FRMD1
OG0001351	TUT4	ZCCHC6, ZCCHC11
OG0001352	LOC116958063	UGGT2, UGGT1
OG0001353	LOC116954933	ZFR, ZFRL1
OG0001354	PDE8B, PDE8B_1	PDE8A, PDE8B
OG0001355	CREBBP	CREBBP, EP300
OG0001356	LOC116956023	ELFN2, ELFN1
OG0001357	GYS1_1	GYS2
OG0001357	GYS1	LOC107050456
OG0001358	LOC116946991	PLA2G2E, PLA2G10L, PLA2G10
OG0001359	BCL9L, LOC116948104	BCL9, BCL9L
OG0001360	KATNAL1	KATNAL1, KATNA1
OG0001361	WASF2	WASF3L, WASF3
OG0001362	TRIM2	TRIM2, TRIM3
OG0001363	MOGAT2	LOC112533499, MOGAT1, MOGAT2
OG0001365	NKIRAS1.1, NKIRAS1	NKIRAS1
OG0001366	CHST8.3, CHST9, CHST8.1	CHST9, CHST8
OG0001367	RHPN2	RHPN1
OG0001367	RHPN2.1	RHPN2
OG0001368	CLIP3.1	CLIP4
OG0001369	RIMS2.1	RIMS3, RIMS2, RIMS1
OG0001370	SMARCA5, SMARCA5_1	SMARCA5, SMARCA1
OG0001371	ANKRD17	ANKRD17, ANKHD1
OG0001372	LMO3.1	LMO3
OG0001372	LMO3	LMO1
OG0001373	BEST2.1	BEST2
OG0001373	BEST2	BEST1
OG0001374	HEATR5B	HEATR5B, HEATR5A
OG0001375	ADAM9.2, ADAM9.1, ADAM9	ADAM9, ADAM5P, LOC100858347, ADAM15
OG0001376	NBEAL1	NBEAL1, NBEAL2
OG0001377	Mettl2	METTL8
OG0001378	DPP10_2, DPP10_1, DPP10	DPP10, DPP6
OG0001379	KCNMB3	KCNMB2
OG0001380	CAPNS1, CAPNS1.1	CAPNS2
OG0001381	NETO2	NETO1, NETO2
OG0001382	UNC45B	UNC45B
OG0001382	UNC45B_1	UNC45A
OG0001383	LOC116937355	ULK2, ULK1
OG0001384	DOC2B	DOC2B
OG0001385	LOC116950308	MED13L, MED13
OG0001386	TRHR	LOC428144
OG0001387	NKX3-2	NKX3-1
OG0001388	SLC18A2.1, SLC18A2	SLC18A2, SLC18A1
OG0001389	CTPS1	CTPS2, CTPS1
OG0001390	FBXL20_1, FBXL20	FBXL2, FBXL20
OG0001391	ST8SIA5, LOC116937811	ST8SIA5
OG0001392	CDC14A	CDC14B
OG0001393	LOC116940099	MEF2C, MEF2A
OG0001394	GGA1	GGA1, GGA3
OG0001395	PNPLA7	PNPLA6, PNPLA7
OG0001396	DCAF8	DCAF8
OG0001398	LOC116938463	FGF12, FGF14
OG0001399	GPC6.2, GPC6	GPC4, GPC6
OG0001400	TSC22D4	TSC22D3, TSC22D1, LOC107051009
OG0001401	AMIGO2.1, AMIGO1, AMIGO2	LOC107051419, AMIGO2
OG0001402	LIMK1	LIMK2, LIMK1
OG0001403	CRYBB1	CRYBB2
OG0001404	CDK2AP1	CDK2AP1, CDK2AP2
OG0001405	TMEM120B.1	TMEM120A
OG0001405	TMEM120B	TMEM120B
OG0001406	TPST1_1, TPST1	TPST1, TPST2
OG0001407	DERL2	DERL2, DERL3
OG0001408	PHETA1	FAM109A, FAM109B
[truncated: 6,564 more rows]

## Sheet: 2d. Lamprey_v_Mouse
Supplementary Data 2. Orthologous Gene Relationships Across Lamprey, Zebrafish, Chicken, Mouse, Macaque, and Human
[truncated: 9,880 more rows]

[truncated: 2 more sheets: 2e. Lamprey_v_Macaque, 2f. Lamprey_v_Human]
