# Supplementary material for: Molecular characterization of the sea lamprey retina illuminates the evolutionary origin of retinal cell types
Source: Nat Commun. 2024 Dec 30;15:10761. doi: 10.1038/s41467-024-55019-x (PMC11685597; doi:10.1038/s41467-024-55019-x)
Supplement: Supplementary file 7 — Source Data [file 41467_2024_55019_MOESM7_ESM.zip]

Archive with 31 entries (30 files):
- Source Data/
- Source Data/Source Data Fig. S9.xlsx
- __MACOSX/Source Data/._Source Data Fig. S9.xlsx
- Source Data/Source Data Fig. 5.xlsx
- __MACOSX/Source Data/._Source Data Fig. 5.xlsx
- Source Data/Source Data Fig. S5.xlsx
- __MACOSX/Source Data/._Source Data Fig. S5.xlsx
- Source Data/Source Data Fig. S4.xlsx
- __MACOSX/Source Data/._Source Data Fig. S4.xlsx
- Source Data/.DS_Store
- __MACOSX/Source Data/._.DS_Store
- Source Data/Source Data Fig. 4.xlsx
- __MACOSX/Source Data/._Source Data Fig. 4.xlsx
- Source Data/Source Data Fig. S8.xlsx
- __MACOSX/Source Data/._Source Data Fig. S8.xlsx
- Source Data/Source Data Fig. 3.xlsx
- __MACOSX/Source Data/._Source Data Fig. 3.xlsx
- Source Data/Source Data Fig. S2.xlsx
- __MACOSX/Source Data/._Source Data Fig. S2.xlsx
- Source Data/Source Data Fig. 2.xlsx
- __MACOSX/Source Data/._Source Data Fig. 2.xlsx
- Source Data/Source Data Fig. S1.xlsx
- __MACOSX/Source Data/._Source Data Fig. S1.xlsx
- Source Data/Source Data Fig. S7.xlsx
- __MACOSX/Source Data/._Source Data Fig. S7.xlsx
- Source Data/Source Data Fig. 7.xlsx
- __MACOSX/Source Data/._Source Data Fig. 7.xlsx
- Source Data/Source Data Fig. 6.xlsx
- __MACOSX/Source Data/._Source Data Fig. 6.xlsx
- Source Data/Source Data Fig. S6.xlsx
- __MACOSX/Source Data/._Source Data Fig. S6.xlsx
