# Supplementary material for: Molecular characterization of the sea lamprey retina illuminates the evolutionary origin of retinal cell types
Source: Nat Commun. 2024 Dec 30;15:10761. doi: 10.1038/s41467-024-55019-x (PMC11685597; doi:10.1038/s41467-024-55019-x)
Supplement: Supplementary file 7 — Source Data [file 41467_2024_55019_MOESM7_ESM.zip › Source Data/Source Data Fig. S9.xlsx]

## Sheet: Fig. S9a
	species	Id	Gene	Ave. Exp.	Perc. Exp.
1	lamprey	RGC12	ADRA1A.1:Adra1b	-0.123406	0
2	lamprey	RGC12	CA2:Car2	-0.148884	37
3	lamprey	RGC12	CARTPT:Cartpt	-0.0845815	6
4	lamprey	RGC12	CNR1:Cnr1	0.865296	98.5
5	lamprey	RGC12	CRHR2.1:Crhr1	-0.323971	5.5
6	lamprey	RGC12	FOXP1:Foxp1	-0.21467	5
7	lamprey	RGC12	KCNIP4:Kcnip4	1.3918	100
8	lamprey	RGC12	LYPD1:Lypd1	-0.122972	1.5
9	lamprey	RGC12	MAN1A1.1:Man1a2	-0.17138	50
10	lamprey	RGC12	NELL1:Nell1	-0.252031	2
11	lamprey	RGC12	NFIA:Nfia	0.567102	90.5
12	lamprey	RGC12	OPN4l.1:Opn4	-0.232142	24
13	lamprey	RGC12	PRDM8:Prdm8	-0.198156	38.5
14	lamprey	RGC12	PTPRK:Ptprt	-0.0280612	18
15	lamprey	RGC12	SIX6:Six3	1.00055	82.5
16	lamprey	RGC12	SPTSSB:Sptssb	-0.212251	2.5
17	lamprey	RGC12	TAGLN3:Tagln3	0.513828	78
18	lamprey	RGC12	TP53I11:Trp53i11	-0.2215	86
19	lamprey	RGC13	ADRA1A.1:Adra1b	-0.123406	0
20	lamprey	RGC13	CA2:Car2	-0.12884	41.5
21	lamprey	RGC13	CARTPT:Cartpt	-0.0794026	5
22	lamprey	RGC13	CNR1:Cnr1	0.225177	99
23	lamprey	RGC13	CRHR2.1:Crhr1	-0.332089	2.5
24	lamprey	RGC13	FOXP1:Foxp1	0.167984	45.5
25	lamprey	RGC13	KCNIP4:Kcnip4	-0.685625	23.5
26	lamprey	RGC13	LYPD1:Lypd1	-0.191628	0
27	lamprey	RGC13	MAN1A1.1:Man1a2	0.000775602	52.5
28	lamprey	RGC13	NELL1:Nell1	-0.241116	1
29	lamprey	RGC13	NFIA:Nfia	-0.43281	47
30	lamprey	RGC13	OPN4l.1:Opn4	1.5	97.5
31	lamprey	RGC13	PRDM8:Prdm8	-0.433618	1.5
32	lamprey	RGC13	PTPRK:Ptprt	-0.17724	13
33	lamprey	RGC13	SIX6:Six3	-0.51633	35.5
34	lamprey	RGC13	SPTSSB:Sptssb	-0.19052	4
35	lamprey	RGC13	TAGLN3:Tagln3	-0.310542	46
36	lamprey	RGC13	TP53I11:Trp53i11	-0.142983	85
37	lamprey	RGC15	ADRA1A.1:Adra1b	-0.0970467	0.5
38	lamprey	RGC15	CA2:Car2	-0.172269	34.5
39	lamprey	RGC15	CARTPT:Cartpt	-0.100118	5
40	lamprey	RGC15	CNR1:Cnr1	1.5	100
41	lamprey	RGC15	CRHR2.1:Crhr1	0.670063	87.5
42	lamprey	RGC15	FOXP1:Foxp1	-0.144181	7
43	lamprey	RGC15	KCNIP4:Kcnip4	0.337121	99
44	lamprey	RGC15	LYPD1:Lypd1	-0.103357	4.5
45	lamprey	RGC15	MAN1A1.1:Man1a2	0.128021	64.5
46	lamprey	RGC15	NELL1:Nell1	-0.25567	0.5
47	lamprey	RGC15	NFIA:Nfia	-0.380763	66
48	lamprey	RGC15	OPN4l.1:Opn4	-0.198601	37.5
49	lamprey	RGC15	PRDM8:Prdm8	0.704707	80
50	lamprey	RGC15	PTPRK:Ptprt	-0.0614595	18.5
51	lamprey	RGC15	SIX6:Six3	0.667536	88
52	lamprey	RGC15	SPTSSB:Sptssb	-0.208629	3.5
53	lamprey	RGC15	TAGLN3:Tagln3	-0.250938	43
54	lamprey	RGC15	TP53I11:Trp53i11	0.49881	91.5
55	lamprey	RGC18	ADRA1A.1:Adra1b	-0.123406	0
56	lamprey	RGC18	CA2:Car2	1.5	72.5
57	lamprey	RGC18	CARTPT:Cartpt	-0.151907	2.5
58	lamprey	RGC18	CNR1:Cnr1	0.212838	95.5
59	lamprey	RGC18	CRHR2.1:Crhr1	-0.262633	18
60	lamprey	RGC18	FOXP1:Foxp1	-0.218698	3.5
61	lamprey	RGC18	KCNIP4:Kcnip4	0.0890088	90
62	lamprey	RGC18	LYPD1:Lypd1	0.387039	20.5
63	lamprey	RGC18	MAN1A1.1:Man1a2	-0.0703322	59.5
64	lamprey	RGC18	NELL1:Nell1	-0.228987	7.5
65	lamprey	RGC18	NFIA:Nfia	-0.410396	60
66	lamprey	RGC18	OPN4l.1:Opn4	-0.33458	8
67	lamprey	RGC18	PRDM8:Prdm8	-0.349413	18
68	lamprey	RGC18	PTPRK:Ptprt	0.0231495	20
69	lamprey	RGC18	SIX6:Six3	-0.0702796	70.5
70	lamprey	RGC18	SPTSSB:Sptssb	-0.197764	4
71	lamprey	RGC18	TAGLN3:Tagln3	-0.223429	56
72	lamprey	RGC18	TP53I11:Trp53i11	-0.641396	55.5
73	lamprey	RGC19	ADRA1A.1:Adra1b	-0.123406	0
74	lamprey	RGC19	CA2:Car2	-0.148884	39.5
75	lamprey	RGC19	CARTPT:Cartpt	1.1687	51.5
76	lamprey	RGC19	CNR1:Cnr1	-0.487853	52
77	lamprey	RGC19	CRHR2.1:Crhr1	-0.331187	3
78	lamprey	RGC19	FOXP1:Foxp1	-0.200572	10.5
79	lamprey	RGC19	KCNIP4:Kcnip4	-0.598499	45
80	lamprey	RGC19	LYPD1:Lypd1	-0.191628	0
81	lamprey	RGC19	MAN1A1.1:Man1a2	-0.160153	48
82	lamprey	RGC19	NELL1:Nell1	-0.252031	2
83	lamprey	RGC19	NFIA:Nfia	-0.43281	54
84	lamprey	RGC19	OPN4l.1:Opn4	-0.184096	38
85	lamprey	RGC19	PRDM8:Prdm8	-0.442974	2.5
86	lamprey	RGC19	PTPRK:Ptprt	-0.219545	7.5
87	lamprey	RGC19	SIX6:Six3	-0.389542	58
88	lamprey	RGC19	SPTSSB:Sptssb	-0.219495	4
89	lamprey	RGC19	TAGLN3:Tagln3	-0.259191	54.5
90	lamprey	RGC19	TP53I11:Trp53i11	-0.550362	70.5
91	lamprey	RGC20	ADRA1A.1:Adra1b	-0.123406	0
92	lamprey	RGC20	CA2:Car2	-0.148884	38
93	lamprey	RGC20	CARTPT:Cartpt	0.195077	14
94	lamprey	RGC20	CNR1:Cnr1	-0.509166	24
95	lamprey	RGC20	CRHR2.1:Crhr1	-0.328481	3
96	lamprey	RGC20	FOXP1:Foxp1	-0.174391	9
97	lamprey	RGC20	KCNIP4:Kcnip4	1.17775	99
98	lamprey	RGC20	LYPD1:Lypd1	-0.18182	0.5
99	lamprey	RGC20	MAN1A1.1:Man1a2	-0.272428	44.5
100	lamprey	RGC20	NELL1:Nell1	-0.24718	4
101	lamprey	RGC20	NFIA:Nfia	1.08206	100
102	lamprey	RGC20	OPN4l.1:Opn4	-0.321888	5
103	lamprey	RGC20	PRDM8:Prdm8	-0.411787	4.5
104	lamprey	RGC20	PTPRK:Ptprt	-0.0636861	11.5
105	lamprey	RGC20	SIX6:Six3	1.5	97
106	lamprey	RGC20	SPTSSB:Sptssb	-0.154301	6.5
107	lamprey	RGC20	TAGLN3:Tagln3	0.139698	84
108	lamprey	RGC20	TP53I11:Trp53i11	-0.186224	87.5
109	lamprey	RGC21	ADRA1A.1:Adra1b	0.00905393	2.01005
110	lamprey	RGC21	CA2:Car2	-0.0875762	41.206
111	lamprey	RGC21	CARTPT:Cartpt	-0.141367	3.01508
112	lamprey	RGC21	CNR1:Cnr1	-0.345463	66.8342
113	lamprey	RGC21	CRHR2.1:Crhr1	-0.313935	8.54271
114	lamprey	RGC21	FOXP1:Foxp1	-0.232674	5.02513
115	lamprey	RGC21	KCNIP4:Kcnip4	0.00329032	97.9899
116	lamprey	RGC21	LYPD1:Lypd1	-0.162056	1.50754
117	lamprey	RGC21	MAN1A1.1:Man1a2	-0.303591	45.2261
118	lamprey	RGC21	NELL1:Nell1	-0.255664	0.502513
119	lamprey	RGC21	NFIA:Nfia	1.5	100
120	lamprey	RGC21	OPN4l.1:Opn4	-0.288944	20.1005
121	lamprey	RGC21	PRDM8:Prdm8	-0.356739	20.1005
122	lamprey	RGC21	PTPRK:Ptprt	-0.129823	14.5729
123	lamprey	RGC21	SIX6:Six3	-0.142452	55.7789
124	lamprey	RGC21	SPTSSB:Sptssb	-0.186588	4.52261
125	lamprey	RGC21	TAGLN3:Tagln3	-0.144024	71.3568
126	lamprey	RGC21	TP53I11:Trp53i11	-0.0900719	88.4422
127	lamprey	RGC22	ADRA1A.1:Adra1b	-0.123406	0
128	lamprey	RGC22	CA2:Car2	-0.124771	38.5475
129	lamprey	RGC22	CARTPT:Cartpt	-0.154655	2.23464
130	lamprey	RGC22	CNR1:Cnr1	-0.323955	48.0447
131	lamprey	RGC22	CRHR2.1:Crhr1	-0.286206	15.6425
132	lamprey	RGC22	FOXP1:Foxp1	-0.198457	8.93855
133	lamprey	RGC22	KCNIP4:Kcnip4	-0.220524	93.2961
134	lamprey	RGC22	LYPD1:Lypd1	-0.0162908	6.70391
135	lamprey	RGC22	MAN1A1.1:Man1a2	-0.0841941	55.3073
136	lamprey	RGC22	NELL1:Nell1	-0.246042	1.11732
137	lamprey	RGC22	NFIA:Nfia	0.681547	89.9441
138	lamprey	RGC22	OPN4l.1:Opn4	-0.310382	15.0838
139	lamprey	RGC22	PRDM8:Prdm8	1.5	96.648
140	lamprey	RGC22	PTPRK:Ptprt	-0.207118	7.26257
141	lamprey	RGC22	SIX6:Six3	-0.394927	32.9609
142	lamprey	RGC22	SPTSSB:Sptssb	-0.216096	3.91061
143	lamprey	RGC22	TAGLN3:Tagln3	-0.177979	58.1006
144	lamprey	RGC22	TP53I11:Trp53i11	0.0776929	87.7095
145	lamprey	RGC24	ADRA1A.1:Adra1b	1.5	25.2874
146	lamprey	RGC24	CA2:Car2	-0.0864474	39.6552
147	lamprey	RGC24	CARTPT:Cartpt	-0.0885103	4.5977
148	lamprey	RGC24	CNR1:Cnr1	0.241435	95.4023
149	lamprey	RGC24	CRHR2.1:Crhr1	-0.210108	18.3908
150	lamprey	RGC24	FOXP1:Foxp1	-0.159737	9.1954
151	lamprey	RGC24	KCNIP4:Kcnip4	-0.521561	72.9885
152	lamprey	RGC24	LYPD1:Lypd1	-0.0563462	6.32184
153	lamprey	RGC24	MAN1A1.1:Man1a2	-0.123631	50
154	lamprey	RGC24	NELL1:Nell1	-0.000368106	35.0575
155	lamprey	RGC24	NFIA:Nfia	-0.378868	48.8506
156	lamprey	RGC24	OPN4l.1:Opn4	-0.300882	6.89655
157	lamprey	RGC24	PRDM8:Prdm8	0.997452	93.1034
158	lamprey	RGC24	PTPRK:Ptprt	-0.049431	10.9195
159	lamprey	RGC24	SIX6:Six3	0.0363693	81.6092
160	lamprey	RGC24	SPTSSB:Sptssb	-0.152719	6.89655
161	lamprey	RGC24	TAGLN3:Tagln3	-0.166344	64.3678
162	lamprey	RGC24	TP53I11:Trp53i11	0.704435	95.4023
163	lamprey	RGC26	ADRA1A.1:Adra1b	-0.123406	0
164	lamprey	RGC26	CA2:Car2	-0.115516	42.6901
165	lamprey	RGC26	CARTPT:Cartpt	-0.0930009	4.09357
166	lamprey	RGC26	CNR1:Cnr1	-0.419335	44.4444
167	lamprey	RGC26	CRHR2.1:Crhr1	-0.316554	5.84795
168	lamprey	RGC26	FOXP1:Foxp1	1.5	96.4912
169	lamprey	RGC26	KCNIP4:Kcnip4	0.618837	100
170	lamprey	RGC26	LYPD1:Lypd1	-0.1228	3.50877
171	lamprey	RGC26	MAN1A1.1:Man1a2	-0.194798	50.8772
172	lamprey	RGC26	NELL1:Nell1	-0.237023	6.43275
173	lamprey	RGC26	NFIA:Nfia	-0.419038	36.8421
174	lamprey	RGC26	OPN4l.1:Opn4	-0.337114	5.26316
175	lamprey	RGC26	PRDM8:Prdm8	-0.390585	4.67836
176	lamprey	RGC26	PTPRK:Ptprt	-0.0691418	23.3918
177	lamprey	RGC26	SIX6:Six3	-0.546042	26.9006
178	lamprey	RGC26	SPTSSB:Sptssb	-0.214581	3.50877
179	lamprey	RGC26	TAGLN3:Tagln3	-0.266715	55.5556
180	lamprey	RGC26	TP53I11:Trp53i11	0.663131	94.7368
181	lamprey	RGC28	ADRA1A.1:Adra1b	0.00517704	2.43902
182	lamprey	RGC28	CA2:Car2	-0.157602	34.7561
183	lamprey	RGC28	CARTPT:Cartpt	-0.057803	5.4878
184	lamprey	RGC28	CNR1:Cnr1	-0.182294	81.7073
185	lamprey	RGC28	CRHR2.1:Crhr1	0.29922	71.3415
186	lamprey	RGC28	FOXP1:Foxp1	-0.20293	6.09756
187	lamprey	RGC28	KCNIP4:Kcnip4	-0.633865	38.4146
188	lamprey	RGC28	LYPD1:Lypd1	-0.155745	1.82927
189	lamprey	RGC28	MAN1A1.1:Man1a2	-0.0225923	58.5366
190	lamprey	RGC28	NELL1:Nell1	-0.252446	1.82927
191	lamprey	RGC28	NFIA:Nfia	0.152606	85.3659
192	lamprey	RGC28	OPN4l.1:Opn4	-0.33542	8.53659
193	lamprey	RGC28	PRDM8:Prdm8	0.108313	49.3902
194	lamprey	RGC28	PTPRK:Ptprt	-0.193967	5.4878
195	lamprey	RGC28	SIX6:Six3	0.579198	93.2927
196	lamprey	RGC28	SPTSSB:Sptssb	-0.244054	0.609756
197	lamprey	RGC28	TAGLN3:Tagln3	-0.136471	59.7561
198	lamprey	RGC28	TP53I11:Trp53i11	0.886067	95.122
199	lamprey	RGC30	ADRA1A.1:Adra1b	-0.123406	0
200	lamprey	RGC30	CA2:Car2	-0.139548	38.3562
201	lamprey	RGC30	CARTPT:Cartpt	-0.135235	3.42466
202	lamprey	RGC30	CNR1:Cnr1	0.220347	97.9452
203	lamprey	RGC30	CRHR2.1:Crhr1	-0.129009	47.9452
204	lamprey	RGC30	FOXP1:Foxp1	-0.130056	4.79452
205	lamprey	RGC30	KCNIP4:Kcnip4	0.254201	99.3151
206	lamprey	RGC30	LYPD1:Lypd1	0.0502112	7.53425
207	lamprey	RGC30	MAN1A1.1:Man1a2	0.371541	71.9178
208	lamprey	RGC30	NELL1:Nell1	1.5	97.9452
209	lamprey	RGC30	NFIA:Nfia	-0.401913	54.7945
210	lamprey	RGC30	OPN4l.1:Opn4	-0.326061	6.16438
211	lamprey	RGC30	PRDM8:Prdm8	-0.354646	17.1233
212	lamprey	RGC30	PTPRK:Ptprt	-0.158147	9.58904
213	lamprey	RGC30	SIX6:Six3	-0.1865	66.4384
214	lamprey	RGC30	SPTSSB:Sptssb	-0.14924	10.274
215	lamprey	RGC30	TAGLN3:Tagln3	-0.0254099	78.7671
216	lamprey	RGC30	TP53I11:Trp53i11	-0.0676768	91.7808
217	lamprey	RGC31	ADRA1A.1:Adra1b	-0.0511883	1.36986
218	lamprey	RGC31	CA2:Car2	-0.10065	38.3562
219	lamprey	RGC31	CARTPT:Cartpt	-0.121046	4.10959
220	lamprey	RGC31	CNR1:Cnr1	-0.418359	49.3151
221	lamprey	RGC31	CRHR2.1:Crhr1	1.5	99.3151
222	lamprey	RGC31	FOXP1:Foxp1	-0.152127	10.274
223	lamprey	RGC31	KCNIP4:Kcnip4	-0.602115	57.5342
224	lamprey	RGC31	LYPD1:Lypd1	-0.164757	1.36986
225	lamprey	RGC31	MAN1A1.1:Man1a2	0.0946973	63.0137
226	lamprey	RGC31	NELL1:Nell1	-0.220331	10.274
227	lamprey	RGC31	NFIA:Nfia	-0.205455	96.5753
228	lamprey	RGC31	OPN4l.1:Opn4	-0.313643	11.6438
229	lamprey	RGC31	PRDM8:Prdm8	-0.0406404	39.726
230	lamprey	RGC31	PTPRK:Ptprt	-0.127646	7.53425
231	lamprey	RGC31	SIX6:Six3	-0.119539	73.2877
232	lamprey	RGC31	SPTSSB:Sptssb	-0.124432	6.84932
233	lamprey	RGC31	TAGLN3:Tagln3	-0.128414	72.6027
234	lamprey	RGC31	TP53I11:Trp53i11	-0.206411	85.6164
235	lamprey	RGC34	ADRA1A.1:Adra1b	-0.0837678	0.75188
236	lamprey	RGC34	CA2:Car2	-0.0663964	48.8722
237	lamprey	RGC34	CARTPT:Cartpt	0.0324684	4.51128
238	lamprey	RGC34	CNR1:Cnr1	-0.37448	57.1429
239	lamprey	RGC34	CRHR2.1:Crhr1	0.246666	52.6316
240	lamprey	RGC34	FOXP1:Foxp1	0.763649	28.5714
241	lamprey	RGC34	KCNIP4:Kcnip4	0.0151447	93.985
242	lamprey	RGC34	LYPD1:Lypd1	-0.16213	1.50376
243	lamprey	RGC34	MAN1A1.1:Man1a2	0.76256	81.9549
244	lamprey	RGC34	NELL1:Nell1	1.5	92.4812
245	lamprey	RGC34	NFIA:Nfia	-0.324902	89.4737
246	lamprey	RGC34	OPN4l.1:Opn4	-0.221393	12.0301
247	lamprey	RGC34	PRDM8:Prdm8	-0.134211	14.2857
248	lamprey	RGC34	PTPRK:Ptprt	1.06404	45.8647
249	lamprey	RGC34	SIX6:Six3	0.164782	84.9624
250	lamprey	RGC34	SPTSSB:Sptssb	0.0946595	25.5639
251	lamprey	RGC34	TAGLN3:Tagln3	1.5	96.9925
252	lamprey	RGC34	TP53I11:Trp53i11	0.429841	86.4662
253	lamprey	RGC37	ADRA1A.1:Adra1b	0.335021	5.43478
254	lamprey	RGC37	CA2:Car2	-0.0720479	43.4783
255	lamprey	RGC37	CARTPT:Cartpt	-0.166542	1.08696
256	lamprey	RGC37	CNR1:Cnr1	-0.470491	53.2609
257	lamprey	RGC37	CRHR2.1:Crhr1	-0.313068	8.69565
258	lamprey	RGC37	FOXP1:Foxp1	-0.213181	7.6087
259	lamprey	RGC37	KCNIP4:Kcnip4	-0.353641	89.1304
260	lamprey	RGC37	LYPD1:Lypd1	1.5	39.1304
261	lamprey	RGC37	MAN1A1.1:Man1a2	0.0873416	60.8696
262	lamprey	RGC37	NELL1:Nell1	-0.254246	1.08696
263	lamprey	RGC37	NFIA:Nfia	-0.439219	38.0435
264	lamprey	RGC37	OPN4l.1:Opn4	-0.343014	4.34783
265	lamprey	RGC37	PRDM8:Prdm8	-0.393142	3.26087
266	lamprey	RGC37	PTPRK:Ptprt	-0.194085	11.9565
267	lamprey	RGC37	SIX6:Six3	-0.0340165	55.4348
268	lamprey	RGC37	SPTSSB:Sptssb	-0.0831217	14.1304
269	lamprey	RGC37	TAGLN3:Tagln3	0.692122	72.8261
270	lamprey	RGC37	TP53I11:Trp53i11	-0.356666	73.913
271	lamprey	RGC3	ADRA1A.1:Adra1b	-0.123406	0
272	lamprey	RGC3	CA2:Car2	-0.115477	44
273	lamprey	RGC3	CARTPT:Cartpt	-0.0845815	7.5
274	lamprey	RGC3	CNR1:Cnr1	-0.516644	19
275	lamprey	RGC3	CRHR2.1:Crhr1	0.0927657	73
276	lamprey	RGC3	FOXP1:Foxp1	-0.146195	9
277	lamprey	RGC3	KCNIP4:Kcnip4	-0.465354	80.5
278	lamprey	RGC3	LYPD1:Lypd1	-0.103357	3
279	lamprey	RGC3	MAN1A1.1:Man1a2	-0.249973	54
280	lamprey	RGC3	NELL1:Nell1	-0.236264	6.5
281	lamprey	RGC3	NFIA:Nfia	-0.413435	53.5
282	lamprey	RGC3	OPN4l.1:Opn4	-0.344552	3.5
283	lamprey	RGC3	PRDM8:Prdm8	0.395956	80.5
284	lamprey	RGC3	PTPRK:Ptprt	-0.18392	8
285	lamprey	RGC3	SIX6:Six3	-0.618677	16
286	lamprey	RGC3	SPTSSB:Sptssb	1.5	89
287	lamprey	RGC3	TAGLN3:Tagln3	-0.296787	46
288	lamprey	RGC3	TP53I11:Trp53i11	-0.747224	40
289	lamprey	RGC5	ADRA1A.1:Adra1b	-0.123406	0
290	lamprey	RGC5	CA2:Car2	-0.122158	41
291	lamprey	RGC5	CARTPT:Cartpt	-0.146728	3
292	lamprey	RGC5	CNR1:Cnr1	-0.466915	44
293	lamprey	RGC5	CRHR2.1:Crhr1	-0.332991	2
294	lamprey	RGC5	FOXP1:Foxp1	-0.19453	5
295	lamprey	RGC5	KCNIP4:Kcnip4	-0.67023	19
296	lamprey	RGC5	LYPD1:Lypd1	-0.191628	0
297	lamprey	RGC5	MAN1A1.1:Man1a2	0.723081	80
298	lamprey	RGC5	NELL1:Nell1	-0.252031	2
299	lamprey	RGC5	NFIA:Nfia	-0.409826	63.5
300	lamprey	RGC5	OPN4l.1:Opn4	1.5	100
301	lamprey	RGC5	PRDM8:Prdm8	-0.436736	2
302	lamprey	RGC5	PTPRK:Ptprt	-0.130483	9
303	lamprey	RGC5	SIX6:Six3	-0.615622	16.5
304	lamprey	RGC5	SPTSSB:Sptssb	-0.219495	4
305	lamprey	RGC5	TAGLN3:Tagln3	-0.327048	40
306	lamprey	RGC5	TP53I11:Trp53i11	0.488568	93.5
307	lamprey	RGC6	ADRA1A.1:Adra1b	-0.123406	0
308	lamprey	RGC6	CA2:Car2	-0.108795	44
309	lamprey	RGC6	CARTPT:Cartpt	0.00863789	4.5
310	lamprey	RGC6	CNR1:Cnr1	0.0187833	97
311	lamprey	RGC6	CRHR2.1:Crhr1	-0.315852	7.5
312	lamprey	RGC6	FOXP1:Foxp1	-0.162307	3.5
313	lamprey	RGC6	KCNIP4:Kcnip4	0.46912	99.5
314	lamprey	RGC6	LYPD1:Lypd1	0.485118	17.5
315	lamprey	RGC6	MAN1A1.1:Man1a2	-0.145182	51.5
316	lamprey	RGC6	NELL1:Nell1	-0.243541	4.5
317	lamprey	RGC6	NFIA:Nfia	-0.344672	61.5
318	lamprey	RGC6	OPN4l.1:Opn4	-0.264777	26
319	lamprey	RGC6	PRDM8:Prdm8	-0.131104	47.5
320	lamprey	RGC6	PTPRK:Ptprt	1.00729	57
321	lamprey	RGC6	SIX6:Six3	-0.461337	40
322	lamprey	RGC6	SPTSSB:Sptssb	-0.168788	6
323	lamprey	RGC6	TAGLN3:Tagln3	-0.00243499	69
324	lamprey	RGC6	TP53I11:Trp53i11	-0.305707	79
325	mouse	30_Novel(Mm)	ADRA1A.1:Adra1b	0.145189	14.8936
326	mouse	30_Novel(Mm)	CA2:Car2	1.0477	86.1702
327	mouse	30_Novel(Mm)	CARTPT:Cartpt	-0.296941	82.9787
328	mouse	30_Novel(Mm)	CNR1:Cnr1	-0.216319	3.19149
329	mouse	30_Novel(Mm)	CRHR2.1:Crhr1	-0.0987807	26.5957
330	mouse	30_Novel(Mm)	FOXP1:Foxp1	-0.247918	34.0426
331	mouse	30_Novel(Mm)	KCNIP4:Kcnip4	1.23625	100
332	mouse	30_Novel(Mm)	LYPD1:Lypd1	-0.340845	1.06383
333	mouse	30_Novel(Mm)	MAN1A1.1:Man1a2	-0.447012	34.0426
334	mouse	30_Novel(Mm)	NELL1:Nell1	-0.587541	5.31915
335	mouse	30_Novel(Mm)	NFIA:Nfia	-0.0707538	6.38298
336	mouse	30_Novel(Mm)	OPN4l.1:Opn4	-0.200244	1.06383
337	mouse	30_Novel(Mm)	PRDM8:Prdm8	-0.318157	2.12766
338	mouse	30_Novel(Mm)	PTPRK:Ptprt	-0.228674	1.06383
339	mouse	30_Novel(Mm)	SIX6:Six3	0.463602	92.5532
340	mouse	30_Novel(Mm)	SPTSSB:Sptssb	-0.303908	28.7234
341	mouse	30_Novel(Mm)	TAGLN3:Tagln3	-0.245631	100
342	mouse	30_Novel(Mm)	TP53I11:Trp53i11	-0.278715	11.7021
343	mouse	40_M1dup(Mm)	ADRA1A.1:Adra1b	-0.273596	0
344	mouse	40_M1dup(Mm)	CA2:Car2	0.0921549	16.3265
345	mouse	40_M1dup(Mm)	CARTPT:Cartpt	-0.20505	77.551
346	mouse	40_M1dup(Mm)	CNR1:Cnr1	0.0279468	28.5714
347	mouse	40_M1dup(Mm)	CRHR2.1:Crhr1	-0.213045	16.3265
348	mouse	40_M1dup(Mm)	FOXP1:Foxp1	-0.223202	28.5714
349	mouse	40_M1dup(Mm)	KCNIP4:Kcnip4	-0.566201	79.5918
350	mouse	40_M1dup(Mm)	LYPD1:Lypd1	-0.142553	14.2857
351	mouse	40_M1dup(Mm)	MAN1A1.1:Man1a2	1.25659	81.6327
352	mouse	40_M1dup(Mm)	NELL1:Nell1	0.107956	38.7755
353	mouse	40_M1dup(Mm)	NFIA:Nfia	-0.0788827	6.12245
354	mouse	40_M1dup(Mm)	OPN4l.1:Opn4	1.5	100
355	mouse	40_M1dup(Mm)	PRDM8:Prdm8	-0.0949192	14.2857
356	mouse	40_M1dup(Mm)	PTPRK:Ptprt	0.46422	26.5306
357	mouse	40_M1dup(Mm)	SIX6:Six3	-0.274846	57.1429
358	mouse	40_M1dup(Mm)	SPTSSB:Sptssb	-0.381374	16.3265
359	mouse	40_M1dup(Mm)	TAGLN3:Tagln3	-0.0959242	100
360	mouse	40_M1dup(Mm)	TP53I11:Trp53i11	-0.0670094	28.5714
361	mouse	37_Novel(Mm)	ADRA1A.1:Adra1b	0.901502	29.8507
362	mouse	37_Novel(Mm)	CA2:Car2	0.0815423	56.7164
363	mouse	37_Novel(Mm)	CARTPT:Cartpt	-0.266711	56.7164
364	mouse	37_Novel(Mm)	CNR1:Cnr1	1.5	100
365	mouse	37_Novel(Mm)	CRHR2.1:Crhr1	0.882208	64.1791
366	mouse	37_Novel(Mm)	FOXP1:Foxp1	0.00149104	46.2687
367	mouse	37_Novel(Mm)	KCNIP4:Kcnip4	-0.912039	50.7463
368	mouse	37_Novel(Mm)	LYPD1:Lypd1	-0.299315	2.98507
369	mouse	37_Novel(Mm)	MAN1A1.1:Man1a2	0.631908	82.0896
370	mouse	37_Novel(Mm)	NELL1:Nell1	-0.229867	35.8209
371	mouse	37_Novel(Mm)	NFIA:Nfia	0.708036	23.8806
372	mouse	37_Novel(Mm)	OPN4l.1:Opn4	-0.183357	7.46269
373	mouse	37_Novel(Mm)	PRDM8:Prdm8	-0.298318	4.47761
374	mouse	37_Novel(Mm)	PTPRK:Ptprt	-0.0968354	7.46269
375	mouse	37_Novel(Mm)	SIX6:Six3	0.581923	98.5075
376	mouse	37_Novel(Mm)	SPTSSB:Sptssb	-0.33231	26.8657
377	mouse	37_Novel(Mm)	TAGLN3:Tagln3	0.249235	98.5075
378	mouse	37_Novel(Mm)	TP53I11:Trp53i11	-0.0368695	28.3582
379	mouse	28_FmidiOFF(Mm)	ADRA1A.1:Adra1b	-0.0876157	7.08661
380	mouse	28_FmidiOFF(Mm)	CA2:Car2	1.5	96.063
381	mouse	28_FmidiOFF(Mm)	CARTPT:Cartpt	-0.26347	85.8268
382	mouse	28_FmidiOFF(Mm)	CNR1:Cnr1	-0.0693434	23.622
383	mouse	28_FmidiOFF(Mm)	CRHR2.1:Crhr1	-0.304175	12.5984
384	mouse	28_FmidiOFF(Mm)	FOXP1:Foxp1	1.5	98.4252
385	mouse	28_FmidiOFF(Mm)	KCNIP4:Kcnip4	0.958787	100
386	mouse	28_FmidiOFF(Mm)	LYPD1:Lypd1	-0.216549	5.51181
387	mouse	28_FmidiOFF(Mm)	MAN1A1.1:Man1a2	-0.460722	36.2205
388	mouse	28_FmidiOFF(Mm)	NELL1:Nell1	0.297697	67.7165
389	mouse	28_FmidiOFF(Mm)	NFIA:Nfia	-0.147071	2.3622
390	mouse	28_FmidiOFF(Mm)	OPN4l.1:Opn4	-0.20252	0
391	mouse	28_FmidiOFF(Mm)	PRDM8:Prdm8	-0.336118	0
392	mouse	28_FmidiOFF(Mm)	PTPRK:Ptprt	-0.250592	0
393	mouse	28_FmidiOFF(Mm)	SIX6:Six3	-0.712982	36.2205
394	mouse	28_FmidiOFF(Mm)	SPTSSB:Sptssb	-0.382277	14.9606
395	mouse	28_FmidiOFF(Mm)	TAGLN3:Tagln3	-0.476667	99.2126
396	mouse	28_FmidiOFF(Mm)	TP53I11:Trp53i11	-0.244498	11.0236
397	mouse	17_Tbr1_S1(Mm)	ADRA1A.1:Adra1b	-0.247352	1
398	mouse	17_Tbr1_S1(Mm)	CA2:Car2	-0.371	11.5
399	mouse	17_Tbr1_S1(Mm)	CARTPT:Cartpt	0.568151	100
400	mouse	17_Tbr1_S1(Mm)	CNR1:Cnr1	-0.178173	10
401	mouse	17_Tbr1_S1(Mm)	CRHR2.1:Crhr1	-0.355146	9.5
402	mouse	17_Tbr1_S1(Mm)	FOXP1:Foxp1	-0.317952	23.5
403	mouse	17_Tbr1_S1(Mm)	KCNIP4:Kcnip4	-0.751704	82.5
404	mouse	17_Tbr1_S1(Mm)	LYPD1:Lypd1	-0.315991	2
405	mouse	17_Tbr1_S1(Mm)	MAN1A1.1:Man1a2	-0.0535071	60
406	mouse	17_Tbr1_S1(Mm)	NELL1:Nell1	0.154191	65.5
407	mouse	17_Tbr1_S1(Mm)	NFIA:Nfia	-0.0983038	5.5
408	mouse	17_Tbr1_S1(Mm)	OPN4l.1:Opn4	-0.198241	2
409	mouse	17_Tbr1_S1(Mm)	PRDM8:Prdm8	-0.319234	1.5
410	mouse	17_Tbr1_S1(Mm)	PTPRK:Ptprt	-0.250592	0
411	mouse	17_Tbr1_S1(Mm)	SIX6:Six3	-0.385775	82.5
412	mouse	17_Tbr1_S1(Mm)	SPTSSB:Sptssb	-0.176633	43
413	mouse	17_Tbr1_S1(Mm)	TAGLN3:Tagln3	0.0840748	100
414	mouse	17_Tbr1_S1(Mm)	TP53I11:Trp53i11	-0.250824	12
415	mouse	6_W3B(Mm)	ADRA1A.1:Adra1b	-0.260474	0.5
416	mouse	6_W3B(Mm)	CA2:Car2	-0.320424	15
417	mouse	6_W3B(Mm)	CARTPT:Cartpt	-0.164411	91
418	mouse	6_W3B(Mm)	CNR1:Cnr1	-0.227546	3.5
419	mouse	6_W3B(Mm)	CRHR2.1:Crhr1	0.263632	39.5
420	mouse	6_W3B(Mm)	FOXP1:Foxp1	-0.223085	29
421	mouse	6_W3B(Mm)	KCNIP4:Kcnip4	0.798621	99.5
422	mouse	6_W3B(Mm)	LYPD1:Lypd1	-0.167861	6.5
423	mouse	6_W3B(Mm)	MAN1A1.1:Man1a2	0.0558811	60
424	mouse	6_W3B(Mm)	NELL1:Nell1	-0.518692	8.5
425	mouse	6_W3B(Mm)	NFIA:Nfia	-0.160706	3
426	mouse	6_W3B(Mm)	OPN4l.1:Opn4	-0.196101	3
427	mouse	6_W3B(Mm)	PRDM8:Prdm8	-0.327676	1
428	mouse	6_W3B(Mm)	PTPRK:Ptprt	-0.17848	3.5
429	mouse	6_W3B(Mm)	SIX6:Six3	0.710093	99.5
430	mouse	6_W3B(Mm)	SPTSSB:Sptssb	0.242452	75.5
431	mouse	6_W3B(Mm)	TAGLN3:Tagln3	1.12743	100
432	mouse	6_W3B(Mm)	TP53I11:Trp53i11	-0.242367	13
433	mouse	39_Novel(Mm)	ADRA1A.1:Adra1b	-0.202666	2.7027
434	mouse	39_Novel(Mm)	CA2:Car2	-0.386112	8.10811
435	mouse	39_Novel(Mm)	CARTPT:Cartpt	-0.175819	100
436	mouse	39_Novel(Mm)	CNR1:Cnr1	-0.0489858	29.7297
437	mouse	39_Novel(Mm)	CRHR2.1:Crhr1	0.657835	51.3514
438	mouse	39_Novel(Mm)	FOXP1:Foxp1	-0.194026	35.1351
439	mouse	39_Novel(Mm)	KCNIP4:Kcnip4	1.27996	100
440	mouse	39_Novel(Mm)	LYPD1:Lypd1	-0.281218	5.40541
441	mouse	39_Novel(Mm)	MAN1A1.1:Man1a2	0.141946	70.2703
442	mouse	39_Novel(Mm)	NELL1:Nell1	0.783847	86.4865
443	mouse	39_Novel(Mm)	NFIA:Nfia	1.5	48.6486
444	mouse	39_Novel(Mm)	OPN4l.1:Opn4	-0.196737	2.7027
445	mouse	39_Novel(Mm)	PRDM8:Prdm8	-0.290486	5.40541
446	mouse	39_Novel(Mm)	PTPRK:Ptprt	-0.139222	5.40541
447	mouse	39_Novel(Mm)	SIX6:Six3	0.270485	94.5946
448	mouse	39_Novel(Mm)	SPTSSB:Sptssb	1.5	94.5946
449	mouse	39_Novel(Mm)	TAGLN3:Tagln3	0.441109	100
450	mouse	39_Novel(Mm)	TP53I11:Trp53i11	-0.331968	5.40541
451	mouse	20_Novel(Mm)	ADRA1A.1:Adra1b	-0.244108	1.1236
452	mouse	20_Novel(Mm)	CA2:Car2	-0.323739	12.9213
453	mouse	20_Novel(Mm)	CARTPT:Cartpt	-0.267015	87.6404
454	mouse	20_Novel(Mm)	CNR1:Cnr1	-0.228343	3.37079
455	mouse	20_Novel(Mm)	CRHR2.1:Crhr1	-0.373177	7.86517
456	mouse	20_Novel(Mm)	FOXP1:Foxp1	-0.168884	36.5169
457	mouse	20_Novel(Mm)	KCNIP4:Kcnip4	0.660304	100
458	mouse	20_Novel(Mm)	LYPD1:Lypd1	-0.273763	6.17978
459	mouse	20_Novel(Mm)	MAN1A1.1:Man1a2	-0.0787716	53.3708
460	mouse	20_Novel(Mm)	NELL1:Nell1	0.223717	62.3596
461	mouse	20_Novel(Mm)	NFIA:Nfia	-0.12968	3.93258
462	mouse	20_Novel(Mm)	OPN4l.1:Opn4	-0.20252	0
463	mouse	20_Novel(Mm)	PRDM8:Prdm8	1.5	90.4494
464	mouse	20_Novel(Mm)	PTPRK:Ptprt	-0.239017	0.561798
465	mouse	20_Novel(Mm)	SIX6:Six3	4.69882e-05	94.382
466	mouse	20_Novel(Mm)	SPTSSB:Sptssb	-0.149932	46.6292
467	mouse	20_Novel(Mm)	TAGLN3:Tagln3	-0.232612	100
468	mouse	20_Novel(Mm)	TP53I11:Trp53i11	-0.363429	1.68539
469	mouse	25_Novel(Mm)	ADRA1A.1:Adra1b	1.42648	45.283
470	mouse	25_Novel(Mm)	CA2:Car2	-0.0616238	46.5409
471	mouse	25_Novel(Mm)	CARTPT:Cartpt	-0.26282	76.1006
472	mouse	25_Novel(Mm)	CNR1:Cnr1	0.0380863	37.7358
473	mouse	25_Novel(Mm)	CRHR2.1:Crhr1	-0.287405	15.7233
474	mouse	25_Novel(Mm)	FOXP1:Foxp1	-0.269768	34.5912
475	mouse	25_Novel(Mm)	KCNIP4:Kcnip4	0.230684	99.3711
476	mouse	25_Novel(Mm)	LYPD1:Lypd1	-0.200787	6.91824
477	mouse	25_Novel(Mm)	MAN1A1.1:Man1a2	0.0686723	61.6352
478	mouse	25_Novel(Mm)	NELL1:Nell1	1.09479	89.9371
479	mouse	25_Novel(Mm)	NFIA:Nfia	0.0440637	8.80503
480	mouse	25_Novel(Mm)	OPN4l.1:Opn4	-0.198483	1.88679
481	mouse	25_Novel(Mm)	PRDM8:Prdm8	1.5	88.6792
482	mouse	25_Novel(Mm)	PTPRK:Ptprt	0.125193	15.0943
483	mouse	25_Novel(Mm)	SIX6:Six3	0.0660367	94.3396
484	mouse	25_Novel(Mm)	SPTSSB:Sptssb	-0.403912	18.239
485	mouse	25_Novel(Mm)	TAGLN3:Tagln3	-0.341122	100
486	mouse	25_Novel(Mm)	TP53I11:Trp53i11	-0.287259	8.80503
487	mouse	4_FminiOFF(Mm)	ADRA1A.1:Adra1b	-0.0242792	9.5
488	mouse	4_FminiOFF(Mm)	CA2:Car2	0.145999	60.5
489	mouse	4_FminiOFF(Mm)	CARTPT:Cartpt	-0.288919	85.5
490	mouse	4_FminiOFF(Mm)	CNR1:Cnr1	-0.242975	1
491	mouse	4_FminiOFF(Mm)	CRHR2.1:Crhr1	-0.314348	13.5
492	mouse	4_FminiOFF(Mm)	FOXP1:Foxp1	1.5	96.5
493	mouse	4_FminiOFF(Mm)	KCNIP4:Kcnip4	0.247468	100
494	mouse	4_FminiOFF(Mm)	LYPD1:Lypd1	0.306158	39
495	mouse	4_FminiOFF(Mm)	MAN1A1.1:Man1a2	-0.353312	42.5
496	mouse	4_FminiOFF(Mm)	NELL1:Nell1	-0.444303	22
497	mouse	4_FminiOFF(Mm)	NFIA:Nfia	-0.207508	2
498	mouse	4_FminiOFF(Mm)	OPN4l.1:Opn4	-0.200381	1
499	mouse	4_FminiOFF(Mm)	PRDM8:Prdm8	-0.289687	4
500	mouse	4_FminiOFF(Mm)	PTPRK:Ptprt	-0.229989	1
501	mouse	4_FminiOFF(Mm)	SIX6:Six3	-0.035097	92.5
502	mouse	4_FminiOFF(Mm)	SPTSSB:Sptssb	-0.303061	14.5
503	mouse	4_FminiOFF(Mm)	TAGLN3:Tagln3	-0.640011	100
504	mouse	4_FminiOFF(Mm)	TP53I11:Trp53i11	-0.288882	10
505	mouse	12_ooDS_NT(Mm)	ADRA1A.1:Adra1b	0.00196465	8.5
506	mouse	12_ooDS_NT(Mm)	CA2:Car2	0.174097	58
507	mouse	12_ooDS_NT(Mm)	CARTPT:Cartpt	1.5	100
508	mouse	12_ooDS_NT(Mm)	CNR1:Cnr1	0.321729	60
509	mouse	12_ooDS_NT(Mm)	CRHR2.1:Crhr1	0.202434	37.5
510	mouse	12_ooDS_NT(Mm)	FOXP1:Foxp1	-0.263331	31
511	mouse	12_ooDS_NT(Mm)	KCNIP4:Kcnip4	-0.957968	29.5
512	mouse	12_ooDS_NT(Mm)	LYPD1:Lypd1	-0.252507	5.5
513	mouse	12_ooDS_NT(Mm)	MAN1A1.1:Man1a2	0.084241	69
514	mouse	12_ooDS_NT(Mm)	NELL1:Nell1	0.749303	80
515	mouse	12_ooDS_NT(Mm)	NFIA:Nfia	0.0889031	10
516	mouse	12_ooDS_NT(Mm)	OPN4l.1:Opn4	-0.199311	1.5
517	mouse	12_ooDS_NT(Mm)	PRDM8:Prdm8	-0.306571	3
518	mouse	12_ooDS_NT(Mm)	PTPRK:Ptprt	-0.209385	1.5
519	mouse	12_ooDS_NT(Mm)	SIX6:Six3	-0.0746897	93.5
520	mouse	12_ooDS_NT(Mm)	SPTSSB:Sptssb	-0.436513	18.5
521	mouse	12_ooDS_NT(Mm)	TAGLN3:Tagln3	-0.425556	99
522	mouse	12_ooDS_NT(Mm)	TP53I11:Trp53i11	1.5	94
523	mouse	26_Novel(Mm)	ADRA1A.1:Adra1b	-0.0260123	8.1761
524	mouse	26_Novel(Mm)	CA2:Car2	0.026734	57.2327
525	mouse	26_Novel(Mm)	CARTPT:Cartpt	-0.300623	74.8428
526	mouse	26_Novel(Mm)	CNR1:Cnr1	-0.20645	6.28931
527	mouse	26_Novel(Mm)	CRHR2.1:Crhr1	-0.415703	6.28931
528	mouse	26_Novel(Mm)	FOXP1:Foxp1	-0.222759	36.478
529	mouse	26_Novel(Mm)	KCNIP4:Kcnip4	0.372203	98.7421
530	mouse	26_Novel(Mm)	LYPD1:Lypd1	-0.2487	4.40252
531	mouse	26_Novel(Mm)	MAN1A1.1:Man1a2	-0.104596	52.8302
532	mouse	26_Novel(Mm)	NELL1:Nell1	1.2394	89.3082
533	mouse	26_Novel(Mm)	NFIA:Nfia	0.122557	11.9497
534	mouse	26_Novel(Mm)	OPN4l.1:Opn4	-0.197137	2.51572
535	mouse	26_Novel(Mm)	PRDM8:Prdm8	-0.214002	12.5786
536	mouse	26_Novel(Mm)	PTPRK:Ptprt	-0.211718	1.88679
537	mouse	26_Novel(Mm)	SIX6:Six3	-0.451549	72.956
538	mouse	26_Novel(Mm)	SPTSSB:Sptssb	-0.277278	38.9937
539	mouse	26_Novel(Mm)	TAGLN3:Tagln3	-0.3194	100
540	mouse	26_Novel(Mm)	TP53I11:Trp53i11	-0.319173	5.03145
541	mouse	7_Novel(Mm)	ADRA1A.1:Adra1b	-0.260474	0.5
542	mouse	7_Novel(Mm)	CA2:Car2	-0.140598	38.5
543	mouse	7_Novel(Mm)	CARTPT:Cartpt	-0.337757	52.5
544	mouse	7_Novel(Mm)	CNR1:Cnr1	-0.159658	13
545	mouse	7_Novel(Mm)	CRHR2.1:Crhr1	0.760015	53
546	mouse	7_Novel(Mm)	FOXP1:Foxp1	-0.335201	26.5
547	mouse	7_Novel(Mm)	KCNIP4:Kcnip4	-0.021076	100
548	mouse	7_Novel(Mm)	LYPD1:Lypd1	-0.163628	15
549	mouse	7_Novel(Mm)	MAN1A1.1:Man1a2	0.404303	76
550	mouse	7_Novel(Mm)	NELL1:Nell1	-0.603225	2.5
551	mouse	7_Novel(Mm)	NFIA:Nfia	0.198107	12.5
552	mouse	7_Novel(Mm)	OPN4l.1:Opn4	-0.146883	18
553	mouse	7_Novel(Mm)	PRDM8:Prdm8	-0.315013	2.5
554	mouse	7_Novel(Mm)	PTPRK:Ptprt	0.00695031	10
555	mouse	7_Novel(Mm)	SIX6:Six3	-0.767561	48
556	mouse	7_Novel(Mm)	SPTSSB:Sptssb	-0.424807	16.5
557	mouse	7_Novel(Mm)	TAGLN3:Tagln3	-0.186202	100
558	mouse	7_Novel(Mm)	TP53I11:Trp53i11	-0.11128	25
559	mouse	11_Novel(Mm)	ADRA1A.1:Adra1b	0.0413304	11
560	mouse	11_Novel(Mm)	CA2:Car2	-0.264228	19.5
561	mouse	11_Novel(Mm)	CARTPT:Cartpt	-0.156629	95.5
562	mouse	11_Novel(Mm)	CNR1:Cnr1	-0.202859	7
563	mouse	11_Novel(Mm)	CRHR2.1:Crhr1	-0.191952	19.5
564	mouse	11_Novel(Mm)	FOXP1:Foxp1	-0.225959	31.5
565	mouse	11_Novel(Mm)	KCNIP4:Kcnip4	-0.393422	95
566	mouse	11_Novel(Mm)	LYPD1:Lypd1	0.149562	36.5
567	mouse	11_Novel(Mm)	MAN1A1.1:Man1a2	-0.110227	53
568	mouse	11_Novel(Mm)	NELL1:Nell1	-0.498404	11.5
569	mouse	11_Novel(Mm)	NFIA:Nfia	-0.145105	4
570	mouse	11_Novel(Mm)	OPN4l.1:Opn4	-0.201451	0.5
571	mouse	11_Novel(Mm)	PRDM8:Prdm8	-0.163058	16
572	mouse	11_Novel(Mm)	PTPRK:Ptprt	-0.219687	1.5
573	mouse	11_Novel(Mm)	SIX6:Six3	0.876948	98.5
574	mouse	11_Novel(Mm)	SPTSSB:Sptssb	-0.28199	23
575	mouse	11_Novel(Mm)	TAGLN3:Tagln3	0.74029	100
576	mouse	11_Novel(Mm)	TP53I11:Trp53i11	-0.32271	6
577	mouse	2_W3D1.2(Mm)	ADRA1A.1:Adra1b	-0.273596	0
578	mouse	2_W3D1.2(Mm)	CA2:Car2	-0.390668	10
579	mouse	2_W3D1.2(Mm)	CARTPT:Cartpt	-0.317766	74
580	mouse	2_W3D1.2(Mm)	CNR1:Cnr1	-0.233718	2.5
581	mouse	2_W3D1.2(Mm)	CRHR2.1:Crhr1	0.0596394	34
582	mouse	2_W3D1.2(Mm)	FOXP1:Foxp1	-0.40132	15
583	mouse	2_W3D1.2(Mm)	KCNIP4:Kcnip4	0.124916	100
584	mouse	2_W3D1.2(Mm)	LYPD1:Lypd1	1.5	88
585	mouse	2_W3D1.2(Mm)	MAN1A1.1:Man1a2	-0.337106	46
586	mouse	2_W3D1.2(Mm)	NELL1:Nell1	-0.599844	3
587	mouse	2_W3D1.2(Mm)	NFIA:Nfia	-0.145105	3.5
588	mouse	2_W3D1.2(Mm)	OPN4l.1:Opn4	-0.200381	1
589	mouse	2_W3D1.2(Mm)	PRDM8:Prdm8	-0.327676	1
590	mouse	2_W3D1.2(Mm)	PTPRK:Ptprt	-0.24029	0.5
591	mouse	2_W3D1.2(Mm)	SIX6:Six3	-0.214678	91.5
592	mouse	2_W3D1.2(Mm)	SPTSSB:Sptssb	0.736458	89
593	mouse	2_W3D1.2(Mm)	TAGLN3:Tagln3	0.638685	100
594	mouse	2_W3D1.2(Mm)	TP53I11:Trp53i11	-0.191624	18.5
595	mouse	1_W3D1.1(Mm)	ADRA1A.1:Adra1b	-0.247352	1
596	mouse	1_W3D1.1(Mm)	CA2:Car2	-0.421576	4
597	mouse	1_W3D1.1(Mm)	CARTPT:Cartpt	-0.309313	78
598	mouse	1_W3D1.1(Mm)	CNR1:Cnr1	-0.150401	15.5
599	mouse	1_W3D1.1(Mm)	CRHR2.1:Crhr1	0.406427	49.5
600	mouse	1_W3D1.1(Mm)	FOXP1:Foxp1	-0.352449	19.5
601	mouse	1_W3D1.1(Mm)	KCNIP4:Kcnip4	-1.06378	21.5
602	mouse	1_W3D1.1(Mm)	LYPD1:Lypd1	-0.23981	11
603	mouse	1_W3D1.1(Mm)	MAN1A1.1:Man1a2	-0.312798	47
604	mouse	1_W3D1.1(Mm)	NELL1:Nell1	-0.481497	18
605	mouse	1_W3D1.1(Mm)	NFIA:Nfia	-0.129505	4.5
606	mouse	1_W3D1.1(Mm)	OPN4l.1:Opn4	-0.201451	0.5
607	mouse	1_W3D1.1(Mm)	PRDM8:Prdm8	-0.323455	1
608	mouse	1_W3D1.1(Mm)	PTPRK:Ptprt	-0.24029	0.5
609	mouse	1_W3D1.1(Mm)	SIX6:Six3	-0.515865	81
610	mouse	1_W3D1.1(Mm)	SPTSSB:Sptssb	1.5	97
611	mouse	1_W3D1.1(Mm)	TAGLN3:Tagln3	-0.60949	100
612	mouse	1_W3D1.1(Mm)	TP53I11:Trp53i11	-0.326939	6
613	mouse	33_M1(Mm)	ADRA1A.1:Adra1b	-0.273596	0
614	mouse	33_M1(Mm)	CA2:Car2	-0.26836	15.2941
615	mouse	33_M1(Mm)	CARTPT:Cartpt	-0.308571	54.1176
616	mouse	33_M1(Mm)	CNR1:Cnr1	0.0340221	32.9412
617	mouse	33_M1(Mm)	CRHR2.1:Crhr1	-0.26235	16.4706
618	mouse	33_M1(Mm)	FOXP1:Foxp1	-0.186896	36.4706
619	mouse	33_M1(Mm)	KCNIP4:Kcnip4	-0.760016	51.7647
620	mouse	33_M1(Mm)	LYPD1:Lypd1	-0.0710155	12.9412
621	mouse	33_M1(Mm)	MAN1A1.1:Man1a2	1.18694	88.2353
622	mouse	33_M1(Mm)	NELL1:Nell1	0.442597	63.5294
623	mouse	33_M1(Mm)	NFIA:Nfia	-0.0496667	7.05882
624	mouse	33_M1(Mm)	OPN4l.1:Opn4	1.5	100
625	mouse	33_M1(Mm)	PRDM8:Prdm8	-0.246733	3.52941
626	mouse	33_M1(Mm)	PTPRK:Ptprt	-0.0324385	10.5882
627	mouse	33_M1(Mm)	SIX6:Six3	1.00263	98.8235
628	mouse	33_M1(Mm)	SPTSSB:Sptssb	-0.259955	22.3529
629	mouse	33_M1(Mm)	TAGLN3:Tagln3	-0.250104	100
630	mouse	33_M1(Mm)	TP53I11:Trp53i11	-0.218488	14.1176
631	mouse	24_Novel(Mm)	ADRA1A.1:Adra1b	0.373753	21.3333
632	mouse	24_Novel(Mm)	CA2:Car2	-0.034763	46
633	mouse	24_Novel(Mm)	CARTPT:Cartpt	-0.248758	90.6667
634	mouse	24_Novel(Mm)	CNR1:Cnr1	-0.216231	5.33333
635	mouse	24_Novel(Mm)	CRHR2.1:Crhr1	0.0619059	33.3333
636	mouse	24_Novel(Mm)	FOXP1:Foxp1	-0.255665	29.3333
637	mouse	24_Novel(Mm)	KCNIP4:Kcnip4	0.387433	98.6667
638	mouse	24_Novel(Mm)	LYPD1:Lypd1	-0.270847	2.66667
639	mouse	24_Novel(Mm)	MAN1A1.1:Man1a2	0.231442	71.3333
640	mouse	24_Novel(Mm)	NELL1:Nell1	-0.0103669	57.3333
641	mouse	24_Novel(Mm)	NFIA:Nfia	0.208507	15.3333
642	mouse	24_Novel(Mm)	OPN4l.1:Opn4	-0.198241	2
643	mouse	24_Novel(Mm)	PRDM8:Prdm8	-0.291094	4
644	mouse	24_Novel(Mm)	PTPRK:Ptprt	1.5	77.3333
645	mouse	24_Novel(Mm)	SIX6:Six3	0.458868	93.3333
646	mouse	24_Novel(Mm)	SPTSSB:Sptssb	-0.0572289	58.6667
647	mouse	24_Novel(Mm)	TAGLN3:Tagln3	0.514323	100
648	mouse	24_Novel(Mm)	TP53I11:Trp53i11	0.597716	63.3333

## Sheet: Fig. S9b
	species	Id	Gene	Ave. Exp. (Scaled)	Perc. Exp.
1	lamprey	RGC11	CBLN1.2:CBLN2	0.357101	62.5
2	lamprey	RGC11	CNR1:CNR1	-0.348919	45.5
3	lamprey	RGC11	CPLX1:CPLX1	-0.491591	100
4	lamprey	RGC11	CTNNAL1:CTNNAL1	0.0842493	85.5
5	lamprey	RGC11	DISP3:DISP3	0.561062	48.5
6	lamprey	RGC11	ERBB4.2:EGFR	0.00764295	18.5
7	lamprey	RGC11	FOXP1:FOXP1	-0.274483	4.5
8	lamprey	RGC11	GALNTL6:GALNTL6	-0.355561	54
9	lamprey	RGC11	KCNH7:KCNH2	-0.313648	46.5
10	lamprey	RGC11	KHDRBS2.1:KHDRBS3	-0.363762	47
11	lamprey	RGC11	LOC116951983:GRIN3A	-0.398026	22
12	lamprey	RGC11	LOC116952814:PRR35	-0.0588375	4.5
13	lamprey	RGC11	NELL1:NELL2	-0.238986	0.5
14	lamprey	RGC11	PRDM8:PRDM8	-0.382262	3.5
15	lamprey	RGC11	RGS7:RGS6	-0.117802	35.5
16	lamprey	RGC11	SIX6:SIX6	0.429896	83
17	lamprey	RGC11	SLC6A11:SLC6A11	-0.325662	47.5
18	lamprey	RGC11	SLIT2.1:SLIT2	-0.200172	91.5
19	lamprey	RGC15	CBLN1.2:CBLN2	0.739876	74.5
20	lamprey	RGC15	CNR1:CNR1	1.5	100
21	lamprey	RGC15	CPLX1:CPLX1	0.822937	99.5
22	lamprey	RGC15	CTNNAL1:CTNNAL1	-0.327849	63
23	lamprey	RGC15	DISP3:DISP3	0.0891973	22
24	lamprey	RGC15	ERBB4.2:EGFR	-0.167732	9
25	lamprey	RGC15	FOXP1:FOXP1	-0.239653	7
26	lamprey	RGC15	GALNTL6:GALNTL6	-0.465345	43.5
27	lamprey	RGC15	KCNH7:KCNH2	0.516077	82
28	lamprey	RGC15	KHDRBS2.1:KHDRBS3	-0.558889	27
29	lamprey	RGC15	LOC116951983:GRIN3A	-0.0671616	54.5
30	lamprey	RGC15	LOC116952814:PRR35	-0.244509	0.5
31	lamprey	RGC15	NELL1:NELL2	-0.238986	0.5
32	lamprey	RGC15	PRDM8:PRDM8	0.682174	80
33	lamprey	RGC15	RGS7:RGS6	-0.249729	28
34	lamprey	RGC15	SIX6:SIX6	0.58366	88
35	lamprey	RGC15	SLC6A11:SLC6A11	-0.313549	39
36	lamprey	RGC15	SLIT2.1:SLIT2	-0.307655	73.5
37	lamprey	RGC17	CBLN1.2:CBLN2	-0.319843	22
38	lamprey	RGC17	CNR1:CNR1	-0.18076	76.5
39	lamprey	RGC17	CPLX1:CPLX1	0.238002	100
40	lamprey	RGC17	CTNNAL1:CTNNAL1	1.5	100
41	lamprey	RGC17	DISP3:DISP3	-0.0394932	29.5
42	lamprey	RGC17	ERBB4.2:EGFR	1.2831	60
43	lamprey	RGC17	FOXP1:FOXP1	-0.259662	6
44	lamprey	RGC17	GALNTL6:GALNTL6	0.693003	94.5
45	lamprey	RGC17	KCNH7:KCNH2	-0.271357	49.5
46	lamprey	RGC17	KHDRBS2.1:KHDRBS3	-0.016678	75
47	lamprey	RGC17	LOC116951983:GRIN3A	-0.178593	37.5
48	lamprey	RGC17	LOC116952814:PRR35	0.149114	18.5
49	lamprey	RGC17	NELL1:NELL2	-0.232386	3.5
50	lamprey	RGC17	PRDM8:PRDM8	-0.38811	3
51	lamprey	RGC17	RGS7:RGS6	0.0349546	45.5
52	lamprey	RGC17	SIX6:SIX6	-0.598488	15
53	lamprey	RGC17	SLC6A11:SLC6A11	-0.244506	54.5
54	lamprey	RGC17	SLIT2.1:SLIT2	-0.211747	89
55	lamprey	RGC19	CBLN1.2:CBLN2	-0.539585	2.5
56	lamprey	RGC19	CNR1:CNR1	-0.428948	52
57	lamprey	RGC19	CPLX1:CPLX1	-0.635969	100
58	lamprey	RGC19	CTNNAL1:CTNNAL1	-0.483929	51.5
59	lamprey	RGC19	DISP3:DISP3	-0.292974	12.5
60	lamprey	RGC19	ERBB4.2:EGFR	-0.267376	1.5
61	lamprey	RGC19	FOXP1:FOXP1	-0.260403	10.5
62	lamprey	RGC19	GALNTL6:GALNTL6	0.732767	96.5
63	lamprey	RGC19	KCNH7:KCNH2	-0.40226	39
64	lamprey	RGC19	KHDRBS2.1:KHDRBS3	0.39775	86
65	lamprey	RGC19	LOC116951983:GRIN3A	-0.125449	56
66	lamprey	RGC19	LOC116952814:PRR35	0.921507	44
67	lamprey	RGC19	NELL1:NELL2	-0.235686	2
68	lamprey	RGC19	PRDM8:PRDM8	-0.393959	2.5
69	lamprey	RGC19	RGS7:RGS6	-0.412901	9.5
70	lamprey	RGC19	SIX6:SIX6	-0.392529	58
71	lamprey	RGC19	SLC6A11:SLC6A11	-0.213013	61.5
72	lamprey	RGC19	SLIT2.1:SLIT2	-0.237653	91
73	lamprey	RGC20	CBLN1.2:CBLN2	-0.511231	6
74	lamprey	RGC20	CNR1:CNR1	-0.447417	24
75	lamprey	RGC20	CPLX1:CPLX1	0.149176	100
76	lamprey	RGC20	CTNNAL1:CTNNAL1	-0.166154	76
77	lamprey	RGC20	DISP3:DISP3	-0.207181	16
78	lamprey	RGC20	ERBB4.2:EGFR	-0.271362	1
79	lamprey	RGC20	FOXP1:FOXP1	-0.250769	9
80	lamprey	RGC20	GALNTL6:GALNTL6	1.05953	99.5
81	lamprey	RGC20	KCNH7:KCNH2	-0.301565	50
82	lamprey	RGC20	KHDRBS2.1:KHDRBS3	0.991765	94
83	lamprey	RGC20	LOC116951983:GRIN3A	-0.135735	53
84	lamprey	RGC20	LOC116952814:PRR35	-0.14796	3
85	lamprey	RGC20	NELL1:NELL2	-0.231286	4
86	lamprey	RGC20	PRDM8:PRDM8	-0.364716	4.5
87	lamprey	RGC20	RGS7:RGS6	-0.305277	19
88	lamprey	RGC20	SIX6:SIX6	1.4343	97
89	lamprey	RGC20	SLC6A11:SLC6A11	0.185498	86
90	lamprey	RGC20	SLIT2.1:SLIT2	-0.395845	83.5
91	lamprey	RGC22	CBLN1.2:CBLN2	-0.101904	33.5196
92	lamprey	RGC22	CNR1:CNR1	-0.286922	48.0447
93	lamprey	RGC22	CPLX1:CPLX1	-0.276982	100
94	lamprey	RGC22	CTNNAL1:CTNNAL1	-0.294018	72.067
95	lamprey	RGC22	DISP3:DISP3	-0.134088	26.257
96	lamprey	RGC22	ERBB4.2:EGFR	-0.176906	7.82123
97	lamprey	RGC22	FOXP1:FOXP1	-0.259624	8.93855
98	lamprey	RGC22	GALNTL6:GALNTL6	-0.475419	44.1341
99	lamprey	RGC22	KCNH7:KCNH2	-0.270051	46.3687
100	lamprey	RGC22	KHDRBS2.1:KHDRBS3	-0.624429	11.1732
101	lamprey	RGC22	LOC116951983:GRIN3A	1.31321	94.4134
102	lamprey	RGC22	LOC116952814:PRR35	-0.210445	1.67598
103	lamprey	RGC22	NELL1:NELL2	-0.230254	1.11732
104	lamprey	RGC22	PRDM8:PRDM8	1.5	96.648
105	lamprey	RGC22	RGS7:RGS6	-0.085451	35.7542
106	lamprey	RGC22	SIX6:SIX6	-0.397502	32.9609
107	lamprey	RGC22	SLC6A11:SLC6A11	-0.407135	31.2849
108	lamprey	RGC22	SLIT2.1:SLIT2	-0.149749	87.7095
109	lamprey	RGC25	CBLN1.2:CBLN2	-0.430288	15.0289
110	lamprey	RGC25	CNR1:CNR1	-0.442118	43.3526
111	lamprey	RGC25	CPLX1:CPLX1	-0.0799033	100
112	lamprey	RGC25	CTNNAL1:CTNNAL1	0.0848983	86.1272
113	lamprey	RGC25	DISP3:DISP3	0.177944	41.6185
114	lamprey	RGC25	ERBB4.2:EGFR	-0.219432	4.04624
115	lamprey	RGC25	FOXP1:FOXP1	1.5	100
116	lamprey	RGC25	GALNTL6:GALNTL6	-0.58168	26.5896
117	lamprey	RGC25	KCNH7:KCNH2	-0.507762	21.3873
118	lamprey	RGC25	KHDRBS2.1:KHDRBS3	0.574222	91.3295
119	lamprey	RGC25	LOC116951983:GRIN3A	-0.473476	21.3873
120	lamprey	RGC25	LOC116952814:PRR35	-0.183248	2.89017
121	lamprey	RGC25	NELL1:NELL2	-0.235	2.31214
122	lamprey	RGC25	PRDM8:PRDM8	-0.391128	1.7341
123	lamprey	RGC25	RGS7:RGS6	-0.468669	3.46821
124	lamprey	RGC25	SIX6:SIX6	-0.569451	20.8092
125	lamprey	RGC25	SLC6A11:SLC6A11	1.5	97.6879
126	lamprey	RGC25	SLIT2.1:SLIT2	-0.383611	85.5491
127	lamprey	RGC30	CBLN1.2:CBLN2	0.340885	51.3699
128	lamprey	RGC30	CNR1:CNR1	0.184745	97.9452
129	lamprey	RGC30	CPLX1:CPLX1	-0.494402	100
130	lamprey	RGC30	CTNNAL1:CTNNAL1	-0.581789	34.2466
131	lamprey	RGC30	DISP3:DISP3	-0.159903	20.5479
132	lamprey	RGC30	ERBB4.2:EGFR	-0.246574	4.10959
133	lamprey	RGC30	FOXP1:FOXP1	-0.234455	4.79452
134	lamprey	RGC30	GALNTL6:GALNTL6	-0.42487	41.7808
135	lamprey	RGC30	KCNH7:KCNH2	1.44161	93.8356
136	lamprey	RGC30	KHDRBS2.1:KHDRBS3	-0.215377	58.9041
137	lamprey	RGC30	LOC116951983:GRIN3A	0.423582	80.8219
138	lamprey	RGC30	LOC116952814:PRR35	-0.140024	4.10959
139	lamprey	RGC30	NELL1:NELL2	1.5	97.9452
140	lamprey	RGC30	PRDM8:PRDM8	-0.311138	17.1233
141	lamprey	RGC30	RGS7:RGS6	-0.0361924	40.411
142	lamprey	RGC30	SIX6:SIX6	-0.205025	66.4384
143	lamprey	RGC30	SLC6A11:SLC6A11	-0.282188	51.3699
144	lamprey	RGC30	SLIT2.1:SLIT2	0.264377	94.5205
145	lamprey	RGC6	CBLN1.2:CBLN2	0.488237	64.5
146	lamprey	RGC6	CNR1:CNR1	0.0100793	97
147	lamprey	RGC6	CPLX1:CPLX1	0.595373	100
148	lamprey	RGC6	CTNNAL1:CTNNAL1	-0.0392678	72.5
149	lamprey	RGC6	DISP3:DISP3	-0.0277941	29.5
150	lamprey	RGC6	ERBB4.2:EGFR	-0.0561297	16.5
151	lamprey	RGC6	FOXP1:FOXP1	-0.246322	3.5
152	lamprey	RGC6	GALNTL6:GALNTL6	-0.425581	48.5
153	lamprey	RGC6	KCNH7:KCNH2	0.401285	79
154	lamprey	RGC6	KHDRBS2.1:KHDRBS3	-0.230799	59.5
155	lamprey	RGC6	LOC116951983:GRIN3A	-0.170021	46.5
156	lamprey	RGC6	LOC116952814:PRR35	-0.17024	3.5
157	lamprey	RGC6	NELL1:NELL2	-0.227986	4.5
158	lamprey	RGC6	PRDM8:PRDM8	-0.101532	47.5
159	lamprey	RGC6	RGS7:RGS6	1.5	82.5
160	lamprey	RGC6	SIX6:SIX6	-0.458831	40
161	lamprey	RGC6	SLC6A11:SLC6A11	-0.246928	46
162	lamprey	RGC6	SLIT2.1:SLIT2	1.5	100
163	chicken	23(Gg)	CBLN1.2:CBLN2	0.912822	42.069
164	chicken	23(Gg)	CNR1:CNR1	-0.246847	7.58621
165	chicken	23(Gg)	CPLX1:CPLX1	-0.160494	31.0345
166	chicken	23(Gg)	CTNNAL1:CTNNAL1	-0.165486	2.75862
167	chicken	23(Gg)	DISP3:DISP3	0.539991	48.2759
168	chicken	23(Gg)	ERBB4.2:EGFR	-0.403669	6.89655
169	chicken	23(Gg)	FOXP1:FOXP1	-0.413148	10.3448
170	chicken	23(Gg)	GALNTL6:GALNTL6	-0.0796143	7.58621
171	chicken	23(Gg)	KCNH7:KCNH2	-0.130087	56.5517
172	chicken	23(Gg)	KHDRBS2.1:KHDRBS3	-0.392937	19.3103
173	chicken	23(Gg)	LOC116951983:GRIN3A	-0.30044	0.689655
174	chicken	23(Gg)	LOC116952814:PRR35	1.5	97.931
175	chicken	23(Gg)	NELL1:NELL2	0.357851	99.3103
176	chicken	23(Gg)	PRDM8:PRDM8	-0.46565	4.13793
177	chicken	23(Gg)	RGS7:RGS6	0.882573	94.4828
178	chicken	23(Gg)	SIX6:SIX6	0.784556	95.8621
179	chicken	23(Gg)	SLC6A11:SLC6A11	-0.0562405	26.8966
180	chicken	23(Gg)	SLIT2.1:SLIT2	-0.274769	4.13793
181	chicken	34(Gg)	CBLN1.2:CBLN2	-0.279099	2.63158
182	chicken	34(Gg)	CNR1:CNR1	1.24029	65.7895
183	chicken	34(Gg)	CPLX1:CPLX1	1.5	94.7368
184	chicken	34(Gg)	CTNNAL1:CTNNAL1	-0.267117	0
185	chicken	34(Gg)	DISP3:DISP3	0.576634	47.3684
186	chicken	34(Gg)	ERBB4.2:EGFR	-0.396179	7.89474
187	chicken	34(Gg)	FOXP1:FOXP1	-0.380618	18.4211
188	chicken	34(Gg)	GALNTL6:GALNTL6	0.377987	21.0526
189	chicken	34(Gg)	KCNH7:KCNH2	0.0185648	60.5263
190	chicken	34(Gg)	KHDRBS2.1:KHDRBS3	-0.274313	26.3158
191	chicken	34(Gg)	LOC116951983:GRIN3A	-0.286574	1.31579
192	chicken	34(Gg)	LOC116952814:PRR35	-0.472551	5.26316
193	chicken	34(Gg)	NELL1:NELL2	-0.436119	89.4737
194	chicken	34(Gg)	PRDM8:PRDM8	-0.452513	3.94737
195	chicken	34(Gg)	RGS7:RGS6	-0.0189028	73.6842
196	chicken	34(Gg)	SIX6:SIX6	-0.0842617	78.9474
197	chicken	34(Gg)	SLC6A11:SLC6A11	-0.501574	2.63158
198	chicken	34(Gg)	SLIT2.1:SLIT2	-0.312585	1.31579
199	chicken	28(Gg)	CBLN1.2:CBLN2	-0.318577	0.8
200	chicken	28(Gg)	CNR1:CNR1	-0.300015	3.2
201	chicken	28(Gg)	CPLX1:CPLX1	-0.376975	4
202	chicken	28(Gg)	CTNNAL1:CTNNAL1	0.510967	21.6
203	chicken	28(Gg)	DISP3:DISP3	-0.309898	11.2
204	chicken	28(Gg)	ERBB4.2:EGFR	1.5	88.8
205	chicken	28(Gg)	FOXP1:FOXP1	-0.293019	27.2
206	chicken	28(Gg)	GALNTL6:GALNTL6	-0.272519	0.8
207	chicken	28(Gg)	KCNH7:KCNH2	0.150078	68.8
208	chicken	28(Gg)	KHDRBS2.1:KHDRBS3	0.258005	52.8
209	chicken	28(Gg)	LOC116951983:GRIN3A	-0.262565	2.4
210	chicken	28(Gg)	LOC116952814:PRR35	-0.474458	4
211	chicken	28(Gg)	NELL1:NELL2	0.325099	100
212	chicken	28(Gg)	PRDM8:PRDM8	0.182247	57.6
213	chicken	28(Gg)	RGS7:RGS6	-0.602639	48.8
214	chicken	28(Gg)	SIX6:SIX6	-0.127246	77.6
215	chicken	28(Gg)	SLC6A11:SLC6A11	-0.233354	22.4
216	chicken	28(Gg)	SLIT2.1:SLIT2	0.0985735	28.8
217	chicken	9(Gg)	CBLN1.2:CBLN2	0.435087	29.1971
218	chicken	9(Gg)	CNR1:CNR1	-0.164528	10.219
219	chicken	9(Gg)	CPLX1:CPLX1	-0.337103	10.219
220	chicken	9(Gg)	CTNNAL1:CTNNAL1	-0.116525	5.10949
221	chicken	9(Gg)	DISP3:DISP3	0.0607123	27.0073
222	chicken	9(Gg)	ERBB4.2:EGFR	-0.406125	5.10949
223	chicken	9(Gg)	FOXP1:FOXP1	-0.352124	15.3285
224	chicken	9(Gg)	GALNTL6:GALNTL6	0.555445	24.0876
225	chicken	9(Gg)	KCNH7:KCNH2	-0.220353	61.3139
226	chicken	9(Gg)	KHDRBS2.1:KHDRBS3	-0.20527	30.6569
227	chicken	9(Gg)	LOC116951983:GRIN3A	-0.251056	2.18978
228	chicken	9(Gg)	LOC116952814:PRR35	0.854872	86.8613
229	chicken	9(Gg)	NELL1:NELL2	-0.235789	98.5401
230	chicken	9(Gg)	PRDM8:PRDM8	1.39808	82.4818
231	chicken	9(Gg)	RGS7:RGS6	-0.160278	81.0219
232	chicken	9(Gg)	SIX6:SIX6	-0.357319	58.3942
233	chicken	9(Gg)	SLC6A11:SLC6A11	0.441488	47.4453
234	chicken	9(Gg)	SLIT2.1:SLIT2	-0.25197	5.10949
235	chicken	31(Gg)	CBLN1.2:CBLN2	-0.247845	4.08163
236	chicken	31(Gg)	CNR1:CNR1	-0.147523	13.2653
237	chicken	31(Gg)	CPLX1:CPLX1	-0.376587	4.08163
238	chicken	31(Gg)	CTNNAL1:CTNNAL1	-0.0866705	6.12245
239	chicken	31(Gg)	DISP3:DISP3	0.186531	29.5918
240	chicken	31(Gg)	ERBB4.2:EGFR	-0.340566	14.2857
241	chicken	31(Gg)	FOXP1:FOXP1	-0.442378	7.14286
242	chicken	31(Gg)	GALNTL6:GALNTL6	0.284863	16.3265
243	chicken	31(Gg)	KCNH7:KCNH2	-0.144008	60.2041
244	chicken	31(Gg)	KHDRBS2.1:KHDRBS3	0.935661	70.4082
245	chicken	31(Gg)	LOC116951983:GRIN3A	-0.247922	3.06122
246	chicken	31(Gg)	LOC116952814:PRR35	-0.477415	4.08163
247	chicken	31(Gg)	NELL1:NELL2	-0.411414	97.9592
248	chicken	31(Gg)	PRDM8:PRDM8	-0.471246	4.08163
249	chicken	31(Gg)	RGS7:RGS6	0.355053	92.8571
250	chicken	31(Gg)	SIX6:SIX6	1.5	97.9592
251	chicken	31(Gg)	SLC6A11:SLC6A11	0.18266	39.7959
252	chicken	31(Gg)	SLIT2.1:SLIT2	-0.316543	1.02041
253	chicken	26(Gg)	CBLN1.2:CBLN2	-0.314894	0.970874
254	chicken	26(Gg)	CNR1:CNR1	-0.114623	13.5922
255	chicken	26(Gg)	CPLX1:CPLX1	-0.377527	3.8835
256	chicken	26(Gg)	CTNNAL1:CTNNAL1	0.448244	17.4757
257	chicken	26(Gg)	DISP3:DISP3	-0.377999	6.79612
258	chicken	26(Gg)	ERBB4.2:EGFR	0.863195	79.6117
259	chicken	26(Gg)	FOXP1:FOXP1	-0.401229	8.73786
260	chicken	26(Gg)	GALNTL6:GALNTL6	-0.29526	0
261	chicken	26(Gg)	KCNH7:KCNH2	-0.282373	47.5728
262	chicken	26(Gg)	KHDRBS2.1:KHDRBS3	0.065236	39.8058
263	chicken	26(Gg)	LOC116951983:GRIN3A	1.23229	51.4563
264	chicken	26(Gg)	LOC116952814:PRR35	-0.482227	2.91262
265	chicken	26(Gg)	NELL1:NELL2	-0.306801	100
266	chicken	26(Gg)	PRDM8:PRDM8	0.677939	74.7573
267	chicken	26(Gg)	RGS7:RGS6	-0.862919	21.3592
268	chicken	26(Gg)	SIX6:SIX6	-0.652639	17.4757
269	chicken	26(Gg)	SLC6A11:SLC6A11	-0.268677	16.5049
270	chicken	26(Gg)	SLIT2.1:SLIT2	-0.161094	12.6214
271	chicken	4(Gg)	CBLN1.2:CBLN2	-0.217273	4.5
272	chicken	4(Gg)	CNR1:CNR1	-0.203648	8
273	chicken	4(Gg)	CPLX1:CPLX1	-0.317704	14.5
274	chicken	4(Gg)	CTNNAL1:CTNNAL1	-0.0902794	5
275	chicken	4(Gg)	DISP3:DISP3	-0.406426	6
276	chicken	4(Gg)	ERBB4.2:EGFR	-0.391637	7.5
277	chicken	4(Gg)	FOXP1:FOXP1	1.5	93
278	chicken	4(Gg)	GALNTL6:GALNTL6	-0.252621	1.5
279	chicken	4(Gg)	KCNH7:KCNH2	0.16121	69
280	chicken	4(Gg)	KHDRBS2.1:KHDRBS3	-0.209164	32.5
281	chicken	4(Gg)	LOC116951983:GRIN3A	-0.12748	5
282	chicken	4(Gg)	LOC116952814:PRR35	-0.481867	3
283	chicken	4(Gg)	NELL1:NELL2	-0.160849	98.5
284	chicken	4(Gg)	PRDM8:PRDM8	-0.449354	6
285	chicken	4(Gg)	RGS7:RGS6	0.0466034	77
286	chicken	4(Gg)	SIX6:SIX6	-0.46458	48
287	chicken	4(Gg)	SLC6A11:SLC6A11	0.35518	45.5
288	chicken	4(Gg)	SLIT2.1:SLIT2	0.0717742	24.5
289	chicken	36(Gg)	CBLN1.2:CBLN2	-0.290916	2.08333
290	chicken	36(Gg)	CNR1:CNR1	-0.297544	4.16667
291	chicken	36(Gg)	CPLX1:CPLX1	0.5919	68.75
292	chicken	36(Gg)	CTNNAL1:CTNNAL1	-0.267117	0
293	chicken	36(Gg)	DISP3:DISP3	-0.0337214	29.1667
294	chicken	36(Gg)	ERBB4.2:EGFR	-0.330357	16.6667
295	chicken	36(Gg)	FOXP1:FOXP1	-0.416107	10.4167
296	chicken	36(Gg)	GALNTL6:GALNTL6	0.000844289	10.4167
297	chicken	36(Gg)	KCNH7:KCNH2	0.880521	83.3333
298	chicken	36(Gg)	KHDRBS2.1:KHDRBS3	-0.456041	16.6667
299	chicken	36(Gg)	LOC116951983:GRIN3A	0.468589	29.1667
300	chicken	36(Gg)	LOC116952814:PRR35	-0.494216	0
301	chicken	36(Gg)	NELL1:NELL2	1.5	100
302	chicken	36(Gg)	PRDM8:PRDM8	-0.486235	2.08333
303	chicken	36(Gg)	RGS7:RGS6	-0.147602	70.8333
304	chicken	36(Gg)	SIX6:SIX6	-0.479129	41.6667
305	chicken	36(Gg)	SLC6A11:SLC6A11	-0.498641	4.16667
306	chicken	36(Gg)	SLIT2.1:SLIT2	-0.0231401	8.33333
307	chicken	38(Gg)	CBLN1.2:CBLN2	-0.33582	0
308	chicken	38(Gg)	CNR1:CNR1	1.5	62
309	chicken	38(Gg)	CPLX1:CPLX1	1.5	96
310	chicken	38(Gg)	CTNNAL1:CTNNAL1	-0.208171	2
311	chicken	38(Gg)	DISP3:DISP3	0.237093	38
312	chicken	38(Gg)	ERBB4.2:EGFR	-0.425404	4
313	chicken	38(Gg)	FOXP1:FOXP1	-0.45779	4
314	chicken	38(Gg)	GALNTL6:GALNTL6	-0.124704	6
315	chicken	38(Gg)	KCNH7:KCNH2	-0.0485889	62
316	chicken	38(Gg)	KHDRBS2.1:KHDRBS3	0.780073	68
317	chicken	38(Gg)	LOC116951983:GRIN3A	0.658667	36
318	chicken	38(Gg)	LOC116952814:PRR35	-0.477751	2
319	chicken	38(Gg)	NELL1:NELL2	-0.602973	98
320	chicken	38(Gg)	PRDM8:PRDM8	-0.456856	4
321	chicken	38(Gg)	RGS7:RGS6	0.452025	80
322	chicken	38(Gg)	SIX6:SIX6	-0.36989	66
323	chicken	38(Gg)	SLC6A11:SLC6A11	-0.447367	8
324	chicken	38(Gg)	SLIT2.1:SLIT2	1.5	72

## Sheet: Fig. S9c
	species	Id	Gene	Ave.Exp. (Scaled)	Perc. Exp.
1	zebrafish	17(Dr)	BHLHE22:bhlhe22	-0.242177	2
2	zebrafish	17(Dr)	CBLN1.2:cbln2b	0.965997	33
3	zebrafish	17(Dr)	COX5A:cox5aa	-0.364368	66.5
4	zebrafish	17(Dr)	CXCL14:cxcl14	-0.379132	3.5
5	zebrafish	17(Dr)	ESRRG:esrrga	-0.199874	1.5
6	zebrafish	17(Dr)	GFRA4:gfra2b	-0.175292	6
7	zebrafish	17(Dr)	MAMDC2:mamdc2b	-0.413004	1
8	zebrafish	17(Dr)	NECAB1:necab1	-0.295946	2.5
9	zebrafish	17(Dr)	NELL1:nell2b	-0.449475	31.5
10	zebrafish	17(Dr)	NPB:npb	-0.237942	6
11	zebrafish	17(Dr)	PBX1:pbx3b	0.386315	49
12	zebrafish	17(Dr)	PRDM8:prdm8b	-0.362517	1.5
13	zebrafish	17(Dr)	RERGL:rergla	1.13892	76.5
14	zebrafish	17(Dr)	SIX6:six3b	0.571756	80.5
15	zebrafish	17(Dr)	SOX5:sox5	-0.368002	1
16	zebrafish	22(Dr)	BHLHE22:bhlhe22	-0.237376	2.29008
17	zebrafish	22(Dr)	CBLN1.2:cbln2b	-0.238166	0.763359
18	zebrafish	22(Dr)	COX5A:cox5aa	0.958974	73.2824
19	zebrafish	22(Dr)	CXCL14:cxcl14	-0.372923	5.34351
20	zebrafish	22(Dr)	ESRRG:esrrga	1.5	55.7252
21	zebrafish	22(Dr)	GFRA4:gfra2b	0.0524878	12.9771
22	zebrafish	22(Dr)	MAMDC2:mamdc2b	-0.38012	3.81679
23	zebrafish	22(Dr)	NECAB1:necab1	-0.299139	2.29008
24	zebrafish	22(Dr)	NELL1:nell2b	0.283155	73.2824
25	zebrafish	22(Dr)	NPB:npb	-0.233058	10.687
26	zebrafish	22(Dr)	PBX1:pbx3b	0.298769	39.6947
27	zebrafish	22(Dr)	PRDM8:prdm8b	-0.260066	12.9771
28	zebrafish	22(Dr)	RERGL:rergla	-0.435106	9.92366
29	zebrafish	22(Dr)	SIX6:six3b	-0.0352792	45.8015
30	zebrafish	22(Dr)	SOX5:sox5	0.578261	35.1145
31	zebrafish	16(Dr)	BHLHE22:bhlhe22	-0.242177	1
32	zebrafish	16(Dr)	CBLN1.2:cbln2b	0.193051	16
33	zebrafish	16(Dr)	COX5A:cox5aa	-0.264671	76.5
34	zebrafish	16(Dr)	CXCL14:cxcl14	1.22906	78.5
35	zebrafish	16(Dr)	ESRRG:esrrga	-0.209093	0.5
36	zebrafish	16(Dr)	GFRA4:gfra2b	-0.162302	7
37	zebrafish	16(Dr)	MAMDC2:mamdc2b	0.438622	42
38	zebrafish	16(Dr)	NECAB1:necab1	-0.280737	3
39	zebrafish	16(Dr)	NELL1:nell2b	-0.323458	45
40	zebrafish	16(Dr)	NPB:npb	-0.238463	5.5
41	zebrafish	16(Dr)	PBX1:pbx3b	-0.136589	25.5
42	zebrafish	16(Dr)	PRDM8:prdm8b	1.43893	78
43	zebrafish	16(Dr)	RERGL:rergla	-0.0256362	40
44	zebrafish	16(Dr)	SIX6:six3b	-0.548153	4
45	zebrafish	16(Dr)	SOX5:sox5	-0.335247	2
46	zebrafish	19(Dr)	BHLHE22:bhlhe22	-0.275283	0
47	zebrafish	19(Dr)	CBLN1.2:cbln2b	-0.257834	0
48	zebrafish	19(Dr)	COX5A:cox5aa	-0.23515	71.8232
49	zebrafish	19(Dr)	CXCL14:cxcl14	-0.383788	3.31492
50	zebrafish	19(Dr)	ESRRG:esrrga	-0.203516	1.10497
51	zebrafish	19(Dr)	GFRA4:gfra2b	0.488372	29.2818
52	zebrafish	19(Dr)	MAMDC2:mamdc2b	-0.144146	18.7845
53	zebrafish	19(Dr)	NECAB1:necab1	0.78362	43.6464
54	zebrafish	19(Dr)	NELL1:nell2b	-0.499244	24.3094
55	zebrafish	19(Dr)	NPB:npb	-0.240164	3.8674
56	zebrafish	19(Dr)	PBX1:pbx3b	0.0242954	29.8343
57	zebrafish	19(Dr)	PRDM8:prdm8b	-0.369197	0.552486
58	zebrafish	19(Dr)	RERGL:rergla	0.271827	54.1436
59	zebrafish	19(Dr)	SIX6:six3b	1.17606	85.6354
60	zebrafish	19(Dr)	SOX5:sox5	0.484256	40.3315
61	zebrafish	2(Dr)	BHLHE22:bhlhe22	-0.233901	2
62	zebrafish	2(Dr)	CBLN1.2:cbln2b	-0.244952	0.5
63	zebrafish	2(Dr)	COX5A:cox5aa	-0.105581	76
64	zebrafish	2(Dr)	CXCL14:cxcl14	0.423123	57.5
65	zebrafish	2(Dr)	ESRRG:esrrga	-0.186047	3
66	zebrafish	2(Dr)	GFRA4:gfra2b	-0.201273	5.5
67	zebrafish	2(Dr)	MAMDC2:mamdc2b	0.140553	30
68	zebrafish	2(Dr)	NECAB1:necab1	-0.235109	6.5
69	zebrafish	2(Dr)	NELL1:nell2b	-0.371641	40.5
70	zebrafish	2(Dr)	NPB:npb	-0.240026	3.5
71	zebrafish	2(Dr)	PBX1:pbx3b	-0.221384	19.5
72	zebrafish	2(Dr)	PRDM8:prdm8b	0.123981	38.5
73	zebrafish	2(Dr)	RERGL:rergla	-0.409648	12
74	zebrafish	2(Dr)	SIX6:six3b	-0.513071	9
75	zebrafish	2(Dr)	SOX5:sox5	0.62283	41
76	zebrafish	13(Dr)	BHLHE22:bhlhe22	1.42137	56.5
77	zebrafish	13(Dr)	CBLN1.2:cbln2b	-0.232069	1
78	zebrafish	13(Dr)	COX5A:cox5aa	0.015328	82.5
79	zebrafish	13(Dr)	CXCL14:cxcl14	-0.26873	15
80	zebrafish	13(Dr)	ESRRG:esrrga	-0.209093	0.5
81	zebrafish	13(Dr)	GFRA4:gfra2b	-0.214264	4.5
82	zebrafish	13(Dr)	MAMDC2:mamdc2b	0.757982	49.5
83	zebrafish	13(Dr)	NECAB1:necab1	-0.288342	1.5
84	zebrafish	13(Dr)	NELL1:nell2b	-0.373494	44
85	zebrafish	13(Dr)	NPB:npb	-0.240026	4
86	zebrafish	13(Dr)	PBX1:pbx3b	-0.313246	14
87	zebrafish	13(Dr)	PRDM8:prdm8b	-0.217978	17
88	zebrafish	13(Dr)	RERGL:rergla	-0.167553	32.5
89	zebrafish	13(Dr)	SIX6:six3b	-0.148764	47.5
90	zebrafish	13(Dr)	SOX5:sox5	-0.351625	2
91	zebrafish	29(Dr)	BHLHE22:bhlhe22	-0.253786	1.2987
92	zebrafish	29(Dr)	CBLN1.2:cbln2b	-0.190913	2.5974
93	zebrafish	29(Dr)	COX5A:cox5aa	0.408137	77.9221
94	zebrafish	29(Dr)	CXCL14:cxcl14	-0.374018	5.19481
95	zebrafish	29(Dr)	ESRRG:esrrga	-0.213702	0
96	zebrafish	29(Dr)	GFRA4:gfra2b	1.1742	46.7532
97	zebrafish	29(Dr)	MAMDC2:mamdc2b	-0.434294	0
98	zebrafish	29(Dr)	NECAB1:necab1	-0.274712	3.8961
99	zebrafish	29(Dr)	NELL1:nell2b	1.16696	92.2078
100	zebrafish	29(Dr)	NPB:npb	-0.232014	9.09091
101	zebrafish	29(Dr)	PBX1:pbx3b	0.93317	61.039
102	zebrafish	29(Dr)	PRDM8:prdm8b	-0.363936	1.2987
103	zebrafish	29(Dr)	RERGL:rergla	-0.389753	14.2857
104	zebrafish	29(Dr)	SIX6:six3b	0.215825	63.6364
105	zebrafish	29(Dr)	SOX5:sox5	-0.384379	0
106	zebrafish	15(Dr)	BHLHE22:bhlhe22	-0.200796	3
107	zebrafish	15(Dr)	CBLN1.2:cbln2b	-0.219187	1
108	zebrafish	15(Dr)	COX5A:cox5aa	0.146843	87.5
109	zebrafish	15(Dr)	CXCL14:cxcl14	-0.26873	12.5
110	zebrafish	15(Dr)	ESRRG:esrrga	-0.0155067	17
111	zebrafish	15(Dr)	GFRA4:gfra2b	-0.175292	5.5
112	zebrafish	15(Dr)	MAMDC2:mamdc2b	-0.377519	3
113	zebrafish	15(Dr)	NECAB1:necab1	0.692658	41.5
114	zebrafish	15(Dr)	NELL1:nell2b	1.33514	95
115	zebrafish	15(Dr)	NPB:npb	1.41578	87.5
116	zebrafish	15(Dr)	PBX1:pbx3b	-0.292047	15
117	zebrafish	15(Dr)	PRDM8:prdm8b	-0.337839	3
118	zebrafish	15(Dr)	RERGL:rergla	-0.347037	19
119	zebrafish	15(Dr)	SIX6:six3b	-0.486086	12
120	zebrafish	15(Dr)	SOX5:sox5	-0.236983	8
121	lamprey	RGC11	BHLHE22:bhlhe22	-0.277714	13.5
122	lamprey	RGC11	CBLN1.2:cbln2b	0.701634	62.5
123	lamprey	RGC11	COX5A:cox5aa	-0.443277	70
124	lamprey	RGC11	CXCL14:cxcl14	-0.265113	8
125	lamprey	RGC11	ESRRG:esrrga	-0.279183	46
126	lamprey	RGC11	GFRA4:gfra2b	0.388739	89
127	lamprey	RGC11	MAMDC2:mamdc2b	-0.280324	1.5
128	lamprey	RGC11	NECAB1:necab1	0.185764	82.5
129	lamprey	RGC11	NELL1:nell2b	-0.281345	0.5
130	lamprey	RGC11	NPB:npb	-0.162525	16.5
131	lamprey	RGC11	PBX1:pbx3b	-0.280798	96
132	lamprey	RGC11	PRDM8:prdm8b	-0.583086	3.5
133	lamprey	RGC11	RERGL:rergla	1.5	82
134	lamprey	RGC11	SIX6:six3b	0.365261	83
135	lamprey	RGC11	SOX5:sox5	-0.205121	4.5
136	lamprey	RGC18	BHLHE22:bhlhe22	-0.0970565	25
137	lamprey	RGC18	CBLN1.2:cbln2b	-0.106958	26.5
138	lamprey	RGC18	COX5A:cox5aa	0.48579	89
139	lamprey	RGC18	CXCL14:cxcl14	-0.315907	2.5
140	lamprey	RGC18	ESRRG:esrrga	1.5	98.5
141	lamprey	RGC18	GFRA4:gfra2b	0.294865	92.5
142	lamprey	RGC18	MAMDC2:mamdc2b	-0.261563	4.5
143	lamprey	RGC18	NECAB1:necab1	-0.229544	42
144	lamprey	RGC18	NELL1:nell2b	-0.259668	7.5
145	lamprey	RGC18	NPB:npb	-0.162703	14
146	lamprey	RGC18	PBX1:pbx3b	0.230725	99.5
147	lamprey	RGC18	PRDM8:prdm8b	-0.528965	18
148	lamprey	RGC18	RERGL:rergla	-0.312733	2.5
149	lamprey	RGC18	SIX6:six3b	-0.153566	70.5
150	lamprey	RGC18	SOX5:sox5	-0.199062	5
151	lamprey	RGC1	BHLHE22:bhlhe22	0.214423	36.5
152	lamprey	RGC1	CBLN1.2:cbln2b	-0.382412	5.5
153	lamprey	RGC1	COX5A:cox5aa	-0.125762	85
154	lamprey	RGC1	CXCL14:cxcl14	1.5	83.5
155	lamprey	RGC1	ESRRG:esrrga	-0.228216	65.5
156	lamprey	RGC1	GFRA4:gfra2b	-0.636241	41.5
157	lamprey	RGC1	MAMDC2:mamdc2b	-0.274696	2.5
158	lamprey	RGC1	NECAB1:necab1	-0.180146	47.5
159	lamprey	RGC1	NELL1:nell2b	-0.279374	1.5
160	lamprey	RGC1	NPB:npb	-0.162061	19
161	lamprey	RGC1	PBX1:pbx3b	-0.503907	81.5
162	lamprey	RGC1	PRDM8:prdm8b	1.18314	98
163	lamprey	RGC1	RERGL:rergla	-0.220389	11
164	lamprey	RGC1	SIX6:six3b	-0.315873	59
165	lamprey	RGC1	SOX5:sox5	-0.22027	1.5
166	lamprey	RGC20	BHLHE22:bhlhe22	-0.34001	9.5
167	lamprey	RGC20	CBLN1.2:cbln2b	-0.386855	6
168	lamprey	RGC20	COX5A:cox5aa	-0.228619	83
169	lamprey	RGC20	CXCL14:cxcl14	-0.309135	3
170	lamprey	RGC20	ESRRG:esrrga	-0.18362	73.5
171	lamprey	RGC20	GFRA4:gfra2b	1.09935	99
172	lamprey	RGC20	MAMDC2:mamdc2b	-0.278448	1.5
173	lamprey	RGC20	NECAB1:necab1	-0.201186	37.5
174	lamprey	RGC20	NELL1:nell2b	-0.274448	4
175	lamprey	RGC20	NPB:npb	-0.162561	16
176	lamprey	RGC20	PBX1:pbx3b	-0.249371	96.5
177	lamprey	RGC20	PRDM8:prdm8b	-0.570597	4.5
178	lamprey	RGC20	RERGL:rergla	-0.279489	5
179	lamprey	RGC20	SIX6:six3b	1.35298	97
180	lamprey	RGC20	SOX5:sox5	-0.238449	0.5
181	lamprey	RGC22	BHLHE22:bhlhe22	-0.12904	23.4637
182	lamprey	RGC22	CBLN1.2:cbln2b	0.126253	33.5196
183	lamprey	RGC22	COX5A:cox5aa	-0.0980987	75.419
184	lamprey	RGC22	CXCL14:cxcl14	-0.2496	10.0559
185	lamprey	RGC22	ESRRG:esrrga	-0.331458	26.8156
186	lamprey	RGC22	GFRA4:gfra2b	-0.555794	45.8101
187	lamprey	RGC22	MAMDC2:mamdc2b	-0.283856	0.558659
188	lamprey	RGC22	NECAB1:necab1	-0.227807	42.4581
189	lamprey	RGC22	NELL1:nell2b	-0.273523	1.11732
190	lamprey	RGC22	NPB:npb	-0.163008	11.7318
191	lamprey	RGC22	PBX1:pbx3b	-0.0376483	98.8827
192	lamprey	RGC22	PRDM8:prdm8b	0.893051	96.648
193	lamprey	RGC22	RERGL:rergla	-0.285804	4.46927
194	lamprey	RGC22	SIX6:six3b	-0.448389	32.9609
195	lamprey	RGC22	SOX5:sox5	1.40711	68.1564
196	lamprey	RGC27	BHLHE22:bhlhe22	1.16933	67.2619
197	lamprey	RGC27	CBLN1.2:cbln2b	-0.386432	4.16667
198	lamprey	RGC27	COX5A:cox5aa	0.502241	90.4762
199	lamprey	RGC27	CXCL14:cxcl14	-0.236087	10.7143
200	lamprey	RGC27	ESRRG:esrrga	-0.283406	38.0952
201	lamprey	RGC27	GFRA4:gfra2b	-0.399319	62.5
202	lamprey	RGC27	MAMDC2:mamdc2b	1.5	88.0952
203	lamprey	RGC27	NECAB1:necab1	-0.243266	33.3333
204	lamprey	RGC27	NELL1:nell2b	-0.196703	24.4048
205	lamprey	RGC27	NPB:npb	-0.162571	15.4762
206	lamprey	RGC27	PBX1:pbx3b	-0.477936	92.8571
207	lamprey	RGC27	PRDM8:prdm8b	0.266992	90.4762
208	lamprey	RGC27	RERGL:rergla	-0.260845	7.14286
209	lamprey	RGC27	SIX6:six3b	-0.571917	30.9524
210	lamprey	RGC27	SOX5:sox5	-0.201803	4.7619
211	lamprey	RGC30	BHLHE22:bhlhe22	-0.374657	7.53425
212	lamprey	RGC30	CBLN1.2:cbln2b	0.681307	51.3699
213	lamprey	RGC30	COX5A:cox5aa	0.128823	93.1507
214	lamprey	RGC30	CXCL14:cxcl14	-0.314284	2.73973
215	lamprey	RGC30	ESRRG:esrrga	-0.291119	47.2603
216	lamprey	RGC30	GFRA4:gfra2b	-0.159182	79.4521
217	lamprey	RGC30	MAMDC2:mamdc2b	-0.275672	2.73973
218	lamprey	RGC30	NECAB1:necab1	-0.252351	38.3562
219	lamprey	RGC30	NELL1:nell2b	1.5	97.9452
220	lamprey	RGC30	NPB:npb	-0.162721	13.6986
221	lamprey	RGC30	PBX1:pbx3b	1.5	100
222	lamprey	RGC30	PRDM8:prdm8b	-0.532458	17.1233
223	lamprey	RGC30	RERGL:rergla	-0.260363	7.53425
224	lamprey	RGC30	SIX6:six3b	-0.25911	66.4384
225	lamprey	RGC30	SOX5:sox5	-0.224877	2.73973
226	lamprey	RGC41	BHLHE22:bhlhe22	-0.357261	9.61538
227	lamprey	RGC41	CBLN1.2:cbln2b	-0.427524	1.92308
228	lamprey	RGC41	COX5A:cox5aa	-0.447147	75
229	lamprey	RGC41	CXCL14:cxcl14	-0.293766	1.92308
230	lamprey	RGC41	ESRRG:esrrga	-0.302479	46.1538
231	lamprey	RGC41	GFRA4:gfra2b	-0.760176	9.61538
232	lamprey	RGC41	MAMDC2:mamdc2b	-0.278736	1.92308
233	lamprey	RGC41	NECAB1:necab1	1.5	100
234	lamprey	RGC41	NELL1:nell2b	-0.274751	3.84615
235	lamprey	RGC41	NPB:npb	1.5	98.0769
236	lamprey	RGC41	PBX1:pbx3b	-0.70123	30.7692
237	lamprey	RGC41	PRDM8:prdm8b	-0.520559	17.3077
238	lamprey	RGC41	RERGL:rergla	-0.316995	1.92308
239	lamprey	RGC41	SIX6:six3b	-0.684345	7.69231
240	lamprey	RGC41	SOX5:sox5	-0.241478	0
