# Supplementary material for: Molecular characterization of the sea lamprey retina illuminates the evolutionary origin of retinal cell types
Source: Nat Commun. 2024 Dec 30;15:10761. doi: 10.1038/s41467-024-55019-x (PMC11685597; doi:10.1038/s41467-024-55019-x)
Supplement: Supplementary file 7 — Source Data [file 41467_2024_55019_MOESM7_ESM.zip › Source Data/Source Data Fig. 5.xlsx]

## Sheet: Fig. 5c
Percentage of Match (%)
	AC7	AC8	AC3	AC2	AC5	AC6	AC1	AC4	AC9	AC10	AC11
AC_56(Mm)	95.3488	1.16279	0	0	0	0	0	0	0	0	0
AC_11(Mm)	91	0.5	0	0	0	2.5	4	0	0	0	0
AC_60(Mm)	81.25	1.5625	0	0	3.125	0	1.5625	0	3.125	0	0
AC_26(Mm)	77.5	0	0.5	2	0	4	6	0	1	0	0
AC_3(Mm)	2	91	1.5	0.5	1	0	0.5	0	0.5	0.5	0
AC_49(Mm)	1.14286	52	5.71429	5.14286	2.85714	2.28571	1.14286	0	0	0	1.14286
AC_53(Mm)	2.75229	44.0367	6.42202	1.83486	1.83486	0	8.25688	0	0	2.75229	0
AC_41(Mm)	0.5	0	90.5	2.5	0.5	1	1.5	0.5	0	0	0
AC_36(Mm)	0	0.5	56.5	3	18	1	1.5	0	0.5	0	2
AC_15(Mm)	0.5	0.5	48.5	2.5	2	0.5	0	37.5	0.5	0.5	0.5
AC_34(Mm)	0	0	3	79.5	4	1	4	2	0	0.5	0
AC_46(Mm)	0	3.5	6.5	73.5	2	0.5	3	0	0	0.5	1
AC_17(Mm)	0.5	0	2	72.5	0	0.5	1	0	1.5	1	0
AC_37(Mm)	0	0	2	70	7.5	1.5	1.5	1	0	0	0.5
AC_18(Mm)	0	0.5	4	67.5	6	0.5	6.5	2	0.5	0	0
AC_38(Mm)	0	9.5	6.5	67.5	0.5	5	1.5	1	0	0.5	0
AC_45(Mm)	0.5	0	5.5	62.5	0.5	14.5	0.5	0	0	0	0
AC_27(Mm)	1	0.5	9.5	54.5	0	1	10.5	2	0	2	1.5
AC_29(Mm)	0	22	2	50	0.5	0.5	6	1.5	0	0	0.5
AC_7(Mm)	0	2	3	49.5	11.5	0	1	5	0	1.5	0
AC_14(Mm)	0	0	1	48	0	0.5	35.5	0.5	0	1	0
AC_33(Mm)	0	0.5	12	46	9.5	0	0.5	5.5	0	0	0
AC_8(Mm)	0.5	1.5	25	42	1	1	7	0.5	0	0	0
AC_10(Mm)	0	0.5	25	35.5	1.5	0.5	2.5	4.5	1.5	0	0
AC_2(Mm)	0	1	2	12	72	0.5	1	1	0.5	2	1
AC_32(Mm)	0.5	0	2	11	61.5	1.5	4	3.5	0	0.5	1
AC_31(Mm)	1.5	0.5	5	17	35	1.5	1	0.5	2	0.5	3.5
AC_42(Mm)	2	1	2	0.5	0.5	63	3.5	0	7	0.5	0
AC_51(Mm)	5.38462	3.84615	0	0.769231	0	36.1538	3.84615	0	20.7692	0.769231	0.769231
AC_35(Mm)	12	2	2.5	2.5	0	0.5	57.5	1	0	3.5	0
AC_58(Mm)	0	1.23457	0	18.5185	3.7037	0	53.0864	2.46914	0	1.23457	0
AC_5(Mm)	1.5	0.5	3.5	21	1	3	47.5	0	0	6.5	1
AC_40(Mm)	8	0	1.5	4.5	13	0.5	46	1.5	0	1	0
AC_22(Mm)	36.5	0	0.5	1.5	2	2	44.5	0.5	0.5	0	0
AC_9(Mm)	21	4.5	9.5	1	0	0	34.5	0.5	0	1.5	0.5
AC_61(Mm)	2.43902	2.43902	4.87805	0	17.0732	4.87805	34.1463	2.43902	0	0	0
AC_12(Mm)	0.5	1	5	20	1.5	0.5	0	57.5	0	0.5	0
AC_43(Mm)	1	1	22.5	0.5	1.5	5	3	31	0.5	12	0
AC_4(Mm)	10	0	5.5	0.5	1.5	0	0.5	18	48	0	0
AC_55(Mm)	0	0	25.8427	0	0	15.7303	0	0	38.2022	0	0
AC_48(Mm)	0.543478	0	0.543478	0.543478	2.71739	1.08696	8.69565	11.413	0	3.26087	1.08696
AC_30(Mm)	1	0	11	2.5	13	0.5	1	6	2.5	1	5.5
AC_63(Mm)	0	0	25	3.57143	0	14.2857	7.14286	0	0	0	0
AC_21(Mm)	5.5	1	5.5	4	5.5	1	14.5	5.5	3	2	3
AC_54(Mm)	1.0989	0	3.2967	2.1978	3.2967	0	21.978	14.2857	2.1978	2.1978	0
AC_52(Mm)	0	6.77966	0	14.4068	0.847458	22.0339	0.847458	0.847458	3.38983	0.847458	0.847458
AC_47(Mm)	3.04569	3.04569	1.52284	3.5533	4.06091	0	30.4569	5.07614	0	1.52284	0.507614
AC_50(Mm)	1.25786	0.628931	3.14465	6.28931	10.6918	0	24.5283	6.28931	0	0.628931	0
AC_1(Mm)	0	0.5	3.5	27	2	2.5	12	3.5	0.5	2	0.5
AC_44(Mm)	0	0.5	7.5	5.5	5.5	0.5	8	22.5	0	2.5	1.5
AC_28(Mm)	5	0	24	14.5	2	0.5	3	5.5	0	0	0
AC_24(Mm)	0	0.5	20	7.5	7	0	1	15	1	0.5	2.5
AC_25(Mm)	0.5	1	5	8	34	1	1	1	0.5	0.5	3.5
AC_39(Mm)	0	19	11	1	11.5	2	0.5	2	0	9	0
AC_19(Mm)	0	0.5	11	3	28	0	0.5	14.5	1	0	3
AC_57(Mm)	1.23457	6.17284	13.5802	4.93827	0	27.1605	4.93827	1.23457	0	2.46914	0
AC_20(Mm)	4	1	5.5	8.5	2.5	3.5	33	2.5	1	2	0
AC_23(Mm)	0	0.5	21.5	9.5	1.5	26.5	2.5	0	0.5	1	1
AC_62(Mm)	2.94118	0	8.82353	0	0	32.3529	11.7647	2.94118	2.94118	2.94118	0
AC_6(Mm)	1.5	2	22.5	27	2	0.5	7.5	2	0.5	1	0
AC_59(Mm)	5.19481	1.2987	3.8961	22.0779	0	16.8831	12.987	1.2987	1.2987	0	2.5974
AC_13(Mm)	3.5	22.5	26.5	2	1.5	1.5	6	1.5	0	0	4
AC_16(Mm)	4	25.5	4	6	11	1.5	14.5	2	1	2.5	0.5

## Sheet: Fig. 5d
Percentage of Match (%)
	AC1	AC4	AC3	AC5	AC10	AC8	AC6	AC2	AC9	AC7	AC11
AC-38(Gg)	100	0	0	0	0	0	0	0	0	0	0
AC-29(Gg)	77.9221	0	6.49351	7.79221	0	0	0	0	0	2.5974	0
AC-4(Gg)	46	1	4	5	0	5	4	1	11	9	1
AC-52(Gg)	40.9091	0	22.7273	4.54545	0	0	0	0	0	0	4.54545
AC-13(Gg)	38	0	1	1	0	0	0	1	23	0	1
AC-54(Gg)	30.2326	2.32558	23.2558	0	6.97674	0	2.32558	11.6279	0	0	0
AC-31(Gg)	0	98.6667	0	0	0	0	0	0	0	0	0
AC-48(Gg)	0	96.4912	1.75439	0	0	0	0	0	0	0	0
AC-58(Gg)	0	93.1034	3.44828	3.44828	0	0	0	0	0	0	0
AC-6(Gg)	1	59	0	0	0	0	0	1	7	0	0
AC-28(Gg)	0	48.7805	2.43902	0	0	0	1.21951	0	1.21951	0	21.9512
AC-27(Gg)	0	31.7073	3.65854	3.65854	2.43902	2.43902	0	15.8537	8.53659	1.21951	1.21951
AC-51(Gg)	0	28.8889	6.66667	4.44444	0	4.44444	0	15.5556	2.22222	8.88889	2.22222
AC-21(Gg)	0	0	98	0	0	0	0	0	0	1	0
AC-37(Gg)	0	0	91.5493	1.40845	0	0	1.40845	0	2.8169	0	0
AC-32(Gg)	1.35135	4.05405	64.8649	0	0	0	0	5.40541	10.8108	0	0
AC-1(Gg)	38	1	55	1	0	0	0	0	0	0	0
AC-30(Gg)	0	0	0	97.3684	0	0	0	0	0	0	1.31579
AC-15(Gg)	0	2	0	96	0	0	0	1	0	0	0
AC-20(Gg)	0	7	0	82	0	0	2	7	0	0	0
AC-45(Gg)	0	3.44828	3.44828	75.8621	0	1.72414	0	0	0	0	0
AC-19(Gg)	0	6	6	66	2	0	0	1	0	1	4
AC-35(Gg)	0	4.16667	8.33333	44.4444	0	2.77778	0	4.16667	0	1.38889	0
AC-24(Gg)	0	0	0	0	94.8454	1.03093	0	0	0	2.06186	0
AC-47(Gg)	7.01754	0	0	0	45.614	0	3.50877	17.5439	0	1.75439	3.50877
AC-56(Gg)	0	0	0	2.5641	0	82.0513	2.5641	0	0	0	0
AC-16(Gg)	19	1	0	0	0	59	3	1	0	0	0
AC-49(Gg)	0	10.4167	2.08333	0	0	52.0833	0	0	0	0	0
AC-36(Gg)	0	4.22535	0	0	0	0	81.6901	1.40845	0	0	0
AC-11(Gg)	1	0	0	0	0	1	61	19	0	8	0
AC-43(Gg)	8.47458	1.69492	3.38983	3.38983	0	0	52.5424	1.69492	0	10.1695	0
AC-17(Gg)	16	2	11	0	0	0	41	2	0	6	5
AC-26(Gg)	0	1.11111	2.22222	10	0	0	2.22222	56.6667	0	0	5.55556
AC-10(Gg)	8	23	13	2	3	0	0	25	1	3	0
AC-12(Gg)	0	0	17	0	0	8	0	9	55	0	0
AC-41(Gg)	7.69231	0	4.61538	1.53846	0	0	1.53846	6.15385	49.2308	7.69231	0
AC-2(Gg)	0	3	0	1	0	0	0	0	37	34	0
AC-8(Gg)	5	7	0	13	0	0	2	0	2	54	0
AC-34(Gg)	2.77778	0	5.55556	0	8.33333	0	0	0	22.2222	51.3889	0
AC-22(Gg)	8	6	2	1	0	0	0	1	0	17	1
AC-3(Gg)	21	2	0	1	15	0	0	1	0	2	0
AC-55(Gg)	0	0	7.31707	0	0	4.87805	12.1951	0	0	7.31707	12.1951
AC-53(Gg)	30.2326	0	11.6279	0	0	0	9.30233	0	0	4.65116	0
AC-42(Gg)	8.47458	6.77966	3.38983	10.1695	13.5593	0	0	0	1.69492	11.8644	0
AC-46(Gg)	7.01754	5.26316	0	0	0	1.75439	7.01754	26.3158	0	8.77193	0
AC-9(Gg)	9	10	4	7	0	1	3	6	9	5	3
AC-57(Gg)	2.85714	11.4286	2.85714	0	0	37.1429	0	0	0	2.85714	0
AC-39(Gg)	4.41176	1.47059	7.35294	1.47059	5.88235	0	0	8.82353	2.94118	25	0
AC-18(Gg)	10	1	10	12	4	4	14	3	2	0	0
AC-59(Gg)	0	10.7143	32.1429	7.14286	0	0	0	7.14286	0	3.57143	0
AC-50(Gg)	2.12766	29.7872	8.51064	10.6383	0	0	2.12766	8.51064	0	0	0
AC-14(Gg)	17	0	7	7	0	0	24	0	0	7	0
AC-5(Gg)	9	15	3	1	1	6	6	5	3	11	2
AC-44(Gg)	0	1.72414	1.72414	1.72414	0	15.5172	1.72414	5.17241	32.7586	1.72414	0
AC-33(Gg)	6.84932	6.84932	10.9589	1.36986	1.36986	1.36986	5.47945	1.36986	5.47945	21.9178	0
AC-40(Gg)	0	0	3.0303	1.51515	0	31.8182	1.51515	25.7576	0	0	1.51515
AC-23(Gg)	5	0	19	0	0	11	1	17	18	0	0

## Sheet: Fig. 5e
Lamprey-Mouse
	species	Id	Gene	Ave. Exp.	Perc. Exp.
1	lamprey	AC1	BARHL1:Barhl2	0.412473	73.3333
2	lamprey	AC1	CA2:Car2	-0.169258	43.6667
3	lamprey	AC1	CARTPT:Cartpt	-0.112869	35
4	lamprey	AC1	CRYBB1:Crybb3	-0.336653	5
5	lamprey	AC1	EBF3:Ebf1	-0.367878	1.66667
6	lamprey	AC1	KCNIP2:Kcnip1	-0.463795	22.6667
7	lamprey	AC1	KCNIP4:Kcnip4	-0.278479	53.6667
8	lamprey	AC1	LAMP5:Lamp5	-0.285936	3
9	lamprey	AC1	LBH:Lbh	-0.230187	69.6667
10	lamprey	AC1	LOC116941895:Pdzd2	-0.202529	2.66667
11	lamprey	AC1	NFIA:Nfia	0.565387	99
12	lamprey	AC1	NR4A2:Nr4a2	-0.335605	0.666667
13	lamprey	AC1	PRDM8:Prdm8	-0.280506	2.66667
14	lamprey	AC1	PROM1:Prom1	0.288369	66.6667
15	lamprey	AC1	SLC24A3:Slc24a3	-0.146527	18
16	lamprey	AC1	TMEM114:Tmem114	-0.229515	6
17	lamprey	AC1	TNR:Tnr	-0.146382	6.66667
18	lamprey	AC1	ZNF804B:Zfp804a	0.447354	90.6667
19	lamprey	AC2	BARHL1:Barhl2	-0.482886	22.3333
20	lamprey	AC2	CA2:Car2	-0.204065	37.6667
21	lamprey	AC2	CARTPT:Cartpt	-0.354799	4.33333
22	lamprey	AC2	CRYBB1:Crybb3	-0.297909	8.33333
23	lamprey	AC2	EBF3:Ebf1	-0.316279	18
24	lamprey	AC2	KCNIP2:Kcnip1	0.783925	93.6667
25	lamprey	AC2	KCNIP4:Kcnip4	-0.416694	44.3333
26	lamprey	AC2	LAMP5:Lamp5	-0.328649	1.33333
27	lamprey	AC2	LBH:Lbh	-0.241685	68
28	lamprey	AC2	LOC116941895:Pdzd2	0.650462	32.6667
29	lamprey	AC2	NFIA:Nfia	-0.544904	67
30	lamprey	AC2	NR4A2:Nr4a2	-0.127731	13.3333
31	lamprey	AC2	PRDM8:Prdm8	-0.140677	14
32	lamprey	AC2	PROM1:Prom1	-0.620281	8.33333
33	lamprey	AC2	SLC24A3:Slc24a3	-0.160045	18
34	lamprey	AC2	TMEM114:Tmem114	0.156449	23.6667
35	lamprey	AC2	TNR:Tnr	-0.16634	6
36	lamprey	AC2	ZNF804B:Zfp804a	-0.584376	32
37	lamprey	AC3	BARHL1:Barhl2	-0.468261	19
38	lamprey	AC3	CA2:Car2	-0.185323	44
39	lamprey	AC3	CARTPT:Cartpt	-0.34967	4
40	lamprey	AC3	CRYBB1:Crybb3	1.5	77.6667
41	lamprey	AC3	EBF3:Ebf1	-0.276474	28.6667
42	lamprey	AC3	KCNIP2:Kcnip1	0.0457934	77.6667
43	lamprey	AC3	KCNIP4:Kcnip4	1.5	99.6667
44	lamprey	AC3	LAMP5:Lamp5	0.342556	28
45	lamprey	AC3	LBH:Lbh	-0.299174	64.6667
46	lamprey	AC3	LOC116941895:Pdzd2	0.162198	15.6667
47	lamprey	AC3	NFIA:Nfia	-0.490409	64
48	lamprey	AC3	NR4A2:Nr4a2	0.613384	45.3333
49	lamprey	AC3	PRDM8:Prdm8	-0.00750617	22.3333
50	lamprey	AC3	PROM1:Prom1	-0.0810008	55
51	lamprey	AC3	SLC24A3:Slc24a3	-0.0890753	19.6667
52	lamprey	AC3	TMEM114:Tmem114	1.00357	48
53	lamprey	AC3	TNR:Tnr	-0.146382	7.33333
54	lamprey	AC3	ZNF804B:Zfp804a	-0.597994	15
55	lamprey	AC4	BARHL1:Barhl2	-0.109142	51
56	lamprey	AC4	CA2:Car2	-0.202727	40.6667
57	lamprey	AC4	CARTPT:Cartpt	-0.342831	6.66667
58	lamprey	AC4	CRYBB1:Crybb3	0.222078	54
59	lamprey	AC4	EBF3:Ebf1	1.02973	89
60	lamprey	AC4	KCNIP2:Kcnip1	-0.1094	66.6667
61	lamprey	AC4	KCNIP4:Kcnip4	-0.0205007	75.3333
62	lamprey	AC4	LAMP5:Lamp5	0.00695351	16
63	lamprey	AC4	LBH:Lbh	-0.355386	63
64	lamprey	AC4	LOC116941895:Pdzd2	-0.0789923	9
65	lamprey	AC4	NFIA:Nfia	-0.428031	86.3333
66	lamprey	AC4	NR4A2:Nr4a2	-0.31301	2.33333
67	lamprey	AC4	PRDM8:Prdm8	-0.12736	11.6667
68	lamprey	AC4	PROM1:Prom1	0.471207	77.6667
69	lamprey	AC4	SLC24A3:Slc24a3	0.745667	48
70	lamprey	AC4	TMEM114:Tmem114	-0.329766	1
71	lamprey	AC4	TNR:Tnr	-0.0765314	10
72	lamprey	AC4	ZNF804B:Zfp804a	0.514796	92.6667
73	lamprey	AC5	BARHL1:Barhl2	-0.554384	8.66667
74	lamprey	AC5	CA2:Car2	-0.229501	36.6667
75	lamprey	AC5	CARTPT:Cartpt	-0.333427	5
76	lamprey	AC5	CRYBB1:Crybb3	0.105846	46.6667
77	lamprey	AC5	EBF3:Ebf1	1.26267	73
78	lamprey	AC5	KCNIP2:Kcnip1	0.159293	58.6667
79	lamprey	AC5	KCNIP4:Kcnip4	-0.116938	72.6667
80	lamprey	AC5	LAMP5:Lamp5	0.397473	24.6667
81	lamprey	AC5	LBH:Lbh	-0.267236	62.6667
82	lamprey	AC5	LOC116941895:Pdzd2	-0.00251729	12
83	lamprey	AC5	NFIA:Nfia	0.355291	88
84	lamprey	AC5	NR4A2:Nr4a2	-0.285896	2.66667
85	lamprey	AC5	PRDM8:Prdm8	1.47735	68.6667
86	lamprey	AC5	PROM1:Prom1	-0.359875	30.3333
87	lamprey	AC5	SLC24A3:Slc24a3	0.181286	29.3333
88	lamprey	AC5	TMEM114:Tmem114	-0.324753	1.33333
89	lamprey	AC5	TNR:Tnr	-0.151372	6
90	lamprey	AC5	ZNF804B:Zfp804a	0.518038	88.6667
91	lamprey	AC6	BARHL1:Barhl2	-0.408137	31
92	lamprey	AC6	CA2:Car2	-0.201388	43.6667
93	lamprey	AC6	CARTPT:Cartpt	-0.354799	2.33333
94	lamprey	AC6	CRYBB1:Crybb3	-0.324418	7
95	lamprey	AC6	EBF3:Ebf1	-0.360507	5
96	lamprey	AC6	KCNIP2:Kcnip1	0.891247	90.3333
97	lamprey	AC6	KCNIP4:Kcnip4	-0.383619	43.3333
98	lamprey	AC6	LAMP5:Lamp5	-0.29814	2.33333
99	lamprey	AC6	LBH:Lbh	0.975813	90.6667
100	lamprey	AC6	LOC116941895:Pdzd2	0.00336541	12.3333
101	lamprey	AC6	NFIA:Nfia	-0.538392	48.3333
102	lamprey	AC6	NR4A2:Nr4a2	1.29123	62.6667
103	lamprey	AC6	PRDM8:Prdm8	-0.270518	3.33333
104	lamprey	AC6	PROM1:Prom1	-0.64983	4.66667
105	lamprey	AC6	SLC24A3:Slc24a3	-0.389853	1.33333
106	lamprey	AC6	TMEM114:Tmem114	0.527376	36.6667
107	lamprey	AC6	TNR:Tnr	-0.16634	4.66667
108	lamprey	AC6	ZNF804B:Zfp804a	-0.519528	37.3333
109	lamprey	AC7	BARHL1:Barhl2	0.979588	86
110	lamprey	AC7	CA2:Car2	-0.19871	41.6667
111	lamprey	AC7	CARTPT:Cartpt	0.689862	78.6667
112	lamprey	AC7	CRYBB1:Crybb3	-0.29587	11
113	lamprey	AC7	EBF3:Ebf1	-0.357559	1
114	lamprey	AC7	KCNIP2:Kcnip1	-0.4692	24.6667
115	lamprey	AC7	KCNIP4:Kcnip4	-0.354723	40
116	lamprey	AC7	LAMP5:Lamp5	0.0252591	18.3333
117	lamprey	AC7	LBH:Lbh	-0.0589962	77
118	lamprey	AC7	LOC116941895:Pdzd2	-0.184881	4.66667
119	lamprey	AC7	NFIA:Nfia	1.37818	100
120	lamprey	AC7	NR4A2:Nr4a2	-0.303972	2.33333
121	lamprey	AC7	PRDM8:Prdm8	-0.280506	2.33333
122	lamprey	AC7	PROM1:Prom1	0.0704409	66.6667
123	lamprey	AC7	SLC24A3:Slc24a3	-0.109352	18.6667
124	lamprey	AC7	TMEM114:Tmem114	-0.334778	0.666667
125	lamprey	AC7	TNR:Tnr	-0.16634	5.66667
126	lamprey	AC7	ZNF804B:Zfp804a	0.885077	95.3333
127	lamprey	AC8	BARHL1:Barhl2	0.431758	78.2101
128	lamprey	AC8	CA2:Car2	1.5	92.9961
129	lamprey	AC8	CARTPT:Cartpt	-0.353938	1.94553
130	lamprey	AC8	CRYBB1:Crybb3	-0.337994	3.11284
131	lamprey	AC8	EBF3:Ebf1	-0.362959	1.55642
132	lamprey	AC8	KCNIP2:Kcnip1	-0.481371	22.5681
133	lamprey	AC8	KCNIP4:Kcnip4	-0.464575	19.0661
134	lamprey	AC8	LAMP5:Lamp5	-0.224846	6.22568
135	lamprey	AC8	LBH:Lbh	0.279746	79.3774
136	lamprey	AC8	LOC116941895:Pdzd2	-0.229951	3.11284
137	lamprey	AC8	NFIA:Nfia	0.211036	99.6109
138	lamprey	AC8	NR4A2:Nr4a2	-0.307717	1.94553
139	lamprey	AC8	PRDM8:Prdm8	-0.279936	1.94553
140	lamprey	AC8	PROM1:Prom1	0.461994	75.0973
141	lamprey	AC8	SLC24A3:Slc24a3	0.272349	36.1868
142	lamprey	AC8	TMEM114:Tmem114	-0.22778	6.22568
143	lamprey	AC8	TNR:Tnr	1.38127	48.249
144	lamprey	AC8	ZNF804B:Zfp804a	-0.568204	31.9066
145	lamprey	AC9	BARHL1:Barhl2	0.311803	77.2908
146	lamprey	AC9	CA2:Car2	-0.260442	33.8645
147	lamprey	AC9	CARTPT:Cartpt	1.5	91.6335
148	lamprey	AC9	CRYBB1:Crybb3	-0.346947	3.58566
149	lamprey	AC9	EBF3:Ebf1	-0.361873	3.58566
150	lamprey	AC9	KCNIP2:Kcnip1	-0.508553	18.3267
151	lamprey	AC9	KCNIP4:Kcnip4	0.469104	90.4382
152	lamprey	AC9	LAMP5:Lamp5	0.39813	31.4741
153	lamprey	AC9	LBH:Lbh	0.283507	84.0637
154	lamprey	AC9	LOC116941895:Pdzd2	-0.17942	5.57769
155	lamprey	AC9	NFIA:Nfia	-0.571211	33.4661
156	lamprey	AC9	NR4A2:Nr4a2	-0.328439	1.19522
157	lamprey	AC9	PRDM8:Prdm8	-0.15593	7.56972
158	lamprey	AC9	PROM1:Prom1	0.579914	77.6892
159	lamprey	AC9	SLC24A3:Slc24a3	-0.317227	6.77291
160	lamprey	AC9	TMEM114:Tmem114	-0.32683	0.796813
161	lamprey	AC9	TNR:Tnr	-0.19554	3.58566
162	lamprey	AC9	ZNF804B:Zfp804a	-0.211082	74.9004
163	mouse	AC_35(Mm)	BARHL1:Barhl2	1.20413	67.1533
164	mouse	AC_35(Mm)	CA2:Car2	0.319214	93.4307
165	mouse	AC_35(Mm)	CARTPT:Cartpt	-0.16872	36.4964
166	mouse	AC_35(Mm)	CRYBB1:Crybb3	-0.267162	1.45985
167	mouse	AC_35(Mm)	EBF3:Ebf1	-0.311428	11.6788
168	mouse	AC_35(Mm)	KCNIP2:Kcnip1	-0.351915	12.4088
169	mouse	AC_35(Mm)	KCNIP4:Kcnip4	-0.0812125	14.5985
170	mouse	AC_35(Mm)	LAMP5:Lamp5	0.18414	81.7518
171	mouse	AC_35(Mm)	LBH:Lbh	0.0116762	16.7883
172	mouse	AC_35(Mm)	LOC116941895:Pdzd2	-0.122643	7.29927
173	mouse	AC_35(Mm)	NFIA:Nfia	0.00284879	25.5474
174	mouse	AC_35(Mm)	NR4A2:Nr4a2	-0.211437	3.64964
175	mouse	AC_35(Mm)	PRDM8:Prdm8	-0.207156	7.29927
176	mouse	AC_35(Mm)	PROM1:Prom1	-0.309227	5.10949
177	mouse	AC_35(Mm)	SLC24A3:Slc24a3	-0.31393	26.2774
178	mouse	AC_35(Mm)	TMEM114:Tmem114	-0.12515	12.4088
179	mouse	AC_35(Mm)	TNR:Tnr	0.170253	18.9781
180	mouse	AC_35(Mm)	ZNF804B:Zfp804a	0.445073	64.2336
181	mouse	AC_34(Mm)	BARHL1:Barhl2	-0.155951	23
182	mouse	AC_34(Mm)	CA2:Car2	-0.319339	57.5
183	mouse	AC_34(Mm)	CARTPT:Cartpt	-0.181432	57.5
184	mouse	AC_34(Mm)	CRYBB1:Crybb3	-0.214446	7
185	mouse	AC_34(Mm)	EBF3:Ebf1	-0.455323	5
186	mouse	AC_34(Mm)	KCNIP2:Kcnip1	0.687463	68
187	mouse	AC_34(Mm)	KCNIP4:Kcnip4	-0.32337	4.5
188	mouse	AC_34(Mm)	LAMP5:Lamp5	-0.646335	8
189	mouse	AC_34(Mm)	LBH:Lbh	-0.0275567	16.5
190	mouse	AC_34(Mm)	LOC116941895:Pdzd2	0.809921	34
191	mouse	AC_34(Mm)	NFIA:Nfia	-0.274021	8.5
192	mouse	AC_34(Mm)	NR4A2:Nr4a2	-0.272726	2
193	mouse	AC_34(Mm)	PRDM8:Prdm8	-0.20977	6
194	mouse	AC_34(Mm)	PROM1:Prom1	-0.340917	2.5
195	mouse	AC_34(Mm)	SLC24A3:Slc24a3	-0.410848	20
196	mouse	AC_34(Mm)	TMEM114:Tmem114	-0.267025	3
197	mouse	AC_34(Mm)	TNR:Tnr	-0.10806	9
198	mouse	AC_34(Mm)	ZNF804B:Zfp804a	-0.456912	10
199	mouse	AC_41(Mm)	BARHL1:Barhl2	-0.00063591	31.7073
200	mouse	AC_41(Mm)	CA2:Car2	-0.407223	31.7073
201	mouse	AC_41(Mm)	CARTPT:Cartpt	-0.204174	28.4553
202	mouse	AC_41(Mm)	CRYBB1:Crybb3	-0.253742	3.25203
203	mouse	AC_41(Mm)	EBF3:Ebf1	-0.42113	9.7561
204	mouse	AC_41(Mm)	KCNIP2:Kcnip1	0.240696	48.7805
205	mouse	AC_41(Mm)	KCNIP4:Kcnip4	1.46448	65.0407
206	mouse	AC_41(Mm)	LAMP5:Lamp5	-0.60138	13.0081
207	mouse	AC_41(Mm)	LBH:Lbh	-0.194044	8.13008
208	mouse	AC_41(Mm)	LOC116941895:Pdzd2	0.240889	19.5122
209	mouse	AC_41(Mm)	NFIA:Nfia	-0.297956	4.87805
210	mouse	AC_41(Mm)	NR4A2:Nr4a2	-0.184704	4.87805
211	mouse	AC_41(Mm)	PRDM8:Prdm8	-0.173874	9.7561
212	mouse	AC_41(Mm)	PROM1:Prom1	-0.368659	0.813008
213	mouse	AC_41(Mm)	SLC24A3:Slc24a3	-0.436368	21.9512
214	mouse	AC_41(Mm)	TMEM114:Tmem114	1.5	63.4146
215	mouse	AC_41(Mm)	TNR:Tnr	-0.160129	6.50407
216	mouse	AC_41(Mm)	ZNF804B:Zfp804a	-0.391698	21.9512
217	mouse	AC_12(Mm)	BARHL1:Barhl2	-0.289037	14
218	mouse	AC_12(Mm)	CA2:Car2	-0.419354	19
219	mouse	AC_12(Mm)	CARTPT:Cartpt	-0.198543	24.5
220	mouse	AC_12(Mm)	CRYBB1:Crybb3	-0.206958	3.5
221	mouse	AC_12(Mm)	EBF3:Ebf1	1.5	94.5
222	mouse	AC_12(Mm)	KCNIP2:Kcnip1	-0.395539	10.5
223	mouse	AC_12(Mm)	KCNIP4:Kcnip4	0.0617528	29
224	mouse	AC_12(Mm)	LAMP5:Lamp5	1.07111	97
225	mouse	AC_12(Mm)	LBH:Lbh	-0.196356	7.5
226	mouse	AC_12(Mm)	LOC116941895:Pdzd2	-0.034414	11
227	mouse	AC_12(Mm)	NFIA:Nfia	-0.334466	8.5
228	mouse	AC_12(Mm)	NR4A2:Nr4a2	-0.258217	1
229	mouse	AC_12(Mm)	PRDM8:Prdm8	-0.245568	4
230	mouse	AC_12(Mm)	PROM1:Prom1	-0.253158	10.5
231	mouse	AC_12(Mm)	SLC24A3:Slc24a3	1.5	93.5
232	mouse	AC_12(Mm)	TMEM114:Tmem114	-0.272779	2.5
233	mouse	AC_12(Mm)	TNR:Tnr	-0.0365011	11.5
234	mouse	AC_12(Mm)	ZNF804B:Zfp804a	0.348026	61.5
235	mouse	AC_2(Mm)	BARHL1:Barhl2	-0.137803	23.5
236	mouse	AC_2(Mm)	CA2:Car2	-0.373892	46.5
237	mouse	AC_2(Mm)	CARTPT:Cartpt	-0.203333	25.5
238	mouse	AC_2(Mm)	CRYBB1:Crybb3	1.5	74
239	mouse	AC_2(Mm)	EBF3:Ebf1	-0.36622	10.5
240	mouse	AC_2(Mm)	KCNIP2:Kcnip1	0.430751	59
241	mouse	AC_2(Mm)	KCNIP4:Kcnip4	0.0067353	27
242	mouse	AC_2(Mm)	LAMP5:Lamp5	-0.565196	13
243	mouse	AC_2(Mm)	LBH:Lbh	-0.169703	8.5
244	mouse	AC_2(Mm)	LOC116941895:Pdzd2	-0.223278	3.5
245	mouse	AC_2(Mm)	NFIA:Nfia	-0.33091	8.5
246	mouse	AC_2(Mm)	NR4A2:Nr4a2	-0.243709	5
247	mouse	AC_2(Mm)	PRDM8:Prdm8	1.24008	62
248	mouse	AC_2(Mm)	PROM1:Prom1	-0.340917	3
249	mouse	AC_2(Mm)	SLC24A3:Slc24a3	-0.315953	33
250	mouse	AC_2(Mm)	TMEM114:Tmem114	0.457974	43
251	mouse	AC_2(Mm)	TNR:Tnr	-0.215398	4
252	mouse	AC_2(Mm)	ZNF804B:Zfp804a	-0.440893	14
253	mouse	AC_42(Mm)	BARHL1:Barhl2	0.344127	45
254	mouse	AC_42(Mm)	CA2:Car2	-0.418078	37.5
255	mouse	AC_42(Mm)	CARTPT:Cartpt	-0.132439	66.6667
256	mouse	AC_42(Mm)	CRYBB1:Crybb3	-0.278093	0
257	mouse	AC_42(Mm)	EBF3:Ebf1	-0.436182	6.66667
258	mouse	AC_42(Mm)	KCNIP2:Kcnip1	-0.174928	31.6667
259	mouse	AC_42(Mm)	KCNIP4:Kcnip4	-0.268352	8.33333
260	mouse	AC_42(Mm)	LAMP5:Lamp5	-0.66637	9.16667
261	mouse	AC_42(Mm)	LBH:Lbh	0.9497	44.1667
262	mouse	AC_42(Mm)	LOC116941895:Pdzd2	-0.28253	0.833333
263	mouse	AC_42(Mm)	NFIA:Nfia	-0.324984	5.83333
264	mouse	AC_42(Mm)	NR4A2:Nr4a2	1.5	82.5
265	mouse	AC_42(Mm)	PRDM8:Prdm8	-0.269434	5
266	mouse	AC_42(Mm)	PROM1:Prom1	-0.368449	0.833333
267	mouse	AC_42(Mm)	SLC24A3:Slc24a3	-0.0545762	55
268	mouse	AC_42(Mm)	TMEM114:Tmem114	-0.301549	0
269	mouse	AC_42(Mm)	TNR:Tnr	0.0430085	13.3333
270	mouse	AC_42(Mm)	ZNF804B:Zfp804a	-0.499628	9.16667
271	mouse	AC_56(Mm)	BARHL1:Barhl2	0.0896189	31.0811
272	mouse	AC_56(Mm)	CA2:Car2	0.101118	90.5405
273	mouse	AC_56(Mm)	CARTPT:Cartpt	1.5	100
274	mouse	AC_56(Mm)	CRYBB1:Crybb3	-0.176905	6.75676
275	mouse	AC_56(Mm)	EBF3:Ebf1	0.179155	33.7838
276	mouse	AC_56(Mm)	KCNIP2:Kcnip1	1.21866	79.7297
277	mouse	AC_56(Mm)	KCNIP4:Kcnip4	-0.0809954	18.9189
278	mouse	AC_56(Mm)	LAMP5:Lamp5	-0.349069	39.1892
279	mouse	AC_56(Mm)	LBH:Lbh	1.19822	45.9459
280	mouse	AC_56(Mm)	LOC116941895:Pdzd2	0.0892937	14.8649
281	mouse	AC_56(Mm)	NFIA:Nfia	1.5	79.7297
282	mouse	AC_56(Mm)	NR4A2:Nr4a2	1.35601	74.3243
283	mouse	AC_56(Mm)	PRDM8:Prdm8	0.412676	25.6757
284	mouse	AC_56(Mm)	PROM1:Prom1	-0.321244	4.05405
285	mouse	AC_56(Mm)	SLC24A3:Slc24a3	-0.078986	48.6486
286	mouse	AC_56(Mm)	TMEM114:Tmem114	-0.161588	4.05405
287	mouse	AC_56(Mm)	TNR:Tnr	0.374478	18.9189
288	mouse	AC_56(Mm)	ZNF804B:Zfp804a	-0.234274	32.4324
289	mouse	AC_3(Mm)	BARHL1:Barhl2	-0.276938	15.5
290	mouse	AC_3(Mm)	CA2:Car2	1.5	100
291	mouse	AC_3(Mm)	CARTPT:Cartpt	-0.205472	24
292	mouse	AC_3(Mm)	CRYBB1:Crybb3	-0.274349	0.5
293	mouse	AC_3(Mm)	EBF3:Ebf1	-0.360279	12.5
294	mouse	AC_3(Mm)	KCNIP2:Kcnip1	-0.487795	3.5
295	mouse	AC_3(Mm)	KCNIP4:Kcnip4	-0.284858	7
296	mouse	AC_3(Mm)	LAMP5:Lamp5	0.570752	91.5
297	mouse	AC_3(Mm)	LBH:Lbh	-0.267429	3.5
298	mouse	AC_3(Mm)	LOC116941895:Pdzd2	-0.267717	1.5
299	mouse	AC_3(Mm)	NFIA:Nfia	1.02022	78
300	mouse	AC_3(Mm)	NR4A2:Nr4a2	-0.269098	2
301	mouse	AC_3(Mm)	PRDM8:Prdm8	-0.2754	3.5
302	mouse	AC_3(Mm)	PROM1:Prom1	-0.0673157	25
303	mouse	AC_3(Mm)	SLC24A3:Slc24a3	-0.488262	10
304	mouse	AC_3(Mm)	TMEM114:Tmem114	-0.301549	0
305	mouse	AC_3(Mm)	TNR:Tnr	0.440556	26
306	mouse	AC_3(Mm)	ZNF804B:Zfp804a	0.348026	61.5
307	mouse	AC_4(Mm)	BARHL1:Barhl2	-0.204346	20.5
308	mouse	AC_4(Mm)	CA2:Car2	-0.344701	63
309	mouse	AC_4(Mm)	CARTPT:Cartpt	-0.157392	63
310	mouse	AC_4(Mm)	CRYBB1:Crybb3	-0.274349	0.5
311	mouse	AC_4(Mm)	EBF3:Ebf1	0.21988	75
312	mouse	AC_4(Mm)	KCNIP2:Kcnip1	-0.487795	3
313	mouse	AC_4(Mm)	KCNIP4:Kcnip4	-0.114303	21.5
314	mouse	AC_4(Mm)	LAMP5:Lamp5	0.34236	88.5
315	mouse	AC_4(Mm)	LBH:Lbh	-0.240776	5.5
316	mouse	AC_4(Mm)	LOC116941895:Pdzd2	-0.212169	4
317	mouse	AC_4(Mm)	NFIA:Nfia	-0.352244	6
318	mouse	AC_4(Mm)	NR4A2:Nr4a2	-0.287234	0.5
319	mouse	AC_4(Mm)	PRDM8:Prdm8	-0.251535	6.5
320	mouse	AC_4(Mm)	PROM1:Prom1	1.5	81
321	mouse	AC_4(Mm)	SLC24A3:Slc24a3	0.193482	70
322	mouse	AC_4(Mm)	TMEM114:Tmem114	-0.301549	0
323	mouse	AC_4(Mm)	TNR:Tnr	-0.263104	3
324	mouse	AC_4(Mm)	ZNF804B:Zfp804a	0.524231	66.5

## Sheet: Fig. 5f
Lamprey-Chicken
	species	Id	Gene	Ave. Exp.	Perc. Exp.
1	lamprey	AC10	CA10:CA10	-0.306386	5.62771
2	lamprey	AC10	CPLX2:CPLX1	0.562206	99.5671
3	lamprey	AC10	CSMD3:CSMD3.1	-0.0270653	67.0996
4	lamprey	AC10	EBF3:EBF3.1	-0.559532	10.8225
5	lamprey	AC10	EPB41L3:EPB41.1	-0.132376	76.1905
6	lamprey	AC10	ERBB4:ERBB4.3	-0.0269442	6.06061
7	lamprey	AC10	FEZ2:FEZ2.1	-0.145273	66.6667
8	lamprey	AC10	GFRA4:GFRA4	-0.310245	12.987
9	lamprey	AC10	GRM7:GRM8.2	-0.086389	86.1472
10	lamprey	AC10	LINGO2:LINGO2.1	-0.37106	1.7316
11	lamprey	AC10	MYO16:LOC116956261	0.026269	55.4113
12	lamprey	AC10	NR4A2:NR4A2	-0.31743	0.865801
13	lamprey	AC10	PCDH9:LOC116952389	0.647873	92.2078
14	lamprey	AC10	PRDM8:PRDM8	-0.233607	3.0303
15	lamprey	AC10	PRR35:LOC116952814	1.46702	73.1602
16	lamprey	AC10	SLC4A5:SLC4A4	-0.197611	14.2857
17	lamprey	AC10	SNAP25:SNAP25	-0.161547	22.9437
18	lamprey	AC10	TRHDE:TRHDE	1.32585	96.1039
19	lamprey	AC10	TSHZ3:tshz1-b	0.105949	72.2944
20	lamprey	AC10	VSNL1:VSNL1	-0.21889	61.4719
21	lamprey	AC1	CA10:CA10	-0.311243	5.33333
22	lamprey	AC1	CPLX2:CPLX1	-0.361536	99
23	lamprey	AC1	CSMD3:CSMD3.1	0.266758	74.3333
24	lamprey	AC1	EBF3:EBF3.1	-0.566138	9
25	lamprey	AC1	EPB41L3:EPB41.1	-0.163045	74.3333
26	lamprey	AC1	ERBB4:ERBB4.3	1.03489	43.3333
27	lamprey	AC1	FEZ2:FEZ2.1	-0.346266	58.3333
28	lamprey	AC1	GFRA4:GFRA4	-0.251344	17
29	lamprey	AC1	GRM7:GRM8.2	0.50785	93.6667
30	lamprey	AC1	LINGO2:LINGO2.1	-0.353574	4
31	lamprey	AC1	MYO16:LOC116956261	-0.404037	22.3333
32	lamprey	AC1	NR4A2:NR4A2	-0.320232	0.666667
33	lamprey	AC1	PCDH9:LOC116952389	0.0243353	71
34	lamprey	AC1	PRDM8:PRDM8	-0.268562	2.66667
35	lamprey	AC1	PRR35:LOC116952814	1.10761	61.3333
36	lamprey	AC1	SLC4A5:SLC4A4	-0.16584	16.3333
37	lamprey	AC1	SNAP25:SNAP25	0.0525239	32.3333
38	lamprey	AC1	TRHDE:TRHDE	-0.354896	55.6667
39	lamprey	AC1	TSHZ3:tshz1-b	-0.197215	59.6667
40	lamprey	AC1	VSNL1:VSNL1	-0.431296	34.3333
41	lamprey	AC2	CA10:CA10	-0.0655113	27.6667
42	lamprey	AC2	CPLX2:CPLX1	0.498762	100
43	lamprey	AC2	CSMD3:CSMD3.1	0.233649	72
44	lamprey	AC2	EBF3:EBF3.1	-0.191352	93
45	lamprey	AC2	EPB41L3:EPB41.1	-0.34461	71.3333
46	lamprey	AC2	ERBB4:ERBB4.3	-0.171641	1.33333
47	lamprey	AC2	FEZ2:FEZ2.1	0.0299159	73.3333
48	lamprey	AC2	GFRA4:GFRA4	-0.207135	19.6667
49	lamprey	AC2	GRM7:GRM8.2	-0.606948	9
50	lamprey	AC2	LINGO2:LINGO2.1	-0.363284	1.66667
51	lamprey	AC2	MYO16:LOC116956261	-0.302315	32
52	lamprey	AC2	NR4A2:NR4A2	-0.104465	13.3333
53	lamprey	AC2	PCDH9:LOC116952389	-0.287737	47
54	lamprey	AC2	PRDM8:PRDM8	-0.124373	14
55	lamprey	AC2	PRR35:LOC116952814	-0.313347	1.66667
56	lamprey	AC2	SLC4A5:SLC4A4	-0.171158	14.6667
57	lamprey	AC2	SNAP25:SNAP25	-0.313234	11
58	lamprey	AC2	TRHDE:TRHDE	-0.612155	15.6667
59	lamprey	AC2	TSHZ3:tshz1-b	-0.410245	43
60	lamprey	AC2	VSNL1:VSNL1	1.08576	95.6667
61	lamprey	AC3	CA10:CA10	-0.330474	4.33333
62	lamprey	AC3	CPLX2:CPLX1	-0.478547	99.6667
63	lamprey	AC3	CSMD3:CSMD3.1	0.892675	85.3333
64	lamprey	AC3	EBF3:EBF3.1	0.476051	100
65	lamprey	AC3	EPB41L3:EPB41.1	-0.232503	70.3333
66	lamprey	AC3	ERBB4:ERBB4.3	-0.108139	3.66667
67	lamprey	AC3	FEZ2:FEZ2.1	0.873585	90
68	lamprey	AC3	GFRA4:GFRA4	-0.285151	11.3333
69	lamprey	AC3	GRM7:GRM8.2	-0.527469	13.6667
70	lamprey	AC3	LINGO2:LINGO2.1	0.0785138	47
71	lamprey	AC3	MYO16:LOC116956261	-0.265326	37.3333
72	lamprey	AC3	NR4A2:NR4A2	0.66479	45.3333
73	lamprey	AC3	PCDH9:LOC116952389	-0.359753	22.3333
74	lamprey	AC3	PRDM8:PRDM8	0.0129512	22.3333
75	lamprey	AC3	PRR35:LOC116952814	-0.25791	5
76	lamprey	AC3	SLC4A5:SLC4A4	-0.133931	17.6667
77	lamprey	AC3	SNAP25:SNAP25	-0.231954	13.3333
78	lamprey	AC3	TRHDE:TRHDE	-0.0629711	75.3333
79	lamprey	AC3	TSHZ3:tshz1-b	-0.300927	52
80	lamprey	AC3	VSNL1:VSNL1	-0.308578	48.3333
81	lamprey	AC4	CA10:CA10	-0.343294	2
82	lamprey	AC4	CPLX2:CPLX1	-0.105684	99.3333
83	lamprey	AC4	CSMD3:CSMD3.1	-0.456908	36
84	lamprey	AC4	EBF3:EBF3.1	1.5	100
85	lamprey	AC4	EPB41L3:EPB41.1	0.0477639	86
86	lamprey	AC4	ERBB4:ERBB4.3	-0.14855	3.66667
87	lamprey	AC4	FEZ2:FEZ2.1	0.0280898	78.6667
88	lamprey	AC4	GFRA4:GFRA4	-0.308556	13
89	lamprey	AC4	GRM7:GRM8.2	0.237516	94.6667
90	lamprey	AC4	LINGO2:LINGO2.1	1.5	86.6667
91	lamprey	AC4	MYO16:LOC116956261	-0.324509	34
92	lamprey	AC4	NR4A2:NR4A2	-0.296779	2.33333
93	lamprey	AC4	PCDH9:LOC116952389	-0.471996	17
94	lamprey	AC4	PRDM8:PRDM8	-0.11064	11.6667
95	lamprey	AC4	PRR35:LOC116952814	-0.292923	2.66667
96	lamprey	AC4	SLC4A5:SLC4A4	-0.187113	14.3333
97	lamprey	AC4	SNAP25:SNAP25	-0.211634	18
98	lamprey	AC4	TRHDE:TRHDE	-0.131391	74.6667
99	lamprey	AC4	TSHZ3:tshz1-b	-0.0808895	67.3333
100	lamprey	AC4	VSNL1:VSNL1	-0.457385	29.6667
101	lamprey	AC5	CA10:CA10	0.483645	50.3333
102	lamprey	AC5	CPLX2:CPLX1	-0.196798	99.6667
103	lamprey	AC5	CSMD3:CSMD3.1	-0.327625	44.6667
104	lamprey	AC5	EBF3:EBF3.1	1.19602	97.3333
105	lamprey	AC5	EPB41L3:EPB41.1	1.27241	95
106	lamprey	AC5	ERBB4:ERBB4.3	-0.200506	1.33333
107	lamprey	AC5	FEZ2:FEZ2.1	-0.0796516	71.3333
108	lamprey	AC5	GFRA4:GFRA4	0.232355	45.6667
109	lamprey	AC5	GRM7:GRM8.2	0.530334	94.6667
110	lamprey	AC5	LINGO2:LINGO2.1	0.4928	56.3333
111	lamprey	AC5	MYO16:LOC116956261	0.590987	71.3333
112	lamprey	AC5	NR4A2:NR4A2	-0.268635	2.66667
113	lamprey	AC5	PCDH9:LOC116952389	1.05787	90
114	lamprey	AC5	PRDM8:PRDM8	1.5	68.6667
115	lamprey	AC5	PRR35:LOC116952814	-0.307512	1.66667
116	lamprey	AC5	SLC4A5:SLC4A4	-0.133931	19
117	lamprey	AC5	SNAP25:SNAP25	-0.158803	21.6667
118	lamprey	AC5	TRHDE:TRHDE	-0.244512	59
119	lamprey	AC5	TSHZ3:tshz1-b	-0.11873	59.6667
120	lamprey	AC5	VSNL1:VSNL1	-0.482508	20.3333
121	lamprey	AC6	CA10:CA10	-0.287738	7.66667
122	lamprey	AC6	CPLX2:CPLX1	0.819425	100
123	lamprey	AC6	CSMD3:CSMD3.1	0.0917541	68.6667
124	lamprey	AC6	EBF3:EBF3.1	-0.546582	24
125	lamprey	AC6	EPB41L3:EPB41.1	0.218361	83
126	lamprey	AC6	ERBB4:ERBB4.3	0.0130912	6
127	lamprey	AC6	FEZ2:FEZ2.1	0.216181	78
128	lamprey	AC6	GFRA4:GFRA4	-0.303355	12.3333
129	lamprey	AC6	GRM7:GRM8.2	-0.590738	10.6667
130	lamprey	AC6	LINGO2:LINGO2.1	-0.371375	1.66667
131	lamprey	AC6	MYO16:LOC116956261	1.31229	88.6667
132	lamprey	AC6	NR4A2:NR4A2	1.36838	62.6667
133	lamprey	AC6	PCDH9:LOC116952389	-0.483674	13.6667
134	lamprey	AC6	PRDM8:PRDM8	-0.258263	3.33333
135	lamprey	AC6	PRR35:LOC116952814	-0.281252	3.33333
136	lamprey	AC6	SLC4A5:SLC4A4	-0.219022	12.6667
137	lamprey	AC6	SNAP25:SNAP25	-0.179123	18
138	lamprey	AC6	TRHDE:TRHDE	0.1952	74.3333
139	lamprey	AC6	TSHZ3:tshz1-b	-0.441079	40.3333
140	lamprey	AC6	VSNL1:VSNL1	1.24809	96.3333
141	lamprey	AC7	CA10:CA10	1.25716	70.6667
142	lamprey	AC7	CPLX2:CPLX1	-0.482344	99.3333
143	lamprey	AC7	CSMD3:CSMD3.1	-0.275597	52.3333
144	lamprey	AC7	EBF3:EBF3.1	-0.554656	9.33333
145	lamprey	AC7	EPB41L3:EPB41.1	-0.228847	76.6667
146	lamprey	AC7	ERBB4:ERBB4.3	-0.165868	2.66667
147	lamprey	AC7	FEZ2:FEZ2.1	-0.19835	68.6667
148	lamprey	AC7	GFRA4:GFRA4	0.146538	48
149	lamprey	AC7	GRM7:GRM8.2	1.37114	98.6667
150	lamprey	AC7	LINGO2:LINGO2.1	-0.369757	1.66667
151	lamprey	AC7	MYO16:LOC116956261	-0.448425	18.3333
152	lamprey	AC7	NR4A2:NR4A2	-0.287398	2.33333
153	lamprey	AC7	PCDH9:LOC116952389	-0.441502	20.6667
154	lamprey	AC7	PRDM8:PRDM8	-0.268562	2.33333
155	lamprey	AC7	PRR35:LOC116952814	-0.28417	3
156	lamprey	AC7	SLC4A5:SLC4A4	-0.226999	11
157	lamprey	AC7	SNAP25:SNAP25	0.458921	44.6667
158	lamprey	AC7	TRHDE:TRHDE	0.149587	80
159	lamprey	AC7	TSHZ3:tshz1-b	0.996875	89
160	lamprey	AC7	VSNL1:VSNL1	-0.197457	57.3333
161	lamprey	AC8	CA10:CA10	-0.357179	1.16732
162	lamprey	AC8	CPLX2:CPLX1	0.360923	100
163	lamprey	AC8	CSMD3:CSMD3.1	-0.25377	46.6926
164	lamprey	AC8	EBF3:EBF3.1	-0.546357	7.00389
165	lamprey	AC8	EPB41L3:EPB41.1	-0.336781	65.7588
166	lamprey	AC8	ERBB4:ERBB4.3	-0.0945945	6.22568
167	lamprey	AC8	FEZ2:FEZ2.1	-0.44521	50.9728
168	lamprey	AC8	GFRA4:GFRA4	1.5	85.9922
169	lamprey	AC8	GRM7:GRM8.2	-0.440037	47.4708
170	lamprey	AC8	LINGO2:LINGO2.1	-0.243454	21.0117
171	lamprey	AC8	MYO16:LOC116956261	-0.185877	41.6342
172	lamprey	AC8	NR4A2:NR4A2	-0.291285	1.94553
173	lamprey	AC8	PCDH9:LOC116952389	-0.250377	44.358
174	lamprey	AC8	PRDM8:PRDM8	-0.267975	1.94553
175	lamprey	AC8	PRR35:LOC116952814	-0.2856	4.28016
176	lamprey	AC8	SLC4A5:SLC4A4	1.5	80.1556
177	lamprey	AC8	SNAP25:SNAP25	-0.258931	15.1751
178	lamprey	AC8	TRHDE:TRHDE	-0.347712	50.9728
179	lamprey	AC8	TSHZ3:tshz1-b	-0.0936231	61.4786
180	lamprey	AC8	VSNL1:VSNL1	-0.358859	33.8521
181	lamprey	AC9	CA10:CA10	0.166556	35.0598
182	lamprey	AC9	CPLX2:CPLX1	-0.520359	98.8048
183	lamprey	AC9	CSMD3:CSMD3.1	-0.222872	56.5737
184	lamprey	AC9	EBF3:EBF3.1	-0.57078	5.9761
185	lamprey	AC9	EPB41L3:EPB41.1	-0.21405	74.502
186	lamprey	AC9	ERBB4:ERBB4.3	-0.181071	1.99203
187	lamprey	AC9	FEZ2:FEZ2.1	-0.036152	70.5179
188	lamprey	AC9	GFRA4:GFRA4	-0.298713	16.3347
189	lamprey	AC9	GRM7:GRM8.2	-0.571552	18.7251
190	lamprey	AC9	LINGO2:LINGO2.1	-0.367862	1.99203
191	lamprey	AC9	MYO16:LOC116956261	-0.0234922	50.996
192	lamprey	AC9	NR4A2:NR4A2	-0.312794	1.19522
193	lamprey	AC9	PCDH9:LOC116952389	0.810457	92.0319
194	lamprey	AC9	PRDM8:PRDM8	-0.140102	7.56972
195	lamprey	AC9	PRR35:LOC116952814	-0.305303	1.59363
196	lamprey	AC9	SLC4A5:SLC4A4	-0.201436	14.3426
197	lamprey	AC9	SNAP25:SNAP25	1.11097	62.5498
198	lamprey	AC9	TRHDE:TRHDE	0.404109	84.8606
199	lamprey	AC9	TSHZ3:tshz1-b	0.658368	83.2669
200	lamprey	AC9	VSNL1:VSNL1	0.0231161	75.2988
201	chicken	AC-24(Gg)	CA10:CA10	-0.264343	3.27869
202	chicken	AC-24(Gg)	CPLX2:CPLX1	-0.333048	27.8689
203	chicken	AC-24(Gg)	CSMD3:CSMD3.1	-0.518019	0
204	chicken	AC-24(Gg)	EBF3:EBF3.1	-0.275402	0
205	chicken	AC-24(Gg)	EPB41L3:EPB41.1	0.461943	83.6066
206	chicken	AC-24(Gg)	ERBB4:ERBB4.3	-0.251641	0
207	chicken	AC-24(Gg)	FEZ2:FEZ2.1	-0.25809	31.1475
208	chicken	AC-24(Gg)	GFRA4:GFRA4	1.25281	88.5246
209	chicken	AC-24(Gg)	GRM7:GRM8.2	-0.0467092	14.7541
210	chicken	AC-24(Gg)	LINGO2:LINGO2.1	0.219925	65.5738
211	chicken	AC-24(Gg)	MYO16:LOC116956261	0.506964	32.7869
212	chicken	AC-24(Gg)	NR4A2:NR4A2	-0.240653	3.27869
213	chicken	AC-24(Gg)	PCDH9:LOC116952389	-0.355163	6.55738
214	chicken	AC-24(Gg)	PRDM8:PRDM8	-0.447801	8.19672
215	chicken	AC-24(Gg)	PRR35:LOC116952814	1.5	91.8033
216	chicken	AC-24(Gg)	SLC4A5:SLC4A4	0.187529	4.91803
217	chicken	AC-24(Gg)	SNAP25:SNAP25	0.452877	100
218	chicken	AC-24(Gg)	TRHDE:TRHDE	1.5	98.3607
219	chicken	AC-24(Gg)	TSHZ3:tshz1-b	-0.272236	3.27869
220	chicken	AC-24(Gg)	VSNL1:VSNL1	-0.417155	47.541
221	chicken	AC-38(Gg)	CA10:CA10	-0.307189	0
222	chicken	AC-38(Gg)	CPLX2:CPLX1	-0.310437	38.0952
223	chicken	AC-38(Gg)	CSMD3:CSMD3.1	-0.495715	2.38095
224	chicken	AC-38(Gg)	EBF3:EBF3.1	-0.275402	0
225	chicken	AC-38(Gg)	EPB41L3:EPB41.1	-0.451896	33.3333
226	chicken	AC-38(Gg)	ERBB4:ERBB4.3	1.5	90.4762
227	chicken	AC-38(Gg)	FEZ2:FEZ2.1	-0.435195	14.2857
228	chicken	AC-38(Gg)	GFRA4:GFRA4	-0.541523	0
229	chicken	AC-38(Gg)	GRM7:GRM8.2	1.00416	42.8571
230	chicken	AC-38(Gg)	LINGO2:LINGO2.1	-0.494621	7.14286
231	chicken	AC-38(Gg)	MYO16:LOC116956261	-0.283095	2.38095
232	chicken	AC-38(Gg)	NR4A2:NR4A2	-0.24977	2.38095
233	chicken	AC-38(Gg)	PCDH9:LOC116952389	-0.392892	0
234	chicken	AC-38(Gg)	PRDM8:PRDM8	0.401919	85.7143
235	chicken	AC-38(Gg)	PRR35:LOC116952814	-0.404054	0
236	chicken	AC-38(Gg)	SLC4A5:SLC4A4	-0.151355	0
237	chicken	AC-38(Gg)	SNAP25:SNAP25	0.577728	100
238	chicken	AC-38(Gg)	TRHDE:TRHDE	-0.225135	28.5714
239	chicken	AC-38(Gg)	TSHZ3:tshz1-b	-0.304188	0
240	chicken	AC-38(Gg)	VSNL1:VSNL1	-0.159865	57.1429
241	chicken	AC-26(Gg)	CA10:CA10	-0.279964	2.08333
242	chicken	AC-26(Gg)	CPLX2:CPLX1	1.5	100
243	chicken	AC-26(Gg)	CSMD3:CSMD3.1	-0.518019	0
244	chicken	AC-26(Gg)	EBF3:EBF3.1	-0.275402	0
245	chicken	AC-26(Gg)	EPB41L3:EPB41.1	0.351084	83.3333
246	chicken	AC-26(Gg)	ERBB4:ERBB4.3	-0.251641	0
247	chicken	AC-26(Gg)	FEZ2:FEZ2.1	-0.542497	2.08333
248	chicken	AC-26(Gg)	GFRA4:GFRA4	0.0763642	54.1667
249	chicken	AC-26(Gg)	GRM7:GRM8.2	-0.359735	0
250	chicken	AC-26(Gg)	LINGO2:LINGO2.1	-0.618098	0
251	chicken	AC-26(Gg)	MYO16:LOC116956261	-0.338939	0
252	chicken	AC-26(Gg)	NR4A2:NR4A2	-0.27395	0
253	chicken	AC-26(Gg)	PCDH9:LOC116952389	-0.0284913	56.25
254	chicken	AC-26(Gg)	PRDM8:PRDM8	1.41897	100
255	chicken	AC-26(Gg)	PRR35:LOC116952814	-0.404054	0
256	chicken	AC-26(Gg)	SLC4A5:SLC4A4	-0.0652222	2.08333
257	chicken	AC-26(Gg)	SNAP25:SNAP25	0.0035018	97.9167
258	chicken	AC-26(Gg)	TRHDE:TRHDE	-0.0147989	50
259	chicken	AC-26(Gg)	TSHZ3:tshz1-b	-0.304188	0
260	chicken	AC-26(Gg)	VSNL1:VSNL1	1.5	97.9167
261	chicken	AC-21(Gg)	CA10:CA10	0.0661859	17.8571
262	chicken	AC-21(Gg)	CPLX2:CPLX1	-0.418955	3.57143
263	chicken	AC-21(Gg)	CSMD3:CSMD3.1	0.335107	57.1429
264	chicken	AC-21(Gg)	EBF3:EBF3.1	-0.25998	3.57143
265	chicken	AC-21(Gg)	EPB41L3:EPB41.1	-0.44835	33.9286
266	chicken	AC-21(Gg)	ERBB4:ERBB4.3	-0.251641	0
267	chicken	AC-21(Gg)	FEZ2:FEZ2.1	0.522664	66.0714
268	chicken	AC-21(Gg)	GFRA4:GFRA4	-0.289324	26.7857
269	chicken	AC-21(Gg)	GRM7:GRM8.2	-0.359735	0
270	chicken	AC-21(Gg)	LINGO2:LINGO2.1	0.188911	60.7143
271	chicken	AC-21(Gg)	MYO16:LOC116956261	-0.338939	0
272	chicken	AC-21(Gg)	NR4A2:NR4A2	-0.27395	0
273	chicken	AC-21(Gg)	PCDH9:LOC116952389	-0.318916	16.0714
274	chicken	AC-21(Gg)	PRDM8:PRDM8	-0.410792	21.4286
275	chicken	AC-21(Gg)	PRR35:LOC116952814	-0.404054	0
276	chicken	AC-21(Gg)	SLC4A5:SLC4A4	-0.00369854	3.57143
277	chicken	AC-21(Gg)	SNAP25:SNAP25	-0.791823	96.4286
278	chicken	AC-21(Gg)	TRHDE:TRHDE	-0.0804452	48.2143
279	chicken	AC-21(Gg)	TSHZ3:tshz1-b	-0.199774	10.7143
280	chicken	AC-21(Gg)	VSNL1:VSNL1	-0.507694	32.1429
281	chicken	AC-31(Gg)	CA10:CA10	-0.24496	4.7619
282	chicken	AC-31(Gg)	CPLX2:CPLX1	-0.415454	2.38095
283	chicken	AC-31(Gg)	CSMD3:CSMD3.1	-0.473411	4.7619
284	chicken	AC-31(Gg)	EBF3:EBF3.1	1.5	100
285	chicken	AC-31(Gg)	EPB41L3:EPB41.1	-0.423534	40.4762
286	chicken	AC-31(Gg)	ERBB4:ERBB4.3	-0.251641	0
287	chicken	AC-31(Gg)	FEZ2:FEZ2.1	0.171972	57.1429
288	chicken	AC-31(Gg)	GFRA4:GFRA4	-0.238884	33.3333
289	chicken	AC-31(Gg)	GRM7:GRM8.2	0.145412	23.8095
290	chicken	AC-31(Gg)	LINGO2:LINGO2.1	0.63431	73.8095
291	chicken	AC-31(Gg)	MYO16:LOC116956261	-0.338939	0
292	chicken	AC-31(Gg)	NR4A2:NR4A2	-0.24977	2.38095
293	chicken	AC-31(Gg)	PCDH9:LOC116952389	-0.370973	4.7619
294	chicken	AC-31(Gg)	PRDM8:PRDM8	-0.459416	7.14286
295	chicken	AC-31(Gg)	PRR35:LOC116952814	-0.387684	2.38095
296	chicken	AC-31(Gg)	SLC4A5:SLC4A4	-0.151355	0
297	chicken	AC-31(Gg)	SNAP25:SNAP25	-0.625051	100
298	chicken	AC-31(Gg)	TRHDE:TRHDE	-0.343031	16.6667
299	chicken	AC-31(Gg)	TSHZ3:tshz1-b	-0.257782	4.7619
300	chicken	AC-31(Gg)	VSNL1:VSNL1	-0.617981	16.6667
301	chicken	AC-30(Gg)	CA10:CA10	-0.276798	2.32558
302	chicken	AC-30(Gg)	CPLX2:CPLX1	0.0970935	69.7674
303	chicken	AC-30(Gg)	CSMD3:CSMD3.1	-0.518019	0
304	chicken	AC-30(Gg)	EBF3:EBF3.1	-0.275402	0
305	chicken	AC-30(Gg)	EPB41L3:EPB41.1	1.5	95.3488
306	chicken	AC-30(Gg)	ERBB4:ERBB4.3	-0.231257	2.32558
307	chicken	AC-30(Gg)	FEZ2:FEZ2.1	1.5	90.6977
308	chicken	AC-30(Gg)	GFRA4:GFRA4	-0.508678	4.65116
309	chicken	AC-30(Gg)	GRM7:GRM8.2	0.380364	27.907
310	chicken	AC-30(Gg)	LINGO2:LINGO2.1	1.10483	83.7209
311	chicken	AC-30(Gg)	MYO16:LOC116956261	0.0974252	13.9535
312	chicken	AC-30(Gg)	NR4A2:NR4A2	-0.250332	2.32558
313	chicken	AC-30(Gg)	PCDH9:LOC116952389	0.474177	79.0698
314	chicken	AC-30(Gg)	PRDM8:PRDM8	1.5	100
315	chicken	AC-30(Gg)	PRR35:LOC116952814	1.19491	83.7209
316	chicken	AC-30(Gg)	SLC4A5:SLC4A4	-0.151355	0
317	chicken	AC-30(Gg)	SNAP25:SNAP25	-0.14448	97.6744
318	chicken	AC-30(Gg)	TRHDE:TRHDE	-0.418055	0
319	chicken	AC-30(Gg)	TSHZ3:tshz1-b	0.149081	34.8837
320	chicken	AC-30(Gg)	VSNL1:VSNL1	-0.254961	65.1163
321	chicken	AC-36(Gg)	CA10:CA10	-0.274519	2.5
322	chicken	AC-36(Gg)	CPLX2:CPLX1	-0.385349	15
323	chicken	AC-36(Gg)	CSMD3:CSMD3.1	-0.447762	7.5
324	chicken	AC-36(Gg)	EBF3:EBF3.1	-0.264606	2.5
325	chicken	AC-36(Gg)	EPB41L3:EPB41.1	-0.271801	50
326	chicken	AC-36(Gg)	ERBB4:ERBB4.3	-0.251641	0
327	chicken	AC-36(Gg)	FEZ2:FEZ2.1	-0.34098	22.5
328	chicken	AC-36(Gg)	GFRA4:GFRA4	-0.435599	12.5
329	chicken	AC-36(Gg)	GRM7:GRM8.2	-0.0414921	15
330	chicken	AC-36(Gg)	LINGO2:LINGO2.1	-0.15506	45
331	chicken	AC-36(Gg)	MYO16:LOC116956261	1.18561	50
332	chicken	AC-36(Gg)	NR4A2:NR4A2	1.5	90
333	chicken	AC-36(Gg)	PCDH9:LOC116952389	-0.266311	20
334	chicken	AC-36(Gg)	PRDM8:PRDM8	-0.463584	5
335	chicken	AC-36(Gg)	PRR35:LOC116952814	-0.369676	2.5
336	chicken	AC-36(Gg)	SLC4A5:SLC4A4	-0.151355	0
337	chicken	AC-36(Gg)	SNAP25:SNAP25	-0.0133017	97.5
338	chicken	AC-36(Gg)	TRHDE:TRHDE	-0.406801	2.5
339	chicken	AC-36(Gg)	TSHZ3:tshz1-b	-0.158009	15
340	chicken	AC-36(Gg)	VSNL1:VSNL1	0.178208	85
341	chicken	AC-8(Gg)	CA10:CA10	0.957916	45.7447
342	chicken	AC-8(Gg)	CPLX2:CPLX1	-0.376278	13.8298
343	chicken	AC-8(Gg)	CSMD3:CSMD3.1	1.06651	72.3404
344	chicken	AC-8(Gg)	EBF3:EBF3.1	-0.270808	1.06383
345	chicken	AC-8(Gg)	EPB41L3:EPB41.1	-0.0937587	60.6383
346	chicken	AC-8(Gg)	ERBB4:ERBB4.3	-0.214342	4.25532
347	chicken	AC-8(Gg)	FEZ2:FEZ2.1	-0.270819	26.5957
348	chicken	AC-8(Gg)	GFRA4:GFRA4	0.277318	46.8085
349	chicken	AC-8(Gg)	GRM7:GRM8.2	-0.11146	7.44681
350	chicken	AC-8(Gg)	LINGO2:LINGO2.1	-0.326482	26.5957
351	chicken	AC-8(Gg)	MYO16:LOC116956261	-0.313987	1.06383
352	chicken	AC-8(Gg)	NR4A2:NR4A2	-0.101087	10.6383
353	chicken	AC-8(Gg)	PCDH9:LOC116952389	-0.241092	23.4043
354	chicken	AC-8(Gg)	PRDM8:PRDM8	-0.471239	1.06383
355	chicken	AC-8(Gg)	PRR35:LOC116952814	-0.323596	10.6383
356	chicken	AC-8(Gg)	SLC4A5:SLC4A4	-0.151355	0
357	chicken	AC-8(Gg)	SNAP25:SNAP25	0.77622	100
358	chicken	AC-8(Gg)	TRHDE:TRHDE	-0.403689	3.19149
359	chicken	AC-8(Gg)	TSHZ3:tshz1-b	-0.29382	1.06383
360	chicken	AC-8(Gg)	VSNL1:VSNL1	-0.21203	52.1277
361	chicken	AC-56(Gg)	CA10:CA10	-0.16963	10.5263
362	chicken	AC-56(Gg)	CPLX2:CPLX1	1.07173	100
363	chicken	AC-56(Gg)	CSMD3:CSMD3.1	-0.518019	0
364	chicken	AC-56(Gg)	EBF3:EBF3.1	-0.275402	0
365	chicken	AC-56(Gg)	EPB41L3:EPB41.1	-0.527277	26.3158
366	chicken	AC-56(Gg)	ERBB4:ERBB4.3	-0.205509	5.26316
367	chicken	AC-56(Gg)	FEZ2:FEZ2.1	-0.468253	10.5263
368	chicken	AC-56(Gg)	GFRA4:GFRA4	1.01945	89.4737
369	chicken	AC-56(Gg)	GRM7:GRM8.2	-0.359735	0
370	chicken	AC-56(Gg)	LINGO2:LINGO2.1	-0.618098	0
371	chicken	AC-56(Gg)	MYO16:LOC116956261	0.525177	21.0526
372	chicken	AC-56(Gg)	NR4A2:NR4A2	-0.27395	0
373	chicken	AC-56(Gg)	PCDH9:LOC116952389	0.333891	68.4211
374	chicken	AC-56(Gg)	PRDM8:PRDM8	-0.145738	57.8947
375	chicken	AC-56(Gg)	PRR35:LOC116952814	-0.404054	0
376	chicken	AC-56(Gg)	SLC4A5:SLC4A4	1.5	36.8421
377	chicken	AC-56(Gg)	SNAP25:SNAP25	-0.806186	89.4737
378	chicken	AC-56(Gg)	TRHDE:TRHDE	-0.394363	5.26316
379	chicken	AC-56(Gg)	TSHZ3:tshz1-b	-0.304188	0
380	chicken	AC-56(Gg)	VSNL1:VSNL1	0.664387	100
381	chicken	AC-12(Gg)	CA10:CA10	-0.201231	5.40541
382	chicken	AC-12(Gg)	CPLX2:CPLX1	-0.258591	40.5405
383	chicken	AC-12(Gg)	CSMD3:CSMD3.1	0.38077	50
384	chicken	AC-12(Gg)	EBF3:EBF3.1	-0.269567	1.35135
385	chicken	AC-12(Gg)	EPB41L3:EPB41.1	-0.246851	56.7568
386	chicken	AC-12(Gg)	ERBB4:ERBB4.3	-0.216107	4.05405
387	chicken	AC-12(Gg)	FEZ2:FEZ2.1	-0.0736109	43.2432
388	chicken	AC-12(Gg)	GFRA4:GFRA4	-0.503352	5.40541
389	chicken	AC-12(Gg)	GRM7:GRM8.2	-0.0730297	12.1622
390	chicken	AC-12(Gg)	LINGO2:LINGO2.1	0.0126351	36.4865
391	chicken	AC-12(Gg)	MYO16:LOC116956261	-0.0219852	12.1622
392	chicken	AC-12(Gg)	NR4A2:NR4A2	-0.260226	1.35135
393	chicken	AC-12(Gg)	PCDH9:LOC116952389	1.07508	68.9189
394	chicken	AC-12(Gg)	PRDM8:PRDM8	-0.255159	18.9189
395	chicken	AC-12(Gg)	PRR35:LOC116952814	-0.404054	0
396	chicken	AC-12(Gg)	SLC4A5:SLC4A4	-0.0396151	2.7027
397	chicken	AC-12(Gg)	SNAP25:SNAP25	-0.437382	98.6486
398	chicken	AC-12(Gg)	TRHDE:TRHDE	-0.405889	2.7027
399	chicken	AC-12(Gg)	TSHZ3:tshz1-b	1.34197	55.4054
400	chicken	AC-12(Gg)	VSNL1:VSNL1	0.200116	67.5676
