# Supplementary material for: Molecular characterization of the sea lamprey retina illuminates the evolutionary origin of retinal cell types
Source: Nat Commun. 2024 Dec 30;15:10761. doi: 10.1038/s41467-024-55019-x (PMC11685597; doi:10.1038/s41467-024-55019-x)
Supplement: Supplementary file 7 — Source Data [file 41467_2024_55019_MOESM7_ESM.zip › Source Data/Source Data Fig. S5.xlsx]

## Sheet: Fig. S5b
Confusion Matrix
Percentage of Match (%)
	13	10	15	12	1	7	16	6	23	14	20	21	19	3	5	18	4	2	9	11	22	8	17
BC3A	0	3	0	0	1.33	0.67	1.93	3	2.22	0	0	1.66	0	0	43	0.52	11	5.33	2.33	1	2.33	5.33	1.3
BC2	87.73	65	29.67	4.58	0.33	1.33	0.48	5.67	2.96	0.47	13.29	8.29	7.35	44.33	6.67	8.9	15.33	10	1	19.67	24.42	1	3.04
BC1B	0	6	54.07	52.82	0	0	0.48	0.33	0.74	0	1.27	48.07	0	0	0	0	3.33	1	1.67	3.67	3.49	2	6.96
BC1A	0	3.33	1.44	22.89	0	0	0	6.67	0	0	2.53	3.87	0	12.33	1.67	0	3	7.33	0.33	32.67	1.16	1.67	0
BC4	0.74	0.33	0.96	1.76	0	0	0	5.67	0.74	0	9.49	6.08	0	13.67	5.67	2.09	2	9.67	0.67	0.67	4.65	2.67	1.3
BC3B	1.49	9	2.87	5.63	0	6.67	0.48	5.67	3.7	0.94	5.06	2.21	2.21	1.33	22	8.38	2.67	36	4.33	9.33	3.49	7.33	3.48
BC8-9	0.74	0.67	0.96	1.76	1.33	3	0.48	1	0	0	0.63	2.21	1.47	3	2	0	4	2	22.33	1.67	3.49	14	5.65
BC7	2.23	1.67	2.87	0.35	1	7.33	22.22	13	0.74	0.47	12.66	2.21	5.88	0	0.33	13.61	2.67	1.67	4.67	5	17.44	2	6.09
BC6	0	0	0	0	0	0.33	0.48	0	4.44	2.82	0	0	44.85	0	8	41.36	0	0.67	2	0	2.33	1.33	13.04
BC5D	0	4.33	0.48	2.11	1	3.33	0	0.33	6.67	0	0.63	0.55	0	13.33	0.67	4.19	0	0.33	15	1.33	2.33	22.33	4.35
BC5A	3.72	2	4.31	3.17	93.67	73.67	71.5	56.33	9.63	2.35	48.73	6.63	0.74	3	5.33	6.81	6.33	4.67	35	10.67	13.95	19.33	17.83
BC5B	0	0	0.96	0.35	0	1.33	0	0.33	0	0	0	1.66	0	0.33	0.33	0	0.67	11.67	2.67	4.33	3.49	2	4.35
BC5C	1.49	1	0.48	0.35	0.67	1.33	0	0.67	65.19	0	0	0.55	0	0.67	0.33	8.9	41.33	1.33	2	3.33	12.79	13.67	20
RBC	1.86	3.67	0.96	4.23	0.67	1	1.93	1.33	2.96	92.96	5.7	16.02	37.5	8	4	5.24	7.67	8.33	6	6.67	4.65	5.33	12.61

## Sheet: Fig. S5c
Confusion Matrix
Percentage of Match (%)
	12	20	5	10	13	11	15	2	6	3	21	7	9	17	8	16	23	18	1	4	14	22	19
OFF BC	86.97	86.08	86	80.67	80.3	78.33	77.51	70.33	62	61	59.12	3	6.67	8.7	9	10.14	16.3	20.42	39.67	40.67	4.23	50	20.59
ON BC	12.68	13.92	14	19.33	19.7	21.67	22.49	29.67	38	38.33	40.88	97	93.33	91.3	91	89.86	83.7	79.58	60.33	59.33	9.39	50	42.65
RBC	0.35	0	0	0	0	0	0	0	0	0.67	0	0	0	0	0	0	0	0	0	0	86.38	0	36.76

## Sheet: Fig. S5e
Confusion Matrix
Percentage of Match (%)
	BP-12	BP-15	BP-16	BP-20	BP-11	BP-5	BP-8	BP-17	BP-7	BP-6	BP-13	BP-1	BP-18	BP-21	BP-9	BP-22	BP-3	BP-4	BP-14	BP-19	BP-2	BP-10
BC3A	100	0	0	0	0	0	0	0	0.5	0.5	0	0	0	0	0	0	0	0	0	0	0.5	0
BC2	0	98.5	92.5	64.58	0	0.5	0	6.5	0	0.5	0	0.5	1	4.3	0	0	0	0	0.5	0	20.5	0
BC1B	0	0	0	28.65	99	0	0	0	0	0	0	0	8.5	1.08	0	0.6	0.5	0	0.5	20.5	0.5	0.5
BC1A	0	1	3	1.04	0	98.5	97.5	65	1	0	3	0.5	0	0.54	0	1.2	0	0	0	0.5	20.5	0
BC4	0	0	0	0	0	0.5	0.5	0	51	3.5	0	0	0	0	0	0	0	0	0	0.5	3	2
BC3B	0	0.5	0	0	0	0	2	0	46.5	89.5	0	0	0	0	0.5	0.6	0	0	0	0.5	33	9
BC8-9	0	0	3.5	0	0.5	0	0	0.5	0.5	0	92.5	0	0	23.66	0	0	0	0	0	11.5	1	1
BC7	0	0	0	1.04	0	0	0	1.5	0	0	0.5	97.5	0.5	1.61	1	0.6	0.5	0.5	2	2.5	0	13
BC6	0	0	0	0.52	0	0	0	1	0	0	0.5	0	90	66.13	0	3.01	0.5	0.5	6.5	2	0.5	1
BC5D	0	0	0	1.56	0.5	0	0	6	0	0	0.5	0	0	0.54	66	2.41	0	0	0	0	0.5	21
BC5A	0	0	0	0.52	0	0.5	0	12.5	0	0	1	0.5	0	0	14	50.6	9	1	0.5	1.5	20	8.5
BC5B	0	0	0	1.04	0	0	0	0	0	0.5	0	0	0	0.54	10	0	0	0	0	0	0	0
BC5C	0	0	0	1.04	0	0	0	3	0.5	5	1.5	1	0	0.54	7	37.95	84.5	0.5	0.5	0.5	0	30.5
RBC	0	0	1	0	0	0	0	4	0	0.5	0.5	0	0	1.08	1.5	3.01	5	97.5	89.5	60	0	13.5

## Sheet: Fig. S5f
Confusion Matrix
Percentage of Match (%)
	BP-12	BP-15	BP-8	BP-5	BP-7	BP-11	BP-16	BP-17	BP-2	BP-6	BP-20	BP-1	BP-9	BP-22	BP-18	BP-3	BP-13	BP-10	BP-21	BP-4	BP-14	BP-19
OFF BC	100	100	100	99	98.5	98	98	97.5	97.5	97	96.35	0.5	1.5	2.41	9.5	1	15.5	6	24.73	0	0.5	11.5
ON BC	0	0	0	1	1.5	2	1	1.5	2.5	2.5	3.65	99.5	97	92.77	90.5	88.5	83.5	77	73.66	1.5	8.5	6.5
RBC	0	0	0	0	0	0	1	1	0	0.5	0	0	1.5	4.82	0	10.5	1	17	1.61	98.5	91	82

## Sheet: Fig. S5g
	species	Id	Gene	Ave. Exp.	Perc. Exp.
1	lamprey	OFF BC_lamprey	ABLIM2:Ablim1	0.0734532	60.5556
2	lamprey	OFF BC_lamprey	ATP13A3:Atp13a3	-0.533624	67.7778
3	lamprey	OFF BC_lamprey	CA8:Car8	0.0659932	3.88889
4	lamprey	OFF BC_lamprey	CHTF18:Chtf18	-0.288219	40
5	lamprey	OFF BC_lamprey	CXCL14:Cxcl14	0.0895408	6.11111
6	lamprey	OFF BC_lamprey	ESPN:Espnl	-0.440943	16.6667
7	lamprey	OFF BC_lamprey	FEZF2:Fezf2	NA	0
8	lamprey	OFF BC_lamprey	GALNTL6:Galnt10	0.364898	70
9	lamprey	OFF BC_lamprey	GNB5:Gnb5	-0.287911	55
10	lamprey	OFF BC_lamprey	GNG11:Gngt1	-0.0407194	7.22222
11	lamprey	OFF BC_lamprey	ISL1:Isl1	0.0458735	0.555556
12	lamprey	OFF BC_lamprey	KCNH7:Kcnh2	0.379058	73.8889
13	lamprey	OFF BC_lamprey	LBH:Lbh	-0.219642	65
14	lamprey	OFF BC_lamprey	LINGO2.1:Lingo2	-0.318748	27.2222
15	lamprey	OFF BC_lamprey	LMO4:Lmo4	0.367935	54.4444
16	lamprey	OFF BC_lamprey	LOC116941138:Vipr2	NA	0
17	lamprey	OFF BC_lamprey	LOC116955782:Gabra1	-0.0333018	37.7778
18	lamprey	OFF BC_lamprey	MEIS1:Meis2	0.180732	37.7778
19	lamprey	OFF BC_lamprey	OSBPL5:Osbpl5	-0.489694	47.7778
20	lamprey	OFF BC_lamprey	OTOR:Otor	-0.0779685	0
21	lamprey	OFF BC_lamprey	QPCT:Qpct	0.0708562	20
22	lamprey	OFF BC_lamprey	RAP1GAP:Rap1gap	0.41933	85.5556
23	lamprey	OFF BC_lamprey	ROBO1:Robo1	0.414303	63.3333
24	lamprey	OFF BC_lamprey	SCGN.2:Scgn	NA	0
25	lamprey	OFF BC_lamprey	SLC24A2.3:Slc24a2	0.391992	77.7778
26	lamprey	OFF BC_lamprey	SLC24A3:Slc24a3	-0.468086	40
27	lamprey	OFF BC_lamprey	TCAP:Tcap	-0.295376	1.11111
28	lamprey	OFF BC_lamprey	THSD4:Thsd4	-0.328003	9.44444
29	lamprey	OFF BC_lamprey	VSTM2B.2:Vstm2b	0.212248	23.3333
30	lamprey	OFF BC_lamprey	mical3a:Mical3	-0.257225	57.2222
31	lamprey	ON BC_lamprey	ABLIM2:Ablim1	-0.120344	66
32	lamprey	ON BC_lamprey	ATP13A3:Atp13a3	0.150326	100
33	lamprey	ON BC_lamprey	CA8:Car8	-0.0791918	0
34	lamprey	ON BC_lamprey	CHTF18:Chtf18	-0.592365	26
35	lamprey	ON BC_lamprey	CXCL14:Cxcl14	-0.135259	2
36	lamprey	ON BC_lamprey	ESPN:Espnl	-0.127876	56
37	lamprey	ON BC_lamprey	FEZF2:Fezf2	NA	0
38	lamprey	ON BC_lamprey	GALNTL6:Galnt10	-0.432308	16
39	lamprey	ON BC_lamprey	GNB5:Gnb5	1.5	94
40	lamprey	ON BC_lamprey	GNG11:Gngt1	0.0687705	10
41	lamprey	ON BC_lamprey	ISL1:Isl1	-0.0550482	0
42	lamprey	ON BC_lamprey	KCNH7:Kcnh2	-0.416683	20
43	lamprey	ON BC_lamprey	LBH:Lbh	0.141404	94
44	lamprey	ON BC_lamprey	LINGO2.1:Lingo2	1.47618	98
45	lamprey	ON BC_lamprey	LMO4:Lmo4	-0.50075	2
46	lamprey	ON BC_lamprey	LOC116941138:Vipr2	NA	0
47	lamprey	ON BC_lamprey	LOC116955782:Gabra1	-0.427312	22
48	lamprey	ON BC_lamprey	MEIS1:Meis2	-0.194743	22
49	lamprey	ON BC_lamprey	OSBPL5:Osbpl5	-0.0427555	98
50	lamprey	ON BC_lamprey	OTOR:Otor	-0.0779685	0
51	lamprey	ON BC_lamprey	QPCT:Qpct	-0.0850275	16
52	lamprey	ON BC_lamprey	RAP1GAP:Rap1gap	-0.351637	66
53	lamprey	ON BC_lamprey	ROBO1:Robo1	-0.504313	2
54	lamprey	ON BC_lamprey	SCGN.2:Scgn	NA	0
55	lamprey	ON BC_lamprey	SLC24A2.3:Slc24a2	-0.469458	4
56	lamprey	ON BC_lamprey	SLC24A3:Slc24a3	0.123044	94
57	lamprey	ON BC_lamprey	TCAP:Tcap	1.5	82
58	lamprey	ON BC_lamprey	THSD4:Thsd4	1.5	92
59	lamprey	ON BC_lamprey	VSTM2B.2:Vstm2b	-0.26531	0
60	lamprey	ON BC_lamprey	mical3a:Mical3	1.03359	100
61	lamprey	RBC_lamprey	ABLIM2:Ablim1	-0.0720438	63
62	lamprey	RBC_lamprey	ATP13A3:Atp13a3	0.88536	100
63	lamprey	RBC_lamprey	CA8:Car8	-0.0791918	0
64	lamprey	RBC_lamprey	CHTF18:Chtf18	0.814976	91
65	lamprey	RBC_lamprey	CXCL14:Cxcl14	-0.0935438	4
66	lamprey	RBC_lamprey	ESPN:Espnl	0.857636	90
67	lamprey	RBC_lamprey	FEZF2:Fezf2	NA	0
68	lamprey	RBC_lamprey	GALNTL6:Galnt10	-0.440662	10
69	lamprey	RBC_lamprey	GNB5:Gnb5	-0.252956	67
70	lamprey	RBC_lamprey	GNG11:Gngt1	0.0389096	10
71	lamprey	RBC_lamprey	ISL1:Isl1	-0.0550482	0
72	lamprey	RBC_lamprey	KCNH7:Kcnh2	-0.473962	3
73	lamprey	RBC_lamprey	LBH:Lbh	0.324654	93
74	lamprey	RBC_lamprey	LINGO2.1:Lingo2	-0.164343	57
75	lamprey	RBC_lamprey	LMO4:Lmo4	-0.411907	12
76	lamprey	RBC_lamprey	LOC116941138:Vipr2	NA	0
77	lamprey	RBC_lamprey	LOC116955782:Gabra1	0.273599	71
78	lamprey	RBC_lamprey	MEIS1:Meis2	-0.227947	20
79	lamprey	RBC_lamprey	OSBPL5:Osbpl5	0.902826	100
80	lamprey	RBC_lamprey	OTOR:Otor	0.179327	2
81	lamprey	RBC_lamprey	QPCT:Qpct	-0.0850275	16
82	lamprey	RBC_lamprey	RAP1GAP:Rap1gap	-0.578976	22
83	lamprey	RBC_lamprey	ROBO1:Robo1	-0.49359	4
84	lamprey	RBC_lamprey	SCGN.2:Scgn	NA	0
85	lamprey	RBC_lamprey	SLC24A2.3:Slc24a2	-0.470857	2
86	lamprey	RBC_lamprey	SLC24A3:Slc24a3	0.781032	99
87	lamprey	RBC_lamprey	TCAP:Tcap	-0.321237	0
88	lamprey	RBC_lamprey	THSD4:Thsd4	-0.286495	18
89	lamprey	RBC_lamprey	VSTM2B.2:Vstm2b	-0.249391	2
90	lamprey	RBC_lamprey	mical3a:Mical3	-0.0537893	78
91	mouse	OFF BC_mouse	ABLIM2:Ablim1	-0.449856	6.75676
92	mouse	OFF BC_mouse	ATP13A3:Atp13a3	-0.00512065	3.17568
93	mouse	OFF BC_mouse	CA8:Car8	-0.471832	7.09459
94	mouse	OFF BC_mouse	CHTF18:Chtf18	-0.0537703	0.810811
95	mouse	OFF BC_mouse	CXCL14:Cxcl14	-0.237326	0.540541
96	mouse	OFF BC_mouse	ESPN:Espnl	0.0194797	0.0675676
97	mouse	OFF BC_mouse	FEZF2:Fezf2	0.415954	39.9324
98	mouse	OFF BC_mouse	GALNTL6:Galnt10	-0.0236275	2.2973
99	mouse	OFF BC_mouse	GNB5:Gnb5	-0.0437108	1.35135
100	mouse	OFF BC_mouse	GNG11:Gngt1	-0.160444	22.7027
101	mouse	OFF BC_mouse	ISL1:Isl1	-0.600821	7.09459
102	mouse	OFF BC_mouse	KCNH7:Kcnh2	-0.14532	3.04054
103	mouse	OFF BC_mouse	LBH:Lbh	0.438009	63.6486
104	mouse	OFF BC_mouse	LINGO2.1:Lingo2	0.00847058	0.135135
105	mouse	OFF BC_mouse	LMO4:Lmo4	-0.328363	8.44595
106	mouse	OFF BC_mouse	LOC116941138:Vipr2	-0.18677	4.45946
107	mouse	OFF BC_mouse	LOC116955782:Gabra1	0.404562	77.7027
108	mouse	OFF BC_mouse	MEIS1:Meis2	-0.243996	9.66216
109	mouse	OFF BC_mouse	OSBPL5:Osbpl5	0.00808902	0.405405
110	mouse	OFF BC_mouse	OTOR:Otor	0.329915	32.6351
111	mouse	OFF BC_mouse	QPCT:Qpct	-0.407743	25.6081
112	mouse	OFF BC_mouse	RAP1GAP:Rap1gap	-0.268563	0.810811
113	mouse	OFF BC_mouse	ROBO1:Robo1	0.0268056	0.27027
114	mouse	OFF BC_mouse	SCGN.2:Scgn	0.499661	72.3649
115	mouse	OFF BC_mouse	SLC24A2.3:Slc24a2	-0.0319942	2.2973
116	mouse	OFF BC_mouse	SLC24A3:Slc24a3	0.314897	43.7838
117	mouse	OFF BC_mouse	TCAP:Tcap	-0.0300399	0
118	mouse	OFF BC_mouse	THSD4:Thsd4	-0.0117148	0.135135
119	mouse	OFF BC_mouse	VSTM2B.2:Vstm2b	-0.409786	2.7027
120	mouse	OFF BC_mouse	mical3a:Mical3	0.0144593	2.2973
121	mouse	ON BC_mouse	ABLIM2:Ablim1	-0.420375	9.5
122	mouse	ON BC_mouse	ATP13A3:Atp13a3	0.0307879	4
123	mouse	ON BC_mouse	CA8:Car8	-0.498197	2.83333
124	mouse	ON BC_mouse	CHTF18:Chtf18	0.0744458	2.5
125	mouse	ON BC_mouse	CXCL14:Cxcl14	0.99066	40.1667
126	mouse	ON BC_mouse	ESPN:Espnl	-0.0180187	0
127	mouse	ON BC_mouse	FEZF2:Fezf2	-0.384265	1.16667
128	mouse	ON BC_mouse	GALNTL6:Galnt10	-0.0847725	1.33333
129	mouse	ON BC_mouse	GNB5:Gnb5	0.00135339	2
130	mouse	ON BC_mouse	GNG11:Gngt1	0.934442	66.5
131	mouse	ON BC_mouse	ISL1:Isl1	0.134041	77.3333
132	mouse	ON BC_mouse	KCNH7:Kcnh2	0.245475	12.8333
133	mouse	ON BC_mouse	LBH:Lbh	-0.105235	38.5
134	mouse	ON BC_mouse	LINGO2.1:Lingo2	0.000908439	0.166667
135	mouse	ON BC_mouse	LMO4:Lmo4	1.15541	70.6667
136	mouse	ON BC_mouse	LOC116941138:Vipr2	0.936047	40
137	mouse	ON BC_mouse	LOC116955782:Gabra1	-0.407581	42.6667
138	mouse	ON BC_mouse	MEIS1:Meis2	1.17668	69.1667
139	mouse	ON BC_mouse	OSBPL5:Osbpl5	0.0518776	0.666667
140	mouse	ON BC_mouse	OTOR:Otor	-0.295565	1.83333
141	mouse	ON BC_mouse	QPCT:Qpct	-0.570054	9
142	mouse	ON BC_mouse	RAP1GAP:Rap1gap	-0.237038	2
143	mouse	ON BC_mouse	ROBO1:Robo1	-0.0403173	0
144	mouse	ON BC_mouse	SCGN.2:Scgn	-0.352409	26
145	mouse	ON BC_mouse	SLC24A2.3:Slc24a2	0.333826	8
146	mouse	ON BC_mouse	SLC24A3:Slc24a3	-0.00220364	31.1667
147	mouse	ON BC_mouse	TCAP:Tcap	0.124165	0.5
148	mouse	ON BC_mouse	THSD4:Thsd4	0.0926386	0.5
149	mouse	ON BC_mouse	VSTM2B.2:Vstm2b	-0.413393	2.83333
150	mouse	ON BC_mouse	mical3a:Mical3	0.0558255	2.83333
151	mouse	RBC_mouse	ABLIM2:Ablim1	0.918011	82.6
152	mouse	RBC_mouse	ATP13A3:Atp13a3	-0.0108942	2.8
153	mouse	RBC_mouse	CA8:Car8	0.99723	86.8
154	mouse	RBC_mouse	CHTF18:Chtf18	0.0349125	2
155	mouse	RBC_mouse	CXCL14:Cxcl14	-0.243154	0.3
156	mouse	RBC_mouse	ESPN:Espnl	-0.0180187	0
157	mouse	RBC_mouse	FEZF2:Fezf2	-0.385053	1.4
158	mouse	RBC_mouse	GALNTL6:Galnt10	0.0858322	3.9
159	mouse	RBC_mouse	GNB5:Gnb5	0.06388	2.7
160	mouse	RBC_mouse	GNG11:Gngt1	-0.323209	11.8
161	mouse	RBC_mouse	ISL1:Isl1	0.80879	92.7
162	mouse	RBC_mouse	KCNH7:Kcnh2	0.0677883	8.8
163	mouse	RBC_mouse	LBH:Lbh	-0.585113	2.2
164	mouse	RBC_mouse	LINGO2.1:Lingo2	-0.0130815	0.1
165	mouse	RBC_mouse	LMO4:Lmo4	-0.207266	18.8
166	mouse	RBC_mouse	LOC116941138:Vipr2	-0.285208	0.5
167	mouse	RBC_mouse	LOC116955782:Gabra1	-0.354204	49
168	mouse	RBC_mouse	MEIS1:Meis2	-0.344891	1
169	mouse	RBC_mouse	OSBPL5:Osbpl5	-0.0430983	0.1
170	mouse	RBC_mouse	OTOR:Otor	-0.310935	0.6
171	mouse	RBC_mouse	QPCT:Qpct	0.945492	90.3
172	mouse	RBC_mouse	RAP1GAP:Rap1gap	0.539696	25.4
173	mouse	RBC_mouse	ROBO1:Robo1	-0.0154819	0.1
174	mouse	RBC_mouse	SCGN.2:Scgn	-0.528053	3.5
175	mouse	RBC_mouse	SLC24A2.3:Slc24a2	-0.152944	0
176	mouse	RBC_mouse	SLC24A3:Slc24a3	-0.464726	2.9
177	mouse	RBC_mouse	TCAP:Tcap	-0.0300399	0
178	mouse	RBC_mouse	THSD4:Thsd4	-0.0382453	0
179	mouse	RBC_mouse	VSTM2B.2:Vstm2b	0.85452	65.3
180	mouse	RBC_mouse	mical3a:Mical3	-0.0548951	1.1

## Sheet: Fig. S5h
	species	Id	Gene	Ave. Exp.	Perc. Exp.
1	lamprey	OFF BC_lamprey	ATP13A3:ATP13A3	-0.533624	67.7778
2	lamprey	OFF BC_lamprey	BRINP3:BRINP2	0.126957	11.1111
3	lamprey	OFF BC_lamprey	EXT1:EXT1	0.384012	71.1111
4	lamprey	OFF BC_lamprey	GALNTL6:GALNTL6	0.364898	70
5	lamprey	OFF BC_lamprey	GINS2:GINS2	0.11323	3.33333
6	lamprey	OFF BC_lamprey	GNG13.1:GNG13	0.339861	60
7	lamprey	OFF BC_lamprey	HPCAL1:HPCA	0.00314321	19.4444
8	lamprey	OFF BC_lamprey	HPRT1:HPRTL	-0.385036	55.5556
9	lamprey	OFF BC_lamprey	IMPDH1:LOC112532827	-0.461315	30.5556
10	lamprey	OFF BC_lamprey	ISL1:ISL1	0.0458735	0.555556
11	lamprey	OFF BC_lamprey	KCND1:KCND2	-0.148679	68.8889
12	lamprey	OFF BC_lamprey	KCNH7:KCNH6	0.379058	73.8889
13	lamprey	OFF BC_lamprey	KCNJ5.1:KCNJ14L	-0.498631	10.5556
14	lamprey	OFF BC_lamprey	LHFPL3:LHFPL4	0.0981988	6.11111
15	lamprey	OFF BC_lamprey	LINGO2.1:LINGO2	-0.318748	27.2222
16	lamprey	OFF BC_lamprey	LMO4:LMO4	0.367935	54.4444
17	lamprey	OFF BC_lamprey	LMOD3:LMOD3	NA	0
18	lamprey	OFF BC_lamprey	NT5C3:NT5C3B	-0.226431	36.1111
19	lamprey	OFF BC_lamprey	NTNG2:NTNG2	-0.15941	85
20	lamprey	OFF BC_lamprey	OSBPL5:OSBPL5	-0.489694	47.7778
21	lamprey	OFF BC_lamprey	PDC:PDC	0.0796978	1.66667
22	lamprey	OFF BC_lamprey	PDE6G:PDE6G	0.103206	2.77778
23	lamprey	OFF BC_lamprey	RAP1GAP:RAP1GAP1	0.41933	85.5556
24	lamprey	OFF BC_lamprey	ROBO1:ROBO1	0.414303	63.3333
25	lamprey	OFF BC_lamprey	SLC8A2:SLC8A3	-0.343994	37.2222
26	lamprey	OFF BC_lamprey	TAFA2:FAM19A4	-0.00515837	71.6667
27	lamprey	OFF BC_lamprey	TCAP:TCAP	-0.295376	1.11111
28	lamprey	OFF BC_lamprey	THSD4:THSD4	-0.328003	9.44444
29	lamprey	OFF BC_lamprey	VWDE.3:LOC424300	-0.437109	52.2222
30	lamprey	OFF BC_lamprey	mdkb:PTN	-0.108304	1.66667
31	lamprey	ON BC_lamprey	ATP13A3:ATP13A3	0.150326	100
32	lamprey	ON BC_lamprey	BRINP3:BRINP2	-0.195319	0
33	lamprey	ON BC_lamprey	EXT1:EXT1	-0.4868	10
34	lamprey	ON BC_lamprey	GALNTL6:GALNTL6	-0.432308	16
35	lamprey	ON BC_lamprey	GINS2:GINS2	-0.135876	0
36	lamprey	ON BC_lamprey	GNG13.1:GNG13	-0.460756	18
37	lamprey	ON BC_lamprey	HPCAL1:HPCA	-0.0867526	18
38	lamprey	ON BC_lamprey	HPRT1:HPRTL	0.0689617	80
39	lamprey	ON BC_lamprey	IMPDH1:LOC112532827	0.0843778	72
40	lamprey	ON BC_lamprey	ISL1:ISL1	-0.0550482	0
41	lamprey	ON BC_lamprey	KCND1:KCND2	-0.139934	84
42	lamprey	ON BC_lamprey	KCNH7:KCNH6	-0.416683	20
43	lamprey	ON BC_lamprey	KCNJ5.1:KCNJ14L	0.0780945	60
44	lamprey	ON BC_lamprey	LHFPL3:LHFPL4	-0.200576	0
45	lamprey	ON BC_lamprey	LINGO2.1:LINGO2	1.47618	98
46	lamprey	ON BC_lamprey	LMO4:LMO4	-0.50075	2
47	lamprey	ON BC_lamprey	LMOD3:LMOD3	NA	0
48	lamprey	ON BC_lamprey	NT5C3:NT5C3B	1.47167	88
49	lamprey	ON BC_lamprey	NTNG2:NTNG2	1.27444	100
50	lamprey	ON BC_lamprey	OSBPL5:OSBPL5	-0.0427555	98
51	lamprey	ON BC_lamprey	PDC:PDC	-0.0956374	0
52	lamprey	ON BC_lamprey	PDE6G:PDE6G	-0.123847	0
53	lamprey	ON BC_lamprey	RAP1GAP:RAP1GAP1	-0.351637	66
54	lamprey	ON BC_lamprey	ROBO1:ROBO1	-0.504313	2
55	lamprey	ON BC_lamprey	SLC8A2:SLC8A3	-0.533981	22
56	lamprey	ON BC_lamprey	TAFA2:FAM19A4	-0.134118	84
57	lamprey	ON BC_lamprey	TCAP:TCAP	1.5	82
58	lamprey	ON BC_lamprey	THSD4:THSD4	1.5	92
59	lamprey	ON BC_lamprey	VWDE.3:LOC424300	-0.165641	82
60	lamprey	ON BC_lamprey	mdkb:PTN	0.193502	6
61	lamprey	RBC_lamprey	ATP13A3:ATP13A3	0.88536	100
62	lamprey	RBC_lamprey	BRINP3:BRINP2	-0.130863	3
63	lamprey	RBC_lamprey	EXT1:EXT1	-0.447822	17
64	lamprey	RBC_lamprey	GALNTL6:GALNTL6	-0.440662	10
65	lamprey	RBC_lamprey	GINS2:GINS2	-0.135876	0
66	lamprey	RBC_lamprey	GNG13.1:GNG13	-0.381373	28
67	lamprey	RBC_lamprey	HPCAL1:HPCA	0.0377185	22
68	lamprey	RBC_lamprey	HPRT1:HPRTL	0.658584	91
69	lamprey	RBC_lamprey	IMPDH1:LOC112532827	0.788178	95
70	lamprey	RBC_lamprey	ISL1:ISL1	-0.0550482	0
71	lamprey	RBC_lamprey	KCND1:KCND2	0.33759	93
72	lamprey	RBC_lamprey	KCNH7:KCNH6	-0.473962	3
73	lamprey	RBC_lamprey	KCNJ5.1:KCNJ14L	0.858489	82
74	lamprey	RBC_lamprey	LHFPL3:LHFPL4	-0.0764697	3
75	lamprey	RBC_lamprey	LINGO2.1:LINGO2	-0.164343	57
76	lamprey	RBC_lamprey	LMO4:LMO4	-0.411907	12
77	lamprey	RBC_lamprey	LMOD3:LMOD3	NA	0
78	lamprey	RBC_lamprey	NT5C3:NT5C3B	-0.328259	33
79	lamprey	RBC_lamprey	NTNG2:NTNG2	-0.350283	94
80	lamprey	RBC_lamprey	OSBPL5:OSBPL5	0.902826	100
81	lamprey	RBC_lamprey	PDC:PDC	-0.0956374	0
82	lamprey	RBC_lamprey	PDE6G:PDE6G	-0.123847	0
83	lamprey	RBC_lamprey	RAP1GAP:RAP1GAP1	-0.578976	22
84	lamprey	RBC_lamprey	ROBO1:ROBO1	-0.49359	4
85	lamprey	RBC_lamprey	SLC8A2:SLC8A3	0.88618	95
86	lamprey	RBC_lamprey	TAFA2:FAM19A4	0.0763439	64
87	lamprey	RBC_lamprey	TCAP:TCAP	-0.321237	0
88	lamprey	RBC_lamprey	THSD4:THSD4	-0.286495	18
89	lamprey	RBC_lamprey	VWDE.3:LOC424300	0.869616	95
90	lamprey	RBC_lamprey	mdkb:PTN	0.0981953	6
91	chicken	OFF BC_chicken	ATP13A3:ATP13A3	-0.000252516	1.96592
92	chicken	OFF BC_chicken	BRINP3:BRINP2	0.301494	35.5177
93	chicken	OFF BC_chicken	EXT1:EXT1	-0.0362943	1.04849
94	chicken	OFF BC_chicken	GALNTL6:GALNTL6	-0.0645703	0.393185
95	chicken	OFF BC_chicken	GINS2:GINS2	-0.308426	2.88336
96	chicken	OFF BC_chicken	GNG13.1:GNG13	-0.424135	92.0052
97	chicken	OFF BC_chicken	HPCAL1:HPCA	-0.649795	29.882
98	chicken	OFF BC_chicken	HPRT1:HPRTL	-0.365077	0.262123
99	chicken	OFF BC_chicken	IMPDH1:LOC112532827	NA	0
100	chicken	OFF BC_chicken	ISL1:ISL1	-0.586867	7.20839
101	chicken	OFF BC_chicken	KCND1:KCND2	-0.354543	3.53866
102	chicken	OFF BC_chicken	KCNH7:KCNH6	-0.101876	22.0183
103	chicken	OFF BC_chicken	KCNJ5.1:KCNJ14L	0.305491	34.7313
104	chicken	OFF BC_chicken	LHFPL3:LHFPL4	0.387813	74.1809
105	chicken	OFF BC_chicken	LINGO2.1:LINGO2	0.101713	7.07733
106	chicken	OFF BC_chicken	LMO4:LMO4	-0.343476	3.01442
107	chicken	OFF BC_chicken	LMOD3:LMOD3	-0.267335	1.31062
108	chicken	OFF BC_chicken	NT5C3:NT5C3B	0.0366045	4.98034
109	chicken	OFF BC_chicken	NTNG2:NTNG2	-0.045326	12.844
110	chicken	OFF BC_chicken	OSBPL5:OSBPL5	0.0538228	12.9751
111	chicken	OFF BC_chicken	PDC:PDC	-0.248167	0.393185
112	chicken	OFF BC_chicken	PDE6G:PDE6G	-0.303164	3.66972
113	chicken	OFF BC_chicken	RAP1GAP:RAP1GAP1	-0.00508949	0.917431
114	chicken	OFF BC_chicken	ROBO1:ROBO1	-0.113647	40.1048
115	chicken	OFF BC_chicken	SLC8A2:SLC8A3	0.00696995	5.89777
116	chicken	OFF BC_chicken	TAFA2:FAM19A4	0.33499	44.5609
117	chicken	OFF BC_chicken	TCAP:TCAP	-0.0272772	0
118	chicken	OFF BC_chicken	THSD4:THSD4	0.0186751	0.655308
119	chicken	OFF BC_chicken	VWDE.3:LOC424300	-0.0276358	0.262123
120	chicken	OFF BC_chicken	mdkb:PTN	0.338438	59.502
121	chicken	ON BC_chicken	ATP13A3:ATP13A3	0.0165146	2.5
122	chicken	ON BC_chicken	BRINP3:BRINP2	-0.386344	3
123	chicken	ON BC_chicken	EXT1:EXT1	0.0835446	2.5
124	chicken	ON BC_chicken	GALNTL6:GALNTL6	-0.0550293	0.5
125	chicken	ON BC_chicken	GINS2:GINS2	-0.235768	6
126	chicken	ON BC_chicken	GNG13.1:GNG13	1.26359	100
127	chicken	ON BC_chicken	HPCAL1:HPCA	0.202141	93.5
128	chicken	ON BC_chicken	HPRT1:HPRTL	-0.149024	14.5
129	chicken	ON BC_chicken	IMPDH1:LOC112532827	NA	0
130	chicken	ON BC_chicken	ISL1:ISL1	0.0170467	86
131	chicken	ON BC_chicken	KCND1:KCND2	-0.323637	5
132	chicken	ON BC_chicken	KCNH7:KCNH6	-0.0963237	24
133	chicken	ON BC_chicken	KCNJ5.1:KCNJ14L	-0.37134	5
134	chicken	ON BC_chicken	LHFPL3:LHFPL4	-0.457835	27
135	chicken	ON BC_chicken	LINGO2.1:LINGO2	-0.0683419	3
136	chicken	ON BC_chicken	LMO4:LMO4	1.5	77.5
137	chicken	ON BC_chicken	LMOD3:LMOD3	1.46755	68.5
138	chicken	ON BC_chicken	NT5C3:NT5C3B	0.00848621	4
139	chicken	ON BC_chicken	NTNG2:NTNG2	0.207217	22
140	chicken	ON BC_chicken	OSBPL5:OSBPL5	0.115429	15
141	chicken	ON BC_chicken	PDC:PDC	1.42411	53
142	chicken	ON BC_chicken	PDE6G:PDE6G	1.5	89.5
143	chicken	ON BC_chicken	RAP1GAP:RAP1GAP1	0.105479	2
144	chicken	ON BC_chicken	ROBO1:ROBO1	0.565092	70.5
145	chicken	ON BC_chicken	SLC8A2:SLC8A3	0.114543	7.5
146	chicken	ON BC_chicken	TAFA2:FAM19A4	-0.410842	6.5
147	chicken	ON BC_chicken	TCAP:TCAP	-0.0272772	0
148	chicken	ON BC_chicken	THSD4:THSD4	-0.00289322	0.5
149	chicken	ON BC_chicken	VWDE.3:LOC424300	0.232951	2
150	chicken	ON BC_chicken	mdkb:PTN	-0.257868	35
151	chicken	RBC_chicken	ATP13A3:ATP13A3	-0.00816337	2.09974
152	chicken	RBC_chicken	BRINP3:BRINP2	-0.400973	1.31234
153	chicken	RBC_chicken	EXT1:EXT1	0.0288285	1.83727
154	chicken	RBC_chicken	GALNTL6:GALNTL6	0.158197	2.62467
155	chicken	RBC_chicken	GINS2:GINS2	0.741425	46.9816
156	chicken	RBC_chicken	GNG13.1:GNG13	0.186078	97.3753
157	chicken	RBC_chicken	HPCAL1:HPCA	1.19518	99.7375
158	chicken	RBC_chicken	HPRT1:HPRTL	0.809341	50.3937
159	chicken	RBC_chicken	IMPDH1:LOC112532827	NA	0
160	chicken	RBC_chicken	ISL1:ISL1	1.16633	99.4751
161	chicken	RBC_chicken	KCND1:KCND2	0.879904	59.3176
162	chicken	RBC_chicken	KCNH7:KCNH6	0.254582	38.3202
163	chicken	RBC_chicken	KCNJ5.1:KCNJ14L	-0.416855	1.5748
164	chicken	RBC_chicken	LHFPL3:LHFPL4	-0.536311	22.5722
165	chicken	RBC_chicken	LINGO2.1:LINGO2	-0.167818	0.787402
166	chicken	RBC_chicken	LMO4:LMO4	-0.116663	19.685
167	chicken	RBC_chicken	LMOD3:LMOD3	-0.234994	3.14961
168	chicken	RBC_chicken	NT5C3:NT5C3B	-0.0777597	2.09974
169	chicken	RBC_chicken	NTNG2:NTNG2	-0.0180043	13.3858
170	chicken	RBC_chicken	OSBPL5:OSBPL5	-0.16838	6.03675
171	chicken	RBC_chicken	PDC:PDC	-0.250579	0.262467
172	chicken	RBC_chicken	PDE6G:PDE6G	-0.298662	4.98688
173	chicken	RBC_chicken	RAP1GAP:RAP1GAP1	-0.0451774	0.524934
174	chicken	RBC_chicken	ROBO1:ROBO1	-0.0690438	49.3438
175	chicken	RBC_chicken	SLC8A2:SLC8A3	-0.0740858	3.67454
176	chicken	RBC_chicken	TAFA2:FAM19A4	-0.455194	1.5748
177	chicken	RBC_chicken	TCAP:TCAP	0.0689448	0.262467
178	chicken	RBC_chicken	THSD4:THSD4	-0.0358805	0.262467
179	chicken	RBC_chicken	VWDE.3:LOC424300	-0.06694	0
180	chicken	RBC_chicken	mdkb:PTN	-0.5424	10.4987

## Sheet: Fig. S5i
	species	Id	Gene	Ave. Exp.	Perc. Exp.
1	lamprey	OFF BC_lamprey	ATP13A3:ATP13A3	-0.76441	88.8889
2	lamprey	OFF BC_lamprey	CAMK2N1:CAMK2N1A	0.193565	31.25
3	lamprey	OFF BC_lamprey	CHTF18:CHTF18	-0.299507	56.9444
4	lamprey	OFF BC_lamprey	CKB:CKBB	-0.296809	96.5278
5	lamprey	OFF BC_lamprey	FEZF2:FEZF2	NA	0
6	lamprey	OFF BC_lamprey	GNB5:GNB5B	-0.34848	63.8889
7	lamprey	OFF BC_lamprey	GRID2:GRID2	-0.0241527	68.0556
8	lamprey	OFF BC_lamprey	LOC116942173:OAZ1A	-0.108713	100
9	lamprey	OFF BC_lamprey	LOC116943200:PRKD1	-0.776167	72.9167
10	lamprey	OFF BC_lamprey	LOC116947290:CALM3A	0.131976	3.47222
11	lamprey	OFF BC_lamprey	MCF2L2:MCF2L2	-0.0900276	97.2222
12	lamprey	OFF BC_lamprey	MUC5AC.1:NFIL3-6	0.240538	79.8611
13	lamprey	OFF BC_lamprey	NTNG2:NTNG2A	-0.172199	97.2222
14	lamprey	OFF BC_lamprey	PC:PCXB	0.103953	25
15	lamprey	OFF BC_lamprey	PCDH9:PCDH9	0.724287	85.4167
16	lamprey	OFF BC_lamprey	PDE1A:PDE1C	0.766069	86.1111
17	lamprey	OFF BC_lamprey	PRKCB:PRKCBA	-0.779248	99.3056
18	lamprey	OFF BC_lamprey	RAP1GAP:RAP1GAP	0.753051	94.4444
19	lamprey	OFF BC_lamprey	ROBO1:ROBO1	0.715143	76.3889
20	lamprey	OFF BC_lamprey	S100A1:S100A10B	0.0533551	7.63889
21	lamprey	OFF BC_lamprey	SLC24A3:SLC24A3	-0.748167	45.1389
22	lamprey	OFF BC_lamprey	SLC38A3:SLC38A3A	-0.0665547	90.2778
23	lamprey	OFF BC_lamprey	SLC8A2:SLC8A2B	-0.400679	51.3889
24	lamprey	OFF BC_lamprey	SPOCK3:SPOCK3	0.163012	96.5278
25	lamprey	OFF BC_lamprey	TCAP:TCAP	-0.390325	0.694444
26	lamprey	OFF BC_lamprey	TRPM3.1:TRPM1A	-0.689171	40.9722
27	lamprey	OFF BC_lamprey	VPS35:VPS35	0.0476944	35.4167
28	lamprey	OFF BC_lamprey	VSNL1:VSNL1A	0.165978	27.7778
29	lamprey	OFF BC_lamprey	dmbx1b:DMBX1A	0.0604491	0.694444
30	lamprey	ON BC_lamprey	ATP13A3:ATP13A3	0.46287	100
31	lamprey	ON BC_lamprey	CAMK2N1:CAMK2N1A	-0.138358	14.2857
32	lamprey	ON BC_lamprey	CHTF18:CHTF18	-0.862513	26.5306
33	lamprey	ON BC_lamprey	CKB:CKBB	0.976257	100
34	lamprey	ON BC_lamprey	FEZF2:FEZF2	NA	0
35	lamprey	ON BC_lamprey	GNB5:GNB5B	1.5	97.9592
36	lamprey	ON BC_lamprey	GRID2:GRID2	-0.786838	26.5306
37	lamprey	ON BC_lamprey	LOC116942173:OAZ1A	-0.320725	100
38	lamprey	ON BC_lamprey	LOC116943200:PRKD1	0.640584	100
39	lamprey	ON BC_lamprey	LOC116947290:CALM3A	-0.127548	0
40	lamprey	ON BC_lamprey	MCF2L2:MCF2L2	0.958325	100
41	lamprey	ON BC_lamprey	MUC5AC.1:NFIL3-6	-0.532005	44.898
42	lamprey	ON BC_lamprey	NTNG2:NTNG2A	1.25992	100
43	lamprey	ON BC_lamprey	PC:PCXB	0.0457769	22.449
44	lamprey	ON BC_lamprey	PCDH9:PCDH9	-0.74866	16.3265
45	lamprey	ON BC_lamprey	PDE1A:PDE1C	-0.838998	8.16327
46	lamprey	ON BC_lamprey	PRKCB:PRKCBA	0.960702	100
47	lamprey	ON BC_lamprey	RAP1GAP:RAP1GAP	-0.324227	67.3469
48	lamprey	ON BC_lamprey	ROBO1:ROBO1	-0.734287	2.04082
49	lamprey	ON BC_lamprey	S100A1:S100A10B	-0.153977	2.04082
50	lamprey	ON BC_lamprey	SLC24A3:SLC24A3	0.437537	97.9592
51	lamprey	ON BC_lamprey	SLC38A3:SLC38A3A	-0.158134	87.7551
52	lamprey	ON BC_lamprey	SLC8A2:SLC8A2B	-0.837123	22.449
53	lamprey	ON BC_lamprey	SPOCK3:SPOCK3	0.616486	97.9592
54	lamprey	ON BC_lamprey	TCAP:TCAP	1.5	85.7143
55	lamprey	ON BC_lamprey	TRPM3.1:TRPM1A	0.59464	89.7959
56	lamprey	ON BC_lamprey	VPS35:VPS35	-0.101712	22.449
57	lamprey	ON BC_lamprey	VSNL1:VSNL1A	0.0137568	20.4082
58	lamprey	ON BC_lamprey	dmbx1b:DMBX1A	-0.0584206	0
59	lamprey	RBC_lamprey	ATP13A3:ATP13A3	0.873944	100
60	lamprey	RBC_lamprey	CAMK2N1:CAMK2N1A	-0.210938	11
61	lamprey	RBC_lamprey	CHTF18:CHTF18	0.853922	94
62	lamprey	RBC_lamprey	CKB:CKBB	-0.0509609	97
63	lamprey	RBC_lamprey	FEZF2:FEZF2	NA	0
64	lamprey	RBC_lamprey	GNB5:GNB5B	-0.240086	69
65	lamprey	RBC_lamprey	GRID2:GRID2	0.420331	80
66	lamprey	RBC_lamprey	LOC116942173:OAZ1A	0.313702	100
67	lamprey	RBC_lamprey	LOC116943200:PRKD1	0.803794	100
68	lamprey	RBC_lamprey	LOC116947290:CALM3A	-0.127548	0
69	lamprey	RBC_lamprey	MCF2L2:MCF2L2	-0.339939	95
70	lamprey	RBC_lamprey	MUC5AC.1:NFIL3-6	-0.0856925	66
71	lamprey	RBC_lamprey	NTNG2:NTNG2A	-0.369393	99
72	lamprey	RBC_lamprey	PC:PCXB	-0.172123	13
73	lamprey	RBC_lamprey	PCDH9:PCDH9	-0.67613	20
74	lamprey	RBC_lamprey	PDE1A:PDE1C	-0.69203	20
75	lamprey	RBC_lamprey	PRKCB:PRKCBA	0.651373	100
76	lamprey	RBC_lamprey	RAP1GAP:RAP1GAP	-0.925522	31
77	lamprey	RBC_lamprey	ROBO1:ROBO1	-0.670005	7
78	lamprey	RBC_lamprey	S100A1:S100A10B	-0.0013826	5
79	lamprey	RBC_lamprey	SLC24A3:SLC24A3	0.862967	100
80	lamprey	RBC_lamprey	SLC38A3:SLC38A3A	0.173325	95
81	lamprey	RBC_lamprey	SLC8A2:SLC8A2B	0.987169	97
82	lamprey	RBC_lamprey	SPOCK3:SPOCK3	-0.536815	88
83	lamprey	RBC_lamprey	TCAP:TCAP	-0.398725	1
84	lamprey	RBC_lamprey	TRPM3.1:TRPM1A	0.701033	92
85	lamprey	RBC_lamprey	VPS35:VPS35	-0.018841	29
86	lamprey	RBC_lamprey	VSNL1:VSNL1A	-0.245749	10
87	lamprey	RBC_lamprey	dmbx1b:DMBX1A	-0.0584206	0
88	zebrafish	OFF BC_zebrafish	ATP13A3:ATP13A3	0.0382973	1.03448
89	zebrafish	OFF BC_zebrafish	CAMK2N1:CAMK2N1A	0.465287	64.6207
90	zebrafish	OFF BC_zebrafish	CHTF18:CHTF18	0.118842	11.8621
91	zebrafish	OFF BC_zebrafish	CKB:CKBB	0.0864881	99.1034
92	zebrafish	OFF BC_zebrafish	FEZF2:FEZF2	0.509836	57.7241
93	zebrafish	OFF BC_zebrafish	GNB5:GNB5B	-0.0308804	13.1034
94	zebrafish	OFF BC_zebrafish	GRID2:GRID2	0.460832	67.5862
95	zebrafish	OFF BC_zebrafish	LOC116942173:OAZ1A	0.14293	82.4138
96	zebrafish	OFF BC_zebrafish	LOC116943200:PRKD1	-0.0476949	1.65517
97	zebrafish	OFF BC_zebrafish	LOC116947290:CALM3A	-0.0427299	42.7586
98	zebrafish	OFF BC_zebrafish	MCF2L2:MCF2L2	0.00678891	0.965517
99	zebrafish	OFF BC_zebrafish	MUC5AC.1:NFIL3-6	-0.311897	8.75862
100	zebrafish	OFF BC_zebrafish	NTNG2:NTNG2A	0.132828	9.93103
101	zebrafish	OFF BC_zebrafish	PC:PCXB	-0.389339	4.96552
102	zebrafish	OFF BC_zebrafish	PCDH9:PCDH9	-0.017947	2.89655
103	zebrafish	OFF BC_zebrafish	PDE1A:PDE1C	-0.139219	4.27586
104	zebrafish	OFF BC_zebrafish	PRKCB:PRKCBA	-0.0329041	0.137931
105	zebrafish	OFF BC_zebrafish	RAP1GAP:RAP1GAP	-0.283476	6.62069
106	zebrafish	OFF BC_zebrafish	ROBO1:ROBO1	-0.00870171	0.275862
107	zebrafish	OFF BC_zebrafish	S100A1:S100A10B	-0.260284	1.10345
108	zebrafish	OFF BC_zebrafish	SLC24A3:SLC24A3	-0.0655006	61.931
109	zebrafish	OFF BC_zebrafish	SLC38A3:SLC38A3A	0.368514	54.1379
110	zebrafish	OFF BC_zebrafish	SLC8A2:SLC8A2B	-0.192569	18
111	zebrafish	OFF BC_zebrafish	SPOCK3:SPOCK3	0.484782	69.1724
112	zebrafish	OFF BC_zebrafish	TCAP:TCAP	0.00934539	0.413793
113	zebrafish	OFF BC_zebrafish	TRPM3.1:TRPM1A	-0.347234	0.965517
114	zebrafish	OFF BC_zebrafish	VPS35:VPS35	-0.139772	10.6897
115	zebrafish	OFF BC_zebrafish	VSNL1:VSNL1A	-0.199468	0.62069
116	zebrafish	OFF BC_zebrafish	dmbx1b:DMBX1A	-0.458453	1.51724
117	zebrafish	ON BC_zebrafish	ATP13A3:ATP13A3	-0.0567194	0.221484
118	zebrafish	ON BC_zebrafish	CAMK2N1:CAMK2N1A	-0.592732	12.6246
119	zebrafish	ON BC_zebrafish	CHTF18:CHTF18	-0.279833	0.664452
120	zebrafish	ON BC_zebrafish	CKB:CKBB	-0.189209	99.8893
121	zebrafish	ON BC_zebrafish	FEZF2:FEZF2	-0.686905	0.332226
122	zebrafish	ON BC_zebrafish	GNB5:GNB5B	-0.0358802	11.9601
123	zebrafish	ON BC_zebrafish	GRID2:GRID2	-0.671628	11.7386
124	zebrafish	ON BC_zebrafish	LOC116942173:OAZ1A	-0.385912	60.9081
125	zebrafish	ON BC_zebrafish	LOC116943200:PRKD1	0.106289	3.76523
126	zebrafish	ON BC_zebrafish	LOC116947290:CALM3A	-0.321725	26.0244
127	zebrafish	ON BC_zebrafish	MCF2L2:MCF2L2	-0.000438168	0.885936
128	zebrafish	ON BC_zebrafish	MUC5AC.1:NFIL3-6	0.567437	41.7497
129	zebrafish	ON BC_zebrafish	NTNG2:NTNG2A	-0.1619	2.43632
130	zebrafish	ON BC_zebrafish	PC:PCXB	0.575792	42.3034
131	zebrafish	ON BC_zebrafish	PCDH9:PCDH9	0.0579428	3.76523
132	zebrafish	ON BC_zebrafish	PDE1A:PDE1C	0.238598	13.9535
133	zebrafish	ON BC_zebrafish	PRKCB:PRKCBA	0.0638036	0.664452
134	zebrafish	ON BC_zebrafish	RAP1GAP:RAP1GAP	0.535378	35.8804
135	zebrafish	ON BC_zebrafish	ROBO1:ROBO1	0.00914834	0.332226
136	zebrafish	ON BC_zebrafish	S100A1:S100A10B	-0.26475	0.775194
137	zebrafish	ON BC_zebrafish	SLC24A3:SLC24A3	0.317572	74.8616
138	zebrafish	ON BC_zebrafish	SLC38A3:SLC38A3A	-0.475651	13.1783
139	zebrafish	ON BC_zebrafish	SLC8A2:SLC8A2B	0.390803	42.0819
140	zebrafish	ON BC_zebrafish	SPOCK3:SPOCK3	-0.844838	3.10078
141	zebrafish	ON BC_zebrafish	TCAP:TCAP	-0.00341997	0.332226
142	zebrafish	ON BC_zebrafish	TRPM3.1:TRPM1A	0.620576	32.3367
143	zebrafish	ON BC_zebrafish	VPS35:VPS35	-0.126911	10.4097
144	zebrafish	ON BC_zebrafish	VSNL1:VSNL1A	-0.222813	0.110742
145	zebrafish	ON BC_zebrafish	dmbx1b:DMBX1A	0.827955	52.9347
146	zebrafish	RBC_zebrafish	ATP13A3:ATP13A3	-0.0245083	0.568182
147	zebrafish	RBC_zebrafish	CAMK2N1:CAMK2N1A	-0.792212	2.84091
148	zebrafish	RBC_zebrafish	CHTF18:CHTF18	0.456638	24.4318
149	zebrafish	RBC_zebrafish	CKB:CKBB	0.258229	100
150	zebrafish	RBC_zebrafish	FEZF2:FEZF2	-0.676061	1.13636
151	zebrafish	RBC_zebrafish	GNB5:GNB5B	0.438502	34.6591
152	zebrafish	RBC_zebrafish	GRID2:GRID2	-0.35072	35.2273
153	zebrafish	RBC_zebrafish	LOC116942173:OAZ1A	0.802438	99.4318
154	zebrafish	RBC_zebrafish	LOC116943200:PRKD1	-0.152392	0
155	zebrafish	RBC_zebrafish	LOC116947290:CALM3A	1.5	100
156	zebrafish	RBC_zebrafish	MCF2L2:MCF2L2	-0.0536833	0.568182
157	zebrafish	RBC_zebrafish	MUC5AC.1:NFIL3-6	-0.34173	8.52273
158	zebrafish	RBC_zebrafish	NTNG2:NTNG2A	-0.263666	0
159	zebrafish	RBC_zebrafish	PC:PCXB	0.253416	36.9318
160	zebrafish	RBC_zebrafish	PCDH9:PCDH9	-0.149428	0.568182
161	zebrafish	RBC_zebrafish	PDE1A:PDE1C	-0.0771944	7.38636
162	zebrafish	RBC_zebrafish	PRKCB:PRKCBA	-0.0562713	0
163	zebrafish	RBC_zebrafish	RAP1GAP:RAP1GAP	-0.411397	1.70455
164	zebrafish	RBC_zebrafish	ROBO1:ROBO1	0.024753	0.568182
165	zebrafish	RBC_zebrafish	S100A1:S100A10B	1.5	97.1591
166	zebrafish	RBC_zebrafish	SLC24A3:SLC24A3	-1.08973	11.9318
167	zebrafish	RBC_zebrafish	SLC38A3:SLC38A3A	-0.595639	9.09091
168	zebrafish	RBC_zebrafish	SLC8A2:SLC8A2B	-0.418582	10.2273
169	zebrafish	RBC_zebrafish	SPOCK3:SPOCK3	0.340653	75
170	zebrafish	RBC_zebrafish	TCAP:TCAP	-0.0594465	0
171	zebrafish	RBC_zebrafish	TRPM3.1:TRPM1A	-0.323248	2.27273
172	zebrafish	RBC_zebrafish	VPS35:VPS35	1.5	81.25
173	zebrafish	RBC_zebrafish	VSNL1:VSNL1A	1.5	67.0455
174	zebrafish	RBC_zebrafish	dmbx1b:DMBX1A	-0.470948	1.13636
