# Supplementary material for: Molecular characterization of the sea lamprey retina illuminates the evolutionary origin of retinal cell types
Source: Nat Commun. 2024 Dec 30;15:10761. doi: 10.1038/s41467-024-55019-x (PMC11685597; doi:10.1038/s41467-024-55019-x)
Supplement: Supplementary file 7 — Source Data [file 41467_2024_55019_MOESM7_ESM.zip › Source Data/Source Data Fig. S4.xlsx]

## Sheet: Fig. S4a
id	Gene	Ave. Exp. (Scaled)	Perc. Exp.
BC1	TRPM3.1	0.709258	42.6374
BC1	TRPM7	0.69814	4.17582
BC1	TRPM3	0.408522	9.23077
BC1	GRM4	-0.245393	1.75824
BC1	GRM8.2	1.49581	94.2857
BC1	GRM3	-0.665656	0
BC1	GRM8	-0.554536	2.63736
BC1	GRM3.1	-0.566257	0.43956
BC1	GRM8.1	-0.495775	0.879121
BC1	GRM5	0.43549	12.7473
BC1	GRM4.1	-0.715271	45.9341
BC1	GRM4.2	-0.5798	14.9451
BC1	GRM5.1	-0.333084	0.879121
BC1	GRIK2	-0.643497	39.5604
BC1	GRIK2-2	-1.1127	2.63736
BC1	GRIK5	-0.71272	1.53846
BC1	GRIK2-3	-0.407988	4.3956
BC2	TRPM3.1	-0.772671	1.17647
BC2	TRPM7	-0.190131	2.35294
BC2	TRPM3	-0.824744	0.392157
BC2	GRM4	0.131055	2.35294
BC2	GRM8.2	-0.754839	49.0196
BC2	GRM3	-0.261729	0.392157
BC2	GRM8	0.245648	15.2941
BC2	GRM3.1	-0.251506	1.96078
BC2	GRM8.1	0.599956	9.01961
BC2	GRM5	-0.791253	0
BC2	GRM4.1	-0.984237	37.2549
BC2	GRM4.2	-0.28399	16.0784
BC2	GRM5.1	-0.416609	0.392157
BC2	GRIK2	0.768322	51.3725
BC2	GRIK2-2	1.25997	91.3725
BC2	GRIK5	0.0139267	2.7451
BC2	GRIK2-3	-0.325004	4.70588
BC3	TRPM3.1	0.555644	34.6154
BC3	TRPM7	0.493463	1.92308
BC3	TRPM3	1.04654	11.5385
BC3	GRM4	-0.866715	0
BC3	GRM8.2	0.311534	96.1538
BC3	GRM3	0.81994	1.92308
BC3	GRM8	-0.660858	0.961538
BC3	GRM3.1	0.204704	2.88462
BC3	GRM8.1	-0.467552	0.961538
BC3	GRM5	0.656986	14.4231
BC3	GRM4.1	0.0299915	45.1923
BC3	GRM4.2	-0.802666	10.5769
BC3	GRM5.1	-0.388908	0.961538
BC3	GRIK2	-0.957657	22.1154
BC3	GRIK2-2	-1.09295	4.80769
BC3	GRIK5	1.06502	6.73077
BC3	GRIK2-3	-0.0769532	6.73077
BC4	TRPM3.1	-0.598007	5.06329
BC4	TRPM7	-1.10855	1.26582
BC4	TRPM3	-0.63774	1.26582
BC4	GRM4	1.99608	7.59494
BC4	GRM8.2	-0.734662	51.8987
BC4	GRM3	-0.0137491	1.26582
BC4	GRM8	-0.542843	3.79747
BC4	GRM3.1	-0.453544	1.26582
BC4	GRM8.1	-0.515781	1.26582
BC4	GRM5	-0.454804	2.53165
BC4	GRM4.1	-0.500002	37.9747
BC4	GRM4.2	2.2083	43.038
BC4	GRM5.1	-0.341346	1.26582
BC4	GRIK2	-0.272381	37.9747
BC4	GRIK2-2	0.214176	82.2785
BC4	GRIK5	-1.32809	0
BC4	GRIK2-3	-0.102917	6.32911
BC5	TRPM3.1	1.99812	70.5128
BC5	TRPM7	0.493463	3.84615
BC5	TRPM3	1.8355	21.7949
BC5	GRM4	-0.866715	0
BC5	GRM8.2	1.51453	100
BC5	GRM3	-0.665656	0
BC5	GRM8	-0.64752	1.28205
BC5	GRM3.1	-0.688794	0
BC5	GRM8.1	-0.608668	0
BC5	GRM5	2.04843	30.7692
BC5	GRM4.1	-0.0662602	58.9744
BC5	GRM4.2	-0.716948	12.8205
BC5	GRM5.1	-0.539203	0
BC5	GRIK2	-1.39828	5.12821
BC5	GRIK2-2	-1.13527	0
BC5	GRIK5	-0.530388	2.5641
BC5	GRIK2-3	-0.612838	1.28205
BC6	TRPM3.1	-0.707264	4.05405
BC6	TRPM7	0.622539	2.7027
BC6	TRPM3	-0.330181	4.05405
BC6	GRM4	-0.102657	2.7027
BC6	GRM8.2	-0.305578	58.1081
BC6	GRM3	2.11816	5.40541
BC6	GRM8	2.33584	37.8378
BC6	GRM3.1	2.32495	10.8108
BC6	GRM8.1	2.26706	12.1622
BC6	GRM5	-0.312344	5.40541
BC6	GRM4.1	1.92121	67.5676
BC6	GRM4.2	-0.499179	17.5676
BC6	GRM5.1	2.41796	13.5135
BC6	GRIK2	0.338236	56.7568
BC6	GRIK2-2	0.0872787	59.4595
BC6	GRIK5	1.61478	6.75676
BC6	GRIK2-3	2.42967	24.3243
BC7	TRPM3.1	-0.731561	2.98507
BC7	TRPM7	0.885507	2.98507
BC7	TRPM3	-0.589212	2.98507
BC7	GRM4	0.821055	2.98507
BC7	GRM8.2	-0.803643	40.2985
BC7	GRM3	-0.665656	0
BC7	GRM8	-0.0176534	14.9254
BC7	GRM3.1	-0.688794	0
BC7	GRM8.1	-0.170574	2.98507
BC7	GRM5	-0.791253	0
BC7	GRM4.1	-0.7156	49.2537
BC7	GRM4.2	0.526598	31.3433
BC7	GRM5.1	-0.539203	0
BC7	GRIK2	1.62601	62.6866
BC7	GRIK2-2	1.05437	79.1045
BC7	GRIK5	0.529246	2.98507
BC7	GRIK2-3	-0.342551	4.47761
BC8	TRPM3.1	-0.453521	8.69565
BC8	TRPM7	-1.89444	0
BC8	TRPM3	-0.908684	0
BC8	GRM4	-0.866715	0
BC8	GRM8.2	-0.723157	39.1304
BC8	GRM3	-0.665656	0
BC8	GRM8	-0.158078	8.69565
BC8	GRM3.1	0.119239	2.17391
BC8	GRM8.1	-0.608668	0
BC8	GRM5	-0.791253	0
BC8	GRM4.1	1.03017	52.1739
BC8	GRM4.2	0.147682	28.2609
BC8	GRM5.1	0.140393	2.17391
BC8	GRIK2	0.53925	45.6522
BC8	GRIK2-2	0.72513	58.6957
BC8	GRIK5	-0.651777	2.17391
BC8	GRIK2-3	-0.561419	2.17391

## Sheet: Fig. S4b
The Pearson correlation coefficient matrix
	BC7	BC2	BC4	BC6	BC8	BC3	BC5	BC1
BC7	1	0.577587	0.51442	0.259987	0.395008	-0.137249	-0.41813	-0.740767
BC2	0.577587	1	0.360766	0.280325	0.325415	-0.163539	-0.453888	-0.722829
BC4	0.51442	0.360766	1	0.311045	0.225975	-0.029515	-0.294748	-0.539994
BC6	0.259987	0.280325	0.311045	1	0.174658	-0.139332	-0.309858	-0.577814
BC8	0.395008	0.325415	0.225975	0.174658	1	-0.190616	-0.203258	-0.491709
BC3	-0.137249	-0.163539	-0.029515	-0.139332	-0.190616	1	-0.266306	-0.102151
BC5	-0.41813	-0.453888	-0.294748	-0.309858	-0.203258	-0.266306	1	0.350146
BC1	-0.740767	-0.722829	-0.539994	-0.577814	-0.491709	-0.102151	0.350146	1

## Sheet: Fig. S4h
Percentage of Match (%)
	BC8	BC7	BC4	BC2	BC6	BC3	BC5	BC1
OFF BC	90.91	89.47	80	79.37	53.7	1.96	1.3	2.98
ON BC	9.09	7.89	20	20.63	46.3	90.2	7.79	23.84
RBC	0	2.63	0	0	0	7.84	90.91	73.18
