# Supplementary material for: Molecular characterization of the sea lamprey retina illuminates the evolutionary origin of retinal cell types
Source: Nat Commun. 2024 Dec 30;15:10761. doi: 10.1038/s41467-024-55019-x (PMC11685597; doi:10.1038/s41467-024-55019-x)
Supplement: Supplementary file 7 — Source Data [file 41467_2024_55019_MOESM7_ESM.zip › Source Data/Source Data Fig. 4.xlsx]

## Sheet: Fig. 4e
Confusion Matrix
Percentage of Match (%)
		Chicken
		HC−1/3	HC−2/4/5
Lamprey	HC2/3	96.5686	3.43137
	HC1/4	22.549	77.451

## Sheet: Fig. 4f
Lamprey-Chicken
	species	Id	Gene	Avg.Exp.	Perc. Exp.
1	lamprey	HC1,HC4:HC-2,HC-4,HC-5:HC1,HC4:HC-2,HC-4,HC-5_lamprey	BARHL1:BARHL2	-0.477362	16.9611
2	lamprey	HC1,HC4:HC-2,HC-4,HC-5:HC1,HC4:HC-2,HC-4,HC-5_lamprey	CACNG5:CACNG5	0.338844	58.3039
3	lamprey	HC1,HC4:HC-2,HC-4,HC-5:HC1,HC4:HC-2,HC-4,HC-5_lamprey	CDH7.2:CDH6	0.420919	50.1767
4	lamprey	HC1,HC4:HC-2,HC-4,HC-5:HC1,HC4:HC-2,HC-4,HC-5_lamprey	GALNT9:GALNT9	-0.0817595	30.3887
5	lamprey	HC1,HC4:HC-2,HC-4,HC-5:HC1,HC4:HC-2,HC-4,HC-5_lamprey	HMX3:HMX2	0.314657	31.0954
6	lamprey	HC1,HC4:HC-2,HC-4,HC-5:HC1,HC4:HC-2,HC-4,HC-5_lamprey	IGSF21:IGSF21	0.319173	41.3428
7	lamprey	HC1,HC4:HC-2,HC-4,HC-5:HC1,HC4:HC-2,HC-4,HC-5_lamprey	ISL1-1:ISL1	0.559516	86.5724
8	lamprey	HC1,HC4:HC-2,HC-4,HC-5:HC1,HC4:HC-2,HC-4,HC-5_lamprey	LHX1:LHX1	-0.353134	7.77385
9	lamprey	HC1,HC4:HC-2,HC-4,HC-5:HC1,HC4:HC-2,HC-4,HC-5_lamprey	MEGF10:MEGF11	-0.545714	15.5477
10	lamprey	HC1,HC4:HC-2,HC-4,HC-5:HC1,HC4:HC-2,HC-4,HC-5_lamprey	NCKAP5:NCKAP5	-0.258476	30.742
11	lamprey	HC1,HC4:HC-2,HC-4,HC-5:HC1,HC4:HC-2,HC-4,HC-5_lamprey	NRIP3:NRIP3	0.178574	59.7173
12	lamprey	HC1,HC4:HC-2,HC-4,HC-5:HC1,HC4:HC-2,HC-4,HC-5_lamprey	PDE1A:PDE1C	-0.377131	88.3392
13	lamprey	HC1,HC4:HC-2,HC-4,HC-5:HC1,HC4:HC-2,HC-4,HC-5_lamprey	PDIA5:PDIA5	-0.170412	15.5477
14	lamprey	HC1,HC4:HC-2,HC-4,HC-5:HC1,HC4:HC-2,HC-4,HC-5_lamprey	PKM.1:PKM	-0.278005	40.2827
15	lamprey	HC1,HC4:HC-2,HC-4,HC-5:HC1,HC4:HC-2,HC-4,HC-5_lamprey	SLC4A4:SLC4A5	-0.470561	98.5866
16	lamprey	HC1,HC4:HC-2,HC-4,HC-5:HC1,HC4:HC-2,HC-4,HC-5_lamprey	SLCO5A1:SLCO5A1	0.104035	51.2367
17	lamprey	HC1,HC4:HC-2,HC-4,HC-5:HC1,HC4:HC-2,HC-4,HC-5_lamprey	TBL1XR1.1:TBL1XR1	0.0727858	50.1767
18	lamprey	HC1,HC4:HC-2,HC-4,HC-5:HC1,HC4:HC-2,HC-4,HC-5_lamprey	TNR:TNR	-0.498565	50.1767
19	lamprey	HC1,HC4:HC-2,HC-4,HC-5:HC1,HC4:HC-2,HC-4,HC-5_lamprey	hmx3a:HMX3	0.383502	44.8763
20	lamprey	HC2,HC3:HC-1,HC-3:HC2,HC3:HC-1,HC-3_lamprey	BARHL1:BARHL2	0.527708	94.5312
21	lamprey	HC2,HC3:HC-1,HC-3:HC2,HC3:HC-1,HC-3_lamprey	CACNG5:CACNG5	-0.374581	21.0938
22	lamprey	HC2,HC3:HC-1,HC-3:HC2,HC3:HC-1,HC-3_lamprey	CDH7.2:CDH6	-0.465313	1.5625
23	lamprey	HC2,HC3:HC-1,HC-3:HC2,HC3:HC-1,HC-3_lamprey	GALNT9:GALNT9	0.0903826	48.4375
24	lamprey	HC2,HC3:HC-1,HC-3:HC2,HC3:HC-1,HC-3_lamprey	HMX3:HMX2	-0.347843	1.95312
25	lamprey	HC2,HC3:HC-1,HC-3:HC2,HC3:HC-1,HC-3_lamprey	IGSF21:IGSF21	-0.352836	8.98438
26	lamprey	HC2,HC3:HC-1,HC-3:HC2,HC3:HC-1,HC-3_lamprey	ISL1-1:ISL1	-0.618527	6.25
27	lamprey	HC2,HC3:HC-1,HC-3:HC2,HC3:HC-1,HC-3_lamprey	LHX1:LHX1	0.390379	57.8125
28	lamprey	HC2,HC3:HC-1,HC-3:HC2,HC3:HC-1,HC-3_lamprey	MEGF10:MEGF11	0.603269	97.6562
29	lamprey	HC2,HC3:HC-1,HC-3:HC2,HC3:HC-1,HC-3_lamprey	NCKAP5:NCKAP5	0.285737	85.9375
30	lamprey	HC2,HC3:HC-1,HC-3:HC2,HC3:HC-1,HC-3_lamprey	NRIP3:NRIP3	-0.197407	49.6094
31	lamprey	HC2,HC3:HC-1,HC-3:HC2,HC3:HC-1,HC-3_lamprey	PDE1A:PDE1C	0.416906	98.0469
32	lamprey	HC2,HC3:HC-1,HC-3:HC2,HC3:HC-1,HC-3_lamprey	PDIA5:PDIA5	0.188385	30.4688
33	lamprey	HC2,HC3:HC-1,HC-3:HC2,HC3:HC-1,HC-3_lamprey	PKM.1:PKM	0.307326	76.1719
34	lamprey	HC2,HC3:HC-1,HC-3:HC2,HC3:HC-1,HC-3_lamprey	SLC4A4:SLC4A5	0.520191	100
35	lamprey	HC2,HC3:HC-1,HC-3:HC2,HC3:HC-1,HC-3_lamprey	SLCO5A1:SLCO5A1	-0.115007	43.75
36	lamprey	HC2,HC3:HC-1,HC-3:HC2,HC3:HC-1,HC-3_lamprey	TBL1XR1.1:TBL1XR1	-0.0804624	40.625
37	lamprey	HC2,HC3:HC-1,HC-3:HC2,HC3:HC-1,HC-3_lamprey	TNR:TNR	0.551148	97.6562
38	lamprey	HC2,HC3:HC-1,HC-3:HC2,HC3:HC-1,HC-3_lamprey	hmx3a:HMX3	-0.42395	2.34375
39	chicken	HC1,HC4:HC-2,HC-4,HC-5:HC1,HC4:HC-2,HC-4,HC-5_chicken	BARHL1:BARHL2	-0.386293	0.25413
40	chicken	HC1,HC4:HC-2,HC-4,HC-5:HC1,HC4:HC-2,HC-4,HC-5_chicken	CACNG5:CACNG5	0.38448	38.8818
41	chicken	HC1,HC4:HC-2,HC-4,HC-5:HC1,HC4:HC-2,HC-4,HC-5_chicken	CDH7.2:CDH6	0.168972	6.09911
42	chicken	HC1,HC4:HC-2,HC-4,HC-5:HC1,HC4:HC-2,HC-4,HC-5_chicken	GALNT9:GALNT9	-0.481798	2.28717
43	chicken	HC1,HC4:HC-2,HC-4,HC-5:HC1,HC4:HC-2,HC-4,HC-5_chicken	HMX3:HMX2	0.708771	74.9682
44	chicken	HC1,HC4:HC-2,HC-4,HC-5:HC1,HC4:HC-2,HC-4,HC-5_chicken	IGSF21:IGSF21	0.183887	51.9695
45	chicken	HC1,HC4:HC-2,HC-4,HC-5:HC1,HC4:HC-2,HC-4,HC-5_chicken	ISL1-1:ISL1	0.821494	97.3316
46	chicken	HC1,HC4:HC-2,HC-4,HC-5:HC1,HC4:HC-2,HC-4,HC-5_chicken	LHX1:LHX1	-0.686849	0.889454
47	chicken	HC1,HC4:HC-2,HC-4,HC-5:HC1,HC4:HC-2,HC-4,HC-5_chicken	MEGF10:MEGF11	-0.565684	0.635324
48	chicken	HC1,HC4:HC-2,HC-4,HC-5:HC1,HC4:HC-2,HC-4,HC-5_chicken	NCKAP5:NCKAP5	-0.447152	4.82846
49	chicken	HC1,HC4:HC-2,HC-4,HC-5:HC1,HC4:HC-2,HC-4,HC-5_chicken	NRIP3:NRIP3	0.28635	14.9936
50	chicken	HC1,HC4:HC-2,HC-4,HC-5:HC1,HC4:HC-2,HC-4,HC-5_chicken	PDE1A:PDE1C	-0.456235	8.76747
51	chicken	HC1,HC4:HC-2,HC-4,HC-5:HC1,HC4:HC-2,HC-4,HC-5_chicken	PDIA5:PDIA5	-0.490138	3.93901
52	chicken	HC1,HC4:HC-2,HC-4,HC-5:HC1,HC4:HC-2,HC-4,HC-5_chicken	PKM.1:PKM	-0.506046	87.0394
53	chicken	HC1,HC4:HC-2,HC-4,HC-5:HC1,HC4:HC-2,HC-4,HC-5_chicken	SLC4A4:SLC4A5	-0.576877	46.3787
54	chicken	HC1,HC4:HC-2,HC-4,HC-5:HC1,HC4:HC-2,HC-4,HC-5_chicken	SLCO5A1:SLCO5A1	0.416263	32.7827
55	chicken	HC1,HC4:HC-2,HC-4,HC-5:HC1,HC4:HC-2,HC-4,HC-5_chicken	TBL1XR1.1:TBL1XR1	0.384896	76.8742
56	chicken	HC1,HC4:HC-2,HC-4,HC-5:HC1,HC4:HC-2,HC-4,HC-5_chicken	TNR:TNR	-0.809295	8.64041
57	chicken	HC1,HC4:HC-2,HC-4,HC-5:HC1,HC4:HC-2,HC-4,HC-5_chicken	hmx3a:HMX3	0.41649	26.8107
58	chicken	HC2,HC3:HC-1,HC-3:HC2,HC3:HC-1,HC-3_chicken	BARHL1:BARHL2	0.303406	28.4431
59	chicken	HC2,HC3:HC-1,HC-3:HC2,HC3:HC-1,HC-3_chicken	CACNG5:CACNG5	-0.301982	9.78044
60	chicken	HC2,HC3:HC-1,HC-3:HC2,HC3:HC-1,HC-3_chicken	CDH7.2:CDH6	-0.132716	0.598802
61	chicken	HC2,HC3:HC-1,HC-3:HC2,HC3:HC-1,HC-3_chicken	GALNT9:GALNT9	0.378418	46.3074
62	chicken	HC2,HC3:HC-1,HC-3:HC2,HC3:HC-1,HC-3_chicken	HMX3:HMX2	-0.55669	0.798403
63	chicken	HC2,HC3:HC-1,HC-3:HC2,HC3:HC-1,HC-3_chicken	IGSF21:IGSF21	-0.14443	38.1238
64	chicken	HC2,HC3:HC-1,HC-3:HC2,HC3:HC-1,HC-3_chicken	ISL1-1:ISL1	-0.645225	6.18762
65	chicken	HC2,HC3:HC-1,HC-3:HC2,HC3:HC-1,HC-3_chicken	LHX1:LHX1	0.539471	85.1297
66	chicken	HC2,HC3:HC-1,HC-3:HC2,HC3:HC-1,HC-3_chicken	MEGF10:MEGF11	0.444305	54.1916
67	chicken	HC2,HC3:HC-1,HC-3:HC2,HC3:HC-1,HC-3_chicken	NCKAP5:NCKAP5	0.351206	44.3114
68	chicken	HC2,HC3:HC-1,HC-3:HC2,HC3:HC-1,HC-3_chicken	NRIP3:NRIP3	-0.224907	1.39721
69	chicken	HC2,HC3:HC-1,HC-3:HC2,HC3:HC-1,HC-3_chicken	PDE1A:PDE1C	0.35834	51.2974
70	chicken	HC2,HC3:HC-1,HC-3:HC2,HC3:HC-1,HC-3_chicken	PDIA5:PDIA5	0.384969	50.7984
71	chicken	HC2,HC3:HC-1,HC-3:HC2,HC3:HC-1,HC-3_chicken	PKM.1:PKM	0.397463	97.006
72	chicken	HC2,HC3:HC-1,HC-3:HC2,HC3:HC-1,HC-3_chicken	SLC4A4:SLC4A5	0.453096	84.2315
73	chicken	HC2,HC3:HC-1,HC-3:HC2,HC3:HC-1,HC-3_chicken	SLCO5A1:SLCO5A1	-0.326945	3.29341
74	chicken	HC2,HC3:HC-1,HC-3:HC2,HC3:HC-1,HC-3_chicken	TBL1XR1.1:TBL1XR1	-0.302308	53.0938
75	chicken	HC2,HC3:HC-1,HC-3:HC2,HC3:HC-1,HC-3_chicken	TNR:TNR	0.635644	99.002
76	chicken	HC2,HC3:HC-1,HC-3:HC2,HC3:HC-1,HC-3_chicken	hmx3a:HMX3	-0.327123	0.0998004

## Sheet: Fig. 4k
Confusion Matrix
Percentage of Match (%)
		Mouse
		ON SAC	OFF SAC
Lamprey	SAC1	78.2609	21.7391
	SAC4	56.5647	43.4353
	SAC3	52.4233	47.5767
	SAC2	19.598	80.402

## Sheet: Fig. 4l
Lamprey-Mouse
	species	Id	Gene	Avg.Exp.	Perc. Exp.
1	lamprey	ON SAC_lamprey	CALB2:Calb2	-0.354253	11
2	lamprey	ON SAC_lamprey	CAMK2D.1:Camk2d	-0.357099	91
3	lamprey	ON SAC_lamprey	CPNE4.1:Cpne4	0.263925	100
4	lamprey	ON SAC_lamprey	CRIP2:Crip2	0.374813	61
5	lamprey	ON SAC_lamprey	CRTAC1:Crtac1	-0.354245	69
6	lamprey	ON SAC_lamprey	DACH1:Dach1	0.242823	55
7	lamprey	ON SAC_lamprey	FEZF2:Fezf1	0.807114	71
8	lamprey	ON SAC_lamprey	GFRA4:Gfra1	-0.307713	16
9	lamprey	ON SAC_lamprey	IGFBP5:Igfbp5	-0.476911	73
10	lamprey	ON SAC_lamprey	MAPRE3:Mapre3	0.363116	88
11	lamprey	ON SAC_lamprey	MEIS1.1:Meis1	0.189876	84
12	lamprey	ON SAC_lamprey	PAM:Pam	0.0658361	65
13	lamprey	ON SAC_lamprey	PCDH10:Pcdh10	-0.314128	3
14	lamprey	ON SAC_lamprey	PRR5L:Prr5	0.192663	13
15	lamprey	ON SAC_lamprey	SOX5.1:Sox5	0.507461	94
16	lamprey	ON SAC_lamprey	SYT6:Syt6	-0.292774	4
17	lamprey	ON SAC_lamprey	TENM3:Tenm3	-0.650262	46
18	lamprey	ON SAC_lamprey	TP53I11:Trp53i11	-0.585329	59
19	lamprey	ON SAC_lamprey	TRIM36:Trim36	0.140128	29
20	lamprey	ON SAC_lamprey	ZEB2:Zeb2	-0.495288	97
21	lamprey	OFF SAC_lamprey	CALB2:Calb2	0.120905	30.3754
22	lamprey	OFF SAC_lamprey	CAMK2D.1:Camk2d	0.121877	95.9044
23	lamprey	OFF SAC_lamprey	CPNE4.1:Cpne4	-0.090077	99.3174
24	lamprey	OFF SAC_lamprey	CRIP2:Crip2	-0.127923	37.884
25	lamprey	OFF SAC_lamprey	CRTAC1:Crtac1	0.120903	76.4505
26	lamprey	OFF SAC_lamprey	DACH1:Dach1	-0.0828749	41.2969
27	lamprey	OFF SAC_lamprey	FEZF2:Fezf1	-0.275466	10.2389
28	lamprey	OFF SAC_lamprey	GFRA4:Gfra1	0.105021	34.8123
29	lamprey	OFF SAC_lamprey	IGFBP5:Igfbp5	0.162768	89.0785
30	lamprey	OFF SAC_lamprey	MAPRE3:Mapre3	-0.12393	77.4744
31	lamprey	OFF SAC_lamprey	MEIS1.1:Meis1	-0.0648043	63.8225
32	lamprey	OFF SAC_lamprey	PAM:Pam	-0.0224697	60.7509
33	lamprey	OFF SAC_lamprey	PCDH10:Pcdh10	0.107211	18.43
34	lamprey	OFF SAC_lamprey	PRR5L:Prr5	-0.0657554	7.16724
35	lamprey	OFF SAC_lamprey	SOX5.1:Sox5	-0.173195	61.7747
36	lamprey	OFF SAC_lamprey	SYT6:Syt6	0.0999228	18.7713
37	lamprey	OFF SAC_lamprey	TENM3:Tenm3	0.221932	88.0546
38	lamprey	OFF SAC_lamprey	TP53I11:Trp53i11	0.199771	82.9352
39	lamprey	OFF SAC_lamprey	TRIM36:Trim36	-0.0478254	18.43
40	lamprey	OFF SAC_lamprey	ZEB2:Zeb2	0.16904	97.9522
41	mouse	ON SAC_mouse	CALB2:Calb2	-0.153627	56.5
42	mouse	ON SAC_mouse	CAMK2D.1:Camk2d	-0.489707	52
43	mouse	ON SAC_mouse	CPNE4.1:Cpne4	0.367905	77
44	mouse	ON SAC_mouse	CRIP2:Crip2	0.190732	29
45	mouse	ON SAC_mouse	CRTAC1:Crtac1	-0.511417	79.5
46	mouse	ON SAC_mouse	DACH1:Dach1	0.15793	18.5
47	mouse	ON SAC_mouse	FEZF2:Fezf1	0.528591	65.5
48	mouse	ON SAC_mouse	GFRA4:Gfra1	-0.251371	20.5
49	mouse	ON SAC_mouse	IGFBP5:Igfbp5	-0.173768	0.5
50	mouse	ON SAC_mouse	MAPRE3:Mapre3	0.121476	49
51	mouse	ON SAC_mouse	MEIS1.1:Meis1	0.205854	66.5
52	mouse	ON SAC_mouse	PAM:Pam	0.197281	22
53	mouse	ON SAC_mouse	PCDH10:Pcdh10	-0.191819	71.5
54	mouse	ON SAC_mouse	PRR5L:Prr5	0.215352	19.5
55	mouse	ON SAC_mouse	SOX5.1:Sox5	0.157918	27
56	mouse	ON SAC_mouse	SYT6:Syt6	-0.168139	88
57	mouse	ON SAC_mouse	TENM3:Tenm3	-0.592088	4
58	mouse	ON SAC_mouse	TP53I11:Trp53i11	-0.333636	63.5
59	mouse	ON SAC_mouse	TRIM36:Trim36	0.157916	14
60	mouse	ON SAC_mouse	ZEB2:Zeb2	-0.132275	84
61	mouse	OFF SAC_mouse	CALB2:Calb2	0.153627	66.5
62	mouse	OFF SAC_mouse	CAMK2D.1:Camk2d	0.489707	89
63	mouse	OFF SAC_mouse	CPNE4.1:Cpne4	-0.367905	51.5
64	mouse	OFF SAC_mouse	CRIP2:Crip2	-0.190732	13.5
65	mouse	OFF SAC_mouse	CRTAC1:Crtac1	0.511417	97
66	mouse	OFF SAC_mouse	DACH1:Dach1	-0.15793	8.5
67	mouse	OFF SAC_mouse	FEZF2:Fezf1	-0.528591	3.5
68	mouse	OFF SAC_mouse	GFRA4:Gfra1	0.251371	46
69	mouse	OFF SAC_mouse	IGFBP5:Igfbp5	0.173768	9.5
70	mouse	OFF SAC_mouse	MAPRE3:Mapre3	-0.121476	44
71	mouse	OFF SAC_mouse	MEIS1.1:Meis1	-0.205854	51
72	mouse	OFF SAC_mouse	PAM:Pam	-0.197281	8.5
73	mouse	OFF SAC_mouse	PCDH10:Pcdh10	0.191819	83.5
74	mouse	OFF SAC_mouse	PRR5L:Prr5	-0.215352	5
75	mouse	OFF SAC_mouse	SOX5.1:Sox5	-0.157918	14
76	mouse	OFF SAC_mouse	SYT6:Syt6	0.168139	92
77	mouse	OFF SAC_mouse	TENM3:Tenm3	0.592088	73
78	mouse	OFF SAC_mouse	TP53I11:Trp53i11	0.333636	84.5
79	mouse	OFF SAC_mouse	TRIM36:Trim36	-0.157916	5
80	mouse	OFF SAC_mouse	ZEB2:Zeb2	0.132275	89
