# Supplementary material for: Molecular characterization of the sea lamprey retina illuminates the evolutionary origin of retinal cell types
Source: Nat Commun. 2024 Dec 30;15:10761. doi: 10.1038/s41467-024-55019-x (PMC11685597; doi:10.1038/s41467-024-55019-x)
Supplement: Supplementary file 7 — Source Data [file 41467_2024_55019_MOESM7_ESM.zip › Source Data/Source Data Fig. S8.xlsx]

## Sheet: Fig. S8b
Confusion Matrix
Percentage of Match (%)
	45_AlphaOFFT(mm)	14_ooDS_Cck(mm)	5_J-RGC(mm)	37_Novel(mm)	25_Novel(mm)	42_AlphaOFFS(mm)	20_Novel(mm)	10_Novel(mm)	3_FminiON(mm)	34_Novel(mm)	19_Novel(mm)	6_W3B(mm)	4_FminiOFF(mm)	26_Novel(mm)	1_W3D1.1(mm)	27_Novel(mm)	12_ooDS_NT(mm)	36_Novel(mm)	28_FmidiOFF(mm)	16_ooDS_DV(mm)	13_Novel(mm)	2_W3D1.2(mm)	35_Novel(mm)	9_Tbr1_Novel(mm)	11_Novel(mm)	21_Tbr1_S2(mm)	22_M5(mm)	23_W3D2(mm)	40_M1dup(mm)	41_AlphaONT(mm)	39_Novel(mm)	17_Tbr1_S1(mm)	15_Novel(mm)	18_Novel(mm)	32_F_Novel(mm)	31_M2(mm)	44_Novel(mm)	29_Novel(mm)	30_Novel(mm)	38_FmidiON(mm)	7_Novel(mm)	33_M1(mm)	43_AlphaONS(mm)	24_Novel(mm)	8_Novel(mm)
RGC18	85	0	1	8.95522	0	16.129	0	0	0	14	0	0	0	4	0	1	0	1.53846	0	0	1	0	0	0	0	0	0	3	2.04082	2.5	0	1	1	0	25	4	0	0	1.06383	2	1	0	13.9535	0	2
RGC19	0	85	0	0	0	0	0	8	0	0	0	3	0	0	2	1	9	12.3077	1	42	19	1	38.8235	1	6	0	0	1	6.12245	5	2.7027	27	3	3	8	3	0	1	1.06383	10	6	2.35294	0	4	12
RGC8	10	0	84	0	0	0	2	1	0	50	0	1	0	0	1	0	0	0	2	0	1	1	3.52941	38	3	2	2	1	2.04082	0	8.10811	6	2	0	0	0	0	4	0	0	2	1.17647	0	0	2
RGC29	0	0	1	74.6269	0	6.45161	0	0	0	0	1	9	0	0	0	4	1	0	7	0	0	0	0	0	0	2	0	0	12.2449	27.5	0	0	0	8	0	2	0	0	3.19149	0	0	5.88235	0	0	1
RGC9	0	0	0	0	72	0	4	0	0	0	27	0	0	1	5	1	12	4.61538	1	1	3	0	4.70588	3	0	3	0	3	0	15	5.40541	0	0	20	0	2	0	2	4.25532	2	0	1.17647	0	4	4
RGC6	0	0	0	0	1	67.7419	15	0	0	0	4	2	0	16	0	0	0	0	0	0	0	2	1.17647	1	1	6	1	0	0	0	2.7027	3	1	1	2	0	5.88235	17	0	0	0	0	0	2	0
RGC27	0	1	1	0	1	0	55	3	0	0	49	49	0	2	1	0	1	0	1	0	2	1	0	0	2	2	1	0	2.04082	0	2.7027	2	17	1	5	4	0	0	0	2	1	3.52941	2.32558	0	3
RGC4	0	0	0	0	0	0	0	55	0	0	0	0	0	0	0	0	0	0	1	0	1	0	0	0	0	0	0	0	0	0	0	1	0	0	1	1	0	0	0	0	2	0	0	3	1
RGC22	0	2	0	0	0	3.22581	3	0	52	0	4	2	10	0	0	1	3	4.61538	2	5	4	0	27.0588	4	7	1	2	13	0	0	2.7027	1	13	0	16	4	5.88235	2	3.19149	20	1	0	0	2	2
RGC7	0	0	0	0	8	0	0	15	11	4	0	0	49	0	0	0	0	0	16	0	5	1	2.35294	0	1	3	2	0	8.16327	0	2.7027	20	2	2	0	0	0	1	3.19149	2	14	18.8235	0	11	8
RGC12	0	0	3	0	2	0	1	0	10	2	2	1	1	47	1	0	0	0	0	1	0	20	1.17647	8	2	6	1	8	2.04082	0	27.027	4	3	0	3	0	0	22	14.8936	4	20	0	0	4	6
RGC3	0	0	1	0	0	0	1	3	1	14	0	1	0	0	47	0	0	1.53846	0	1	2	8	0	0	0	2	0	0	0	0	2.7027	0	0	0	1	0	0	1	0	0	0	0	0	1	0
RGC15	0	0	0	10.4478	0	0	0	0	0	0	0	0	0	8	0	45	0	3.07692	0	0	1	0	0	3	3	2	1	0	0	7.5	0	0	1	26	2	1	23.5294	7	1.06383	0	0	2.35294	6.97674	0	1
RGC17	0	5	0	0	0	0	0	0	0	0	0	0	0	0	0	0	45	44.6154	0	0	0	0	1.17647	0	3	0	16	0	2.04082	0	2.7027	2	0	0	1	8	0	0	6.38298	0	0	0	11.6279	2	3
RGC26	0	1	0	0	0	0	1	1	0	2	0	1	0	0	0	0	0	0	44	2	3	1	0	0	1	33	0	13	0	2.5	0	0	2	0	0	0	0	0	20.2128	4	0	0	2.32558	9	1
RGC37	0	1	0	0	0	0	0	0	2	0	0	4	6	0	0	0	0	0	1	2	41	41	0	0	3	2	0	1	0	0	0	0	2	1	0	1	5.88235	0	0	4	19	3.52941	0	5	6
RGC31	0	0	0	4.47761	0	0	1	2	0	0	4	1	0	0	14	1	0	0	0	0	1	0	2.35294	3	37	0	29	0	8.16327	15	0	7	4	1	0	24	5.88235	2	1.06383	4	1	3.52941	16.2791	1	12
RGC30	5	0	0	0	0	0	0	1	2	0	1	1	23	1	0	1	1	0	12	2	3	0	1.17647	7	4	2	0	29	2.04082	0	2.7027	2	0	5	9	3	0	1	2.12766	2	0	2.35294	2.32558	1	6
RGC28	0	1	0	0	0	0	0	1	0	0	0	1	1	0	0	7	8	6.15385	0	4	2	0	5.88235	2	6	2	6	0	28.5714	2.5	0	2	2	1	0	8	5.88235	3	1.06383	2	3	18.8235	6.97674	1	5
RGC1	0	0	4	0	1	0	0	0	0	0	0	0	0	0	1	0	0	0	0	2	0	1	0	3	0	0	1	2	0	0	0	0	27	0	0	0	0	0	1.06383	0	0	0	0	1	1
RGC33	0	0	0	0	0	0	0	4	15	0	0	7	0	0	17	1	1	0	1	27	0	8	0	0	0	0	0	0	0	0	0	0	0	1	0	0	0	0	1.06383	0	0	0	0	12	0
RGC24	0	1	0	1.49254	2	0	0	0	0	0	0	0	0	0	0	22	4	0	0	0	0	0	1.17647	5	4	1	0	1	2.04082	7.5	5.40541	0	0	4	0	3	17.6471	0	0	0	0	1.17647	6.97674	0	6
RGC10	0	0	0	0	3	0	0	0	0	0	0	0	1	1	0	0	4	0	0	0	0	1	3.52941	0	0	0	20	0	2.04082	0	2.7027	1	6	0	0	1	0	0	0	2	0	0	2.32558	0	2
RGC35	0	0	0	0	0	0	1	0	0	0	0	1	0	0	0	0	0	0	3	0	0	0	0	0	0	0	0	2	2.04082	0	0	0	0	0	0	1	0	1	0	0	0	20	0	0	0
RGC16	0	2	5	0	0	0	0	0	2	8	0	9	6	3	5	3	4	9.23077	3	6	5	0	0	4	3	19	10	13	4.08163	7.5	8.10811	5	2	7	6	12	11.7647	6	13.8298	10	1	2.35294	9.30233	8	4
RGC20	0	0	0	0	10	6.45161	0	1	0	2	0	0	0	11	1	0	3	0	0	0	1	1	4.70588	2	0	0	0	0	0	0	10.8108	0	2	0	1	0	0	2	1.06383	6	19	0	0	0	5
RGC39	0	0	0	0	0	0	0	0	0	0	0	0	0	0	0	0	0	0	0	0	0	0	0	0	0	0	0	0	6.12245	0	0	0	0	0	0	0	17.6471	1	0	2	0	9.41176	0	0	0
RGC40	0	0	0	0	0	0	16	0	1	0	4	0	0	0	0	0	0	0	0	0	0	0	1.17647	0	0	0	0	1	0	0	0	1	0	0	0	0	0	3	0	0	0	0	0	0	0
RGC14	0	0	0	0	0	0	0	1	0	0	0	5	0	6	0	1	0	6.15385	0	0	1	2	0	8	1	1	0	3	0	0	0	1	1	14	1	0	0	6	4.25532	4	0	0	0	2	0
RGC5	0	0	0	0	0	0	0	0	0	0	1	0	0	0	0	1	3	0	0	2	0	0	0	0	0	0	0	1	0	0	0	0	0	0	1	0	0	0	6.38298	0	0	0	0	14	1
RGC41	0	0	0	0	0	0	0	0	0	0	0	0	0	0	0	0	0	0	0	1	0	0	0	1	0	0	0	0	2.04082	0	0	1	0	0	0	1	0	13	0	0	0	0	0	0	0
RGC11	0	1	0	0	0	0	0	0	2	2	0	0	0	0	2	0	0	3.07692	3	0	1	2	0	0	2	8	4	1	2.04082	0	2.7027	0	4	0	12	8	0	0	0	10	3	0	11.6279	0	2
RGC32	0	0	0	0	0	0	0	0	0	0	0	0	0	0	0	0	0	0	0	0	0	0	0	6	0	0	0	0	0	0	0	12	0	0	1	0	0	0	0	0	0	0	0	0	0
RGC23	0	0	0	0	0	0	0	0	1	0	0	1	0	0	2	9	0	3.07692	0	0	2	7	0	0	3	0	2	1	2.04082	7.5	2.7027	0	0	4	1	6	0	0	2.12766	0	0	1.17647	6.97674	0	0
RGC38	0	0	0	0	0	0	0	1	1	0	0	1	0	0	0	0	1	0	0	1	0	2	0	1	6	2	0	1	0	0	2.7027	1	4	1	4	2	0	3	6.38298	4	1	2.35294	0	4	1
RGC25	0	0	0	0	0	0	0	3	0	2	0	0	3	0	0	0	0	0	0	0	0	0	0	0	0	1	0	0	0	0	0	0	0	0	0	1	0	0	0	0	1	0	0	6	2
RGC21	0	0	0	0	0	0	0	0	0	0	0	0	0	0	0	0	0	0	0	0	0	0	0	0	0	0	2	2	2.04082	0	2.7027	0	1	0	0	0	0	1	0	2	5	0	0	0	0
RGC36	0	0	0	0	0	0	0	0	0	0	3	0	0	0	0	0	0	0	0	0	0	0	0	0	0	0	0	0	0	0	0	0	0	0	0	0	0	0	0	0	0	0	0	0	1
RGC13	0	0	0	0	0	0	0	0	0	0	0	0	0	0	0	0	0	0	0	0	0	0	0	0	2	0	0	0	0	0	0	0	0	0	0	0	0	0	0	2	0	0	0	1	0
RGC2	0	0	0	0	0	0	0	0	0	0	0	0	0	0	0	1	0	0	2	1	1	0	0	0	0	0	0	0	0	0	0	0	0	0	0	0	0	1	1.06383	0	0	0	0	2	0
RGC34	0	0	0	0	0	0	0	0	0	0	0	0	0	0	1	0	0	0	0	0	0	0	0	0	0	0	0	0	0	0	0	0	0	0	0	0	0	0	0	0	0	0	0	0	0

## Sheet: Fig. S8d
Confusion Matrix
Percentage of Match (%)
	36	28	22	41	27	34	21	37	19	23	6	7	2	33	38	18	32	31	40	25	14	16	35	8	3	29	11	4	17	26	39	30	5	9	20	13	12	15	24	10	1
RGC30	71.43	3.76	44.2	0	0	0	1.79	0	0.5	0.61	0	0	0.5	0	0	0.51	19.23	0.92	0	22.82	2.5	22	1.49	4	0	0	1	2	0	0.77	3.92	17.27	1	1.5	1.8	0.5	0.52	0	1.86	3	2
RGC18	1.43	47.37	1.66	0	0	1.25	1.19	1.54	0.5	0.61	1	1	0.5	0	1.69	1.03	0.96	0	2.08	7.38	0.5	3	0	2	1.5	3.45	2	1	6.45	1.54	0	0	2	0.5	8.98	0.5	1.55	2.05	1.86	9	2
RGC7	0	0	0	42.86	41.86	0	0	0	0.5	0	21	28	19.5	0	0	0	0	0.92	0	0	21	0	20.9	11	0.5	0	0	18.5	1.08	0.77	0	0	17	1.5	1.8	0.5	15.03	0	0.62	6	0
RGC15	0	0	2.76	0	0.78	41.25	0.6	0	0	0	0.5	1	1.5	12.75	10.17	0.51	0.96	0	4.17	12.75	0.5	0.5	1.49	0	5.5	0	0.5	0.5	4.3	2.31	0	0	1.5	1	0	1	1.55	0.51	1.86	1.5	1
RGC20	0	0	0	4.08	41.09	1.25	1.19	1.54	0.5	1.22	0.5	0	1	0	0	4.62	3.85	13.76	2.08	0	0	1.5	0	0	1.5	0.86	4	0.5	0	0	1.96	5.45	0	1	1.2	5	0	0	0	1.5	5.5
RGC9	4.29	1.5	3.31	0	0	3.75	33.93	4.62	32.16	0	1.5	0	0.5	1.96	18.64	0	8.65	0	0	7.38	1	3	0	2	18	0	6	1.5	1.61	13.85	1.96	1.82	0	13	0	1	0	14.87	14.29	1.5	3.5
RGC33	1.43	0	2.76	0	0	1.25	0	33.85	1.01	1.22	0.5	0	0	0	1.69	0	0	0.92	10.42	0.67	0	22	0	0	0.5	0	0	0	0	0	1.96	0	0	0.5	1.2	0	0	0	0	0	5
RGC5	0	0.75	1.1	0	0	0	1.19	1.54	0.5	31.1	0	1.5	4	5.88	0	0	10.58	0.92	2.08	10.07	1	14	0	2	0	0.86	0	8	0.54	0.77	1.96	1.82	2.5	6.5	2.99	1	0	0.51	11.18	0.5	5
RGC8	1.43	0.75	2.21	6.12	3.88	3.75	0.6	0	6.03	0	30	10	9.5	0	0	3.59	1.92	2.75	4.17	0.67	7	2	11.94	9.5	4.5	1.72	5	2.5	4.84	0.77	5.88	2.73	5.5	1.5	14.37	6	5.7	1.03	2.48	9	4
RGC17	0	17.29	0.55	0	0	0	0	3.08	1.01	29.88	0.5	0	0	15.69	1.69	0	5.77	0.92	0	4.7	3	4	1.49	5	0.5	0	0	0.5	0	3.85	3.92	0	1.5	11.5	5.39	2.5	0	3.08	7.45	1	9
RGC21	0	5.26	4.97	0	0.78	2.5	0	4.62	4.52	4.27	7	1.5	26	6.86	8.47	5.13	0	11.01	2.08	1.34	4.5	1.5	2.99	6	2	13.79	4.5	2	6.45	6.15	13.73	17.27	9.5	3.5	8.38	8	10.88	5.13	10.56	9	9
RGC11	1.43	0.75	0.55	0	0	1.25	0	4.62	1.51	4.27	7	2.5	3.5	25.49	1.69	23.08	2.88	22.94	10.42	1.34	5.5	1.5	8.96	2.5	3	3.45	1	1	1.08	4.62	9.8	0.91	1.5	1.5	4.79	5.5	7.77	3.08	6.21	7	4.5
RGC6	2.86	3.76	0.55	0	0	2.5	2.38	1.54	0	0	0	0	1	0.98	25.42	1.03	23.08	0.92	0	3.36	0	1	0	0.5	1.5	18.97	1	3	0.54	0.77	0	7.27	0	0.5	0.6	1.5	0	3.08	4.35	1.5	0
RGC28	0	0.75	6.63	0	0	8.75	1.19	15.38	2.01	1.83	2	3.5	1.5	4.9	0	2.56	1.92	3.67	22.92	0.67	3	2	7.46	4	4	13.79	4.5	1	8.06	6.15	0	12.73	1	3.5	4.19	11.5	1.55	3.08	3.11	3	2
RGC25	0	0.75	0	6.12	0.78	0	0	0	2.51	0	3	7	5	0	0	0	0	0.92	0	0.67	22	0	0	9.5	0.5	0	0.5	13	0.54	0	5.88	0.91	6.5	3	0.6	0.5	3.11	0.51	0.62	2	1.5
RGC22	0	0	0.55	0	0	2.5	20.83	1.54	1.01	0.61	0	5.5	0.5	2.94	1.69	0.51	0	0	2.08	2.01	1	0.5	1.49	3	19	5.17	1	3	10.22	17.69	3.92	3.64	2.5	16.5	0.6	1	8.81	6.67	1.86	2	1
RGC3	0	1.5	1.1	2.04	1.55	2.5	8.33	0	4.02	0	5.5	4.5	4	0	1.69	14.36	0.96	0.92	0	0.67	10	2	1.49	19	18	12.93	1.5	3	4.84	2.31	0	2.73	17	3	16.17	4.5	1.04	3.59	1.24	5.5	3.5
RGC16	0	0.75	1.1	2.04	0	2.5	1.79	1.54	2.01	0	0.5	1.5	0	0	8.47	0	5.77	0	0	7.38	0.5	0.5	0	1.5	0	0	18.5	3	2.69	0	3.92	0	0.5	2	1.8	1	1.55	1.03	5.59	1.5	2.5
RGC1	0	0	0	0	0.78	1.25	4.17	0	3.02	0	0.5	8.5	0	0.98	1.69	0	1.92	0.92	2.08	0	0.5	0	0	0	5	0	1.5	1	18.28	10	1.96	0	1	4.5	0	3	3.11	6.15	8.7	0.5	1.5
RGC23	1.43	2.26	1.66	0	0	1.25	0.6	15.38	2.51	8.54	0	1	1.5	2.94	1.69	11.79	0	1.83	4.17	2.68	2.5	4.5	2.99	1.5	2.5	2.59	1.5	1	2.15	3.08	17.65	3.64	1	2	0.6	3	2.59	6.67	3.11	2	9.5
RGC4	0	0	0	0	4.65	1.25	0.6	0	1.01	0	1	5.5	4	0	0	1.03	0	4.59	0	0	0.5	0.5	16.42	2	1	0	0	4	2.15	0	0	1.82	3.5	0	0	2	5.18	0	0.62	5	0.5
RGC12	2.86	5.26	3.31	2.04	0	1.25	1.79	0	3.02	0	7	1	2.5	3.92	8.47	15.9	0	5.5	0	3.36	0.5	0	0	0	0.5	4.31	8	3	0.54	3.08	1.96	4.55	5	0	13.17	15.5	3.11	5.13	3.11	12.5	1.5
RGC31	0	0	0	0	0.78	0	0.6	0	2.01	0	1	6	0	0	0	0	0	0	2.08	0	0	0	0	0.5	0	0	13.5	0	0.54	0	0	0	3.5	0	0	1	0.52	0	0.62	0	1.5
RGC10	0	0	0	12.24	0	10	1.19	1.54	0	7.93	1.5	0	2	0.98	0	1.54	2.88	4.59	6.25	0	1	0.5	1.49	0	2.5	0.86	0	0.5	1.08	0	0	0	4.5	4	2.99	1	0.52	11.79	0.62	1.5	0.5
RGC19	1.43	0.75	0.55	0	0	1.25	0	0	0	2.44	0.5	0.5	1	0	0	0.51	0	11.93	2.08	0	0.5	1	1.49	0	0.5	0	1	0.5	0	8.46	9.8	2.73	0.5	0	2.4	0	4.15	0	0.62	0	12
RGC26	0	1.5	1.1	8.16	1.55	0	1.79	0	6.03	0	2.5	5	1.5	0	0	0	0	0	0	0	1.5	0.5	5.97	4	1	2.59	2	11.5	0	3.08	0	0.91	1.5	0.5	0	1.5	3.63	0	0	1.5	0.5
RGC13	0	1.5	11.05	0	0	0	0.6	0	9.05	4.27	0.5	0.5	1	0	1.69	1.54	3.85	0.92	0	2.01	0.5	2.5	0	2	1	0.86	3	1.5	1.08	0.77	1.96	0	0.5	4.5	0.6	0.5	0	0.51	0	3.5	3
RGC27	4.29	0	0.55	0	0	0	5.36	0	1.51	1.22	1.5	0.5	1	0	0	4.62	0	4.59	10.42	0	0	1	8.96	0.5	0.5	0	6.5	0	1.61	0	1.96	2.73	0	2.5	2.99	5.5	1.04	1.54	0.62	2.5	2.5
RGC2	0	0	0	4.08	0	0	0.6	0	1.01	0	1	1	1	0	0	0.51	0	0	0	0	2.5	0	0	2.5	0	0.86	0	9.5	4.84	1.54	0	0	4.5	0.5	0.6	0	0.52	0.51	0	3	0
RGC29	0	0	4.42	0	0	2.5	1.79	3.08	0.5	0	1	1	0	0	3.39	0	1.92	0	0	2.01	0	0.5	1.49	1	3	1.72	0	1	0	0	1.96	0	0	0.5	0	0	9.33	0	0	1	0
RGC24	2.86	0	0.55	8.16	0	0	1.19	1.54	2.01	0	0	1	0	0	0	1.54	0	0	0	2.68	0.5	0.5	1.49	0.5	1	0	0	0	3.23	0	0	0.91	2	1	0	4	3.11	9.23	1.24	0	2.5
RGC41	0	0	0	0	0	0	0.6	0	3.02	0	0	0.5	0.5	8.82	0	0.51	0	0	0	0	0	0	0	0	0	0.86	0.5	0	0	0	0	0	0	0	0	0	0	0.51	0	0.5	0
RGC37	0	0.75	0.55	0	0	0	0.6	0	0.5	0	0	0	0	0.98	0	1.54	0	0.92	6.25	0	1	2.5	0	0	0.5	5.17	2.5	0.5	2.15	0	0	0	0	0	0.6	1.5	3.11	1.54	0	1	0.5
RGC35	0	0.75	0	0	0	0	1.79	3.08	0.5	0	0	0	1.5	0	0	0	0	0	0	1.34	0.5	1.5	0	0	0	0	0	0	3.76	3.08	3.92	0	1	0.5	1.2	5.5	0	3.08	0	0.5	0
RGC14	1.43	0	0	0	0.78	5	0.6	0	2.01	0	0	0	0	3.92	1.69	1.03	1.92	0.92	0	0	0	0.5	0	0	0	0.86	1.5	0.5	0.54	0.77	0	3.64	1	1.5	0	0.5	0	2.05	0	0	1
RGC32	0	0	0	0	0	0	0	0	0	0	0	0.5	1.5	0	0	1.03	0	0	2.08	0	1	0	0	0	0	3.45	3	0.5	0.54	0	0	0.91	0	0.5	0	1	0.52	0	0.62	0	0
RGC34	0	2.26	0.55	0	0	0	0	0	0.5	0	0.5	0	0.5	0	0	0	0.96	0	0	2.01	2.5	3	0	3	0	0.86	0.5	0.5	0	1.54	0	1.82	0.5	0	0	0	0	1.03	1.86	0	0.5
RGC38	0	0	0	0	0.78	0	0	0	0	0	0	0	1	0	0	0	0	0.92	2.08	0	0	0	0	0	0	0	0.5	0.5	1.08	0	0	1.82	0	2.5	0	1.5	0	1.03	1.24	0.5	0
RGC36	0	0	0	2.04	0	1.25	0.6	0	0	0	0	0	1	0	0	0	0	0.92	0	0	1.5	0	0	0	0	0	2	0	1.61	0.77	0	0	0.5	1	0	0	0	0	0	0	1
RGC40	1.43	0	0	0	0	0	0.6	0	0	0	0.5	0	0	0	0	0	0	0	0	0	0	0	0	0	0	0	1	0	0	0	0	0	0	2	0	1.5	0	1.03	1.24	0	0.5
RGC39	0	0	1.66	0	0	0	0	0	1.51	0	0.5	0	0	0	0	0	0	0	0	0	0	0	0	1	0.5	0	0.5	0	1.61	1.54	0	0	0	0	0	0	0.52	0	0.62	0	0

## Sheet: Fig. S8f
Confusion Matrix
Percentage of Match (%)
	29	22	19	30	5	23	3	17	16	15	13	12	2	18	32	10	20	8	26	25	7	1	24	6	27	9	21	31	14	28	11	4
RGC30	59.7403	3.81679	0.552486	0	8	2.12766	0.5	1	0.5	17.5	0.5	0.5	1	0.5	0	1.5	0	1.5	3.48837	0	5.5	1.5	2.58621	1.5	4.3956	4	0.763359	3.7037	0.5	0.961538	1	1
RGC18	0	52.6718	1.65746	39.726	1	4.96454	3	3	1	2	15	2.5	6	1.5	12.5	1	1.42857	0	3.48837	9.70874	0	3.5	13.7931	4	2.1978	1.5	1.52672	1.85185	6	1.92308	9.5	6.5
RGC20	0	1.52672	42.5414	0	1	1.41844	2	7.5	0.5	7	1.5	14	2	20	12.5	0.5	10	3	2.32558	2.91262	2.5	2.5	1.72414	0.5	1.0989	3	11.4504	5.55556	4	0.961538	4.5	0.5
RGC32	0	0	0.552486	0	37	0	0	0.5	0	0	0	23.5	0.5	0	0	0	0.714286	0	1.16279	0	0	1	0.862069	0.5	1.0989	0	0.763359	1.85185	0.5	0	0	0.5
RGC1	1.2987	0.763359	0	0	0.5	30.4965	2	2	26	0	0	1.5	5	0	0	17	2.85714	0.5	0	0	0	1.5	0	1.5	1.0989	1	0.763359	1.85185	5	0	2	1.5
RGC3	0	0.763359	1.10497	0	1.5	0.70922	29.5	4	8	0.5	5	1.5	4	2.5	0	10.5	5.71429	2.5	1.16279	8.73786	4.5	7.5	1.72414	4	1.0989	5	0	1.85185	11	0	2	8
RGC11	0	0	7.73481	5.47945	3.5	0.70922	1.5	29	1	1.5	0	5.5	1	6.5	6.25	0.5	1.42857	13.5	2.32558	0	5.5	2	7.75862	2.5	1.0989	0	6.10687	1.85185	0.5	3.84615	1.5	6.5
RGC41	0	0	0	1.36986	0	0	0.5	0	0	26	0	0	0	0	0	0	0	0	0	0	0	0	0	0	0	0	0	0	0	0	0.5	0
RGC27	0	0.763359	1.10497	0	0	0.70922	3	0	5	0	24	1.5	6.5	0	6.25	2	0	13	2.32558	14.5631	8.5	1.5	0.862069	2	4.3956	1	1.52672	0	3.5	0.961538	0.5	4
RGC24	10.3896	3.81679	1.10497	0	3	2.12766	5	10	22.5	0.5	2.5	2.5	5	4.5	0	4	16.4286	4	4.65116	6.79612	1.5	5.5	5.17241	7.5	6.59341	11.5	5.34351	11.1111	10	10.5769	10.5	10
RGC12	0	0.763359	1.10497	0	22	0	2	0.5	0	0	2	3	1.5	1.5	0	1.5	0	15.5	0	0.970874	6.5	1.5	1.72414	2	0	0.5	3.05344	7.40741	1	3.84615	2	1.5
RGC22	2.5974	4.58015	2.76243	0	0	8.51064	0.5	1	5	0	4	1.5	20.5	1	0	4.5	10	1	0	3.8835	2.5	2	0	3.5	4.3956	1.5	0	1.85185	6.5	0.961538	5.5	2.5
RGC2	1.2987	0.763359	1.10497	0	1	0	1.5	0.5	0.5	0.5	2.5	4	1.5	3	18.75	1.5	3.57143	0.5	0	4.85437	0	2.5	0.862069	4.5	3.2967	2.5	1.52672	0	3.5	1.92308	1.5	1
RGC23	0	0	3.31492	8.21918	0.5	0.70922	1	11	1	2	0	2.5	0	3	6.25	0	2.14286	0.5	15.1163	0	2.5	3	12.069	1	8.79121	0	0.763359	1.85185	0.5	0.961538	1.5	3.5
RGC19	0	2.29008	0.552486	1.36986	1	0.70922	1.5	1	0.5	14.5	0.5	3	3	0.5	12.5	0	0.714286	5.5	11.6279	0	3	2.5	0.862069	3	1.0989	2.5	4.58015	1.85185	1.5	0.961538	2	0.5
RGC25	2.5974	0.763359	0	0	0	0	3	5.5	1.5	0	1.5	0.5	0.5	8.5	6.25	0	2.85714	0	0	2.91262	14	2	0	1.5	2.1978	10.5	0	9.25926	3	3.84615	8	3
RGC5	1.2987	2.29008	2.20994	1.36986	0	0.70922	0	0	0	1.5	1	2	0.5	1	0	0	2.14286	1.5	1.16279	1.94175	3	14	1.72414	0	2.1978	0.5	3.81679	1.85185	0.5	1.92308	2	1
RGC13	0	0	3.8674	2.73973	0.5	0.70922	1.5	1	0	13	0	2	5.5	5	0	1	0.714286	4	4.65116	0.970874	0.5	2	1.72414	1.5	1.0989	1	2.29008	7.40741	2	0.961538	1	2
RGC29	0	0	0.552486	0	0.5	0	1	2	0	0	1	1	0	0.5	12.5	1	0.714286	2.5	0	0	3.5	3	0.862069	0	1.0989	2	2.29008	1.85185	1.5	0.961538	1	1.5
RGC34	0	0	1.10497	1.36986	0	10.6383	0.5	0.5	1.5	0.5	5.5	0.5	1	0.5	0	2	1.42857	1	9.30233	5.82524	2	0.5	4.31034	12.5	2.1978	5	0	5.55556	6	4.80769	1	1
RGC17	2.5974	3.05344	3.31492	1.36986	0.5	1.41844	1	1.5	1	0	3	2.5	2	2.5	0	4.5	1.42857	3	0	7.76699	6.5	10	1.72414	2.5	12.0879	6.5	3.81679	5.55556	0.5	6.73077	6	5.5
RGC33	2.5974	0.763359	4.41989	1.36986	0.5	2.83688	6.5	0.5	0	1.5	4	3.5	6	9.5	6.25	1.5	2.14286	2	11.6279	3.8835	2.5	3	6.03448	4	2.1978	2.5	7.63359	0	2.5	4.80769	2.5	2
RGC6	0	0.763359	3.31492	10.9589	0	2.12766	0	1	1.5	1	3.5	1	1	3.5	0	0.5	2.14286	2	1.16279	0.970874	5	1.5	2.58621	7	9.89011	5.5	2.29008	5.55556	5	3.84615	4	3.5
RGC26	2.5974	0	0.552486	0	0	0.70922	1	1	1.5	0	4	0.5	0.5	0	0	3	0	0	0	2.91262	1	1	3.44828	6.5	4.3956	5	0.763359	0	0	10.5769	6.5	2.5
RGC37	0	0.763359	2.76243	0	1	0	10	2	1	0	2	3.5	1.5	7	0	0.5	6.42857	5.5	4.65116	0.970874	3	4	2.58621	5	5.49451	4.5	6.10687	0	3	2.88462	4	1
RGC14	0	0	0.552486	8.21918	9.5	0	0	2.5	0.5	7	0	2.5	0	0.5	0	0.5	0	3.5	0	0	0.5	3.5	2.58621	0.5	1.0989	0.5	2.29008	1.85185	0.5	1.92308	2.5	4
RGC7	0	3.81679	4.41989	1.36986	0	0.70922	2	2	1.5	0	1.5	2	3.5	9.5	0	3.5	4.28571	1	0	1.94175	3	3	4.31034	1.5	1.0989	3	3.05344	0	2.5	6.73077	1.5	3.5
RGC35	0	0	0.552486	1.36986	0.5	2.83688	4.5	0	1	0	0.5	1.5	1	0	0	8.5	0	2.5	0	1.94175	0	1.5	0	0.5	1.0989	0.5	1.52672	3.7037	1	0.961538	0	0.5
RGC4	2.5974	4.58015	1.10497	2.73973	0.5	4.96454	1	0.5	1.5	0.5	4	1	8.5	1	0	3	2.85714	1	3.48837	1.94175	3	1.5	0.862069	5	0	7.5	2.29008	3.7037	2.5	3.84615	2.5	6
RGC8	2.5974	2.29008	0.552486	2.73973	1	3.5461	0.5	2	2.5	1	1	1.5	2	4.5	0	6	0	1	3.48837	3.8835	1	2	0	4	1.0989	1	3.81679	0	8.5	3.84615	1.5	2.5
RGC39	0	1.52672	1.10497	1.36986	1	0	1	2	1	0.5	0.5	1.5	1	0	0	1.5	0.714286	1.5	0	0	1	0	1.72414	1.5	1.0989	2	8.39695	1.85185	0.5	2.88462	2	0
RGC21	7.79221	0	1.65746	1.36986	0.5	0	5	0.5	0	0	0.5	2	0	0.5	0	0	0	0	0	0	0.5	0	0	0.5	0	1	0	1.85185	1	0.961538	2	0
RGC31	0	0	0	1.36986	2	5.67376	1.5	0.5	1	1	3.5	0.5	1	0	0	5.5	0	0	6.97674	0.970874	0.5	2	6.89655	2	3.2967	1.5	0.763359	0	2	0.961538	2.5	2
RGC10	0	0	0	0	0	0.70922	1	0.5	5	0	1	0	1.5	0	0	1	0.714286	0	1.16279	0.970874	0	0.5	6.89655	3	1.0989	2	0	5.55556	0.5	4.80769	0	5.5
RGC9	0	2.29008	0.552486	0	0	6.38298	2.5	0.5	4.5	0	1	1	2	1	0	4.5	6.42857	2.5	1.16279	0	1	3.5	0	0	0	0.5	6.10687	0	1	0.961538	0	0
RGC16	0	0.763359	0	2.73973	1.5	0	0	1.5	1	0	2	1.5	0.5	0.5	0	4	3.57143	3	3.48837	4.85437	4	2.5	0.862069	1.5	5.49451	1.5	3.05344	1.85185	0.5	1.92308	1	1.5
RGC15	0	1.52672	0	1.36986	0	2.12766	0	0.5	0	0	0	0	0	0	0	0	3.57143	1.5	0	0	1	0	0	0	0	0.5	0.763359	0	0	0	2	0.5
RGC28	0	1.52672	2.20994	0	0	0	1	1	0.5	0.5	1	0.5	2	0	0	3	2.14286	0	0	0	0	0.5	0	1	0	0.5	0.763359	0	0.5	0.961538	1	2.5
RGC40	0	0	0	0	0	0.70922	2	0	0.5	0	0.5	0	1	0	0	0.5	0.714286	0	0	0	0	0.5	0.862069	0.5	1.0989	1	0	0	0.5	0	0.5	0.5
RGC36	0	0	0	0	0	0	0	0	0	0	0	0	0	0	0	0	0	0	0	1.94175	0	0	0	0	0	0	0	0	0	0	0.5	0.5
RGC38	0	0.763359	0	0	0.5	0	0	0	0	0	0	0.5	0	0	0	0	0	0	0	0.970874	1	0	0	0	0	0	0	0	0.5	0	0	0

## Sheet: Fig. S8g
Data used for the pie chart
Number of matched types between lamprey and mouse
RPCA specific	15
common	4
CCA specific	5
Number of matched types between lamprey and chicken
RPCA specific	13
common	1
CCA specific	0
Number of matched types between lamprey and zebrafish
RPCA specific	9
common	1
CCA specific	0

## Sheet: Fig. S8h
lamprey-mouse integration	NE
RPCA	0.39
CCA	0.53
lamprey-chicken integration	NE
RPCA	0.46
CCA	0.69
lamprey-zebrafish	NE
RPCA	0.56
CCA	0.76
