# Supplementary material for: Molecular characterization of the sea lamprey retina illuminates the evolutionary origin of retinal cell types
Source: Nat Commun. 2024 Dec 30;15:10761. doi: 10.1038/s41467-024-55019-x (PMC11685597; doi:10.1038/s41467-024-55019-x)
Supplement: Supplementary file 7 — Source Data [file 41467_2024_55019_MOESM7_ESM.zip › Source Data/Source Data Fig. 3.xlsx]

## Sheet: Fig. 3b
Cell Type	features.plot	Avg.Exp (scaled)	Perc.Exp
BC1	SLC17A6	0.503054	56.4835
BC1	GRM8.2	1.39182	94.2857
BC1	TRPM3.1	0.842894	42.6374
BC1	ISL1-1	1.20065	46.3736
BC1	GRIK2-2	-1.17446	2.63736
BC1	COL11A1.1	-0.660565	0.659341
BC1	NXPH1	-0.547004	7.47253
BC1	LHX3-1	-0.804336	0.43956
BC1	NMUR2	-0.520717	0
BC1	VIPR1	-0.546729	0.43956
BC1	CRHR2.1	-0.612129	1.31868
BC1	PHKB-1	-0.564965	0.659341
BC1	ANO4	-0.465232	0.659341
BC1	CALB2	-0.435011	3.73626
BC1	CDH7.1	-0.338486	12.3077
BC1	ERBB4.4	-0.394542	1.97802
BC1	NRP2	-0.339649	1.75824
BC1	MEIS1.2	-0.467811	1.31868
BC1	CBLN1.1	-0.606082	1.75824
BC1	CACNA2D2	-0.427641	10.989
BC1	CACNA1H	-0.430144	4.61538
BC1	LYPD1-1	-0.0553134	10.5495
BC1	TCAP	-0.379492	0.21978
BC1	COL4A5.1	-0.30911	3.51648
BC1	TSPAN4	-0.508791	3.07692
BC1	HS3ST1.1	-0.314252	4.61538
BC1	LYPD6.1	-0.279664	1.31868
BC1	PPP1R1A	-0.0128884	6.15385
BC1	EPHA4.4	-0.514935	1.53846
BC1	GRM5	0.49065	12.7473
BC1	OSBPL9-1	0.922244	31.4286
BC1	GRAMD1B	-0.13416	23.956
BC1	PRKACA	2.26561	58.6813
BC1	PRKAA2-1	1.94647	36.9231
BC1	NEUROD1-1	2.39589	45.2747
BC1	THBS1	2.32376	29.6703
BC2	SLC17A6	-0.462104	30.5882
BC2	GRM8.2	-0.826285	49.0196
BC2	TRPM3.1	-0.845747	1.17647
BC2	ISL1-1	-0.816124	0.392157
BC2	GRIK2-2	1.02473	91.3725
BC2	COL11A1.1	-0.617567	1.17647
BC2	NXPH1	-0.609031	5.4902
BC2	LHX3-1	-0.0225544	18.8235
BC2	NMUR2	-0.475095	0.784314
BC2	VIPR1	-0.495774	1.17647
BC2	CRHR2.1	2.28873	53.7255
BC2	PHKB-1	2.30236	43.9216
BC2	ANO4	-0.313027	4.31373
BC2	CALB2	-0.395192	5.09804
BC2	CDH7.1	-0.708823	3.13725
BC2	ERBB4.4	-0.529479	0.784314
BC2	NRP2	-0.304423	1.96078
BC2	MEIS1.2	-0.458294	1.56863
BC2	CBLN1.1	-0.241251	5.09804
BC2	CACNA2D2	-0.242996	13.3333
BC2	CACNA1H	-0.34486	7.05882
BC2	LYPD1-1	-0.484581	2.7451
BC2	TCAP	-0.371641	0.784314
BC2	COL4A5.1	-0.492548	0.392157
BC2	TSPAN4	-0.34034	4.70588
BC2	HS3ST1.1	-0.529286	0.784314
BC2	LYPD6.1	-0.436926	0
BC2	PPP1R1A	-0.419633	0
BC2	EPHA4.4	-0.433917	1.96078
BC2	GRM5	-0.819851	0
BC2	OSBPL9-1	-0.550592	5.09804
BC2	GRAMD1B	-0.398564	18.8235
BC2	PRKACA	-0.0453866	32.1569
BC2	PRKAA2-1	-0.641882	2.7451
BC2	NEUROD1-1	-0.22829	5.09804
BC2	THBS1	-0.551567	0.392157
BC3	SLC17A6	0.392602	50
BC3	GRM8.2	0.587372	96.1538
BC3	TRPM3.1	0.702101	34.6154
BC3	ISL1-1	-0.00908762	17.3077
BC3	GRIK2-2	-1.1263	4.80769
BC3	COL11A1.1	-0.595576	0.961538
BC3	NXPH1	-0.666323	1.92308
BC3	LHX3-1	-0.817705	0
BC3	NMUR2	-0.520717	0
BC3	VIPR1	-0.444525	0.961538
BC3	CRHR2.1	-0.588594	1.92308
BC3	PHKB-1	-0.632101	0
BC3	ANO4	-0.489113	0
BC3	CALB2	-0.346918	5.76923
BC3	CDH7.1	-0.645291	4.80769
BC3	ERBB4.4	-0.392355	2.88462
BC3	NRP2	-0.313864	2.88462
BC3	MEIS1.2	-0.25231	4.80769
BC3	CBLN1.1	-0.727475	0.961538
BC3	CACNA2D2	-0.275856	13.4615
BC3	CACNA1H	-0.31278	5.76923
BC3	LYPD1-1	-0.498196	1.92308
BC3	TCAP	2.46688	40.3846
BC3	COL4A5.1	2.44992	48.0769
BC3	TSPAN4	2.28248	40.3846
BC3	HS3ST1.1	-0.581657	0
BC3	LYPD6.1	-0.283991	0.961538
BC3	PPP1R1A	-0.419633	0
BC3	EPHA4.4	-0.357119	1.92308
BC3	GRM5	0.710167	14.4231
BC3	OSBPL9-1	-0.207724	9.61538
BC3	GRAMD1B	-1.30803	13.4615
BC3	PRKACA	-0.618985	23.0769
BC3	PRKAA2-1	0.523914	19.2308
BC3	NEUROD1-1	0.0285275	10.5769
BC3	THBS1	-0.439707	0.961538
BC4	SLC17A6	-1.15131	21.519
BC4	GRM8.2	-0.783967	51.8987
BC4	TRPM3.1	-0.597211	5.06329
BC4	ISL1-1	-0.683982	3.79747
BC4	GRIK2-2	0.452093	82.2785
BC4	COL11A1.1	-0.557998	2.53165
BC4	NXPH1	-0.703909	2.53165
BC4	LHX3-1	-0.160747	15.1899
BC4	NMUR2	-0.0249468	3.79747
BC4	VIPR1	-0.149526	5.06329
BC4	CRHR2.1	-0.472881	3.79747
BC4	PHKB-1	-0.25877	6.32911
BC4	ANO4	2.4027	72.1519
BC4	CALB2	2.42788	75.9494
BC4	CDH7.1	2.3913	55.6962
BC4	ERBB4.4	2.30643	29.1139
BC4	NRP2	-0.327094	1.26582
BC4	MEIS1.2	0.0726673	8.86076
BC4	CBLN1.1	0.244721	8.86076
BC4	CACNA2D2	0.0325155	21.519
BC4	CACNA1H	-0.256308	8.86076
BC4	LYPD1-1	-0.517275	1.26582
BC4	TCAP	-0.402837	0
BC4	COL4A5.1	-0.148989	5.06329
BC4	TSPAN4	-0.454818	3.79747
BC4	HS3ST1.1	-0.414767	3.79747
BC4	LYPD6.1	-0.436926	0
BC4	PPP1R1A	-0.419633	0
BC4	EPHA4.4	-0.65099	0
BC4	GRM5	-0.443193	2.53165
BC4	OSBPL9-1	-0.56228	5.06329
BC4	GRAMD1B	-0.870244	15.1899
BC4	PRKACA	0.38608	31.6456
BC4	PRKAA2-1	-0.701837	2.53165
BC4	NEUROD1-1	-0.543948	2.53165
BC4	THBS1	-0.580496	0
BC5	SLC17A6	1.86198	84.6154
BC5	GRM8.2	1.40179	100
BC5	TRPM3.1	1.83862	70.5128
BC5	ISL1-1	1.86308	66.6667
BC5	GRIK2-2	-1.23184	0
BC5	COL11A1.1	-0.400132	5.12821
BC5	NXPH1	-0.104206	23.0769
BC5	LHX3-1	-0.817705	0
BC5	NMUR2	-0.520717	0
BC5	VIPR1	-0.577302	0
BC5	CRHR2.1	-0.68852	0
BC5	PHKB-1	-0.632101	0
BC5	ANO4	-0.489113	0
BC5	CALB2	-0.56398	0
BC5	CDH7.1	-0.412628	11.5385
BC5	ERBB4.4	-0.625276	0
BC5	NRP2	-0.423339	0
BC5	MEIS1.2	-0.524281	1.28205
BC5	CBLN1.1	-0.611348	2.5641
BC5	CACNA2D2	-0.579988	6.41026
BC5	CACNA1H	-0.578684	1.28205
BC5	LYPD1-1	-0.585351	1.28205
BC5	TCAP	-0.402837	0
BC5	COL4A5.1	-0.511954	0
BC5	TSPAN4	-0.706439	0
BC5	HS3ST1.1	2.43511	67.9487
BC5	LYPD6.1	2.46784	38.4615
BC5	PPP1R1A	2.45036	46.1538
BC5	EPHA4.4	2.09692	37.1795
BC5	GRM5	1.98977	30.7692
BC5	OSBPL9-1	2.10543	58.9744
BC5	GRAMD1B	1.26741	42.3077
BC5	PRKACA	-0.468823	39.7436
BC5	PRKAA2-1	0.612239	24.359
BC5	NEUROD1-1	-0.540933	3.84615
BC5	THBS1	0.141171	10.2564
BC6	SLC17A6	-1.25689	22.973
BC6	GRM8.2	-0.0769039	58.1081
BC6	TRPM3.1	-0.750533	4.05405
BC6	ISL1-1	-0.376958	6.75676
BC6	GRIK2-2	0.361148	59.4595
BC6	COL11A1.1	-0.38351	5.40541
BC6	NXPH1	-0.511	5.40541
BC6	LHX3-1	-0.221027	12.1622
BC6	NMUR2	-0.213304	4.05405
BC6	VIPR1	-0.210346	5.40541
BC6	CRHR2.1	0.473371	22.973
BC6	PHKB-1	0.325301	17.5676
BC6	ANO4	-0.380686	2.7027
BC6	CALB2	-0.528875	1.35135
BC6	CDH7.1	-0.264046	16.2162
BC6	ERBB4.4	-0.515335	1.35135
BC6	NRP2	2.47226	48.6486
BC6	MEIS1.2	2.4287	33.7838
BC6	CBLN1.1	2.25797	25.6757
BC6	CACNA2D2	2.41203	77.027
BC6	CACNA1H	2.45375	59.4595
BC6	LYPD1-1	-0.0188841	10.8108
BC6	TCAP	-0.161763	2.7027
BC6	COL4A5.1	-0.25093	4.05405
BC6	TSPAN4	0.566176	21.6216
BC6	HS3ST1.1	-0.176944	9.45946
BC6	LYPD6.1	-0.329154	1.35135
BC6	PPP1R1A	-0.339303	1.35135
BC6	EPHA4.4	0.977942	20.2703
BC6	GRM5	-0.287843	5.40541
BC6	OSBPL9-1	-0.79833	2.7027
BC6	GRAMD1B	-0.227407	25.6757
BC6	PRKACA	-0.601773	35.1351
BC6	PRKAA2-1	0.0757271	13.5135
BC6	NEUROD1-1	-0.0455427	12.1622
BC6	THBS1	0.267835	8.10811
BC7	SLC17A6	0.0381895	49.2537
BC7	GRM8.2	-0.933507	40.2985
BC7	TRPM3.1	-0.785593	2.98507
BC7	ISL1-1	-0.831629	0
BC7	GRIK2-2	0.930695	79.1045
BC7	COL11A1.1	1.7487	28.3582
BC7	NXPH1	1.26743	46.2687
BC7	LHX3-1	2.09143	64.1791
BC7	NMUR2	2.42728	34.3284
BC7	VIPR1	2.42029	35.8209
BC7	CRHR2.1	-0.339343	7.46269
BC7	PHKB-1	0.0923823	16.4179
BC7	ANO4	0.223584	19.403
BC7	CALB2	-0.200158	8.95522
BC7	CDH7.1	0.0525169	17.9104
BC7	ERBB4.4	-0.384361	1.49254
BC7	NRP2	-0.423339	0
BC7	MEIS1.2	-0.329395	1.49254
BC7	CBLN1.1	0.322919	10.4478
BC7	CACNA2D2	-0.22966	13.4328
BC7	CACNA1H	-0.399296	2.98507
BC7	LYPD1-1	-0.256504	5.97015
BC7	TCAP	-0.402837	0
BC7	COL4A5.1	-0.224436	5.97015
BC7	TSPAN4	-0.556596	1.49254
BC7	HS3ST1.1	-0.385522	4.47761
BC7	LYPD6.1	-0.436926	0
BC7	PPP1R1A	-0.419633	0
BC7	EPHA4.4	-0.466909	1.49254
BC7	GRM5	-0.819851	0
BC7	OSBPL9-1	-0.498552	7.46269
BC7	GRAMD1B	1.64195	37.3134
BC7	PRKACA	-0.0517628	35.8209
BC7	PRKAA2-1	-0.856346	1.49254
BC7	NEUROD1-1	-0.688358	1.49254
BC7	THBS1	-0.580496	0
BC8	SLC17A6	0.0744731	41.3043
BC8	GRM8.2	-0.760327	39.1304
BC8	TRPM3.1	-0.404533	8.69565
BC8	ISL1-1	-0.345953	6.52174
BC8	GRIK2-2	0.763931	58.6957
BC8	COL11A1.1	1.46665	28.2609
BC8	NXPH1	1.87404	45.6522
BC8	LHX3-1	0.752644	41.3043
BC8	NMUR2	-0.151784	6.52174
BC8	VIPR1	0.00391397	6.52174
BC8	CRHR2.1	-0.0606302	15.2174
BC8	PHKB-1	-0.632101	0
BC8	ANO4	-0.489113	0
BC8	CALB2	0.0422522	21.7391
BC8	CDH7.1	-0.0745415	19.5652
BC8	ERBB4.4	0.534914	13.0435
BC8	NRP2	-0.340549	2.17391
BC8	MEIS1.2	-0.469277	2.17391
BC8	CBLN1.1	-0.639454	2.17391
BC8	CACNA2D2	-0.688405	4.34783
BC8	CACNA1H	-0.131675	8.69565
BC8	LYPD1-1	2.4161	39.1304
BC8	TCAP	-0.345476	2.17391
BC8	COL4A5.1	-0.511954	0
BC8	TSPAN4	-0.281668	6.52174
BC8	HS3ST1.1	-0.0326796	8.69565
BC8	LYPD6.1	-0.264256	2.17391
BC8	PPP1R1A	-0.419633	0
BC8	EPHA4.4	-0.65099	0
BC8	GRM5	-0.819851	0
BC8	OSBPL9-1	-0.410201	6.52174
BC8	GRAMD1B	0.0290432	23.913
BC8	PRKACA	-0.864958	21.7391
BC8	PRKAA2-1	-0.95828	0
BC8	NEUROD1-1	-0.377345	2.17391
BC8	THBS1	-0.580496	0

## Sheet: Fig. 3e
The Pearson correlation coefficient matrix used to generate the dendrogram
Distance	BC7	BC2	BC4	BC6	BC8	BC3	BC5	BC1
BC7	1	0.577587	0.51442	0.259987	0.395008	-0.137249	-0.41813	-0.740767
BC2	0.577587	1	0.360766	0.280325	0.325415	-0.163539	-0.453888	-0.722829
BC4	0.51442	0.360766	1	0.311045	0.225975	-0.029515	-0.294748	-0.539994
BC6	0.259987	0.280325	0.311045	1	0.174658	-0.139332	-0.309858	-0.577814
BC8	0.395008	0.325415	0.225975	0.174658	1	-0.190616	-0.203258	-0.491709
BC3	-0.137249	-0.163539	-0.029515	-0.139332	-0.190616	1	-0.266306	-0.102151
BC5	-0.41813	-0.453888	-0.294748	-0.309858	-0.203258	-0.266306	1	0.350146
BC1	-0.740767	-0.722829	-0.539994	-0.577814	-0.491709	-0.102151	0.350146	1

## Sheet: Fig. 3g
Percentage of Match (%)
	BC2(Mm)	RBC(Mm)	BC1B(Mm)	BC5A(Mm)	BC5D(Mm)	BC3B(Mm)	BC8-9(Mm)	BC7(Mm)	BC6(Mm)	BC3A(Mm)	BC5B(Mm)	BC1A(Mm)	BC5C(Mm)	BC4(Mm)
BC2	94.4444	0	0	0	0	0	0	0	2.77778	2.77778	0	0	0	0
BC7	64.2857	0	28.5714	0	0	0	0	3.57143	3.57143	0	0	0	0	0
BC6	39.2857	0	3.57143	0	7.14286	17.8571	3.57143	14.2857	3.57143	3.57143	3.57143	0	3.57143	0
BC5	2.17391	69.5652	8.69565	0	0	0	2.17391	2.17391	13.0435	0	0	2.17391	0	0
BC1	2.55102	55.102	6.12245	3.57143	3.06122	0.510204	2.04082	14.7959	7.65306	1.02041	0	1.53061	2.04082	0
BC8	6.25	6.25	62.5	0	0	0	0	0	6.25	12.5	0	6.25	0	0
BC4	20	0	40	0	0	20	20	0	0	0	0	0	0	0
BC3	0	0	0	52.5	30	2.5	0	0	0	0	12.5	0	2.5	0

## Sheet: Fig. 3i
Percentage of Match (%)
		Mouse
		RBC	ON BC	OFF BC
Lamprey	RBC	92	8	0
	ON BC	6	92	2
	OFF BC	5.56	22.78	71.67
		Chicken
		RBC	OFF BC	ON BC
Lamprey	RBC	98	1	1
	OFF BC	6.11	87.78	6.11
	ON BC	24	20	56
		Zebrafish
		OFF BC	RBC	ON BC
Lamprey	OFF BC	96.11	1.11	2.78
	RBC	7	55	38
	ON BC	38	12	50

## Sheet: Fig. 3j
Lamprey-mouse								Lamprey-chicken							Lamprey-Zebrafish
	species	Id	Gene	Ave.Exp.	Perc.Exp.				species	ID	Gene	Ave.Exp.	Perc.Exp.			species	Id	Gene	Ave.Exp.	Perc.Exp.
1	lamprey	OFF BC_lamprey	DGKZ:Dgkz	-0.264515	80			1	lamprey	OFF BC_lamprey	DGKZ:DGKZ	-0.264515	80		1	lamprey	OFF BC_lamprey	BHLHE22:BHLHE23	-0.0565383	48.6111
2	lamprey	OFF BC_lamprey	EFNA5:Efna5	0.316968	44.4444			2	lamprey	OFF BC_lamprey	EFNA5:EFNA5	0.316968	44.4444		2	lamprey	OFF BC_lamprey	BHLHE41.2:BHLHE40	-0.226757	28.4722
3	lamprey	OFF BC_lamprey	GNAO1:Gnao1	-0.482698	88.8889			3	lamprey	OFF BC_lamprey	EFR3B:EFR3B	-0.196462	15		3	lamprey	OFF BC_lamprey	CRHR2.1:CRHR1	0.552073	51.3889
4	lamprey	OFF BC_lamprey	GRIK2:Grik1	0.400038	81.6667			4	lamprey	OFF BC_lamprey	GNAO1:GNAO1	-0.482698	88.8889		4	lamprey	OFF BC_lamprey	GNAO1:GNAO1B	-0.757002	99.3056
5	lamprey	OFF BC_lamprey	NDNF:Ndnf	-0.419835	18.8889			5	lamprey	OFF BC_lamprey	GRIK2:GRIK1	0.400038	81.6667		5	lamprey	OFF BC_lamprey	GNB1.1:GNB1B	0.381447	77.7778
6	lamprey	OFF BC_lamprey	NRXN1:Nrxn2	-0.246547	90			6	lamprey	OFF BC_lamprey	NDNF:NDNF	-0.419835	18.8889		6	lamprey	OFF BC_lamprey	GRIK2:GRIK1B	0.702337	96.5278
7	lamprey	OFF BC_lamprey	NXPH1:Nxph1	0.290514	52.7778			7	lamprey	OFF BC_lamprey	NXPH1:NXPH1	0.290514	52.7778		7	lamprey	OFF BC_lamprey	NXPH1:NXPH1	0.44339	69.4444
8	lamprey	OFF BC_lamprey	PLXNA2:Plxna4	0.368798	62.7778			8	lamprey	OFF BC_lamprey	PLXNA2:PLXNA1	0.368798	62.7778		8	lamprey	OFF BC_lamprey	PTPN13:PTPN13	-0.249494	21.5278
9	lamprey	OFF BC_lamprey	TRPM3.1:Trpm1	-0.504271	29.4444			9	lamprey	OFF BC_lamprey	TRPM3.1:TRPM1	-0.504271	29.4444		9	lamprey	OFF BC_lamprey	RASGRF2:RASGRF2B	-0.145247	84.0278
10	lamprey	OFF BC_lamprey	ZEB2:Zeb2	-0.0543281	45.5556			10	lamprey	ON BC_lamprey	DGKZ:DGKZ	0.559603	100		10	lamprey	ON BC_lamprey	BHLHE22:BHLHE23	-0.18899	36.7347
11	lamprey	ON BC_lamprey	DGKZ:Dgkz	0.559603	100			11	lamprey	ON BC_lamprey	EFNA5:EFNA5	-0.362831	6		11	lamprey	ON BC_lamprey	BHLHE41.2:BHLHE40	0.645367	57.1429
12	lamprey	ON BC_lamprey	EFNA5:Efna5	-0.362831	6			12	lamprey	ON BC_lamprey	EFR3B:EFR3B	0.644061	50		12	lamprey	ON BC_lamprey	CRHR2.1:CRHR1	-0.523965	2.04082
13	lamprey	ON BC_lamprey	GNAO1:Gnao1	-0.0576889	100			13	lamprey	ON BC_lamprey	GNAO1:GNAO1	-0.0576889	100		13	lamprey	ON BC_lamprey	GNAO1:GNAO1B	0.192513	100
14	lamprey	ON BC_lamprey	GRIK2:Grik1	-0.516869	66			14	lamprey	ON BC_lamprey	GRIK2:GRIK1	-0.516869	66		14	lamprey	ON BC_lamprey	GNB1.1:GNB1B	-0.679039	22.449
15	lamprey	ON BC_lamprey	NDNF:Ndnf	-0.18168	78			15	lamprey	ON BC_lamprey	NDNF:NDNF	-0.18168	78		15	lamprey	ON BC_lamprey	GRIK2:GRIK1B	-0.737073	67.3469
16	lamprey	ON BC_lamprey	NRXN1:Nrxn2	0.407871	100			16	lamprey	ON BC_lamprey	NXPH1:NXPH1	-0.445126	14		16	lamprey	ON BC_lamprey	NXPH1:NXPH1	-0.6965	14.2857
17	lamprey	ON BC_lamprey	NXPH1:Nxph1	-0.445126	14			17	lamprey	ON BC_lamprey	PLXNA2:PLXNA1	-0.319661	38		17	lamprey	ON BC_lamprey	PTPN13:PTPN13	-0.191993	20.4082
18	lamprey	ON BC_lamprey	PLXNA2:Plxna4	-0.319661	38			18	lamprey	ON BC_lamprey	TRPM3.1:TRPM1	0.408328	86		18	lamprey	ON BC_lamprey	RASGRF2:RASGRF2B	0.737098	95.9184
19	lamprey	ON BC_lamprey	TRPM3.1:Trpm1	0.408328	86			19	lamprey	RBC_lamprey	DGKZ:DGKZ	0.196326	100		19	lamprey	RBC_lamprey	BHLHE22:BHLHE23	0.17402	52
20	lamprey	ON BC_lamprey	ZEB2:Zeb2	0.88817	100			20	lamprey	RBC_lamprey	EFNA5:EFNA5	-0.389127	0		20	lamprey	RBC_lamprey	BHLHE41.2:BHLHE40	0.0102999	39
21	lamprey	RBC_lamprey	DGKZ:Dgkz	0.196326	100			21	lamprey	RBC_lamprey	EFR3B:EFR3B	0.0316011	24		21	lamprey	RBC_lamprey	CRHR2.1:CRHR1	-0.538242	1
22	lamprey	RBC_lamprey	EFNA5:Efna5	-0.389127	0			22	lamprey	RBC_lamprey	GNAO1:GNAO1	0.897702	100		22	lamprey	RBC_lamprey	GNAO1:GNAO1B	0.995751	100
23	lamprey	RBC_lamprey	GNAO1:Gnao1	0.897702	100			23	lamprey	RBC_lamprey	GRIK2:GRIK1	-0.461634	55		23	lamprey	RBC_lamprey	GNB1.1:GNB1B	-0.216555	53
24	lamprey	RBC_lamprey	GRIK2:Grik1	-0.461634	55			24	lamprey	RBC_lamprey	NDNF:NDNF	0.846542	95		24	lamprey	RBC_lamprey	GRIK2:GRIK1B	-0.6502	65
25	lamprey	RBC_lamprey	NDNF:Ndnf	0.846542	95			25	lamprey	RBC_lamprey	NXPH1:NXPH1	-0.300361	34		25	lamprey	RBC_lamprey	NXPH1:NXPH1	-0.297196	40
26	lamprey	RBC_lamprey	NRXN1:Nrxn2	0.239848	100			26	lamprey	RBC_lamprey	PLXNA2:PLXNA1	-0.504006	6		26	lamprey	RBC_lamprey	PTPN13:PTPN13	0.453348	48
27	lamprey	RBC_lamprey	NXPH1:Nxph1	-0.300361	34			27	lamprey	RBC_lamprey	TRPM3.1:TRPM1	0.703524	86		27	lamprey	RBC_lamprey	RASGRF2:RASGRF2B	-0.152023	78
28	lamprey	RBC_lamprey	PLXNA2:Plxna4	-0.504006	6			28	chicken	OFF BC_chicken	DGKZ:DGKZ	-0.111696	4.32503		28	zebrafish	OFF BC_zebrafish	BHLHE22:BHLHE23	0.105365	28.4828
29	lamprey	RBC_lamprey	TRPM3.1:Trpm1	0.703524	86			29	chicken	OFF BC_chicken	EFNA5:EFNA5	0.125223	9.17431		29	zebrafish	OFF BC_zebrafish	BHLHE41.2:BHLHE40	-0.157005	79.931
30	lamprey	RBC_lamprey	ZEB2:Zeb2	-0.346294	33			30	chicken	OFF BC_chicken	EFR3B:EFR3B	-0.123177	1.96592		30	zebrafish	OFF BC_zebrafish	CRHR2.1:CRHR1	0.368449	36.4828
31	mouse	OFF BC_mouse	DGKZ:Dgkz	-0.0293983	5.81081			31	chicken	OFF BC_chicken	GNAO1:GNAO1	-0.233827	7.07733		31	zebrafish	OFF BC_zebrafish	GNAO1:GNAO1B	-0.701286	38
32	mouse	OFF BC_mouse	EFNA5:Efna5	0.161611	5.47297			32	chicken	OFF BC_chicken	GRIK2:GRIK1	0.437928	72.7392		32	zebrafish	OFF BC_zebrafish	GNB1.1:GNB1B	0.300475	25.931
33	mouse	OFF BC_mouse	GNAO1:Gnao1	-0.598996	56.8243			33	chicken	OFF BC_chicken	NDNF:NDNF	-0.33869	22.0183		33	zebrafish	OFF BC_zebrafish	GRIK2:GRIK1B	0.142052	7.37931
34	mouse	OFF BC_mouse	GRIK2:Grik1	0.429243	52.1622			34	chicken	OFF BC_chicken	NXPH1:NXPH1	0.346079	45.4784		34	zebrafish	OFF BC_zebrafish	NXPH1:NXPH1	0.206431	14.4828
35	mouse	OFF BC_mouse	NDNF:Ndnf	-0.457399	2.22973			35	chicken	OFF BC_chicken	PLXNA2:PLXNA1	0.167484	14.6789		35	zebrafish	OFF BC_zebrafish	PTPN13:PTPN13	-0.204396	3.03448
36	mouse	OFF BC_mouse	NRXN1:Nrxn2	0.019751	19.7973			36	chicken	OFF BC_chicken	TRPM3.1:TRPM1	-0.391611	3.66972		36	zebrafish	OFF BC_zebrafish	RASGRF2:RASGRF2B	-0.123564	18.2069
37	mouse	OFF BC_mouse	NXPH1:Nxph1	0.296538	22.6351			37	chicken	ON BC_chicken	DGKZ:DGKZ	0.468357	18.5		37	zebrafish	ON BC_zebrafish	BHLHE22:BHLHE23	-0.517627	1.10742
38	mouse	OFF BC_mouse	PLXNA2:Plxna4	0.25514	16.5541			38	chicken	ON BC_chicken	EFNA5:EFNA5	-0.139641	2		38	zebrafish	ON BC_zebrafish	BHLHE41.2:BHLHE40	0.281683	87.4862
39	mouse	OFF BC_mouse	TRPM3.1:Trpm1	-0.58781	42.8378			39	chicken	ON BC_chicken	EFR3B:EFR3B	0.777564	20.5		39	zebrafish	ON BC_zebrafish	CRHR2.1:CRHR1	-0.495874	0.775194
40	mouse	OFF BC_mouse	ZEB2:Zeb2	0.0387158	27.3649			40	chicken	ON BC_chicken	GNAO1:GNAO1	0.260347	26		40	zebrafish	ON BC_zebrafish	GNAO1:GNAO1B	0.932573	99.557
41	mouse	ON BC_mouse	DGKZ:Dgkz	0.32919	14.6667			41	chicken	ON BC_chicken	GRIK2:GRIK1	-0.461783	15		41	zebrafish	ON BC_zebrafish	GNB1.1:GNB1B	-0.407988	0.332226
42	mouse	ON BC_mouse	EFNA5:Efna5	-0.152615	0			42	chicken	ON BC_chicken	NDNF:NDNF	-0.196373	26.5		42	zebrafish	ON BC_zebrafish	GRIK2:GRIK1B	-0.204094	0.221484
43	mouse	ON BC_mouse	GNAO1:Gnao1	0.155589	89.3333			43	chicken	ON BC_chicken	NXPH1:NXPH1	-0.434142	4		43	zebrafish	ON BC_zebrafish	NXPH1:NXPH1	-0.272138	1.10742
44	mouse	ON BC_mouse	GRIK2:Grik1	-0.423664	4.5			44	chicken	ON BC_chicken	PLXNA2:PLXNA1	-0.226187	3		44	zebrafish	ON BC_zebrafish	PTPN13:PTPN13	0.0529413	9.52381
45	mouse	ON BC_mouse	NDNF:Ndnf	0.496956	52.6667			45	chicken	ON BC_chicken	TRPM3.1:TRPM1	0.447123	42.5		45	zebrafish	ON BC_zebrafish	RASGRF2:RASGRF2B	0.289435	33.2226
46	mouse	ON BC_mouse	NRXN1:Nrxn2	0.356946	32.5			46	chicken	RBC_chicken	DGKZ:DGKZ	-0.0221717	6.82415		46	zebrafish	RBC_zebrafish	BHLHE22:BHLHE23	1.78772	92.6136
47	mouse	ON BC_mouse	NXPH1:Nxph1	-0.265873	0.666667			47	chicken	RBC_chicken	EFNA5:EFNA5	-0.177473	1.83727		47	zebrafish	RBC_zebrafish	BHLHE41.2:BHLHE40	-0.151719	90.9091
48	mouse	ON BC_mouse	PLXNA2:Plxna4	-0.182773	3.33333			48	chicken	RBC_chicken	EFR3B:EFR3B	-0.161494	1.04987		48	zebrafish	RBC_zebrafish	CRHR2.1:CRHR1	-0.491346	1.13636
49	mouse	ON BC_mouse	TRPM3.1:Trpm1	-0.381537	80.3333			49	chicken	RBC_chicken	GNAO1:GNAO1	0.331603	27.8215		49	zebrafish	RBC_zebrafish	GNAO1:GNAO1B	0.992907	100
50	mouse	ON BC_mouse	ZEB2:Zeb2	0.544289	44.8333			50	chicken	RBC_chicken	GRIK2:GRIK1	-0.634599	3.67454		50	zebrafish	RBC_zebrafish	GNB1.1:GNB1B	-0.38225	1.70455
51	mouse	RBC_mouse	DGKZ:Dgkz	-0.154005	2.6			51	chicken	RBC_chicken	NDNF:NDNF	0.781351	75.0656		51	zebrafish	RBC_zebrafish	GRIK2:GRIK1B	-0.123171	2.27273
52	mouse	RBC_mouse	EFNA5:Efna5	-0.147615	0.1			52	chicken	RBC_chicken	NXPH1:NXPH1	-0.46517	0.524934		52	zebrafish	RBC_zebrafish	NXPH1:NXPH1	-0.304462	0
53	mouse	RBC_mouse	GNAO1:Gnao1	0.793161	97.2			53	chicken	RBC_chicken	PLXNA2:PLXNA1	-0.216674	3.41207		53	zebrafish	RBC_zebrafish	PTPN13:PTPN13	1.41232	52.8409
54	mouse	RBC_mouse	GRIK2:Grik1	-0.381081	12.9			54	chicken	RBC_chicken	TRPM3.1:TRPM1	0.54954	47.769		54	zebrafish	RBC_zebrafish	RASGRF2:RASGRF2B	-0.466998	3.97727
55	mouse	RBC_mouse	NDNF:Ndnf	0.378778	47.1
56	mouse	RBC_mouse	NRXN1:Nrxn2	-0.243399	9.5
57	mouse	RBC_mouse	NXPH1:Nxph1	-0.279352	0.4
58	mouse	RBC_mouse	PLXNA2:Plxna4	-0.267942	0.4
59	mouse	RBC_mouse	TRPM3.1:Trpm1	1.09888	99.6
60	mouse	RBC_mouse	ZEB2:Zeb2	-0.383873	4.2
