# Supplementary material for: Molecular characterization of the sea lamprey retina illuminates the evolutionary origin of retinal cell types
Source: Nat Commun. 2024 Dec 30;15:10761. doi: 10.1038/s41467-024-55019-x (PMC11685597; doi:10.1038/s41467-024-55019-x)
Supplement: Supplementary file 7 — Source Data [file 41467_2024_55019_MOESM7_ESM.zip › Source Data/Source Data Fig. S2.xlsx]

## Sheet: Fig. S2c
	Type	sample	fraction
1	AC1	S1	0.550638
2	AC1	S2	0.449362
3	AC10	S1	0.606061
4	AC10	S2	0.393939
5	AC11	S1	0.475983
6	AC11	S2	0.524017
7	AC2	S1	0.498836
8	AC2	S2	0.501164
9	AC3	S1	0.533784
10	AC3	S2	0.466216
11	AC4	S1	0.569358
12	AC4	S2	0.430642
13	AC5	S1	0.532151
14	AC5	S2	0.467849
15	AC6	S1	0.530201
16	AC6	S2	0.469799
17	AC7	S1	0.529412
18	AC7	S2	0.470588
19	AC8	S1	0.669261
20	AC8	S2	0.330739
21	AC9	S1	0.426295
22	AC9	S2	0.573705
23	BC1	S1	0.430769
24	BC1	S2	0.569231
25	BC2	S1	0.141176
26	BC2	S2	0.858824
27	BC3	S1	0.384615
28	BC3	S2	0.615385
29	BC4	S1	0.0632911
30	BC4	S2	0.936709
31	BC5	S1	0.589744
32	BC5	S2	0.410256
33	BC6	S1	0.378378
34	BC6	S2	0.621622
35	BC7	S1	0.41791
36	BC7	S2	0.58209
37	BC8	S1	0.347826
38	BC8	S2	0.652174
39	HC1	S1	0.472362
40	HC1	S2	0.527638
41	HC2	S1	0.784615
42	HC2	S2	0.215385
43	HC3	S1	0.595238
44	HC3	S2	0.404762
45	HC4	S1	0.559524
46	HC4	S2	0.440476
47	MG1	S1	0.838667
48	MG1	S2	0.161333
49	MG2	S1	0.793103
50	MG2	S2	0.206897
51	MG3	S1	0.786096
52	MG3	S2	0.213904
53	MG4	S1	0.363636
54	MG4	S2	0.636364
55	PR1	S1	0.387097
56	PR1	S2	0.612903
57	PR2	S1	0.627907
58	PR2	S2	0.372093
59	RGC1	S1	0.537061
60	RGC1	S2	0.462939
61	RGC10	S1	0.553265
62	RGC10	S2	0.446735
63	RGC11	S1	0.522968
64	RGC11	S2	0.477032
65	RGC12	S1	0.533865
66	RGC12	S2	0.466135
67	RGC13	S1	0.573171
68	RGC13	S2	0.426829
69	RGC14	S1	0.596639
70	RGC14	S2	0.403361
71	RGC15	S1	0.577778
72	RGC15	S2	0.422222
73	RGC16	S1	0.643836
74	RGC16	S2	0.356164
75	RGC17	S1	0.654378
76	RGC17	S2	0.345622
77	RGC18	S1	0.616114
78	RGC18	S2	0.383886
79	RGC19	S1	0.492823
80	RGC19	S2	0.507177
81	RGC2	S1	0.547865
82	RGC2	S2	0.452135
83	RGC20	S1	0.576355
84	RGC20	S2	0.423645
85	RGC21	S1	0.522613
86	RGC21	S2	0.477387
87	RGC22	S1	0.564246
88	RGC22	S2	0.435754
89	RGC23	S1	0.614525
90	RGC23	S2	0.385475
91	RGC24	S1	0.626437
92	RGC24	S2	0.373563
93	RGC25	S1	0.560694
94	RGC25	S2	0.439306
95	RGC26	S1	0.51462
96	RGC26	S2	0.48538
97	RGC27	S1	0.547619
98	RGC27	S2	0.452381
99	RGC28	S1	0.481707
100	RGC28	S2	0.518293
101	RGC29	S1	0.620253
102	RGC29	S2	0.379747
103	RGC3	S1	0.595455
104	RGC3	S2	0.404545
105	RGC30	S1	0.527397
106	RGC30	S2	0.472603
107	RGC31	S1	0.575342
108	RGC31	S2	0.424658
109	RGC32	S1	0.652778
110	RGC32	S2	0.347222
111	RGC33	S1	0.708955
112	RGC33	S2	0.291045
113	RGC34	S1	0.556391
114	RGC34	S2	0.443609
115	RGC35	S1	0.484848
116	RGC35	S2	0.515152
117	RGC36	S1	0.553398
118	RGC36	S2	0.446602
119	RGC37	S1	0.73913
120	RGC37	S2	0.26087
121	RGC38	S1	0.643678
122	RGC38	S2	0.356322
123	RGC39	S1	0.621622
124	RGC39	S2	0.378378
125	RGC4	S1	0.627907
126	RGC4	S2	0.372093
127	RGC40	S1	0.770492
128	RGC40	S2	0.229508
129	RGC41	S1	0.442308
130	RGC41	S2	0.557692
131	RGC5	S1	0.632075
132	RGC5	S2	0.367925
133	RGC6	S1	0.643373
134	RGC6	S2	0.356627
135	RGC7	S1	0.585427
136	RGC7	S2	0.414573
137	RGC8	S1	0.568627
138	RGC8	S2	0.431373
139	RGC9	S1	0.532895
140	RGC9	S2	0.467105
141	SAC1	S1	0.485714
142	SAC1	S2	0.514286
143	SAC2	S1	0.556995
144	SAC2	S2	0.443005
145	SAC3	S1	0.48366
146	SAC3	S2	0.51634
147	SAC4	S1	0.505376
148	SAC4	S2	0.494624

## Sheet: Fig. S2d
The Pearson correlation coefficients
	RGC2	RGC8	RGC7	RGC4	RGC17	RGC23	RGC11	RGC20	RGC19	RGC5	RGC13	RGC24	RGC10	RGC16	RGC29	RGC26	RGC25	RGC3	RGC39	RGC35	RGC9	RGC1	RGC30	RGC27	RGC21	RGC32	RGC12	RGC28	RGC18	RGC15	RGC6	RGC38	RGC14	RGC22	RGC40	RGC36	RGC34	RGC41	RGC37	RGC33	AC5	AC2	AC4	AC3	AC8	AC6	AC11	AC10	AC9
RGC2	1	0.131019	0.180315	0.370506	0.013568	-0.00458957	-0.0414437	-0.0672666	-0.0391887	0.0200067	-0.0293149	-0.0132049	0.0401422	0.0263202	0.0311676	0.0198239	0.100344	-0.0589853	-0.0259497	0.0135959	-0.0167083	-0.0228037	-0.00754126	0.00199866	-0.0533511	-0.0338386	-0.0613386	-0.0166939	-0.00639114	0.00803304	-0.0383363	-0.00975152	-0.0253471	-0.00114038	-0.00427049	-0.0236249	-0.0202287	-0.00453567	-0.0156584	-0.0265408	-0.0958585	0.0120555	-0.0523545	-0.0459619	-0.0546625	-0.0103468	-0.0212756	-0.0279677	-0.0384033
RGC8	0.131019	1	0.63132	0.415808	0.0832682	0.107618	0.0424476	0.123154	0.0171987	0.0135415	0.0691005	0.191435	0.180774	0.244693	0.361552	0.28165	0.293381	0.11986	0.211729	0.185345	0.0843283	0.111013	0.0269374	-0.0316731	0.0133829	0.0357548	0.0426723	0.117216	0.0194494	0.115224	0.0178988	-0.0257244	0.0132474	0.0986796	0.026621	0.00301174	-0.0272167	0.005758	0.000587152	-0.0152737	-0.117068	-0.0714999	-0.109759	-0.0907828	-0.102768	-0.0531281	-0.0140892	-0.0699804	-0.0486875
RGC7	0.180315	0.63132	1	0.60769	0.094093	0.0820899	0.0758009	0.0888975	0.027387	0.0224597	0.0490681	0.383235	0.482362	0.204637	0.275617	0.262421	0.439458	0.0512393	0.282476	0.254187	0.0681925	0.0917523	0.0388886	-0.0403619	0.0240135	0.06037	0.0330307	0.173013	-0.000420327	0.0956038	-0.000466044	-0.0499997	0.0211943	0.0773986	0.0269027	0.00540424	-0.0373145	0.0228642	0.0203267	-0.018315	-0.103458	-0.123436	-0.113003	-0.100522	-0.107373	-0.0669111	-0.0572908	-0.0660324	-0.0556241
RGC4	0.370506	0.415808	0.60769	1	-0.0240686	0.023336	0.0467305	-0.0614283	-0.0362511	-0.00776464	0.0210169	0.0426375	0.155012	0.023458	0.0772407	0.124049	0.311961	-0.0533245	0.0251891	0.0500805	-0.0536254	0.0361779	-0.0365137	-0.0584368	-0.0281469	0.0158349	-0.0129489	0.0234997	-0.0300038	0.0198514	-0.0516231	-0.0534829	0.00187875	-0.018925	-0.029252	-0.0552976	-0.0392431	0.01731	0.0010919	-0.0320007	-0.123011	-0.00622629	-0.0591727	-0.0416693	-0.100345	-0.0656585	-0.0589521	-0.0369557	-0.0567041
RGC17	0.013568	0.0832682	0.094093	-0.0240686	1	0.500259	0.506225	0.236029	0.241868	0.432529	0.297442	0.242109	0.254859	0.428505	0.167221	0.270366	0.111603	0.020776	0.0536474	0.0537629	-0.0264006	-0.0269967	0.0118529	0.0309668	0.167592	0.233125	0.0864387	0.208216	0.0513408	0.131996	0.116897	0.121788	0.18468	0.0804914	0.109453	0.0842669	-0.00974124	0.020358	0.0845164	0.153836	-0.0344137	-0.1014	-0.122761	-0.0896827	-0.0398281	0.00275603	-0.0241325	-0.0305858	-0.071233
RGC23	-0.00458957	0.107618	0.0820899	0.023336	0.500259	1	0.596674	0.283831	0.169758	0.103089	0.0726687	0.317555	0.255638	0.34103	0.263552	0.374796	0.0953624	0.00211565	0.0862668	0.0781316	0.0213763	0.0100902	0.0967128	0.0478917	0.353293	0.319124	0.221009	0.35936	0.158512	0.225187	0.148589	0.132236	0.236983	0.177248	0.152355	0.180254	0.0246791	0.0862413	0.331755	0.262379	-0.0446495	-0.166359	-0.134024	-0.0793191	-0.065363	0.0334282	0.048932	-0.0345346	0.00349025
RGC11	-0.0414437	0.0424476	0.0758009	0.0467305	0.506225	0.596674	1	0.284356	0.175273	0.134888	0.0822834	0.189479	0.130786	0.31968	0.198237	0.206414	0.0477029	0.0397167	0.0835102	0.0512451	0.0446726	0.012499	0.0541265	0.0390584	0.345777	0.283405	0.273279	0.287784	0.147503	0.201019	0.20488	0.153461	0.269796	0.169138	0.131941	0.160825	0.00831743	0.0882122	0.325568	0.27252	-0.0685613	-0.124369	-0.145194	-0.0746829	-0.010031	0.10058	0.0523107	-0.0299657	-0.0557556
RGC20	-0.0672666	0.123154	0.0888975	-0.0614283	0.236029	0.283831	0.284356	1	0.493799	0.212035	0.185841	0.268419	0.240414	0.335318	0.143018	0.135822	0.0937461	0.0152599	0.159776	0.120164	0.116083	0.0554672	0.107018	0.000791117	0.488305	0.299107	0.294494	0.424213	0.146112	0.266504	0.17542	0.0942722	0.209541	0.181959	0.149238	0.227631	0.0121092	0.0501295	0.0676665	0.122255	-0.0770508	-0.153561	-0.113123	-0.0983256	-0.0426772	-0.021997	0.0349535	-0.0387272	-0.0327438
RGC19	-0.0391887	0.0171987	0.027387	-0.0362511	0.241868	0.169758	0.175273	0.493799	1	0.407212	0.489753	0.112	0.126272	0.145486	0.0742396	0.0880536	0.0910143	-0.0207558	0.0864593	0.0345172	0.0539818	0.0289256	0.081336	0.000177128	0.116113	0.119395	0.0279476	0.152661	0.0558819	0.0625832	0.0473915	0.0260353	0.0684511	0.0171393	0.0469028	0.0111402	0.01323	0.0629321	0.097381	0.0862202	-0.0353014	-0.0764842	-0.0567301	-0.080982	-0.00240752	0.0294352	0.0244297	0.132923	0.0466856
RGC5	0.0200067	0.0135415	0.0224597	-0.00776464	0.432529	0.103089	0.134888	0.212035	0.407212	1	0.789229	0.0869805	0.107993	0.194435	0.034527	0.0479815	0.102186	-0.00480734	0.0251593	0.0187129	-0.00717052	0.0116952	-0.0196508	0.0493843	0.0568979	0.150575	0.0159481	0.111784	0.0624431	0.0928718	0.0897536	0.100807	0.123847	0.0314215	0.0829923	0.0480895	-0.047996	0.00317384	-0.0130367	0.0379634	-0.0609064	-0.079964	-0.121816	-0.0919585	0.0142116	-0.0329847	-0.068095	0.0403739	-0.0785742
RGC13	-0.0293149	0.0691005	0.0490681	0.0210169	0.297442	0.0726687	0.0822834	0.185841	0.489753	0.789229	1	0.0618908	0.0538915	0.160092	0.062866	0.0318554	0.0836513	-0.0470349	0.0460057	0.00902887	-0.00572021	-0.0209198	-0.00365756	0.00785307	0.0260145	0.0986933	0.0184135	0.0677663	0.0439621	0.0577368	0.0808933	0.0697934	0.075286	-0.00667707	0.0308604	0.0154604	-0.0525189	0.0181404	-0.0038308	0.0219735	-0.0507143	-0.0626541	-0.0859991	-0.0588774	0.0410799	0.0114375	0.0238184	0.161414	0.00813192
RGC24	-0.0132049	0.191435	0.383235	0.0426375	0.242109	0.317555	0.189479	0.268419	0.112	0.0869805	0.0618908	1	0.762429	0.287987	0.321167	0.187081	0.136497	0.12139	0.425685	0.255574	0.137023	0.11999	0.195874	0.084038	0.179695	0.198939	0.132955	0.552925	0.157921	0.304497	0.101928	0.0614345	0.128449	0.247131	0.19111	0.182022	0.00286763	0.0279143	0.0991641	0.0223268	-0.068242	-0.146081	-0.128863	-0.104482	-0.104997	-0.0668465	-0.0995683	-0.0672998	-0.0542181
RGC10	0.0401422	0.180774	0.482362	0.155012	0.254859	0.255638	0.130786	0.240414	0.126272	0.107993	0.0538915	0.762429	1	0.182381	0.216235	0.297009	0.323292	0.109294	0.195516	0.118091	0.0412412	0.0857395	0.0357349	0.0340305	0.0792466	0.108579	0.0226509	0.322982	-0.0383804	0.0713374	0.00742611	-0.0184675	0.0408011	0.0924733	0.0990638	0.0676084	-0.0488581	0.0372993	0.0420579	0.00850822	-0.0734214	-0.0731283	-0.105566	-0.0873724	-0.0946923	0.0146262	-0.05033	-0.0604492	-0.0535592
RGC16	0.0263202	0.244693	0.204637	0.023458	0.428505	0.34103	0.31968	0.335318	0.145486	0.194435	0.160092	0.287987	0.182381	1	0.465201	0.304457	0.256855	0.119922	0.274729	0.240635	0.159977	0.143576	0.145238	0.0635461	0.35781	0.382817	0.347013	0.452907	0.283953	0.393498	0.39735	0.221117	0.333185	0.268531	0.262252	0.269416	-0.0108785	0.0935703	0.144337	0.136718	-0.102069	-0.18976	-0.173094	-0.144239	-0.0926632	-0.0532573	-0.0311851	-0.0941392	-0.0970381
RGC29	0.0311676	0.361552	0.275617	0.0772407	0.167221	0.263552	0.198237	0.143018	0.0742396	0.034527	0.062866	0.321167	0.216235	0.465201	1	0.551182	0.283251	0.0330633	0.356533	0.257406	0.158992	0.103219	0.131693	0.000350155	0.11796	0.158792	0.19411	0.258383	0.192744	0.291343	0.12107	0.0155364	0.0885449	0.184734	0.0643752	0.0937071	-0.0241735	0.0160836	0.160244	0.0579292	-0.084696	-0.0894552	-0.133162	-0.0797387	-0.0514916	0.0799652	0.095009	-0.0597793	0.0396811
RGC26	0.0198239	0.28165	0.262421	0.124049	0.270366	0.374796	0.206414	0.135822	0.0880536	0.0479815	0.0318554	0.187081	0.297009	0.304457	0.551182	1	0.506402	0.0579014	0.158788	0.127982	0.0717456	0.102928	0.0887481	0.00831348	0.0754008	0.068782	0.112941	0.103086	0.0731727	0.0515772	0.0908293	-0.00569032	0.0319793	0.0879084	0.0276676	0.0583227	-0.00142341	0.0314539	0.144602	0.119378	-0.0832212	-0.05896	-0.0980872	-0.00639169	-0.0927718	0.128744	0.152879	-0.0308226	0.0103035
RGC25	0.100344	0.293381	0.439458	0.311961	0.111603	0.0953624	0.0477029	0.0937461	0.0910143	0.102186	0.0836513	0.136497	0.323292	0.256855	0.283251	0.506402	1	0.104821	0.0924702	0.125266	0.0228537	0.101963	0.0324277	0.00351365	0.0163099	0.0536959	-0.0107519	0.0868632	-0.0165374	-0.0206121	0.0133153	-0.0485999	-0.0281036	0.045793	0.00305541	0.0297475	-0.0121819	0.0394543	0.018299	0.0659642	-0.0466353	-0.0419995	-0.0510141	-0.0966292	-0.0734105	0.00788705	0.0346499	-0.0188282	-0.0276956
RGC3	-0.0589853	0.11986	0.0512393	-0.0533245	0.020776	0.00211565	0.0397167	0.0152599	-0.0207558	-0.00480734	-0.0470349	0.12139	0.109294	0.119922	0.0330633	0.0579014	0.104821	1	0.123033	0.101121	0.203584	0.316997	0.0632351	0.210426	0.0264225	0.0574597	0.123732	0.0660141	0.0462052	0.114852	0.199191	0.0921486	0.110818	0.168108	0.188616	0.136087	0.0625258	0.0165828	0.0338858	-0.00238075	-0.0674461	-0.135666	-0.0932622	-0.0812541	-0.0783272	-0.0502957	-0.0835279	-0.104734	-0.107001
RGC39	-0.0259497	0.211729	0.282476	0.0251891	0.0536474	0.0862668	0.0835102	0.159776	0.0864593	0.0251593	0.0460057	0.425685	0.195516	0.274729	0.356533	0.158788	0.0924702	0.123033	1	0.662232	0.388826	0.305359	0.308988	0.0789245	0.0824464	0.114206	0.154749	0.381688	0.252881	0.358833	0.0886914	0.0408622	0.0502109	0.309199	0.167975	0.149048	0.0586252	0.0265974	0.0856528	-0.00101815	-0.07361	-0.150563	-0.102335	-0.114823	-0.0796063	-0.0746901	-0.0577499	-0.0234123	-0.0143699
RGC35	0.0135959	0.185345	0.254187	0.0500805	0.0537629	0.0781316	0.0512451	0.120164	0.0345172	0.0187129	0.00902887	0.255574	0.118091	0.240635	0.257406	0.127982	0.125266	0.101121	0.662232	1	0.348034	0.343649	0.272142	0.0607778	0.0438247	0.0507958	0.0627059	0.272556	0.154166	0.257157	0.0483564	0.0119095	-0.00253388	0.251054	0.113608	0.117367	0.0481098	0.0208248	0.106123	0.0491772	-0.024725	-0.141453	-0.0610416	-0.0823181	-0.0301764	-0.0798696	-0.0571897	-0.0628748	-0.0359575
RGC9	-0.0167083	0.0843283	0.0681925	-0.0536254	-0.0264006	0.0213763	0.0446726	0.116083	0.0539818	-0.00717052	-0.00572021	0.137023	0.0412412	0.159977	0.158992	0.0717456	0.0228537	0.203584	0.388826	0.348034	1	0.574977	0.137111	0.052943	0.0734739	0.0764849	0.229178	0.191785	0.247818	0.32608	0.206521	0.064872	0.0823098	0.347149	0.180119	0.185776	0.131105	0.0440402	0.101531	0.0355311	-0.0831133	-0.140258	-0.0891666	-0.0783736	0.00737703	-0.00728872	-0.0279909	-0.031414	-0.0383398
RGC1	-0.0228037	0.111013	0.0917523	0.0361779	-0.0269967	0.0100902	0.012499	0.0554672	0.0289256	0.0116952	-0.0209198	0.11999	0.0857395	0.143576	0.103219	0.102928	0.101963	0.316997	0.305359	0.343649	0.574977	1	0.0755808	0.0411888	0.0238755	0.0128972	0.0958501	0.112944	0.0867574	0.156876	0.139573	0.0255772	0.0258722	0.257274	0.17025	0.179039	0.0119674	0.0534226	0.0529452	0.011889	-0.111848	-0.128223	-0.0956186	-0.0816783	-0.0767469	-0.0640906	-0.0810766	-0.0798466	-0.106852
RGC30	-0.00754126	0.0269374	0.0388886	-0.0365137	0.0118529	0.0967128	0.0541265	0.107018	0.081336	-0.0196508	-0.00365756	0.195874	0.0357349	0.145238	0.131693	0.0887481	0.0324277	0.0632351	0.308988	0.272142	0.137111	0.0755808	1	0.219145	0.164222	0.266578	0.252719	0.294018	0.299639	0.198247	0.106679	0.0814653	0.119207	0.145417	0.121916	0.105753	0.181814	0.0642944	0.234115	0.089621	-0.0201825	-0.113193	-0.072215	-0.0505771	-0.0741983	-0.0341214	-0.0196862	0.00206445	0.0169736
RGC27	0.00199866	-0.0316731	-0.0403619	-0.0584368	0.0309668	0.0478917	0.0390584	0.000791117	0.000177128	0.0493843	0.00785307	0.084038	0.0340305	0.0635461	0.000350155	0.00831348	0.00351365	0.210426	0.0789245	0.0607778	0.052943	0.0411888	0.219145	1	0.106582	0.162208	0.135792	0.131699	0.108717	0.181814	0.216448	0.366133	0.281336	0.218913	0.473123	0.310996	0.14481	0.103473	0.125961	0.0678011	-0.0185431	-0.084525	-0.0727167	-0.0558587	-0.0660164	-0.041788	-0.0500162	-0.0394789	-0.0277209
RGC21	-0.0533511	0.0133829	0.0240135	-0.0281469	0.167592	0.353293	0.345777	0.488305	0.116113	0.0568979	0.0260145	0.179695	0.0792466	0.35781	0.11796	0.0754008	0.0163099	0.0264225	0.0824464	0.0438247	0.0734739	0.0238755	0.164222	0.106582	1	0.554717	0.545515	0.517359	0.274586	0.371176	0.324961	0.271204	0.474875	0.402648	0.388984	0.549895	0.0113012	0.0857726	0.0915044	0.111803	-0.0339313	-0.181174	-0.155338	-0.117332	-0.0518251	-0.0824776	-0.0506279	-0.0767707	-0.105076
RGC32	-0.0338386	0.0357548	0.06037	0.0158349	0.233125	0.319124	0.283405	0.299107	0.119395	0.150575	0.0986933	0.198939	0.108579	0.382817	0.158792	0.068782	0.0536959	0.0574597	0.114206	0.0507958	0.0764849	0.0128972	0.266578	0.162208	0.554717	1	0.669588	0.588064	0.401139	0.523581	0.333641	0.297471	0.620517	0.29824	0.410478	0.288704	0.0326431	0.0893301	0.130315	0.0967821	-0.0916082	-0.160137	-0.153968	-0.116357	-0.102719	-0.053007	-0.0554111	-0.0673277	-0.0502302
RGC12	-0.0613386	0.0426723	0.0330307	-0.0129489	0.0864387	0.221009	0.273279	0.294494	0.0279476	0.0159481	0.0184135	0.132955	0.0226509	0.347013	0.19411	0.112941	-0.0107519	0.123732	0.154749	0.0627059	0.229178	0.0958501	0.252719	0.135792	0.545515	0.669588	1	0.411338	0.515961	0.497511	0.586076	0.382435	0.645612	0.343487	0.424279	0.381834	0.0353183	0.125693	0.179066	0.112776	-0.107182	-0.19439	-0.173729	-0.0921977	-0.0818156	-0.0930682	-0.0476735	-0.0787212	-0.0830004
RGC28	-0.0166939	0.117216	0.173013	0.0234997	0.208216	0.35936	0.287784	0.424213	0.152661	0.111784	0.0677663	0.552925	0.322982	0.452907	0.258383	0.103086	0.0868632	0.0660141	0.381688	0.272556	0.191785	0.112944	0.294018	0.131699	0.517359	0.588064	0.411338	1	0.448102	0.658772	0.266745	0.210554	0.389939	0.415341	0.334829	0.330013	0.0444084	0.0550035	0.1256	0.0719306	-0.0704977	-0.215623	-0.142471	-0.140116	-0.128816	-0.104135	-0.116695	-0.0917694	-0.0643629
RGC18	-0.00639114	0.0194494	-0.000420327	-0.0300038	0.0513408	0.158512	0.147503	0.146112	0.0558819	0.0624431	0.0439621	0.157921	-0.0383804	0.283953	0.192744	0.0731727	-0.0165374	0.0462052	0.252881	0.154166	0.247818	0.0867574	0.299639	0.108717	0.274586	0.401139	0.515961	0.448102	1	0.6477	0.526971	0.317204	0.37503	0.3138	0.265941	0.256296	0.0886962	0.0595801	0.224513	0.0547577	-0.0946088	-0.138107	-0.138038	-0.108195	0.0679453	-0.0082264	-0.0455394	-0.0307344	-0.0255271
RGC15	0.00803304	0.115224	0.0956038	0.0198514	0.131996	0.225187	0.201019	0.266504	0.0625832	0.0928718	0.0577368	0.304497	0.0713374	0.393498	0.291343	0.0515772	-0.0206121	0.114852	0.358833	0.257157	0.32608	0.156876	0.198247	0.181814	0.371176	0.523581	0.497511	0.658772	0.6477	1	0.426564	0.348427	0.495032	0.52283	0.411633	0.353772	0.0695313	0.0235945	0.0850371	0.0181432	-0.130594	-0.196296	-0.17915	-0.128761	-0.0608296	-0.0726193	-0.0840197	-0.113083	-0.067977
RGC6	-0.0383363	0.0178988	-0.000466044	-0.0516231	0.116897	0.148589	0.20488	0.17542	0.0473915	0.0897536	0.0808933	0.101928	0.00742611	0.39735	0.12107	0.0908293	0.0133153	0.199191	0.0886914	0.0483564	0.206521	0.139573	0.106679	0.216448	0.324961	0.333641	0.586076	0.266745	0.526971	0.426564	1	0.709013	0.720329	0.313782	0.513524	0.475579	0.00865818	0.101656	0.132676	0.0624039	-0.11858	-0.154271	-0.158124	-0.101435	-0.00105964	-0.0371154	-0.0207401	-0.0722576	-0.0801005
RGC38	-0.00975152	-0.0257244	-0.0499997	-0.0534829	0.121788	0.132236	0.153461	0.0942722	0.0260353	0.100807	0.0697934	0.0614345	-0.0184675	0.221117	0.0155364	-0.00569032	-0.0485999	0.0921486	0.0408622	0.0119095	0.064872	0.0255772	0.0814653	0.366133	0.271204	0.297471	0.382435	0.210554	0.317204	0.348427	0.709013	1	0.731201	0.308962	0.645189	0.548231	0.0177109	0.0339844	0.0739789	0.050871	-0.07394	-0.10458	-0.129704	-0.0752803	-0.0264459	0.0224642	0.00523237	-0.055291	-0.0655368
RGC14	-0.0253471	0.0132474	0.0211943	0.00187875	0.18468	0.236983	0.269796	0.209541	0.0684511	0.123847	0.075286	0.128449	0.0408011	0.333185	0.0885449	0.0319793	-0.0281036	0.110818	0.0502109	-0.00253388	0.0823098	0.0258722	0.119207	0.281336	0.474875	0.620517	0.645612	0.389939	0.37503	0.495032	0.720329	0.731201	1	0.316601	0.651375	0.487887	0.0109246	0.0642819	0.0835303	0.0832555	-0.0982973	-0.189696	-0.163971	-0.0949176	-0.0767901	-0.0805476	-0.0480797	-0.0770273	-0.0607919
RGC22	-0.00114038	0.0986796	0.0773986	-0.018925	0.0804914	0.177248	0.169138	0.181959	0.0171393	0.0314215	-0.00667707	0.247131	0.0924733	0.268531	0.184734	0.0879084	0.045793	0.168108	0.309199	0.251054	0.347149	0.257274	0.145417	0.218913	0.402648	0.29824	0.343487	0.415341	0.3138	0.52283	0.313782	0.308962	0.316601	1	0.495447	0.582608	0.0750464	0.0276102	0.122978	0.0462696	-0.0648718	-0.180874	-0.148526	-0.130055	-0.039233	-0.0886145	-0.0837754	-0.0792942	-0.106271
RGC40	-0.00427049	0.026621	0.0269027	-0.029252	0.109453	0.152355	0.131941	0.149238	0.0469028	0.0829923	0.0308604	0.19111	0.0990638	0.262252	0.0643752	0.0276676	0.00305541	0.188616	0.167975	0.113608	0.180119	0.17025	0.121916	0.473123	0.388984	0.410478	0.424279	0.334829	0.265941	0.411633	0.513524	0.645189	0.651375	0.495447	1	0.68937	0.0384869	0.0923437	0.056831	0.0527502	-0.0965754	-0.173458	-0.156722	-0.0883793	-0.089087	-0.103527	-0.0750312	-0.100492	-0.097312
RGC36	-0.0236249	0.00301174	0.00540424	-0.0552976	0.0842669	0.180254	0.160825	0.227631	0.0111402	0.0480895	0.0154604	0.182022	0.0676084	0.269416	0.0937071	0.0583227	0.0297475	0.136087	0.149048	0.117367	0.185776	0.179039	0.105753	0.310996	0.549895	0.288704	0.381834	0.330013	0.256296	0.353772	0.475579	0.548231	0.487887	0.582608	0.68937	1	-0.0175724	0.040827	0.0528981	0.0504474	-0.0485924	-0.180843	-0.155334	-0.103182	-0.0223055	-0.112575	-0.0820964	-0.104562	-0.115436
RGC34	-0.0202287	-0.0272167	-0.0373145	-0.0392431	-0.00974124	0.0246791	0.00831743	0.0121092	0.01323	-0.047996	-0.0525189	0.00286763	-0.0488581	-0.0108785	-0.0241735	-0.00142341	-0.0121819	0.0625258	0.0586252	0.0481098	0.131105	0.0119674	0.181814	0.14481	0.0113012	0.0326431	0.0353183	0.0444084	0.0886962	0.0695313	0.00865818	0.0177109	0.0109246	0.0750464	0.0384869	-0.0175724	1	0.0714004	0.192042	0.0851749	0.131712	0.00650445	0.105458	0.0282788	0.0072361	0.0210238	-0.0184997	0.000647177	0.0228347
RGC41	-0.00453567	0.005758	0.0228642	0.01731	0.020358	0.0862413	0.0882122	0.0501295	0.0629321	0.00317384	0.0181404	0.0279143	0.0372993	0.0935703	0.0160836	0.0314539	0.0394543	0.0165828	0.0265974	0.0208248	0.0440402	0.0534226	0.0642944	0.103473	0.0857726	0.0893301	0.125693	0.0550035	0.0595801	0.0235945	0.101656	0.0339844	0.0642819	0.0276102	0.0923437	0.040827	0.0714004	1	0.212974	0.21824	-0.0188429	-0.0269745	-0.0396341	-0.0339292	0.0238859	-0.00354467	-0.00488455	0.0409687	0.0191848
RGC37	-0.0156584	0.000587152	0.0203267	0.0010919	0.0845164	0.331755	0.325568	0.0676665	0.097381	-0.0130367	-0.0038308	0.0991641	0.0420579	0.144337	0.160244	0.144602	0.018299	0.0338858	0.0856528	0.106123	0.101531	0.0529452	0.234115	0.125961	0.0915044	0.130315	0.179066	0.1256	0.224513	0.0850371	0.132676	0.0739789	0.0835303	0.122978	0.056831	0.0528981	0.192042	0.212974	1	0.460767	-0.012297	-0.0625598	-0.087514	-0.0393063	0.0374142	0.0999885	0.0679707	0.0328018	0.0376935
RGC33	-0.0265408	-0.0152737	-0.018315	-0.0320007	0.153836	0.262379	0.27252	0.122255	0.0862202	0.0379634	0.0219735	0.0223268	0.00850822	0.136718	0.0579292	0.119378	0.0659642	-0.00238075	-0.00101815	0.0491772	0.0355311	0.011889	0.089621	0.0678011	0.111803	0.0967821	0.112776	0.0719306	0.0547577	0.0181432	0.0624039	0.050871	0.0832555	0.0462696	0.0527502	0.0504474	0.0851749	0.21824	0.460767	1	-0.0178458	-0.0494408	-0.0202582	-0.0194435	-0.0194519	-7.82239e-05	0.0335491	0.0306014	0.0358596
AC5	-0.0958585	-0.117068	-0.103458	-0.123011	-0.0344137	-0.0446495	-0.0685613	-0.0770508	-0.0353014	-0.0609064	-0.0507143	-0.068242	-0.0734214	-0.102069	-0.084696	-0.0832212	-0.0466353	-0.0674461	-0.07361	-0.024725	-0.0831133	-0.111848	-0.0201825	-0.0185431	-0.0339313	-0.0916082	-0.107182	-0.0704977	-0.0946088	-0.130594	-0.11858	-0.07394	-0.0982973	-0.0648718	-0.0965754	-0.0485924	0.131712	-0.0188429	-0.012297	-0.0178458	1	0.216504	0.534502	0.193682	0.0157314	0.0816747	0.154244	0.0282109	0.1447
AC2	0.0120555	-0.0714999	-0.123436	-0.00622629	-0.1014	-0.166359	-0.124369	-0.153561	-0.0764842	-0.079964	-0.0626541	-0.146081	-0.0731283	-0.18976	-0.0894552	-0.05896	-0.0419995	-0.135666	-0.150563	-0.141453	-0.140258	-0.128223	-0.113193	-0.084525	-0.181174	-0.160137	-0.19439	-0.215623	-0.138107	-0.196296	-0.154271	-0.10458	-0.189696	-0.180874	-0.173458	-0.180843	0.00650445	-0.0269745	-0.0625598	-0.0494408	0.216504	1	0.306757	0.319319	0.0311453	0.425797	0.181723	0.045329	0.0273847
AC4	-0.0523545	-0.109759	-0.113003	-0.0591727	-0.122761	-0.134024	-0.145194	-0.113123	-0.0567301	-0.121816	-0.0859991	-0.128863	-0.105566	-0.173094	-0.133162	-0.0980872	-0.0510141	-0.0932622	-0.102335	-0.0610416	-0.0891666	-0.0956186	-0.072215	-0.0727167	-0.155338	-0.153968	-0.173729	-0.142471	-0.138038	-0.17915	-0.158124	-0.129704	-0.163971	-0.148526	-0.156722	-0.155334	0.105458	-0.0396341	-0.087514	-0.0202582	0.534502	0.306757	1	0.462156	-0.00563311	0.021162	0.0411417	0.0326004	0.126997
AC3	-0.0459619	-0.0907828	-0.100522	-0.0416693	-0.0896827	-0.0793191	-0.0746829	-0.0983256	-0.080982	-0.0919585	-0.0588774	-0.104482	-0.0873724	-0.144239	-0.0797387	-0.00639169	-0.0966292	-0.0812541	-0.114823	-0.0823181	-0.0783736	-0.0816783	-0.0505771	-0.0558587	-0.117332	-0.116357	-0.0921977	-0.140116	-0.108195	-0.128761	-0.101435	-0.0752803	-0.0949176	-0.130055	-0.0883793	-0.103182	0.0282788	-0.0339292	-0.0393063	-0.0194435	0.193682	0.319319	0.462156	1	-0.00221732	0.102199	0.0835357	-0.00101577	0.0318211
AC8	-0.0546625	-0.102768	-0.107373	-0.100345	-0.0398281	-0.065363	-0.010031	-0.0426772	-0.00240752	0.0142116	0.0410799	-0.104997	-0.0946923	-0.0926632	-0.0514916	-0.0927718	-0.0734105	-0.0783272	-0.0796063	-0.0301764	0.00737703	-0.0767469	-0.0741983	-0.0660164	-0.0518251	-0.102719	-0.0818156	-0.128816	0.0679453	-0.0608296	-0.00105964	-0.0264459	-0.0767901	-0.039233	-0.089087	-0.0223055	0.0072361	0.0238859	0.0374142	-0.0194519	0.0157314	0.0311453	-0.00563311	-0.00221732	1	0.109191	0.146974	0.161356	0.145009
AC6	-0.0103468	-0.0531281	-0.0669111	-0.0656585	0.00275603	0.0334282	0.10058	-0.021997	0.0294352	-0.0329847	0.0114375	-0.0668465	0.0146262	-0.0532573	0.0799652	0.128744	0.00788705	-0.0502957	-0.0746901	-0.0798696	-0.00728872	-0.0640906	-0.0341214	-0.041788	-0.0824776	-0.053007	-0.0930682	-0.104135	-0.0082264	-0.0726193	-0.0371154	0.0224642	-0.0805476	-0.0886145	-0.103527	-0.112575	0.0210238	-0.00354467	0.0999885	-7.82239e-05	0.0816747	0.425797	0.021162	0.102199	0.109191	1	0.579912	0.152033	0.207016
AC11	-0.0212756	-0.0140892	-0.0572908	-0.0589521	-0.0241325	0.048932	0.0523107	0.0349535	0.0244297	-0.068095	0.0238184	-0.0995683	-0.05033	-0.0311851	0.095009	0.152879	0.0346499	-0.0835279	-0.0577499	-0.0571897	-0.0279909	-0.0810766	-0.0196862	-0.0500162	-0.0506279	-0.0554111	-0.0476735	-0.116695	-0.0455394	-0.0840197	-0.0207401	0.00523237	-0.0480797	-0.0837754	-0.0750312	-0.0820964	-0.0184997	-0.00488455	0.0679707	0.0335491	0.154244	0.181723	0.0411417	0.0835357	0.146974	0.579912	1	0.198255	0.484687
AC10	-0.0279677	-0.0699804	-0.0660324	-0.0369557	-0.0305858	-0.0345346	-0.0299657	-0.0387272	0.132923	0.0403739	0.161414	-0.0672998	-0.0604492	-0.0941392	-0.0597793	-0.0308226	-0.0188282	-0.104734	-0.0234123	-0.0628748	-0.031414	-0.0798466	0.00206445	-0.0394789	-0.0767707	-0.0673277	-0.0787212	-0.0917694	-0.0307344	-0.113083	-0.0722576	-0.055291	-0.0770273	-0.0792942	-0.100492	-0.104562	0.000647177	0.0409687	0.0328018	0.0306014	0.0282109	0.045329	0.0326004	-0.00101577	0.161356	0.152033	0.198255	1	0.356839
AC9	-0.0384033	-0.0486875	-0.0556241	-0.0567041	-0.071233	0.00349025	-0.0557556	-0.0327438	0.0466856	-0.0785742	0.00813192	-0.0542181	-0.0535592	-0.0970381	0.0396811	0.0103035	-0.0276956	-0.107001	-0.0143699	-0.0359575	-0.0383398	-0.106852	0.0169736	-0.0277209	-0.105076	-0.0502302	-0.0830004	-0.0643629	-0.0255271	-0.067977	-0.0801005	-0.0655368	-0.0607919	-0.106271	-0.097312	-0.115436	0.0228347	0.0191848	0.0376935	0.0358596	0.1447	0.0273847	0.126997	0.0318211	0.145009	0.207016	0.484687	0.356839	1
AC7	-0.0958758	-0.110901	-0.107417	-0.124321	-0.0766741	-0.0207605	-0.0623803	0.0390178	0.0377272	-0.0356813	0.026933	-0.119515	-0.103194	-0.109091	-0.0469202	-0.0732372	-0.0651061	-0.13804	-0.0681796	-0.0745762	-0.0915187	-0.148825	-0.0325979	-0.0758049	0.0653564	-0.0941429	-0.101092	-0.0632243	-0.103626	-0.140727	-0.133343	-0.107063	-0.115568	-0.0699522	-0.149589	-0.00773314	-0.0432837	-0.0182621	-0.0512444	0.0119507	0.166833	-0.0159498	0.188587	-0.0337594	0.248571	0.119937	0.288591	0.278944	0.529593
AC1	-0.0947983	-0.11851	-0.130616	-0.0949364	-0.0811066	-0.0291749	-0.0625878	-0.0369343	0.0772537	-0.00399237	0.0754689	-0.141745	-0.114003	-0.166783	-0.106251	-0.0925015	-0.0776	-0.149527	-0.110171	-0.0858036	-0.11154	-0.130172	-0.0124092	-0.0693261	-0.0005375	-0.124742	-0.133784	-0.130254	-0.115204	-0.192828	-0.163504	-0.122066	-0.153532	-0.127145	-0.172685	-0.0558194	-0.0325216	0.0228536	-0.0176797	0.0288991	0.0772828	-0.00380014	0.0990072	0.0156423	0.2472	0.10037	0.163414	0.449264	0.350026
HC4	-0.029496	-0.0794323	-0.0958198	-0.0678918	0.000502528	-0.028924	-0.0180278	-0.0530526	-0.00511554	0.0809888	0.0283807	-0.0635947	-0.0562201	-0.0742577	-0.0758543	-0.0543765	-0.0479041	-0.0289996	-0.0650519	-0.0260797	-0.0632998	-0.0324187	-0.0524163	-0.019156	-0.0423055	-0.0383386	-0.0571296	-0.0753602	-0.0290678	-0.0582827	-0.0445181	0.00942767	-0.0220687	-0.0685901	-0.0274783	-0.0371614	-0.00047008	-0.00412468	-0.0201313	-0.0164337	-0.0418096	-0.0321495	-0.0699571	-0.0576648	0.133703	-0.030832	-0.0293886	-0.0353582	-0.0466499
HC1	-0.00491678	-0.0864367	-0.105884	-0.0677748	-0.0422897	-0.0579809	-0.0213337	-0.0602351	-0.0163488	0.0352361	-0.0107804	-0.0763329	-0.0755986	-0.0871104	-0.0786792	-0.0645098	-0.0746802	-0.0672251	-0.0827415	-0.0374507	-0.0570695	-0.0572723	-0.0585822	-0.0346151	-0.0602749	-0.0484089	-0.0533841	-0.0846187	0.00617243	-0.054431	-0.0174841	-0.010933	-0.0194651	-0.0606824	-0.0458833	-0.0515316	0.000472579	0.0131291	-0.0103545	-0.0226729	-0.0533809	-0.0344001	-0.0823328	-0.0673946	0.170628	-0.0487833	-0.0581391	-0.0583341	-0.0554846
HC3	-0.00867246	-0.0744633	-0.094488	-0.072621	-0.0224031	-0.0378002	-0.00709763	-0.0394628	0.0113925	0.0713842	0.0220653	-0.0700082	-0.0715986	-0.0815165	-0.0648021	-0.054022	-0.0566999	-0.0607618	-0.0624235	-0.00512619	-0.0385668	-0.0411488	-0.0507678	-0.0429811	-0.0503386	-0.0499551	-0.0475566	-0.0758933	0.00872817	-0.0454832	-0.0186049	-0.00193363	-0.0190689	-0.0413992	-0.0391118	-0.0458782	-0.0296256	-0.0172732	0.00119191	-0.0312308	-0.0622496	-0.0593916	-0.0840797	-0.0616547	0.17736	-0.0474543	-0.0384613	-0.0589498	-0.0542783
HC2	-0.0172519	-0.0811899	-0.108302	-0.0837419	-0.0364181	-0.0705723	-0.028124	-0.0563183	-0.0185174	0.0497264	0.000995462	-0.0832639	-0.0832017	-0.08441	-0.0766213	-0.0775383	-0.0729016	-0.0732009	-0.0737524	-0.0266883	-0.0485436	-0.0642126	-0.0495814	-0.0388222	-0.0663562	-0.0485409	-0.0513181	-0.0852254	0.0262444	-0.0411553	-0.0157878	-0.0189593	-0.0317034	-0.0510066	-0.0520946	-0.066535	-0.00932223	-0.0119199	0.00152551	-0.0384535	-0.0608692	-0.0390896	-0.0858451	-0.068477	0.175997	-0.051921	-0.0548276	-0.0597698	-0.0554084
MG4	-0.137134	-0.221754	-0.236687	-0.175774	-0.185179	-0.233506	-0.214023	-0.203943	-0.215007	-0.183227	-0.200531	-0.216876	-0.189087	-0.258288	-0.22957	-0.243042	-0.222789	-0.185264	-0.221221	-0.1959	-0.210219	-0.226538	-0.149323	-0.11012	-0.197577	-0.20429	-0.216655	-0.254303	-0.204852	-0.234213	-0.228329	-0.162187	-0.213685	-0.195565	-0.197985	-0.191697	-0.127838	-0.0990954	-0.156757	-0.133254	-0.194838	-0.163877	-0.21114	-0.178769	-0.116171	-0.208623	-0.22527	-0.192715	-0.204177
MG3	-0.12851	-0.197367	-0.191293	-0.148722	-0.166901	-0.186222	-0.183466	-0.170851	-0.186293	-0.165186	-0.170963	-0.17528	-0.162921	-0.235617	-0.193924	-0.193581	-0.194577	-0.17646	-0.181631	-0.165991	-0.184053	-0.179801	-0.142118	-0.120564	-0.152229	-0.1922	-0.189371	-0.215616	-0.200376	-0.207974	-0.216804	-0.14761	-0.192141	-0.17407	-0.16301	-0.146084	-0.168741	-0.119935	-0.175319	-0.136905	-0.168311	-0.169848	-0.193357	-0.150376	-0.131714	-0.205004	-0.204965	-0.18806	-0.199436
MG2	-0.127046	-0.186602	-0.18482	-0.14686	-0.157522	-0.187861	-0.186952	-0.179671	-0.207289	-0.166422	-0.181961	-0.169354	-0.161209	-0.215716	-0.199319	-0.209629	-0.211312	-0.17337	-0.186059	-0.166957	-0.196094	-0.192686	-0.137801	-0.115419	-0.159093	-0.178636	-0.184512	-0.206725	-0.196834	-0.197865	-0.215077	-0.154551	-0.184789	-0.180704	-0.169938	-0.16132	-0.160292	-0.131629	-0.177257	-0.141902	-0.207459	-0.229044	-0.223947	-0.185298	-0.168239	-0.256804	-0.253392	-0.229134	-0.24686
MG1	-0.138518	-0.201713	-0.204123	-0.155496	-0.178754	-0.211055	-0.204795	-0.195756	-0.212182	-0.187687	-0.196172	-0.198729	-0.180985	-0.243301	-0.215234	-0.224681	-0.217861	-0.183749	-0.204451	-0.182222	-0.2093	-0.205553	-0.15231	-0.128353	-0.178017	-0.205274	-0.208403	-0.236447	-0.21589	-0.224894	-0.231871	-0.167609	-0.208515	-0.196432	-0.192052	-0.176598	-0.161415	-0.128234	-0.181596	-0.148101	-0.185492	-0.195947	-0.200381	-0.172163	-0.151296	-0.233436	-0.230608	-0.209743	-0.220703
PR2	0.000601714	-0.0252905	-0.0431251	-0.0254594	-0.0400917	-0.0390585	-0.0311407	-0.0485129	-0.0253249	-0.0286395	-0.0314694	-0.0431408	-0.0215505	-0.0539653	-0.040853	-0.0375295	-0.0215576	-0.016577	-0.0339122	-0.0182412	-0.0343551	-0.0486314	-0.027641	-0.0240918	-0.0440487	-0.0406273	-0.052037	-0.0552373	-0.026828	-0.0538587	-0.0418809	-0.0286284	-0.0516941	-0.0335143	-0.0409928	-0.0377189	0.000190183	-0.00404539	-0.00535377	-0.0195094	-0.0252949	0.0243521	-0.0224402	-0.0275184	0.0109134	-0.00216175	-0.0190057	-0.00872935	-0.0201853
PR1	-0.00793364	-0.0529517	-0.0812029	-0.0519317	-0.0552564	-0.0662618	-0.0520314	-0.0598508	-0.0380927	-0.0401534	-0.0540633	-0.0572559	-0.0235588	-0.0722487	-0.0537923	-0.0636982	-0.0383875	-0.0169461	-0.0515423	-0.0398864	-0.0364729	-0.0666644	-0.0257597	-0.0127151	-0.0701034	-0.0515842	-0.0710188	-0.0723419	-0.0154453	-0.068993	-0.0488586	-0.0399024	-0.0706801	-0.0478694	-0.0579899	-0.063877	0.0172325	0.0183319	0.0113972	-0.00602621	-0.0381139	0.0427436	-0.0436546	-0.0477681	0.0374385	0.0115029	-0.0176593	0.00424262	-0.000223267
BC3	0.00947615	-0.0747624	-0.0957196	-0.0647151	-0.0539237	-0.0810517	-0.0728142	-0.0538259	-0.00720179	-0.0387955	-0.0601719	-0.0823721	-0.0784644	-0.0746377	-0.0774204	-0.0753125	-0.0732886	-0.0337755	-0.0818015	-0.0710105	-0.0710485	-0.0886162	-0.0584784	-0.0441548	-0.0675482	-0.070229	-0.0802865	-0.0853553	-0.0602634	-0.0774548	-0.0630827	-0.0493579	-0.0683281	-0.0663758	-0.0652112	-0.0595968	0.0383702	-0.0143505	-0.0621604	-0.0414576	0.0147659	-0.0417371	-0.0317434	-0.0531246	0.0244955	-0.0568715	-0.0607571	-0.0717767	-0.0497756
BC6	-0.000851646	0.0420947	0.0502137	0.0420521	0.0351715	0.0183444	0.00558509	0.0248242	0.0779415	0.0461989	0.0182863	0.00591601	0.0152122	0.0507057	0.0462226	0.0615298	0.056825	0.0606712	0.0401071	0.0404609	0.0452219	0.0845831	-0.023857	-0.0101197	-0.0132019	0.00239445	-0.0126916	0.00453922	-0.0113748	0.00745448	0.000880268	-0.0168794	-0.00790844	0.00673337	0.00287292	-0.00174276	0.0578691	0.0194435	0.00120717	0.0226291	-0.0851954	-0.13087	-0.094443	-0.0923688	-0.00249365	-0.0949273	-0.0800649	-0.0688535	-0.0793499
BC5	0.0065548	-0.0590085	-0.0545818	-0.0325842	-0.0669399	-0.068335	-0.0751315	-0.0546286	0.00615233	-0.0174691	-0.0521562	-0.0666061	-0.0707968	-0.0778551	-0.0724487	-0.0685807	-0.0541577	-0.0479524	-0.0743138	-0.0654102	-0.0808667	-0.0896147	-0.056378	-0.0374882	-0.0820116	-0.0787987	-0.0937306	-0.0967208	-0.0752952	-0.0901133	-0.0759963	-0.049354	-0.0800751	-0.0664659	-0.0604952	-0.0676226	0.0380097	0.00361432	-0.0359883	-0.0287306	-0.0463183	-0.0699433	-0.0633856	-0.0751778	0.0443687	-0.0911232	-0.0817113	-0.0543138	-0.057999
BC1	0.00265823	-0.0698935	-0.0822078	-0.0519544	-0.0716247	-0.0798348	-0.0803798	-0.052832	0.0148508	-0.0160755	-0.0497966	-0.0779958	-0.077165	-0.0956886	-0.0817354	-0.0752794	-0.0683062	-0.0454362	-0.0815894	-0.067743	-0.084885	-0.0980835	-0.0631884	-0.0391372	-0.0822808	-0.0816137	-0.0968089	-0.0984328	-0.0756383	-0.0896233	-0.0798616	-0.0506784	-0.0795513	-0.0677306	-0.0617297	-0.0610287	0.0366457	-0.0117793	-0.0543591	-0.0354403	-0.0404542	-0.0673137	-0.0595751	-0.0685848	0.0325336	-0.0793619	-0.0705312	-0.0591882	-0.0523066
BC4	0.127408	-0.0227878	-0.00200189	0.0563568	-0.0566142	-0.0516613	-0.022837	-0.065488	-0.0263376	-0.0374864	-0.0473524	-0.0383764	-0.0195764	-0.0387105	-0.0160996	-0.0267921	0.00440103	0.00321647	0.000556107	-0.0308872	-0.02689	-0.0321687	-0.0326907	-0.025507	-0.0592598	-0.0532495	-0.0613279	-0.0513361	-0.0151589	-0.043861	-0.0467676	-0.0261793	-0.046319	-0.0355946	-0.0453228	-0.063437	0.0708743	0.0141303	-0.0219297	-0.0194044	-0.0659655	-0.0327571	-0.0531362	-0.0488325	0.0414564	-0.0405306	-0.0520588	-0.0312455	-0.036929
BC8	-0.00977395	-0.0313261	-0.00742676	0.00561599	-0.0687927	-0.0427202	-0.0502309	-0.037118	-0.0160423	-0.0472714	-0.0661895	-0.0521124	-0.0404601	-0.0550809	-0.0056685	0.00664644	-0.00219012	0.0251041	-0.0265186	-0.0307843	-0.0366284	-0.0285211	-0.0424855	-0.0384915	-0.0730941	-0.0579993	-0.0673511	-0.0631615	-0.0399104	-0.0573331	-0.0664752	-0.0528587	-0.0847644	-0.0594921	-0.0713453	-0.0649698	0.0531116	-0.000853385	-0.0269428	-0.0235761	-0.0292862	-0.0622986	-0.0297705	-0.0463376	0.0334281	-0.0590737	-0.0275109	-0.0430027	-0.0222632
BC7	-0.00758399	-0.0235052	0.00425602	0.0122545	-0.0686031	-0.0465073	-0.0518307	-0.0540622	-0.0372331	-0.0599781	-0.059905	-0.0392063	-0.0267141	-0.0456811	-0.00833953	-0.00652371	0.0182792	-0.00237361	0.012337	-0.027695	-0.0393243	-0.0355546	-0.0268942	-0.0207904	-0.0530964	-0.0499107	-0.0673228	-0.055875	-0.0378939	-0.0613092	-0.0578233	-0.0453007	-0.0656184	-0.0533023	-0.0596099	-0.0659614	0.0608863	0.0216823	-0.0254096	-0.0327541	-0.0571912	-0.0452367	-0.0454079	-0.0243229	0.0226685	-0.0551333	-0.0345028	-0.0331019	-0.0397369
BC2	-0.00745692	-0.0475929	-0.023495	0.0161668	-0.0697395	-0.0653485	-0.0640111	-0.0574143	-0.0229684	-0.0509001	-0.0564132	-0.0552233	-0.0303954	-0.0859625	-0.0612824	-0.0581078	-0.0267865	-0.00998843	-0.0113225	-0.0145459	-0.0364502	-0.0390357	-0.0402399	0.00120271	-0.0685566	-0.0374303	-0.0705583	-0.0454013	-0.0395003	-0.0422092	-0.0865348	-0.0521972	-0.0686818	-0.0530008	-0.0627656	-0.0674429	0.0698814	0.00465402	-0.0181592	-0.0258582	-0.0417966	-0.0424968	-0.0181733	-0.0294347	0.0543943	-0.0575654	-0.0517858	-0.0190481	-0.0429562
SAC2	-0.075749	-0.0342526	-0.0846765	-0.0703742	-0.0615357	-0.0769162	-0.0604392	-0.0562303	-0.0424971	-0.0254427	-0.0211694	-0.0427303	-0.0664389	-0.0476306	-0.0579056	-0.0151488	0.00314967	0.0422359	0.00394889	-0.0471545	0.00016732	0.0441305	0.00582935	-0.0275343	-0.061273	-0.04654	0.00541115	-0.0449476	0.00448553	-0.0342501	-0.00850921	-0.0564151	-0.0338697	-0.0474553	-0.0292503	-0.0559551	0.0466308	0.0173315	-0.010287	0.00673753	-0.0931453	-0.0815254	-0.100361	-0.116179	-0.115831	-0.134134	-0.096939	-0.0343	-0.0544683
SAC4	-0.0871135	-0.0417186	-0.0822928	-0.0727448	-0.0613748	-0.0880737	-0.0562473	-0.00523626	-0.0408906	-0.0480541	-0.0529767	-0.0475406	-0.0678314	-0.0533852	-0.0620851	-0.0443526	-0.00438549	0.0581769	0.0294076	0.00881122	0.0545877	0.0738087	-0.0192578	-0.0351976	-0.0849782	-0.0606636	-0.00116263	-0.0491208	-0.0365104	-0.0116176	-0.0523324	-0.0804908	-0.0706029	-0.0366642	-0.0451088	-0.0667042	0.0108042	-0.0121289	-0.0324971	-0.0273855	-0.0934921	-0.118024	-0.138216	-0.151006	-0.119741	-0.143321	-0.120322	-0.0823626	-0.115332
SAC3	-0.096342	0.0134366	-0.0346518	-0.0677911	-0.0447079	-0.0429083	-0.030948	-0.000475219	-0.02575	-0.0463098	-0.042184	0.00104227	-0.0382556	0.00255154	-0.0164292	-0.0131892	0.0113469	0.114084	0.0830133	0.0423036	0.049846	0.122804	0.0254284	-0.0148478	-0.024613	-0.0177119	0.0275001	0.0178199	0.00141334	0.0271149	-0.000374273	-0.0334404	-0.0161534	0.00477373	0.0121239	-0.0150501	0.0321527	0.0212353	-0.0278081	0.000207652	-0.0909851	-0.134131	-0.109439	-0.134017	-0.129417	-0.161512	-0.120774	-0.0834707	-0.0920131
SAC1	-0.094097	-0.0333918	-0.0925124	-0.0924914	-0.0888101	-0.10458	-0.0998756	-0.0588827	-0.0461693	-0.0781849	-0.0692192	-0.0846462	-0.0820331	-0.086769	-0.0690628	-0.058458	-0.0162944	0.0386513	-0.00826963	-0.0228791	-0.0158844	0.034929	-0.0247765	-0.0372309	-0.102892	-0.0904901	-0.0583688	-0.0921778	-0.079242	-0.0756074	-0.0903074	-0.0947142	-0.0942042	-0.0744161	-0.0573741	-0.0954493	0.0228293	0.0135657	-0.0577972	-0.0269508	-0.104905	-0.105046	-0.133061	-0.136437	-0.107917	-0.149347	-0.112229	-0.0778263	-0.0929565
[truncated: 24 more columns]
