# Supplementary material for: Molecular characterization of the sea lamprey retina illuminates the evolutionary origin of retinal cell types
Source: Nat Commun. 2024 Dec 30;15:10761. doi: 10.1038/s41467-024-55019-x (PMC11685597; doi:10.1038/s41467-024-55019-x)
Supplement: Supplementary file 7 — Source Data [file 41467_2024_55019_MOESM7_ESM.zip › Source Data/Source Data Fig. 2.xlsx]

## Sheet: Fig. 2e
Percentage of Match (%)
	Rod(Mm)	Cone(Mm)
PR1	93.5484	6.45161
PR2	11.6279	88.3721
