# Supplementary material for: Molecular characterization of the sea lamprey retina illuminates the evolutionary origin of retinal cell types
Source: Nat Commun. 2024 Dec 30;15:10761. doi: 10.1038/s41467-024-55019-x (PMC11685597; doi:10.1038/s41467-024-55019-x)
Supplement: Supplementary file 7 — Source Data [file 41467_2024_55019_MOESM7_ESM.zip › Source Data/Source Data Fig. S1.xlsx]

## Sheet: Fig.S1a
Percentage_of_mapped_reads
Mapped_object	Sample	Reference	Percentage_of_mapped_reads
Genome	S1	Ensembl	0.711
Genome	S1	NCBI	0.923
Genome	S1	NCBI+TruSeq	0.923
Exonic Region	S1	Ensembl	0.13
Exonic Region	S1	NCBI	0.448
Exonic Region	S1	NCBI+TruSeq	0.58
Transcriptome	S1	Ensembl	0.172
Transcriptome	S1	NCBI	0.428
Transcriptome	S1	NCBI+TruSeq	0.553
Genome	S2	Ensembl	0.698
Genome	S2	NCBI	0.912
Genome	S2	NCBI+TruSeq	0.912
Exonic Region	S2	Ensembl	0.115
Exonic Region	S2	NCBI	0.414
Exonic Region	S2	NCBI+TruSeq	0.55
Transcriptome	S2	Ensembl	0.158
Transcriptome	S2	NCBI	0.394
Transcriptome	S2	NCBI+TruSeq	0.522

## Sheet: Fig.S1c
	NCBI gtf	NCBI+TruSeq gtf	Updated Count Matrix
Gene Symbol	7956	7062	17214
LOC Number	14211	2822	4360
MSTRG #	NA	15070	3380
unassigned_genes	NA	24	24

## Sheet: Fig.S1d
id	Gene	Ave. Exp. (Scaled)	Perc. Exp.
RGC	RCVRN	-0.397594	0.478707
RGC	GNAT1	-0.395545	1.64556
RGC	PDE6H	-0.396682	1.05715
RGC	OTX2.1	-0.599338	2.224
RGC	ONECUT1-1	-0.405783	0.64825
RGC	NEUROD1	-0.529411	0.857684
RGC	CHTF18	-0.440434	1.37628
RGC	VSX2	-0.622779	6.60217
RGC	CLU	-0.636371	37.3492
RGC	SLC32A1	-0.400565	16.9742
RGC	CHAT	-0.632207	15.2688
RGC	MEGF10	-0.690912	9.45447
RGC	RBFOX3	0.742583	80.6423
RGC	RBPMS	2.10771	15.4383
RGC	POU6F2	1.00908	12.6758
RGC	PMEL	0.35734	0.0498654
RGC	RRH	-0.391662	0.269273
RGC	RPE65	-0.150367	0.319138
RGC	LTBP4	1.93519	0.0997307
RGC	OTX2	-0.361559	0.418869
RGC	FOXJ1	-0.358623	3.71996
RGC	WNT3	-0.114968	0.0199461
RGC	RSPO2	0.00237757	2.49327
RGC	CCNB2	0.0219145	0.229381
RGC	UBE2C	0.8272	0.638277
RGC	PLK1	1.15763	0.149596
RGC	FRZB	1.42528	4.41807
RGC	GDF10	0.18724	1.74529
RGC	HOXB3	-0.328465	0.0199461
RGC	EMX1	1.27442	0.189488
RGC	NKX2-2	-0.482638	0
RGC	SEMA3C	2.21228	0.917523
RGC	FGFRL1	0.713533	0.658223
RGC	BMP2	-0.173274	0.2593
RGC	GDF5	0.214792	0.119677
RGC	NKX2-1	0.0667414	0.00997307
RGC	GFAP	0.868884	0.359031
RGC	PDGFRA	-0.0870934	0.658223
RGC	NR4A2	1.11736	12.8054
RGC	HCK	-0.330167	0.00997307
RGC	CLDN11	1.23376	0.249327
RGC	KDR	0.735387	1.78518
RGC	ADAMTS13	0.445619	1.4461
RGC	VWF	0.187561	1.63558
RGC	TMEM204	-0.0732513	0.937469
RGC	PLEK2	-0.754217	0.0698115
RGC	ACE	1.99483	5.21592
RGC	TGFBI	1.40485	0.698115
RGC	GATA2	-0.475602	0.0199461
RGC	CSF1R	2.14645	7.25042
RGC	MMP25	2.09426	0.738007
RGC	MMP19	-0.199628	0.598384
RGC	MMP2	0.451759	5.30567
RGC	IL13RA2	0.489644	0.0698115
RGC	GP1BA	0.322211	0.528573
RGC	TAL1	-0.377964	0
RGC	EGR2	0.751171	5.45527
RGC	TOP2A	0.100246	1.13693
SAC	RCVRN	-0.393849	0.465929
SAC	GNAT1	-0.404308	1.2813
SAC	PDE6H	-0.373074	3.20326
SAC	OTX2.1	-0.59042	1.86372
SAC	ONECUT1-1	-0.295184	4.42632
SAC	NEUROD1	-0.520799	0.990099
SAC	CHTF18	-0.443595	1.2813
SAC	VSX2	-0.588575	9.95923
SAC	CLU	-0.47013	53.9895
SAC	SLC32A1	-0.2429	33.1974
SAC	CHAT	2.17795	99.8835
SAC	MEGF10	1.77621	99.5341
SAC	RBFOX3	0.969089	91.2638
SAC	RBPMS	-0.959108	2.15492
SAC	POU6F2	0.452928	14.6768
SAC	PMEL	2.07403	0.116482
SAC	RRH	0.263448	0.582411
SAC	RPE65	-0.586921	0.116482
SAC	LTBP4	-0.639798	0
SAC	OTX2	-0.356592	0.52417
SAC	FOXJ1	0.911876	9.90099
SAC	WNT3	-0.686453	0
SAC	RSPO2	-0.411792	0.873617
SAC	CCNB2	0.792126	0.291206
SAC	UBE2C	-0.122158	0.407688
SAC	PLK1	-0.534167	0.0582411
SAC	FRZB	-0.561127	2.21316
SAC	GDF10	-0.756625	0.349447
SAC	HOXB3	2.11166	0.0582411
SAC	EMX1	-0.939728	0
SAC	NKX2-2	-0.482638	0
SAC	SEMA3C	-0.348642	0.116482
SAC	FGFRL1	-0.22133	0.232964
SAC	BMP2	-0.402031	0.116482
SAC	GDF5	1.58433	0.291206
SAC	NKX2-1	-0.458143	0
SAC	GFAP	-0.321331	0.116482
SAC	PDGFRA	-0.421537	0.407688
SAC	NR4A2	-0.815948	2.09668
SAC	HCK	2.22907	0.174723
SAC	CLDN11	1.11599	0.174723
SAC	KDR	0.571579	2.15492
SAC	ADAMTS13	0.340254	1.63075
SAC	VWF	-0.644781	0.582411
SAC	TMEM204	2.14355	4.01864
SAC	PLEK2	-0.940885	0
SAC	ACE	0.682554	3.66919
SAC	TGFBI	0.66791	0.582411
SAC	GATA2	-0.491182	0.0582411
SAC	CSF1R	-0.256996	1.57251
SAC	MMP25	-0.402721	0.174723
SAC	MMP19	-0.444998	0.407688
SAC	MMP2	0.155706	4.54281
SAC	IL13RA2	0.0201272	0.0582411
SAC	GP1BA	-0.648532	0.291206
SAC	TAL1	-0.377964	0
SAC	EGR2	0.520867	5.47467
SAC	TOP2A	-0.866349	0.465929
AC	RCVRN	-0.386474	0.549542
AC	GNAT1	-0.377813	1.63197
AC	PDE6H	-0.380067	0.949209
AC	OTX2.1	-0.583081	1.81515
AC	ONECUT1-1	-0.400525	0.532889
AC	NEUROD1	-0.505708	1.38218
AC	CHTF18	-0.444538	0.782681
AC	VSX2	-0.567445	6.02831
AC	CLU	-0.714722	18.3014
AC	SLC32A1	2.18133	84.8793
AC	CHAT	0.174688	29.8751
AC	MEGF10	-0.626713	10.3081
AC	RBFOX3	1.38207	87.244
AC	RBPMS	-0.428814	2.76436
AC	POU6F2	-0.755886	1.46545
AC	PMEL	-0.00459349	0.0333056
AC	RRH	-0.144537	0.29975
AC	RPE65	-0.222786	0.183181
AC	LTBP4	-0.14788	0.0166528
AC	OTX2	-0.365613	0.216486
AC	FOXJ1	-1.04171	1.23231
AC	WNT3	1.50067	0.0166528
AC	RSPO2	2.22703	6.37802
AC	CCNB2	0.592462	0.166528
AC	UBE2C	1.79494	0.549542
AC	PLK1	1.39577	0.0832639
AC	FRZB	-0.399224	1.26561
AC	GDF10	0.553441	1.43214
AC	HOXB3	-0.556268	0
AC	EMX1	0.198977	0.0666112
AC	NKX2-2	-0.482638	0
AC	SEMA3C	0.00234965	0.11657
AC	FGFRL1	1.9738	0.666112
AC	BMP2	2.25686	1.64863
AC	GDF5	0.140083	0.0999167
AC	NKX2-1	2.22398	0.0166528
AC	GFAP	1.76927	0.216486
AC	PDGFRA	2.11872	1.5154
AC	NR4A2	1.73908	14.9875
AC	HCK	0.0212725	0.0166528
AC	CLDN11	0.787309	0.11657
AC	KDR	1.52051	1.63197
AC	ADAMTS13	1.65197	1.36553
AC	VWF	-0.441006	0.566195
AC	TMEM204	0.237516	0.666112
AC	PLEK2	-0.183459	0.166528
AC	ACE	-0.327468	0.616153
AC	TGFBI	-0.024219	0.216486
AC	GATA2	-0.237638	0.0166528
AC	CSF1R	-0.719792	0.0832639
AC	MMP25	-0.350969	0.0666112
AC	MMP19	-0.113121	0.432973
AC	MMP2	1.84107	6.02831
AC	IL13RA2	1.71568	0.0832639
AC	GP1BA	0.922361	0.41632
AC	TAL1	-0.377964	0
AC	EGR2	0.644624	3.03081
AC	TOP2A	1.10967	1.23231
MG	RCVRN	-0.339261	0.842912
MG	GNAT1	-0.380624	2.06897
MG	PDE6H	-0.405381	0.996169
MG	OTX2.1	-0.561331	3.83142
MG	ONECUT1-1	-0.347552	1.53257
MG	NEUROD1	-0.461905	1.53257
MG	CHTF18	-0.418211	2.60536
MG	VSX2	1.38133	81.8391
MG	CLU	2.02155	93.3333
MG	SLC32A1	-0.618253	12.7969
MG	CHAT	-0.503776	14.1762
MG	MEGF10	-0.550411	9.88506
MG	RBFOX3	-0.929324	25.8238
MG	RBPMS	-0.229252	7.35632
MG	POU6F2	-0.733369	2.14559
MG	PMEL	-0.697238	0
MG	RRH	-0.870819	0
MG	RPE65	-0.0781413	0.613027
MG	LTBP4	-0.639798	0
MG	OTX2	-0.389692	0.45977
MG	FOXJ1	-1.03024	2.98851
MG	WNT3	-0.686453	0
MG	RSPO2	-0.318348	0.689655
MG	CCNB2	-0.249707	0.229885
MG	UBE2C	-0.646317	0.153257
MG	PLK1	-0.266535	0.153257
MG	FRZB	0.890722	5.74713
MG	GDF10	1.91655	6.97318
MG	HOXB3	0.441872	0.0766284
MG	EMX1	1.29796	0.306513
MG	NKX2-2	-0.482638	0
MG	SEMA3C	-0.17435	0.229885
MG	FGFRL1	-0.662772	0
MG	BMP2	-0.426641	0.153257
MG	GDF5	-1.06063	0.0766284
MG	NKX2-1	-0.458143	0
MG	GFAP	0.124757	0.306513
MG	PDGFRA	-0.619032	0.153257
MG	NR4A2	-0.633151	3.21839
MG	HCK	-0.480045	0
MG	CLDN11	-0.635508	0.0766284
MG	KDR	-1.04798	0.766284
MG	ADAMTS13	-0.438363	0.996169
MG	VWF	2.07576	5.51724
MG	TMEM204	-0.567478	0.229885
MG	PLEK2	0.485561	0.766284
MG	ACE	-0.638772	0.689655
MG	TGFBI	-1.00871	0
MG	GATA2	0.234776	0.229885
MG	CSF1R	-0.602812	0.842912
MG	MMP25	0.475596	0.842912
MG	MMP19	-0.317118	0.613027
MG	MMP2	-0.695482	2.14559
MG	IL13RA2	-0.919007	0
MG	GP1BA	-0.0921003	0.383142
MG	TAL1	-0.377964	0
MG	EGR2	-2.07217	2.06897
MG	TOP2A	-0.137598	1.22605
BC	RCVRN	-0.348129	0.394633
BC	GNAT1	-0.294878	1.49961
BC	PDE6H	-0.304032	1.34175
BC	OTX2.1	1.28367	50.5919
BC	ONECUT1-1	-0.386893	0.552486
BC	NEUROD1	2.12852	45.3039
BC	CHTF18	2.2488	39.4633
BC	VSX2	1.54246	54.6961
BC	CLU	0.114221	51.9337
BC	SLC32A1	-0.403519	8.28729
BC	CHAT	-0.419563	9.70797
BC	MEGF10	-0.532914	5.84057
BC	RBFOX3	-0.647756	22.9676
BC	RBPMS	0.261713	1.97316
BC	POU6F2	-0.655321	1.34175
BC	PMEL	-0.697238	0
BC	RRH	-0.583455	0.23678
BC	RPE65	-0.659185	0.0789266
BC	LTBP4	0.771885	0.0789266
BC	OTX2	2.26738	4.18311
BC	FOXJ1	-0.465718	1.65746
BC	WNT3	-0.686453	0
BC	RSPO2	-0.391553	1.02605
BC	CCNB2	-1.25284	0
BC	UBE2C	-0.911127	0
BC	PLK1	-1.05529	0
BC	FRZB	-0.564088	0.394633
BC	GDF10	-0.896674	0
BC	HOXB3	-0.556268	0
BC	EMX1	0.0478216	0.157853
BC	NKX2-2	0.225888	0.0789266
BC	SEMA3C	-0.563878	0
BC	FGFRL1	-0.662772	0
BC	BMP2	-0.428321	0.0789266
BC	GDF5	0.286846	0.157853
BC	NKX2-1	-0.458143	0
BC	GFAP	-0.852122	0
BC	PDGFRA	-0.563282	0.157853
BC	NR4A2	-0.461901	3.31492
BC	HCK	-0.480045	0
BC	CLDN11	-0.9769	0
BC	KDR	-0.719223	1.10497
BC	ADAMTS13	-0.493963	0.47356
BC	VWF	-0.0919201	0.47356
BC	TMEM204	-0.624434	0
BC	PLEK2	1.74474	0.157853
BC	ACE	-0.476904	0.394633
BC	TGFBI	0.863145	0.47356
BC	GATA2	2.16849	0.0789266
BC	CSF1R	-0.440821	0.47356
BC	MMP25	-0.627937	0
BC	MMP19	-0.518874	0.23678
BC	MMP2	-0.856032	0.631413
BC	IL13RA2	-0.919007	0
BC	GP1BA	-0.925953	0.157853
BC	TAL1	-0.377964	0
BC	EGR2	-0.319622	1.89424
BC	TOP2A	1.47921	1.02605
HC	RCVRN	-0.401787	0.418848
HC	GNAT1	-0.412891	1.15183
HC	PDE6H	-0.407142	0.52356
HC	OTX2.1	-0.578728	3.56021
HC	ONECUT1-1	2.26555	68.2723
HC	NEUROD1	-0.525809	1.25654
HC	CHTF18	-0.414758	4.29319
HC	VSX2	-0.550755	13.1937
HC	CLU	-0.754769	21.466
HC	SLC32A1	-0.672842	12.7749
HC	CHAT	-0.597086	16.0209
HC	MEGF10	1.08465	52.9843
HC	RBFOX3	-1.04639	24.2932
HC	RBPMS	-0.218314	7.95812
HC	POU6F2	1.56705	6.28272
HC	PMEL	-0.335063	0.104712
HC	RRH	-0.394711	0.732984
HC	RPE65	-0.511827	0.209424
HC	LTBP4	-0.639798	0
HC	OTX2	-0.382957	0.209424
HC	FOXJ1	1.58697	11.2042
HC	WNT3	1.36011	0.104712
HC	RSPO2	-0.518032	0.837696
HC	CCNB2	1.34888	1.36126
HC	UBE2C	-0.0314095	0.628272
HC	PLK1	0.357887	0.209424
HC	FRZB	-1.413	0.418848
HC	GDF10	-0.731128	0.418848
HC	HOXB3	-0.556268	0
HC	EMX1	-0.939728	0
HC	NKX2-2	2.1873	0.314136
HC	SEMA3C	-0.563878	0
HC	FGFRL1	-0.477689	0.104712
HC	BMP2	-0.350774	0.104712
HC	GDF5	0.294169	0.104712
HC	NKX2-1	-0.458143	0
HC	GFAP	-0.737341	0.104712
HC	PDGFRA	0.302715	1.57068
HC	NR4A2	-0.48105	4.50262
HC	HCK	-0.480045	0
HC	CLDN11	-0.547745	0.104712
HC	KDR	0.0368364	1.67539
HC	ADAMTS13	0.0800691	1.36126
HC	VWF	-0.0694702	1.36126
HC	TMEM204	-0.491469	0.418848
HC	PLEK2	0.589148	0.52356
HC	ACE	-0.458341	0.837696
HC	TGFBI	-0.894255	0.104712
HC	GATA2	-0.599421	0
HC	CSF1R	-0.411567	1.15183
HC	MMP25	-0.560288	0.104712
HC	MMP19	2.23032	8.27225
HC	MMP2	0.169287	3.66492
HC	IL13RA2	0.531567	0.209424
HC	GP1BA	-1.1436	0.209424
HC	TAL1	-0.377964	0
HC	EGR2	0.583968	6.38743
HC	TOP2A	-0.406072	1.04712
PR	RCVRN	2.26709	25.2525
PR	GNAT1	2.26606	26.2626
PR	PDE6H	2.26638	39.899
PR	OTX2.1	1.62923	43.4343
PR	ONECUT1-1	-0.429616	0
PR	NEUROD1	0.415109	14.6465
PR	CHTF18	-0.0872615	4.54545
PR	VSX2	-0.594244	2.52525
PR	CLU	0.44022	49.4949
PR	SLC32A1	0.156749	9.59596
PR	CHAT	-0.200005	10.101
PR	MEGF10	-0.459915	6.56566
PR	RBFOX3	-0.470274	16.1616
PR	RBPMS	-0.533933	1.51515
PR	POU6F2	-0.884486	1.0101
PR	PMEL	-0.697238	0
PR	RRH	2.12174	0.505051
PR	RPE65	2.20923	0.505051
PR	LTBP4	-0.639798	0
PR	OTX2	-0.410972	0
PR	FOXJ1	0.39744	1.0101
PR	WNT3	-0.686453	0
PR	RSPO2	-0.589685	0
PR	CCNB2	-1.25284	0
PR	UBE2C	-0.911127	0
PR	PLK1	-1.05529	0
PR	FRZB	0.621434	1.0101
PR	GDF10	-0.272805	0.505051
PR	HOXB3	-0.556268	0
PR	EMX1	-0.939728	0
PR	NKX2-2	-0.482638	0
PR	SEMA3C	-0.563878	0
PR	FGFRL1	-0.662772	0
PR	BMP2	-0.47582	0
PR	GDF5	-1.45959	0
PR	NKX2-1	-0.458143	0
PR	GFAP	-0.852122	0
PR	PDGFRA	-0.730492	0
PR	NR4A2	-0.464401	0.505051
PR	HCK	-0.480045	0
PR	CLDN11	-0.9769	0
PR	KDR	-1.09711	0.505051
PR	ADAMTS13	-1.58558	0
PR	VWF	-1.01614	0
PR	TMEM204	-0.624434	0
PR	PLEK2	-0.940885	0
PR	ACE	-0.775894	0
PR	TGFBI	-1.00871	0
PR	GATA2	-0.599421	0
PR	CSF1R	0.285541	0.505051
PR	MMP25	-0.627937	0
PR	MMP19	-0.636576	0
PR	MMP2	-1.0663	0.505051
PR	IL13RA2	-0.919007	0
PR	GP1BA	1.56561	0.505051
PR	TAL1	2.26779	0.505051
PR	EGR2	-0.108841	0.505051
PR	TOP2A	-1.27911	0
