# Supplementary material for: Molecular characterization of the sea lamprey retina illuminates the evolutionary origin of retinal cell types
Source: Nat Commun. 2024 Dec 30;15:10761. doi: 10.1038/s41467-024-55019-x (PMC11685597; doi:10.1038/s41467-024-55019-x)
Supplement: Supplementary file 7 — Source Data [file 41467_2024_55019_MOESM7_ESM.zip › Source Data/Source Data Fig. S7.xlsx]

## Sheet: Fig. S7(top dot plot)
id	Gene	Ave. Exp. (Scaled)	Perc. Exp.
RGC7	LYPD1-1	-0.781856	3.01508
RGC7	Hr38	-0.667878	1.00503
RGC7	NOS1.1	-0.277874	1.50754
RGC7	NR4A2	-0.507077	3.51759
RGC7	NOS1	-0.270229	20.3518
RGC7	OPN4l.1	-0.39008	5.77889
RGC7	PDLIM7	-0.403687	3.51759
RGC7	HMCN1	-0.212848	21.8593
RGC7	PDE11A	-0.272216	2.76382
RGC7	OSBPL5	-0.729991	9.79899
RGC7	VWC2L.3	-0.353156	1.00503
RGC7	SV2C.1	-0.0707744	16.3317
RGC7	TAFA2.1	-0.564921	6.28141
RGC7	VAT1	-0.436453	17.3367
RGC7	NSG1	-0.924169	14.0704
RGC7	MEF2A	-0.424788	0.502513
RGC7	NELL1	-0.274356	5.52764
RGC7	NPNT	-0.0157952	8.54271
RGC7	PENK.1	-0.383629	2.26131
RGC7	PIEZO2.1	-0.434567	1.75879
RGC7	TMEM121	0.279519	26.6332
RGC7	CPM	-0.369781	0.753769
RGC7	TNFAIP8	-0.406256	1.25628
RGC7	CXCL14	-0.449313	2.01005
RGC7	GULP1-2	-0.424329	21.3568
RGC7	DRD2	1.18518	73.3668
RGC7	PRDM13	2	74.1206
RGC7	KCNK12	2	95.7286
RGC7	FOXP1	2	99.7487
RGC7	RXFP1	0.25061	25.6281
RGC7	LRFN4	-1.12085	7.78894
RGC7	SH3BGRL	-0.892107	6.28141
RGC7	SEMA3A.1	-0.764003	26.3819
RGC7	SLC24A4	-1.09383	18.8442
RGC7	OBSL1-2	-0.628252	0.753769
RGC30	LYPD1-1	-0.791405	2.05479
RGC30	Hr38	-0.654884	1.36986
RGC30	NOS1.1	-0.284097	2.05479
RGC30	NR4A2	-0.462516	4.10959
RGC30	NOS1	-0.582429	10.274
RGC30	OPN4l.1	-0.454901	5.47945
RGC30	PDLIM7	-0.448104	2.73973
RGC30	HMCN1	-0.668632	2.73973
RGC30	PDE11A	-0.294609	2.05479
RGC30	OSBPL5	-0.531645	19.1781
RGC30	VWC2L.3	-0.202529	4.79452
RGC30	SV2C.1	-0.27308	8.90411
RGC30	TAFA2.1	0.167638	28.7671
RGC30	VAT1	0.957457	47.9452
RGC30	NSG1	1.32951	95.8904
RGC30	MEF2A	0.0714676	5.47945
RGC30	NELL1	2	97.9452
RGC30	NPNT	2	92.4658
RGC30	PENK.1	2	83.5616
RGC30	PIEZO2.1	2	64.3836
RGC30	TMEM121	-0.630181	3.42466
RGC30	CPM	-0.313374	2.05479
RGC30	TNFAIP8	-0.40184	1.36986
RGC30	CXCL14	-0.430463	2.73973
RGC30	GULP1-2	-0.541527	19.1781
RGC30	DRD2	0.191985	52.0548
RGC30	PRDM13	-0.490896	6.84932
RGC30	KCNK12	-0.508787	2.73973
RGC30	FOXP1	-0.468174	4.10959
RGC30	RXFP1	0.974649	64.3836
RGC30	LRFN4	0.174496	65.7534
RGC30	SH3BGRL	-0.139675	41.7808
RGC30	SEMA3A.1	-0.438612	52.0548
RGC30	SLC24A4	0.570499	54.1096
RGC30	OBSL1-2	-0.520482	5.47945
RGC1	LYPD1-1	-0.814416	2.47074
RGC1	Hr38	-0.685218	0.520156
RGC1	NOS1.1	-0.31089	0.780234
RGC1	NR4A2	-0.534477	2.60078
RGC1	NOS1	-0.651369	6.63199
RGC1	OPN4l.1	-0.422308	6.76203
RGC1	PDLIM7	-0.420822	4.16125
RGC1	HMCN1	-0.630516	3.90117
RGC1	PDE11A	-0.340665	1.30039
RGC1	OSBPL5	-0.201077	31.3394
RGC1	VWC2L.3	-0.417016	0.650195
RGC1	SV2C.1	-0.378527	4.29129
RGC1	TAFA2.1	-0.616669	5.72172
RGC1	VAT1	-0.83147	5.07152
RGC1	NSG1	-0.953791	13.0039
RGC1	MEF2A	-0.462911	0.130039
RGC1	NELL1	-0.400643	1.95059
RGC1	NPNT	-0.199203	2.9909
RGC1	PENK.1	-0.388634	1.56047
RGC1	PIEZO2.1	-0.458264	1.04031
RGC1	TMEM121	2	89.857
RGC1	CPM	2	49.8049
RGC1	TNFAIP8	2	60.078
RGC1	CXCL14	2	84.7854
RGC1	GULP1-2	2	99.87
RGC1	DRD2	-0.245468	28.3485
RGC1	PRDM13	-0.501768	4.81144
RGC1	KCNK12	-0.48436	4.16125
RGC1	FOXP1	-0.544185	4.16125
RGC1	RXFP1	-0.37837	5.46164
RGC1	LRFN4	-0.324413	41.4824
RGC1	SH3BGRL	-0.706808	11.8336
RGC1	SEMA3A.1	-0.957954	13.1339
RGC1	SLC24A4	-1.07607	17.0351
RGC1	OBSL1-2	-0.599833	1.69051
RGC20	LYPD1-1	1.21687	64.0394
RGC20	Hr38	-0.317135	9.35961
RGC20	NOS1.1	-0.33158	0.492611
RGC20	NR4A2	-0.438732	5.91133
RGC20	NOS1	-0.635875	9.35961
RGC20	OPN4l.1	-0.419838	4.92611
RGC20	PDLIM7	-0.346492	4.92611
RGC20	HMCN1	1.24049	66.5025
RGC20	PDE11A	0.111675	8.867
RGC20	OSBPL5	2	97.5369
RGC20	VWC2L.3	-0.287646	2.95567
RGC20	SV2C.1	-0.408777	3.44828
RGC20	TAFA2.1	-0.692605	3.94089
RGC20	VAT1	-0.703024	8.867
RGC20	NSG1	-0.721291	24.6305
RGC20	MEF2A	0.805864	10.8374
RGC20	NELL1	-0.362029	3.94089
RGC20	NPNT	-0.143954	3.44828
RGC20	PENK.1	-0.072346	6.89655
RGC20	PIEZO2.1	-0.476442	0.492611
RGC20	TMEM121	-0.554783	6.40394
RGC20	CPM	-0.136451	3.94089
RGC20	TNFAIP8	-0.3407	2.95567
RGC20	CXCL14	-0.421983	2.95567
RGC20	GULP1-2	-0.266513	21.6749
RGC20	DRD2	-0.812187	9.85222
RGC20	PRDM13	-0.356904	7.38916
RGC20	KCNK12	-0.314133	11.8227
RGC20	FOXP1	-0.503183	8.37438
RGC20	RXFP1	-0.316374	11.33
RGC20	LRFN4	0.151191	56.6502
RGC20	SH3BGRL	-0.781493	11.8227
RGC20	SEMA3A.1	-0.971276	15.7635
RGC20	SLC24A4	-0.957613	27.0936
RGC20	OBSL1-2	-0.545862	4.4335
RGC6	LYPD1-1	-0.624578	9.15663
RGC6	Hr38	-0.0396563	14.4578
RGC6	NOS1.1	-0.317179	0.722892
RGC6	NR4A2	-0.530216	2.40964
RGC6	NOS1	-0.621046	5.78313
RGC6	OPN4l.1	-0.102572	21.9277
RGC6	PDLIM7	-0.0753271	18.3133
RGC6	HMCN1	-0.609822	5.06024
RGC6	PDE11A	-0.37924	0.963855
RGC6	OSBPL5	-0.115695	39.5181
RGC6	VWC2L.3	-0.414112	0.481928
RGC6	SV2C.1	0.0219894	14.6988
RGC6	TAFA2.1	-0.384689	10.8434
RGC6	VAT1	-0.415501	13.494
RGC6	NSG1	-0.326314	33.9759
RGC6	MEF2A	-0.426892	0.481928
RGC6	NELL1	-0.324464	3.61446
RGC6	NPNT	-0.225924	2.40964
RGC6	PENK.1	-0.369437	2.6506
RGC6	PIEZO2.1	-0.236986	5.78313
RGC6	TMEM121	1.17822	36.3855
RGC6	CPM	0.689504	17.5904
RGC6	TNFAIP8	-0.171677	6.0241
RGC6	CXCL14	1.03577	34.6988
RGC6	GULP1-2	-0.171443	26.747
RGC6	DRD2	-0.440671	18.7952
RGC6	PRDM13	-0.53863	4.57831
RGC6	KCNK12	-0.535484	2.89157
RGC6	FOXP1	-0.485936	5.3012
RGC6	RXFP1	-0.407276	4.33735
RGC6	LRFN4	1.66067	92.0482
RGC6	SH3BGRL	2	89.3976
RGC6	SEMA3A.1	2	97.5904
RGC6	SLC24A4	0.946857	89.8795
RGC6	OBSL1-2	2	88.1928
RGC32	LYPD1-1	0.680475	47.2222
RGC32	Hr38	-0.605177	2.08333
RGC32	NOS1.1	-0.325404	0.694444
RGC32	NR4A2	-0.407283	5.55556
RGC32	NOS1	0.0219537	28.4722
RGC32	OPN4l.1	-0.36072	8.33333
RGC32	PDLIM7	-0.406544	4.86111
RGC32	HMCN1	1.82348	88.8889
RGC32	PDE11A	-0.372152	0.694444
RGC32	OSBPL5	-0.575398	19.4444
RGC32	VWC2L.3	-0.38761	1.38889
RGC32	SV2C.1	-0.394259	4.86111
RGC32	TAFA2.1	-0.641652	3.47222
RGC32	VAT1	0.0461957	25
RGC32	NSG1	0.230116	66.6667
RGC32	MEF2A	-0.476254	0
RGC32	NELL1	-0.38609	2.77778
RGC32	NPNT	-0.234958	2.08333
RGC32	PENK.1	-0.0376799	11.8056
RGC32	PIEZO2.1	-0.203817	5.55556
RGC32	TMEM121	-0.628173	3.47222
RGC32	CPM	-0.349087	1.38889
RGC32	TNFAIP8	-0.428172	0.694444
RGC32	CXCL14	-0.456347	1.38889
RGC32	GULP1-2	-0.273414	28.4722
RGC32	DRD2	-0.495003	18.75
RGC32	PRDM13	-0.411766	7.63889
RGC32	KCNK12	-0.431352	4.86111
RGC32	FOXP1	-0.362506	6.25
RGC32	RXFP1	-0.45809	2.77778
RGC32	LRFN4	1.02217	84.0278
RGC32	SH3BGRL	0.405003	63.1944
RGC32	SEMA3A.1	-0.584013	38.8889
RGC32	SLC24A4	1.56867	96.5278
RGC32	OBSL1-2	-0.381776	8.33333
RGC12	LYPD1-1	-0.548549	11.9522
RGC12	Hr38	0.314809	27.49
RGC12	NOS1.1	-0.27399	1.99203
RGC12	NR4A2	-0.491008	3.18725
RGC12	NOS1	-0.331481	17.5299
RGC12	OPN4l.1	0.118989	24.7012
RGC12	PDLIM7	-0.311424	9.96016
RGC12	HMCN1	-0.605415	2.78884
RGC12	PDE11A	-0.394997	0.796813
RGC12	OSBPL5	-0.532759	19.9203
RGC12	VWC2L.3	-0.134781	5.9761
RGC12	SV2C.1	0.315976	25.498
RGC12	TAFA2.1	-0.797335	0.796813
RGC12	VAT1	0.575152	36.6534
RGC12	NSG1	0.851423	82.8685
RGC12	MEF2A	-0.354264	1.19522
RGC12	NELL1	-0.394164	2.39044
RGC12	NPNT	-0.215463	2.78884
RGC12	PENK.1	0.0282912	17.9283
RGC12	PIEZO2.1	0.561218	24.7012
RGC12	TMEM121	0.889969	40.239
RGC12	CPM	0.363586	11.1554
RGC12	TNFAIP8	-0.377739	1.99203
RGC12	CXCL14	0.441218	21.9124
RGC12	GULP1-2	-0.393876	17.9283
RGC12	DRD2	-0.684111	14.3426
RGC12	PRDM13	-0.572847	3.18725
RGC12	KCNK12	-0.554168	1.19522
RGC12	FOXP1	-0.580466	3.58566
RGC12	RXFP1	-0.454667	3.98406
RGC12	LRFN4	0.48358	69.3227
RGC12	SH3BGRL	1.52179	78.0876
RGC12	SEMA3A.1	1.46466	95.6175
RGC12	SLC24A4	1.76362	98.008
RGC12	OBSL1-2	1.88456	76.8924
RGC14	LYPD1-1	0.747385	55.042
RGC14	Hr38	-0.673758	0.420168
RGC14	NOS1.1	-0.346706	0
RGC14	NR4A2	-0.562481	1.2605
RGC14	NOS1	-0.58832	8.82353
RGC14	OPN4l.1	0.138313	35.7143
RGC14	PDLIM7	0.471039	39.0756
RGC14	HMCN1	0.131333	38.6555
RGC14	PDE11A	-0.360943	1.68067
RGC14	OSBPL5	0.10685	47.0588
RGC14	VWC2L.3	-0.376054	1.2605
RGC14	SV2C.1	-0.339065	5.88235
RGC14	TAFA2.1	-0.651894	3.78151
RGC14	VAT1	0.00943367	26.4706
RGC14	NSG1	0.376688	66.8067
RGC14	MEF2A	-0.476254	0
RGC14	NELL1	-0.231106	6.30252
RGC14	NPNT	-0.109157	6.30252
RGC14	PENK.1	-0.383489	2.52101
RGC14	PIEZO2.1	-0.35523	3.36134
RGC14	TMEM121	-0.664122	3.78151
RGC14	CPM	-0.310913	2.10084
RGC14	TNFAIP8	-0.32521	2.52101
RGC14	CXCL14	-0.422552	2.94118
RGC14	GULP1-2	-0.378051	21.4286
RGC14	DRD2	-0.203585	27.3109
RGC14	PRDM13	-0.57501	3.36134
RGC14	KCNK12	-0.473136	4.62185
RGC14	FOXP1	-0.590631	3.36134
RGC14	RXFP1	-0.405187	5.88235
RGC14	LRFN4	1.79849	98.7395
RGC14	SH3BGRL	1.76059	89.0756
RGC14	SEMA3A.1	1.57551	92.8571
RGC14	SLC24A4	1.81492	99.1597
RGC14	OBSL1-2	1.13446	52.9412
RGC2	LYPD1-1	-0.710569	4.41826
RGC2	Hr38	-0.640783	1.47275
RGC2	NOS1.1	-0.288329	1.62003
RGC2	NR4A2	-0.459494	4.86009
RGC2	NOS1	-0.49049	15.4639
RGC2	OPN4l.1	-0.469248	5.59647
RGC2	PDLIM7	-0.350818	5.74374
RGC2	HMCN1	-0.596663	3.82916
RGC2	PDE11A	-0.197262	4.41826
RGC2	OSBPL5	-0.815007	6.92194
RGC2	VWC2L.3	-0.395975	1.03093
RGC2	SV2C.1	-0.366385	3.97644
RGC2	TAFA2.1	0.0831619	20.6186
RGC2	VAT1	-0.874607	3.82916
RGC2	NSG1	-0.933329	11.9293
RGC2	MEF2A	-0.461144	0.147275
RGC2	NELL1	-0.382604	2.35641
RGC2	NPNT	-0.111685	5.89102
RGC2	PENK.1	-0.391106	1.7673
RGC2	PIEZO2.1	-0.463453	0.883652
RGC2	TMEM121	-0.600038	4.12371
RGC2	CPM	-0.368382	0.883652
RGC2	TNFAIP8	-0.346727	2.35641
RGC2	CXCL14	-0.457197	1.47275
RGC2	GULP1-2	-0.320237	19.2931
RGC2	DRD2	1.83854	85.7143
RGC2	PRDM13	1.91873	72.6068
RGC2	KCNK12	1.08177	60.8247
RGC2	FOXP1	2	99.7054
RGC2	RXFP1	2	99.4109
RGC2	LRFN4	-1.12198	6.62739
RGC2	SH3BGRL	-0.811329	8.10015
RGC2	SEMA3A.1	-0.955347	11.782
RGC2	SLC24A4	-1.19575	10.6038
RGC2	OBSL1-2	-0.583994	2.06186
RGC8	LYPD1-1	-0.750685	4.48179
RGC8	Hr38	-0.673758	0.840336
RGC8	NOS1.1	-0.346706	0
RGC8	NR4A2	-0.532613	2.52101
RGC8	NOS1	-0.629281	5.32213
RGC8	OPN4l.1	-0.405302	7.84314
RGC8	PDLIM7	-0.462103	2.2409
RGC8	HMCN1	-0.651898	1.96078
RGC8	PDE11A	-0.415044	0.280112
RGC8	OSBPL5	-0.801295	8.96359
RGC8	VWC2L.3	-0.376054	1.12045
RGC8	SV2C.1	-0.399633	3.64146
RGC8	TAFA2.1	-0.590011	5.88235
RGC8	VAT1	-0.677298	8.12325
RGC8	NSG1	-0.999649	12.3249
RGC8	MEF2A	-0.476254	0
RGC8	NELL1	-0.112508	8.12325
RGC8	NPNT	-0.293321	0
RGC8	PENK.1	-0.392787	1.68067
RGC8	PIEZO2.1	-0.446361	1.40056
RGC8	TMEM121	0.898542	40.056
RGC8	CPM	-0.33341	1.12045
RGC8	TNFAIP8	-0.400648	1.40056
RGC8	CXCL14	-0.406101	3.08123
RGC8	GULP1-2	2	97.1989
RGC8	DRD2	0.622951	55.1821
RGC8	PRDM13	1.55919	64.1457
RGC8	KCNK12	1.53501	70.8683
RGC8	FOXP1	1.1853	86.2745
RGC8	RXFP1	-0.382818	5.04202
RGC8	LRFN4	-1.13881	6.16246
RGC8	SH3BGRL	-0.787022	9.80392
RGC8	SEMA3A.1	-0.976219	14.8459
RGC8	SLC24A4	-0.452701	42.2969
RGC8	OBSL1-2	-0.566672	2.52101
RGC3	LYPD1-1	-0.722631	5.75758
RGC3	Hr38	-0.638982	1.36364
RGC3	NOS1.1	-0.314231	0.909091
RGC3	NR4A2	-0.459246	4.09091
RGC3	NOS1	-0.706725	4.24242
RGC3	OPN4l.1	-0.497456	5.30303
RGC3	PDLIM7	-0.401978	3.0303
RGC3	HMCN1	-0.601091	5
RGC3	PDE11A	-0.355672	1.36364
RGC3	OSBPL5	-0.74224	9.84848
RGC3	VWC2L.3	0.197645	12.1212
RGC3	SV2C.1	-0.334605	5
RGC3	TAFA2.1	-0.605011	5.90909
RGC3	VAT1	-0.844189	4.54545
RGC3	NSG1	-0.939153	13.4848
RGC3	MEF2A	-0.42969	0.454545
RGC3	NELL1	-0.303645	4.69697
RGC3	NPNT	0.362208	21.9697
RGC3	PENK.1	-0.40022	1.06061
RGC3	PIEZO2.1	-0.46261	0.909091
RGC3	TMEM121	2	75.6061
RGC3	CPM	2	75
RGC3	TNFAIP8	2	85.6061
RGC3	CXCL14	2	73.9394
RGC3	GULP1-2	2	100
RGC3	DRD2	-0.0721751	36.0606
RGC3	PRDM13	-0.431753	5.90909
RGC3	KCNK12	-0.51344	2.27273
RGC3	FOXP1	-0.411451	7.42424
RGC3	RXFP1	-0.439504	4.24242
RGC3	LRFN4	-0.745817	23.9394
RGC3	SH3BGRL	-0.0101466	35.1515
RGC3	SEMA3A.1	-0.869297	14.8485
RGC3	SLC24A4	-0.793429	35.1515
RGC3	OBSL1-2	-0.54122	3.93939
RGC38	LYPD1-1	-0.6014	9.1954
RGC38	Hr38	-0.622009	2.29885
RGC38	NOS1.1	-0.311526	1.14943
RGC38	NR4A2	-0.545962	2.29885
RGC38	NOS1	-0.726236	2.29885
RGC38	OPN4l.1	0.495206	41.3793
RGC38	PDLIM7	0.899041	55.1724
RGC38	HMCN1	-0.37477	13.7931
RGC38	PDE11A	0.194494	10.3448
RGC38	OSBPL5	-0.309689	31.0345
RGC38	VWC2L.3	-0.443077	0
RGC38	SV2C.1	-0.416386	4.5977
RGC38	TAFA2.1	-0.720613	3.44828
RGC38	VAT1	0.39871	34.4828
RGC38	NSG1	0.108163	55.1724
RGC38	MEF2A	-0.476254	0
RGC38	NELL1	-0.125632	9.1954
RGC38	NPNT	-0.074276	8.04598
RGC38	PENK.1	-0.425738	0
RGC38	PIEZO2.1	-0.305993	4.5977
RGC38	TMEM121	-0.778736	0
RGC38	CPM	-0.361987	1.14943
RGC38	TNFAIP8	-0.45543	0
RGC38	CXCL14	0.102773	14.9425
RGC38	GULP1-2	-0.412697	20.6897
RGC38	DRD2	-0.535522	20.6897
RGC38	PRDM13	-0.551706	4.5977
RGC38	KCNK12	-0.555918	2.29885
RGC38	FOXP1	-0.579062	5.74713
RGC38	RXFP1	-0.458814	3.44828
RGC38	LRFN4	1.86678	96.5517
RGC38	SH3BGRL	2	97.7011
RGC38	SEMA3A.1	2	100
RGC38	SLC24A4	1.0486	93.1034
RGC38	OBSL1-2	2	83.908
RGC23	LYPD1-1	2	93.2961
RGC23	Hr38	1.70222	44.1341
RGC23	NOS1.1	0.742597	23.4637
RGC23	NR4A2	1.07572	47.486
RGC23	NOS1	2	94.4134
RGC23	OPN4l.1	-0.538223	5.58659
RGC23	PDLIM7	-0.446022	5.02793
RGC23	HMCN1	-0.65594	2.23464
RGC23	PDE11A	-0.33975	2.23464
RGC23	OSBPL5	0.148407	55.3073
RGC23	VWC2L.3	-0.332291	2.23464
RGC23	SV2C.1	-0.367994	3.91061
RGC23	TAFA2.1	-0.251951	15.6425
RGC23	VAT1	0.458835	36.3128
RGC23	NSG1	0.142279	55.8659
RGC23	MEF2A	-0.249342	2.23464
RGC23	NELL1	-0.444674	0
RGC23	NPNT	-0.277552	0.558659
RGC23	PENK.1	-0.342494	3.35196
RGC23	PIEZO2.1	-0.474244	0.558659
RGC23	TMEM121	0.239294	25.6983
RGC23	CPM	-0.393944	0.558659
RGC23	TNFAIP8	-0.368381	1.67598
RGC23	CXCL14	-0.428358	2.23464
RGC23	GULP1-2	0.0277204	40.7821
RGC23	DRD2	-0.0395311	32.4022
RGC23	PRDM13	-0.530651	4.46927
RGC23	KCNK12	-0.453112	4.46927
RGC23	FOXP1	-0.466154	7.26257
RGC23	RXFP1	-0.300835	12.8492
RGC23	LRFN4	-0.547453	26.257
RGC23	SH3BGRL	-0.200172	37.9888
RGC23	SEMA3A.1	0.524377	84.3575
RGC23	SLC24A4	-0.259192	53.0726
RGC23	OBSL1-2	-0.637834	0.558659
RGC4	LYPD1-1	-0.758367	3.75671
RGC4	Hr38	-0.646357	0.894454
RGC4	NOS1.1	-0.292127	1.07335
RGC4	NR4A2	-0.530993	1.78891
RGC4	NOS1	-0.3407	16.9946
RGC4	OPN4l.1	-0.466472	7.33453
RGC4	PDLIM7	-0.457273	3.57782
RGC4	HMCN1	-0.68605	2.14669
RGC4	PDE11A	-0.370528	1.07335
RGC4	OSBPL5	-0.707219	9.30233
RGC4	VWC2L.3	-0.364715	0.894454
RGC4	SV2C.1	-0.35774	5.18784
RGC4	TAFA2.1	-0.742543	2.14669
RGC4	VAT1	-0.768192	6.26118
RGC4	NSG1	-0.598012	29.1592
RGC4	MEF2A	-0.476254	0
RGC4	NELL1	0.186634	17.5313
RGC4	NPNT	-0.263102	0.715564
RGC4	PENK.1	-0.398635	1.25224
RGC4	PIEZO2.1	-0.486898	0.178891
RGC4	TMEM121	-0.652135	2.50447
RGC4	CPM	-0.346815	1.07335
RGC4	TNFAIP8	-0.276363	2.68336
RGC4	CXCL14	-0.362927	2.68336
RGC4	GULP1-2	-0.239516	26.8336
RGC4	DRD2	2	98.5689
RGC4	PRDM13	2	80.5009
RGC4	KCNK12	2	97.3166
RGC4	FOXP1	2	99.8211
RGC4	RXFP1	2	98.5689
RGC4	LRFN4	-1.11127	7.51342
RGC4	SH3BGRL	-0.824908	7.51342
RGC4	SEMA3A.1	-0.86576	17.3524
RGC4	SLC24A4	-1.03439	22.1825
RGC4	OBSL1-2	-0.603938	1.25224
RGC26	LYPD1-1	2	82.4561
RGC26	Hr38	1.58799	47.3684
RGC26	NOS1.1	-0.03863	7.01754
RGC26	NR4A2	2	76.0234
RGC26	NOS1	-0.379056	21.0526
RGC26	OPN4l.1	-0.515623	5.26316
RGC26	PDLIM7	-0.440952	4.67836
RGC26	HMCN1	-0.298476	19.2982
RGC26	PDE11A	-0.335763	2.33918
RGC26	OSBPL5	-0.347869	25.731
RGC26	VWC2L.3	1.87063	42.1053
RGC26	SV2C.1	-0.36087	6.43275
RGC26	TAFA2.1	-0.171825	14.0351
RGC26	VAT1	-0.587613	11.6959
RGC26	NSG1	-0.76976	21.0526
RGC26	MEF2A	-0.476254	0
RGC26	NELL1	-0.276416	6.43275
RGC26	NPNT	-0.101347	6.43275
RGC26	PENK.1	-0.386501	1.75439
RGC26	PIEZO2.1	-0.492876	0
RGC26	TMEM121	-0.1411	13.4503
RGC26	CPM	-0.205463	2.92398
RGC26	TNFAIP8	-0.253396	3.50877
RGC26	CXCL14	-0.377593	2.92398
RGC26	GULP1-2	-0.0831461	30.4094
RGC26	DRD2	0.512168	54.9708
RGC26	PRDM13	1.77244	73.0994
RGC26	KCNK12	-0.333547	10.5263
RGC26	FOXP1	1.64246	96.4912
RGC26	RXFP1	-0.371027	7.01754
RGC26	LRFN4	-0.898577	18.1287
RGC26	SH3BGRL	-0.853339	7.01754
RGC26	SEMA3A.1	0.780849	95.3216
RGC26	SLC24A4	0.591171	85.9649
RGC26	OBSL1-2	-0.550976	2.92398
RGC15	LYPD1-1	-0.12345	25.3333
RGC15	Hr38	-0.593509	2.66667
RGC15	NOS1.1	-0.319465	0.888889
RGC15	NR4A2	-0.53618	2.66667
RGC15	NOS1	-0.00360197	33.3333
RGC15	OPN4l.1	0.241525	33.7778
RGC15	PDLIM7	-0.316971	10.2222
RGC15	HMCN1	0.551643	27.5556
RGC15	PDE11A	-0.37429	1.33333
RGC15	OSBPL5	-0.503473	24.4444
RGC15	VWC2L.3	-0.443077	0
RGC15	SV2C.1	-0.137491	12.4444
RGC15	TAFA2.1	0.126148	23.5556
RGC15	VAT1	-0.256389	20
RGC15	NSG1	0.819003	67.1111
RGC15	MEF2A	-0.117533	3.55556
RGC15	NELL1	-0.435192	0.444444
RGC15	NPNT	-0.194428	3.55556
RGC15	PENK.1	0.503291	25.7778
RGC15	PIEZO2.1	0.116867	12
RGC15	TMEM121	-0.0912934	16.4444
RGC15	CPM	-0.424336	0
RGC15	TNFAIP8	-0.184848	6.66667
RGC15	CXCL14	-0.329777	4
RGC15	GULP1-2	0.551134	36.4444
RGC15	DRD2	-0.729795	12.4444
RGC15	PRDM13	-0.608436	4.44444
RGC15	KCNK12	-0.466032	4
RGC15	FOXP1	-0.47987	5.33333
RGC15	RXFP1	-0.284009	7.55556
RGC15	LRFN4	1.65707	96.8889
RGC15	SH3BGRL	0.956497	67.1111
RGC15	SEMA3A.1	-0.221021	56.4444
RGC15	SLC24A4	1.4039	97.3333
RGC15	OBSL1-2	2	79.5556
RGC10	LYPD1-1	-0.139434	25.7732
RGC10	Hr38	2	74.5704
RGC10	NOS1.1	-0.304682	0.687285
RGC10	NR4A2	-0.497773	2.4055
RGC10	NOS1	2	97.9381
RGC10	OPN4l.1	-0.480524	4.46735
RGC10	PDLIM7	-0.421191	6.18557
RGC10	HMCN1	0.808544	64.6048
RGC10	PDE11A	-0.359503	1.37457
RGC10	OSBPL5	-0.127	41.2371
RGC10	VWC2L.3	-0.443077	0
RGC10	SV2C.1	-0.435435	3.78007
RGC10	TAFA2.1	-0.503379	7.56014
RGC10	VAT1	-0.208585	22.3368
RGC10	NSG1	-0.941908	12.3711
RGC10	MEF2A	-0.405929	0.687285
RGC10	NELL1	-0.188756	8.93471
RGC10	NPNT	-0.235553	2.06186
RGC10	PENK.1	-0.402572	1.37457
RGC10	PIEZO2.1	-0.447219	1.03093
RGC10	TMEM121	-0.370048	10.6529
RGC10	CPM	-0.312996	1.71821
RGC10	TNFAIP8	-0.296265	3.43643
RGC10	CXCL14	-0.323458	3.78007
RGC10	GULP1-2	-0.430835	15.1203
RGC10	DRD2	1.47031	81.0997
RGC10	PRDM13	1.94272	76.2887
RGC10	KCNK12	2	88.3162
RGC10	FOXP1	0.952755	66.323
RGC10	RXFP1	-0.358476	7.21649
RGC10	LRFN4	-0.408945	33.3333
RGC10	SH3BGRL	-0.866034	6.52921
RGC10	SEMA3A.1	-0.905628	18.2131
RGC10	SLC24A4	-1.2732	8.59107
RGC10	OBSL1-2	-0.605735	1.37457
RGC16	LYPD1-1	0.158073	30.5936
RGC16	Hr38	-0.654884	1.36986
RGC16	NOS1.1	-0.0776973	5.47945
RGC16	NR4A2	0.731529	36.0731
RGC16	NOS1	0.564279	40.1826
RGC16	OPN4l.1	-0.354336	8.21918
RGC16	PDLIM7	-0.395517	5.02283
RGC16	HMCN1	-0.32103	12.7854
RGC16	PDE11A	-0.337901	1.36986
RGC16	OSBPL5	0.142612	48.4018
RGC16	VWC2L.3	-0.2988	2.28311
RGC16	SV2C.1	-0.137113	10.0457
RGC16	TAFA2.1	-0.612431	6.84932
RGC16	VAT1	-0.46654	13.6986
RGC16	NSG1	-1.08356	7.30594
RGC16	MEF2A	0.591444	9.13242
RGC16	NELL1	-0.358561	3.19635
RGC16	NPNT	-0.216816	2.73973
RGC16	PENK.1	-0.379873	2.28311
RGC16	PIEZO2.1	-0.432343	1.36986
RGC16	TMEM121	0.947087	36.9863
RGC16	CPM	0.717767	17.8082
RGC16	TNFAIP8	-0.34897	2.73973
RGC16	CXCL14	-0.376971	3.65297
RGC16	GULP1-2	-0.384572	21.9178
RGC16	DRD2	-0.490908	18.2648
RGC16	PRDM13	-0.460528	8.21918
RGC16	KCNK12	-0.513052	2.73973
RGC16	FOXP1	-0.199721	22.8311
RGC16	RXFP1	-0.333397	7.76256
RGC16	LRFN4	-0.964918	14.1553
RGC16	SH3BGRL	-0.819642	9.13242
RGC16	SEMA3A.1	-0.680507	29.2237
RGC16	SLC24A4	-0.85768	30.137
RGC16	OBSL1-2	0.834712	41.0959
RGC29	LYPD1-1	1.38156	65.8228
RGC29	Hr38	0.521635	26.5823
RGC29	NOS1.1	1.01612	29.1139
RGC29	NR4A2	2	83.5443
RGC29	NOS1	1.04238	70.2532
RGC29	OPN4l.1	-0.526458	5.6962
RGC29	PDLIM7	-0.456211	3.79747
RGC29	HMCN1	-0.672971	3.16456
RGC29	PDE11A	-0.401345	0.632911
RGC29	OSBPL5	-0.397587	30.3797
RGC29	VWC2L.3	0.191326	10.1266
RGC29	SV2C.1	-0.391027	4.43038
RGC29	TAFA2.1	0.0894229	25.9494
RGC29	VAT1	-0.379075	17.7215
RGC29	NSG1	-0.961777	12.6582
RGC29	MEF2A	-0.347103	0.632911
RGC29	NELL1	-0.326222	5.06329
RGC29	NPNT	-0.205135	2.53165
RGC29	PENK.1	-0.352176	2.53165
RGC29	PIEZO2.1	-0.409263	2.53165
RGC29	TMEM121	0.597578	34.8101
RGC29	CPM	-0.321722	1.89873
RGC29	TNFAIP8	-0.43058	0.632911
RGC29	CXCL14	-0.43865	2.53165
RGC29	GULP1-2	-0.301742	24.0506
RGC29	DRD2	0.0577892	38.6076
RGC29	PRDM13	1.20142	60.7595
RGC29	KCNK12	-0.53944	3.16456
RGC29	FOXP1	0.549448	50
RGC29	RXFP1	-0.457825	3.79747
RGC29	LRFN4	-0.955307	17.0886
RGC29	SH3BGRL	-0.691265	13.2911
RGC29	SEMA3A.1	0.421346	79.1139
RGC29	SLC24A4	-0.28291	54.4304
RGC29	OBSL1-2	-0.595801	2.53165
RGC5	LYPD1-1	-0.734309	4.95283
RGC5	Hr38	-0.628222	1.17925
RGC5	NOS1.1	-0.303452	0.471698
RGC5	NR4A2	-0.457845	4.95283
RGC5	NOS1	-0.546114	9.90566
RGC5	OPN4l.1	2	100
RGC5	PDLIM7	2	96.4623
RGC5	HMCN1	2	99.2925
RGC5	PDE11A	2	61.0849
RGC5	OSBPL5	2	97.4057
RGC5	VWC2L.3	-0.367911	1.65094
RGC5	SV2C.1	-0.375649	3.30189
RGC5	TAFA2.1	-0.448084	8.72642
RGC5	VAT1	-0.882539	4.00943
RGC5	NSG1	-0.979299	10.6132
RGC5	MEF2A	-0.452067	0.235849
RGC5	NELL1	-0.419607	1.17925
RGC5	NPNT	-0.253547	1.17925
RGC5	PENK.1	-0.390096	1.41509
RGC5	PIEZO2.1	-0.469296	0.707547
RGC5	TMEM121	-0.600655	3.06604
RGC5	CPM	-0.360379	1.17925
RGC5	TNFAIP8	-0.282768	3.77358
RGC5	CXCL14	-0.335327	3.77358
RGC5	GULP1-2	-0.271936	20.0472
RGC5	DRD2	-0.817912	8.25472
RGC5	PRDM13	-0.483843	3.30189
RGC5	KCNK12	0.727133	46.6981
RGC5	FOXP1	-0.524711	6.36792
RGC5	RXFP1	-0.481217	1.88679
RGC5	LRFN4	-1.14595	6.60377
RGC5	SH3BGRL	-0.76837	8.72642
RGC5	SEMA3A.1	-0.968434	12.5
RGC5	SLC24A4	-0.452132	45.7547
RGC5	OBSL1-2	-0.629573	0.943396
RGC11	LYPD1-1	1.6624	69.9647
RGC11	Hr38	2	53.7102
RGC11	NOS1.1	2	72.4382
RGC11	NR4A2	2	63.9576
RGC11	NOS1	0.573269	50.1767
RGC11	OPN4l.1	-0.277547	17.6678
RGC11	PDLIM7	-0.357439	7.42049
RGC11	HMCN1	-0.496064	9.18728
RGC11	PDE11A	-0.412196	0.353357
RGC11	OSBPL5	0.833062	68.9046
RGC11	VWC2L.3	-0.414758	0.706714
RGC11	SV2C.1	-0.37582	4.59364
RGC11	TAFA2.1	0.149464	22.2615
RGC11	VAT1	-0.678708	9.18728
RGC11	NSG1	-0.943702	13.4276
RGC11	MEF2A	-0.403948	0.706714
RGC11	NELL1	-0.429616	0.353357
RGC11	NPNT	-0.253594	0.706714
RGC11	PENK.1	0.0564289	8.83392
RGC11	PIEZO2.1	-0.45761	1.06007
RGC11	TMEM121	-0.588577	3.18021
RGC11	CPM	-0.291037	2.12014
RGC11	TNFAIP8	-0.372795	1.76678
RGC11	CXCL14	-0.171604	7.42049
RGC11	GULP1-2	-0.335411	23.6749
RGC11	DRD2	-0.820381	7.77385
RGC11	PRDM13	-0.55589	3.53357
RGC11	KCNK12	-0.473299	4.947
RGC11	FOXP1	-0.593255	4.947
RGC11	RXFP1	-0.255901	10.2473
RGC11	LRFN4	-0.897461	14.4876
RGC11	SH3BGRL	-0.737348	12.7208
RGC11	SEMA3A.1	1.46055	99.6466
RGC11	SLC24A4	-0.254857	53.7102
RGC11	OBSL1-2	-0.574764	2.4735
RGC27	LYPD1-1	-0.762677	5.35714
RGC27	Hr38	-0.203989	11.9048
RGC27	NOS1.1	-0.328438	0.595238
RGC27	NR4A2	-0.512267	3.57143
RGC27	NOS1	0.641418	60.7143
RGC27	OPN4l.1	1.36164	80.3571
RGC27	PDLIM7	1.51706	76.1905
RGC27	HMCN1	-0.66784	2.97619
RGC27	PDE11A	-0.356916	1.19048
RGC27	OSBPL5	-0.486393	27.381
RGC27	VWC2L.3	2	51.1905
RGC27	SV2C.1	2	84.5238
RGC27	TAFA2.1	2	92.2619
RGC27	VAT1	2	82.1429
RGC27	NSG1	2	99.4048
RGC27	MEF2A	0.117399	4.7619
RGC27	NELL1	0.151263	22.619
RGC27	NPNT	-0.259823	1.19048
RGC27	PENK.1	-0.216915	10.7143
RGC27	PIEZO2.1	-0.394795	2.97619
RGC27	TMEM121	-0.602123	4.7619
RGC27	CPM	-0.327777	1.78571
RGC27	TNFAIP8	2	64.2857
RGC27	CXCL14	-0.194233	7.7381
RGC27	GULP1-2	-0.386557	12.5
RGC27	DRD2	-0.379497	26.1905
RGC27	PRDM13	-0.532537	5.35714
RGC27	KCNK12	-0.192166	17.8571
RGC27	FOXP1	-0.589829	3.57143
RGC27	RXFP1	-0.42839	2.97619
RGC27	LRFN4	-0.140286	57.1429
RGC27	SH3BGRL	0.862862	75.5952
RGC27	SEMA3A.1	0.300728	81.5476
RGC27	SLC24A4	-0.254394	57.7381
RGC27	OBSL1-2	-0.272712	13.6905
RGC13	LYPD1-1	-0.681959	5.69106
RGC13	Hr38	-0.518337	3.65854
RGC13	NOS1.1	-0.334218	0.406504
RGC13	NR4A2	-0.499309	2.43902
RGC13	NOS1	-0.666533	4.06504
RGC13	OPN4l.1	2	97.561
RGC13	PDLIM7	2	95.935
RGC13	HMCN1	2	98.374
RGC13	PDE11A	2	57.7236
RGC13	OSBPL5	1.85353	88.6179
RGC13	VWC2L.3	-0.314385	2.43902
RGC13	SV2C.1	-0.211259	8.94309
RGC13	TAFA2.1	-0.726224	2.43902
RGC13	VAT1	-0.882867	3.65854
RGC13	NSG1	-0.967729	10.9756
RGC13	MEF2A	-0.476254	0
RGC13	NELL1	-0.342837	0.813008
RGC13	NPNT	-0.202736	2.03252
RGC13	PENK.1	-0.378126	2.03252
RGC13	PIEZO2.1	-0.438934	1.62602
RGC13	TMEM121	-0.722703	1.21951
RGC13	CPM	-0.314565	1.21951
RGC13	TNFAIP8	-0.313901	2.84553
RGC13	CXCL14	-0.47448	1.21951
RGC13	GULP1-2	-0.20031	25.2033
RGC13	DRD2	-0.546729	16.2602
RGC13	PRDM13	-0.598308	3.25203
RGC13	KCNK12	0.192476	28.8618
RGC13	FOXP1	0.34053	42.6829
RGC13	RXFP1	-0.363186	4.06504
RGC13	LRFN4	-1.14876	5.69106
RGC13	SH3BGRL	-0.887355	4.47154
RGC13	SEMA3A.1	-0.90735	15.8537
RGC13	SLC24A4	-0.727474	34.1463
RGC13	OBSL1-2	-0.589188	1.62602
RGC18	LYPD1-1	-0.809823	2.8436
RGC18	Hr38	-0.553391	3.79147
RGC18	NOS1.1	-0.232155	2.36967
RGC18	NR4A2	-0.569428	1.4218
RGC18	NOS1	-0.706068	4.73934
RGC18	OPN4l.1	-0.492048	6.63507
RGC18	PDLIM7	-0.129255	15.6398
RGC18	HMCN1	-0.640432	3.79147
RGC18	PDE11A	-0.334602	1.89573
RGC18	OSBPL5	-0.693461	12.7962
RGC18	VWC2L.3	-0.386305	1.4218
RGC18	SV2C.1	0.263135	23.2227
RGC18	TAFA2.1	-0.319642	12.3223
RGC18	VAT1	-0.746362	7.58294
RGC18	NSG1	1.45006	91.4692
RGC18	MEF2A	-0.476254	0
RGC18	NELL1	-0.232609	7.109
RGC18	NPNT	-0.240164	1.89573
RGC18	PENK.1	-0.144737	12.7962
RGC18	PIEZO2.1	2	75.8294
RGC18	TMEM121	-0.538632	6.63507
RGC18	CPM	-0.221319	3.31754
RGC18	TNFAIP8	-0.0647788	9.00474
RGC18	CXCL14	-0.445036	2.36967
RGC18	GULP1-2	-0.396273	22.7488
RGC18	DRD2	-0.627204	16.5877
RGC18	PRDM13	-0.634955	2.36967
RGC18	KCNK12	-0.563638	1.4218
RGC18	FOXP1	-0.59287	3.31754
RGC18	RXFP1	-0.434301	4.73934
RGC18	LRFN4	0.336669	69.6682
RGC18	SH3BGRL	1.35645	79.6209
RGC18	SEMA3A.1	1.07679	91.9431
RGC18	SLC24A4	1.82103	100
RGC18	OBSL1-2	2	80.0948
RGC21	LYPD1-1	1.31398	63.8191
RGC21	Hr38	0.382259	25.1256
RGC21	NOS1.1	-0.300647	1.00503
RGC21	NR4A2	-0.461271	4.52261
RGC21	NOS1	-0.46998	12.0603
RGC21	OPN4l.1	-0.117222	20.1005
RGC21	PDLIM7	-0.342465	10.0503
RGC21	HMCN1	0.641653	56.7839
RGC21	PDE11A	-0.329161	2.01005
RGC21	OSBPL5	-0.369268	28.1407
RGC21	VWC2L.3	-0.402864	1.00503
RGC21	SV2C.1	-0.453394	3.01508
RGC21	TAFA2.1	-0.718634	2.51256
RGC21	VAT1	-0.647853	11.5578
RGC21	NSG1	1.19389	89.4472
RGC21	MEF2A	0.830062	10.5528
RGC21	NELL1	-0.433956	0.502513
RGC21	NPNT	-0.250968	1.50754
RGC21	PENK.1	0.916857	41.7085
RGC21	PIEZO2.1	-0.492876	0
RGC21	TMEM121	-0.61568	3.51759
RGC21	CPM	-0.235733	3.01508
RGC21	TNFAIP8	-0.396494	1.50754
RGC21	CXCL14	-0.360981	3.51759
RGC21	GULP1-2	-0.298518	26.1307
RGC21	DRD2	-0.595103	13.0653
RGC21	PRDM13	-0.425445	6.53266
RGC21	KCNK12	-0.571102	1.50754
RGC21	FOXP1	-0.549328	6.03015
RGC21	RXFP1	-0.210921	12.0603
RGC21	LRFN4	-0.132579	43.2161
RGC21	SH3BGRL	-0.457004	20.603
RGC21	SEMA3A.1	0.223263	69.8492
RGC21	SLC24A4	1.02562	91.9598
RGC21	OBSL1-2	-0.00591801	16.5829
RGC9	LYPD1-1	-0.80281	3.28947
RGC9	Hr38	-0.633482	1.97368
RGC9	NOS1.1	-0.336597	0.328947
RGC9	NR4A2	-0.554638	1.64474
RGC9	NOS1	-0.628327	7.56579
RGC9	OPN4l.1	-0.507043	5.92105
RGC9	PDLIM7	-0.491131	1.97368
RGC9	HMCN1	-0.577905	4.27632
RGC9	PDE11A	-0.349719	1.64474
RGC9	OSBPL5	-0.248485	38.1579
RGC9	VWC2L.3	-0.325754	2.63158
RGC9	SV2C.1	-0.348466	6.25
RGC9	TAFA2.1	0.0122014	19.7368
RGC9	VAT1	-0.355346	18.0921
RGC9	NSG1	-0.335627	43.0921
RGC9	MEF2A	-0.442535	0.328947
RGC9	NELL1	0.0492592	13.4868
RGC9	NPNT	-0.121721	5.59211
RGC9	PENK.1	-0.414611	0.657895
RGC9	PIEZO2.1	-0.406005	1.64474
RGC9	TMEM121	2	73.6842
RGC9	CPM	1.76369	34.5395
RGC9	TNFAIP8	-0.253396	4.27632
RGC9	CXCL14	0.944438	32.5658
RGC9	GULP1-2	1.32018	78.6184
RGC9	DRD2	-0.458572	23.6842
RGC9	PRDM13	-0.528985	3.94737
RGC9	KCNK12	-0.543311	1.97368
RGC9	FOXP1	-0.556731	3.94737
RGC9	RXFP1	-0.458643	2.96053
RGC9	LRFN4	1.24476	92.7632
RGC9	SH3BGRL	1.34755	80.2632
RGC9	SEMA3A.1	-0.62257	28.6184
RGC9	SLC24A4	-0.0365247	61.8421
RGC9	OBSL1-2	0.145056	27.6316
RGC19	LYPD1-1	-0.721375	4.30622
RGC19	Hr38	-0.618717	1.43541
RGC19	NOS1.1	-0.346706	0
RGC19	NR4A2	-0.46811	2.87081
RGC19	NOS1	-0.697956	3.82775
RGC19	OPN4l.1	0.762954	39.2344
RGC19	PDLIM7	1.07809	43.0622
RGC19	HMCN1	0.874556	55.9809
RGC19	PDE11A	2	64.1148
RGC19	OSBPL5	2	100
RGC19	VWC2L.3	0.496358	16.7464
RGC19	SV2C.1	-0.42316	2.39234
RGC19	TAFA2.1	-0.820786	0
RGC19	VAT1	-0.759479	4.78469
RGC19	NSG1	-0.107421	46.4115
RGC19	MEF2A	-0.427245	0.478469
RGC19	NELL1	-0.384156	1.91388
RGC19	NPNT	-0.266363	0.478469
RGC19	PENK.1	-0.425738	0
RGC19	PIEZO2.1	-0.461025	0.478469
RGC19	TMEM121	-0.752215	0.956938
RGC19	CPM	-0.398296	0.478469
RGC19	TNFAIP8	-0.343947	1.91388
RGC19	CXCL14	-0.369351	2.39234
RGC19	GULP1-2	-0.280011	24.4019
RGC19	DRD2	-0.45951	16.2679
RGC19	PRDM13	-0.491335	4.30622
RGC19	KCNK12	-0.242295	10.0478
RGC19	FOXP1	-0.423338	11.0048
RGC19	RXFP1	-0.425984	3.34928
RGC19	LRFN4	-0.428794	29.6651
RGC19	SH3BGRL	-0.742621	9.56938
RGC19	SEMA3A.1	-0.972369	14.8325
RGC19	SLC24A4	-0.774092	30.622
RGC19	OBSL1-2	-0.629283	0.478469
RGC36	LYPD1-1	0.0340566	22.3301
RGC36	Hr38	1.48359	51.4563
RGC36	NOS1.1	-0.346706	0
RGC36	NR4A2	-0.581573	0.970874
RGC36	NOS1	-0.148569	25.2427
RGC36	OPN4l.1	0.501331	43.6893
RGC36	PDLIM7	-0.0959093	21.3592
RGC36	HMCN1	-0.242596	17.4757
RGC36	PDE11A	-0.205107	4.85437
RGC36	OSBPL5	-0.44972	25.2427
RGC36	VWC2L.3	-0.443077	0
RGC36	SV2C.1	-0.365897	4.85437
RGC36	TAFA2.1	-0.546997	4.85437
RGC36	VAT1	-0.433281	16.5049
RGC36	NSG1	0.916618	92.233
RGC36	MEF2A	-0.278799	0.970874
RGC36	NELL1	0.0199534	14.5631
RGC36	NPNT	-0.238886	1.94175
RGC36	PENK.1	-0.361086	3.8835
RGC36	PIEZO2.1	-0.492876	0
RGC36	TMEM121	-0.621067	4.85437
RGC36	CPM	-0.371626	0.970874
RGC36	TNFAIP8	-0.23242	5.82524
RGC36	CXCL14	0.431527	15.534
RGC36	GULP1-2	-0.414333	21.3592
RGC36	DRD2	-0.692913	5.82524
RGC36	PRDM13	-0.488227	5.82524
RGC36	KCNK12	-0.301652	9.70874
RGC36	FOXP1	-0.331651	10.6796
RGC36	RXFP1	0.0832873	13.5922
RGC36	LRFN4	1.26415	90.2913
RGC36	SH3BGRL	0.88616	73.7864
RGC36	SEMA3A.1	1.7061	100
RGC36	SLC24A4	0.161553	70.8738
RGC36	OBSL1-2	1.27699	45.6311
RGC17	LYPD1-1	0.7439	48.8479
RGC17	Hr38	-0.57345	3.22581
RGC17	NOS1.1	2	91.7051
RGC17	NR4A2	1.83097	67.7419
RGC17	NOS1	2	94.0092
RGC17	OPN4l.1	0.257294	29.4931
RGC17	PDLIM7	0.154012	24.8848
RGC17	HMCN1	2	98.1567
RGC17	PDE11A	0.264182	9.21659
RGC17	OSBPL5	1.21188	86.6359
RGC17	VWC2L.3	-0.351472	1.84332
RGC17	SV2C.1	-0.492171	1.38249
RGC17	TAFA2.1	-0.54784	7.37327
RGC17	VAT1	-0.84677	5.06912
RGC17	NSG1	-1.00825	11.0599
RGC17	MEF2A	-0.429048	0.460829
RGC17	NELL1	-0.367266	3.68664
RGC17	NPNT	-0.228841	2.30415
RGC17	PENK.1	-0.387082	2.30415
RGC17	PIEZO2.1	-0.4775	0.460829
RGC17	TMEM121	-0.545	5.52995
RGC17	CPM	-0.275541	2.30415
RGC17	TNFAIP8	-0.243426	4.14747
RGC17	CXCL14	-0.33992	3.68664
RGC17	GULP1-2	-0.422279	19.3548
RGC17	DRD2	-0.74311	8.29493
RGC17	PRDM13	-0.53036	4.14747
RGC17	KCNK12	0.0394634	24.424
RGC17	FOXP1	-0.512711	5.99078
RGC17	RXFP1	-0.357352	7.37327
RGC17	LRFN4	-1.13106	6.91244
RGC17	SH3BGRL	-0.848049	7.8341
RGC17	SEMA3A.1	0.287425	70.9677
RGC17	SLC24A4	0.148079	76.9585
RGC17	OBSL1-2	-0.552424	3.22581
RGC24	LYPD1-1	0.301471	43.1034
RGC24	Hr38	2	63.7931
RGC24	NOS1.1	-0.294086	1.14943
RGC24	NR4A2	0.507577	35.6322
RGC24	NOS1	2	100
RGC24	OPN4l.1	-0.337923	6.32184
RGC24	PDLIM7	-0.313341	6.89655
RGC24	HMCN1	-0.329906	12.6437
RGC24	PDE11A	-0.103407	6.89655
RGC24	OSBPL5	0.642593	72.4138
RGC24	VWC2L.3	-0.397119	1.14943
RGC24	SV2C.1	-0.3506	6.32184
RGC24	TAFA2.1	1.46384	59.7701
RGC24	VAT1	0.0670321	31.0345
RGC24	NSG1	-0.946811	14.3678
RGC24	MEF2A	-0.476254	0
RGC24	NELL1	0.943186	33.3333
RGC24	NPNT	-0.213131	2.87356
RGC24	PENK.1	-0.267555	5.74713
RGC24	PIEZO2.1	-0.435706	1.72414
RGC24	TMEM121	-0.60803	4.5977
RGC24	CPM	-0.393073	0.574713
RGC24	TNFAIP8	-0.410415	1.14943
RGC24	CXCL14	-0.402706	3.44828
RGC24	GULP1-2	-0.361762	25.8621
RGC24	DRD2	0.658005	59.7701
RGC24	PRDM13	1.12956	52.2989
RGC24	KCNK12	0.680556	44.2529
RGC24	FOXP1	-0.461017	7.47126
RGC24	RXFP1	-0.325489	9.77011
RGC24	LRFN4	1.44935	90.2299
RGC24	SH3BGRL	-0.727557	12.6437
RGC24	SEMA3A.1	0.0982006	77.0115
RGC24	SLC24A4	-0.520543	17.2414
RGC24	OBSL1-2	-0.576547	2.87356
RGC33	LYPD1-1	-0.176805	23.8806
RGC33	Hr38	0.339518	20.8955
RGC33	NOS1.1	0.421779	23.1343
RGC33	NR4A2	2	73.1343
RGC33	NOS1	-0.675659	5.97015
RGC33	OPN4l.1	-0.485495	3.73134
RGC33	PDLIM7	-0.395711	2.23881
RGC33	HMCN1	-0.583227	4.47761
RGC33	PDE11A	-0.227336	2.98507
RGC33	OSBPL5	-0.217348	38.0597
RGC33	VWC2L.3	2	68.6567
RGC33	SV2C.1	-0.110267	11.194
RGC33	TAFA2.1	-0.170272	19.403
RGC33	VAT1	1.92917	68.6567
RGC33	NSG1	1.11617	93.2836
RGC33	MEF2A	-0.476254	0
RGC33	NELL1	-0.290782	6.71642
RGC33	NPNT	-0.109323	6.71642
RGC33	PENK.1	-0.413122	0.746269
RGC33	PIEZO2.1	-0.138021	8.95522
RGC33	TMEM121	-0.636937	3.73134
RGC33	CPM	-0.383775	0.746269
RGC33	TNFAIP8	-0.254866	3.73134
RGC33	CXCL14	-0.138298	8.20896
RGC33	GULP1-2	-0.194983	22.3881
RGC33	DRD2	-0.529529	21.6418
RGC33	PRDM13	-0.538794	5.97015
RGC33	KCNK12	-0.542845	2.23881
RGC33	FOXP1	-0.357006	17.1642
RGC33	RXFP1	1.81453	85.8209
RGC33	LRFN4	0.174657	64.9254
RGC33	SH3BGRL	0.00764125	45.5224
RGC33	SEMA3A.1	-0.728824	30.597
RGC33	SLC24A4	-0.0843404	72.3881
RGC33	OBSL1-2	-0.617836	1.49254
RGC28	LYPD1-1	0.819601	51.8293
RGC28	Hr38	-0.511387	4.26829
RGC28	NOS1.1	-0.254261	2.43902
RGC28	NR4A2	-0.4623	4.26829
RGC28	NOS1	0.823435	53.0488
RGC28	OPN4l.1	-0.491959	7.92683
RGC28	PDLIM7	-0.471788	2.43902
RGC28	HMCN1	0.583148	43.2927
RGC28	PDE11A	-0.308811	3.04878
RGC28	OSBPL5	-0.482944	23.1707
RGC28	VWC2L.3	-0.418632	0.609756
RGC28	SV2C.1	-0.409889	4.87805
RGC28	TAFA2.1	0.619336	32.9268
RGC28	VAT1	-0.240438	21.9512
RGC28	NSG1	-0.273489	28.6585
RGC28	MEF2A	0.131459	4.87805
RGC28	NELL1	-0.405915	1.82927
RGC28	NPNT	-0.276114	0.609756
RGC28	PENK.1	1.42119	37.1951
RGC28	PIEZO2.1	0.170809	12.1951
RGC28	TMEM121	-0.678675	2.43902
RGC28	CPM	-0.391172	0.609756
RGC28	TNFAIP8	-0.313901	3.04878
RGC28	CXCL14	-0.418332	3.04878
RGC28	GULP1-2	-0.357265	22.561
RGC28	DRD2	-0.526873	20.122
RGC28	PRDM13	-0.584137	4.26829
RGC28	KCNK12	-0.55324	1.82927
RGC28	FOXP1	-0.500719	6.09756
RGC28	RXFP1	-0.527631	1.82927
RGC28	LRFN4	1.16109	84.1463
RGC28	SH3BGRL	0.129563	48.7805
RGC28	SEMA3A.1	-0.248048	60.3659
RGC28	SLC24A4	1.8353	88.4146
RGC28	OBSL1-2	-0.354435	9.7561
RGC22	LYPD1-1	0.0938052	25.1397
RGC22	Hr38	0.655159	29.6089
RGC22	NOS1.1	-0.245218	2.23464
RGC22	NR4A2	-0.488743	3.91061
RGC22	NOS1	-0.0422722	27.3743
RGC22	OPN4l.1	-0.290876	13.4078
RGC22	PDLIM7	-0.446022	4.46927
RGC22	HMCN1	-0.204147	22.905
RGC22	PDE11A	0.396203	12.8492
RGC22	OSBPL5	-0.50629	26.257
RGC22	VWC2L.3	-0.37624	1.67598
RGC22	SV2C.1	-0.393545	4.46927
RGC22	TAFA2.1	-0.0544511	17.8771
RGC22	VAT1	-0.284723	17.8771
RGC22	NSG1	0.598595	75.419
RGC22	MEF2A	1.21244	15.0838
RGC22	NELL1	-0.385767	1.11732
RGC22	NPNT	-0.13945	5.02793
RGC22	PENK.1	-0.342494	5.02793
RGC22	PIEZO2.1	-0.455716	0.558659
RGC22	TMEM121	-0.671911	3.35196
RGC22	CPM	-0.363719	1.11732
RGC22	TNFAIP8	-0.138466	5.58659
RGC22	CXCL14	-0.111859	9.49721
RGC22	GULP1-2	-0.301187	20.1117
RGC22	DRD2	-0.441634	21.2291
RGC22	PRDM13	-0.50545	5.02793
RGC22	KCNK12	-0.297378	10.0559
RGC22	FOXP1	-0.460388	10.0559
RGC22	RXFP1	0.207397	25.1397
RGC22	LRFN4	0.948101	72.6257
RGC22	SH3BGRL	0.011913	37.4302
RGC22	SEMA3A.1	1.37518	96.648
RGC22	SLC24A4	0.173914	63.6872
RGC22	OBSL1-2	0.586459	36.8715
RGC25	LYPD1-1	-0.819819	2.89017
RGC25	Hr38	-0.703915	0
RGC25	NOS1.1	-0.346706	0
RGC25	NR4A2	-0.545608	2.31214
RGC25	NOS1	-0.689986	3.46821
RGC25	OPN4l.1	-0.463308	4.62428
RGC25	PDLIM7	-0.408916	5.20231
RGC25	HMCN1	-0.247768	19.6532
RGC25	PDE11A	-0.292967	1.15607
RGC25	OSBPL5	-0.725613	9.82659
RGC25	VWC2L.3	-0.283572	2.89017
RGC25	SV2C.1	-0.234926	9.24855
RGC25	TAFA2.1	-0.622624	5.20231
RGC25	VAT1	-0.449265	16.185
RGC25	NSG1	-0.263544	45.6647
RGC25	MEF2A	-0.358237	1.15607
RGC25	NELL1	-0.395799	2.31214
RGC25	NPNT	-0.277007	0.578035
RGC25	PENK.1	-0.415958	0.578035
RGC25	PIEZO2.1	-0.4736	0.578035
RGC25	TMEM121	-0.134893	13.2948
RGC25	CPM	-0.299634	1.15607
RGC25	TNFAIP8	-0.234091	4.04624
RGC25	CXCL14	-0.447306	2.31214
RGC25	GULP1-2	-0.417121	20.2312
RGC25	DRD2	1.07305	65.3179
RGC25	PRDM13	2	78.0347
RGC25	KCNK12	0.979022	54.9133
RGC25	FOXP1	2	100
RGC25	RXFP1	-0.364894	5.20231
RGC25	LRFN4	-1.10826	7.51445
RGC25	SH3BGRL	-0.864712	5.20231
RGC25	SEMA3A.1	-0.986648	9.82659
RGC25	SLC24A4	-0.924351	28.3237
RGC25	OBSL1-2	-0.649885	0
RGC39	LYPD1-1	-0.700514	5.40541
RGC39	Hr38	-0.655542	1.35135
RGC39	NOS1.1	-0.305387	1.35135
RGC39	NR4A2	-0.499597	2.7027
RGC39	NOS1	-0.675045	6.75676
RGC39	OPN4l.1	-0.519719	6.75676
RGC39	PDLIM7	-0.502814	1.35135
RGC39	HMCN1	-0.669403	4.05405
RGC39	PDE11A	-0.425955	0
RGC39	OSBPL5	-0.677471	12.1622
RGC39	VWC2L.3	-0.335836	2.7027
RGC39	SV2C.1	-0.492916	1.35135
RGC39	TAFA2.1	0.268841	28.3784
RGC39	VAT1	-0.628505	10.8108
RGC39	NSG1	-1.06065	10.8108
RGC39	MEF2A	2	37.8378
RGC39	NELL1	0.840815	32.4324
RGC39	NPNT	0.413778	14.8649
RGC39	PENK.1	-0.112535	10.8108
RGC39	PIEZO2.1	2	68.9189
RGC39	TMEM121	0.375357	28.3784
RGC39	CPM	-0.13714	5.40541
RGC39	TNFAIP8	0.0438194	9.45946
RGC39	CXCL14	-0.431918	2.7027
RGC39	GULP1-2	-0.604483	16.2162
RGC39	DRD2	0.497613	58.1081
RGC39	PRDM13	-0.375955	10.8108
RGC39	KCNK12	-0.574113	1.35135
RGC39	FOXP1	-0.491805	5.40541
RGC39	RXFP1	-0.523477	2.7027
RGC39	LRFN4	0.398915	72.973
RGC39	SH3BGRL	-0.807575	10.8108
RGC39	SEMA3A.1	-0.70275	24.3243
RGC39	SLC24A4	-1.20135	10.8108
RGC39	OBSL1-2	-0.427816	10.8108
RGC34	LYPD1-1	-0.15874	9.77444
RGC34	Hr38	-0.676921	0.75188
RGC34	NOS1.1	-0.323648	0.75188
RGC34	NR4A2	-0.19071	10.5263
RGC34	NOS1	-0.663479	6.76692
RGC34	OPN4l.1	0.0129506	11.2782
RGC34	PDLIM7	0.0401617	11.2782
RGC34	HMCN1	-0.673501	3.00752
RGC34	PDE11A	-0.170551	4.51128
RGC34	OSBPL5	0.973491	74.4361
RGC34	VWC2L.3	2	42.8571
RGC34	SV2C.1	2	87.218
RGC34	TAFA2.1	1.93516	53.3835
RGC34	VAT1	2	75.188
RGC34	NSG1	1.67892	96.2406
RGC34	MEF2A	0.339632	7.5188
RGC34	NELL1	2	90.9774
RGC34	NPNT	-0.0683955	4.51128
RGC34	PENK.1	-0.413027	0.75188
RGC34	PIEZO2.1	1.72311	29.3233
RGC34	TMEM121	-0.316756	13.5338
RGC34	CPM	-0.424336	0
RGC34	TNFAIP8	0.534447	14.2857
RGC34	CXCL14	0.0785873	10.5263
RGC34	GULP1-2	-0.250705	15.7895
RGC34	DRD2	-0.362062	24.0602
RGC34	PRDM13	-0.554673	4.51128
RGC34	KCNK12	-0.542419	3.00752
RGC34	FOXP1	0.277689	21.0526
RGC34	RXFP1	-0.288275	9.77444
RGC34	LRFN4	-1.0768	7.5188
RGC34	SH3BGRL	0.60486	51.1278
RGC34	SEMA3A.1	-0.536211	32.3308
RGC34	SLC24A4	0.697501	83.4586
RGC34	OBSL1-2	-0.508239	6.01504
RGC41	LYPD1-1	-0.888533	0
RGC41	Hr38	1.61641	53.8462
RGC41	NOS1.1	-0.230534	3.84615
RGC41	NR4A2	-0.607905	0
RGC41	NOS1	-0.750389	1.92308
RGC41	OPN4l.1	-0.334184	5.76923
RGC41	PDLIM7	-0.442478	3.84615
RGC41	HMCN1	-0.672293	1.92308
RGC41	PDE11A	-0.351655	1.92308
RGC41	OSBPL5	-0.587616	21.1538
RGC41	VWC2L.3	-0.443077	0
RGC41	SV2C.1	-0.0985515	15.3846
RGC41	TAFA2.1	0.63123	42.3077
RGC41	VAT1	0.844427	51.9231
RGC41	NSG1	0.761842	92.3077
RGC41	MEF2A	-0.28068	1.92308
RGC41	NELL1	-0.363979	3.84615
RGC41	NPNT	-0.0835564	5.76923
RGC41	PENK.1	-0.425738	0
RGC41	PIEZO2.1	-0.492876	0
RGC41	TMEM121	1.2307	46.1538
RGC41	CPM	-0.0200426	7.69231
RGC41	TNFAIP8	-0.306779	1.92308
RGC41	CXCL14	-0.387203	1.92308
RGC41	GULP1-2	-0.343577	19.2308
RGC41	DRD2	0.407383	57.6923
RGC41	PRDM13	-0.447793	3.84615
RGC41	KCNK12	-0.563113	1.92308
RGC41	FOXP1	-0.660003	0
RGC41	RXFP1	0.473712	55.7692
RGC41	LRFN4	-0.545132	28.8462
RGC41	SH3BGRL	-0.557033	23.0769
RGC41	SEMA3A.1	0.0968894	69.2308
RGC41	SLC24A4	-0.720864	32.6923
RGC41	OBSL1-2	-0.649885	0
RGC35	LYPD1-1	-0.763916	4.54545
RGC35	Hr38	-0.649723	1.51515
RGC35	NOS1.1	-0.323474	0.757576
RGC35	NR4A2	-0.526544	2.27273
RGC35	NOS1	-0.628622	8.33333
RGC35	OPN4l.1	-0.495106	4.54545
RGC35	PDLIM7	-0.496283	1.51515
RGC35	HMCN1	-0.601091	4.54545
RGC35	PDE11A	-0.396516	0.757576
RGC35	OSBPL5	-0.682723	14.3939
RGC35	VWC2L.3	-0.382606	1.51515
RGC35	SV2C.1	-0.215203	3.78788
RGC35	TAFA2.1	-0.0386695	22.7273
RGC35	VAT1	-0.534313	12.8788
RGC35	NSG1	-0.925959	13.6364
RGC35	MEF2A	2	42.4242
RGC35	NELL1	-0.0467554	12.1212
RGC35	NPNT	-0.208821	3.0303
RGC35	PENK.1	0.616793	34.0909
RGC35	PIEZO2.1	1.60263	31.8182
RGC35	TMEM121	0.130997	20.4545
RGC35	CPM	-0.424336	0
RGC35	TNFAIP8	0.375453	20.4545
RGC35	CXCL14	-0.330939	5.30303
RGC35	GULP1-2	-0.0878358	34.8485
RGC35	DRD2	0.0243747	41.6667
RGC35	PRDM13	-0.553499	4.54545
RGC35	KCNK12	-0.457568	4.54545
RGC35	FOXP1	-0.396559	6.81818
RGC35	RXFP1	-0.307053	7.57576
RGC35	LRFN4	-0.37181	43.1818
RGC35	SH3BGRL	-0.857736	7.57576
RGC35	SEMA3A.1	-0.903886	17.4242
RGC35	SLC24A4	-1.25165	12.1212
RGC35	OBSL1-2	-0.585305	3.0303
RGC40	LYPD1-1	-0.390246	18.0328
RGC40	Hr38	-0.530905	4.91803
RGC40	NOS1.1	-0.296653	1.63934
RGC40	NR4A2	-0.311833	8.19672
RGC40	NOS1	0.510401	60.6557
RGC40	OPN4l.1	0.375609	42.623
RGC40	PDLIM7	0.240115	31.1475
RGC40	HMCN1	-0.612985	3.27869
RGC40	PDE11A	-0.300118	3.27869
RGC40	OSBPL5	-0.521597	18.0328
RGC40	VWC2L.3	-0.313347	3.27869
RGC40	SV2C.1	1.86028	65.5738
RGC40	TAFA2.1	0.194113	22.9508
RGC40	VAT1	1.32327	50.8197
RGC40	NSG1	1.22101	90.1639
RGC40	MEF2A	-0.309302	1.63934
RGC40	NELL1	-0.031598	18.0328
RGC40	NPNT	0.175958	13.1148
RGC40	PENK.1	-0.344271	4.91803
RGC40	PIEZO2.1	-0.280466	4.91803
RGC40	TMEM121	-0.476219	9.83607
RGC40	CPM	-0.335627	1.63934
RGC40	TNFAIP8	-0.391383	1.63934
RGC40	CXCL14	0.0734585	13.1148
RGC40	GULP1-2	-0.540562	18.0328
RGC40	DRD2	-0.837077	11.4754
RGC40	PRDM13	-0.343638	9.83607
RGC40	KCNK12	-0.446314	8.19672
RGC40	FOXP1	-0.546138	1.63934
RGC40	RXFP1	-0.128477	19.6721
RGC40	LRFN4	1.20589	91.8033
RGC40	SH3BGRL	1.58347	86.8852
RGC40	SEMA3A.1	1.32397	96.7213
RGC40	SLC24A4	1.23815	96.7213
RGC40	OBSL1-2	0.79572	36.0656
RGC31	LYPD1-1	-0.20301	23.9726
RGC31	Hr38	-0.679316	0.684932
RGC31	NOS1.1	-0.284097	2.05479
RGC31	NR4A2	-0.392629	7.53425
RGC31	NOS1	0.877701	58.2192
RGC31	OPN4l.1	-0.383878	10.274
RGC31	PDLIM7	-0.294224	9.58904
RGC31	HMCN1	0.347239	42.4658
RGC31	PDE11A	-0.372884	1.36986
RGC31	OSBPL5	-0.120032	43.8356
RGC31	VWC2L.3	-0.361285	1.36986
RGC31	SV2C.1	0.436435	21.2329
RGC31	TAFA2.1	1.74575	59.589
RGC31	VAT1	2	70.5479
RGC31	NSG1	1.05466	91.0959
RGC31	MEF2A	-0.33656	1.36986
RGC31	NELL1	-0.183093	10.274
RGC31	NPNT	-0.142324	4.79452
RGC31	PENK.1	2	25.3425
RGC31	PIEZO2.1	-0.424853	2.05479
RGC31	TMEM121	-0.32235	8.90411
RGC31	CPM	-0.313374	2.05479
RGC31	TNFAIP8	-0.322798	2.73973
RGC31	CXCL14	-0.144657	6.84932
RGC31	GULP1-2	-0.420347	22.6027
RGC31	DRD2	-0.343477	25.3425
RGC31	PRDM13	-0.445485	6.84932
RGC31	KCNK12	-0.201896	13.6986
RGC31	FOXP1	-0.461098	9.58904
RGC31	RXFP1	-0.378729	4.10959
RGC31	LRFN4	0.731158	85.6164
RGC31	SH3BGRL	0.218715	54.7945
RGC31	SEMA3A.1	-0.78745	27.3973
RGC31	SLC24A4	0.662343	75.3425
RGC31	OBSL1-2	-0.591415	2.73973
RGC37	LYPD1-1	1.09036	50
RGC37	Hr38	0.223439	19.5652
RGC37	NOS1.1	-0.247932	2.17391
RGC37	NR4A2	2	73.913
RGC37	NOS1	-0.295988	19.5652
RGC37	OPN4l.1	-0.575618	3.26087
RGC37	PDLIM7	-0.448973	5.43478
RGC37	HMCN1	-0.591957	6.52174
RGC37	PDE11A	-0.425955	0
RGC37	OSBPL5	-0.221063	38.0435
RGC37	VWC2L.3	-0.443077	0
RGC37	SV2C.1	0.0579992	16.3043
RGC37	TAFA2.1	1.75533	58.6957
RGC37	VAT1	1.84709	52.1739
RGC37	NSG1	1.79925	94.5652
RGC37	MEF2A	0.172426	5.43478
RGC37	NELL1	-0.421558	1.08696
RGC37	NPNT	-0.172855	4.34783
RGC37	PENK.1	-0.389244	2.17391
RGC37	PIEZO2.1	0.0741859	10.8696
RGC37	TMEM121	-0.602799	5.43478
RGC37	CPM	-0.424336	0
RGC37	TNFAIP8	-0.287796	3.26087
RGC37	CXCL14	-0.00583568	10.8696
RGC37	GULP1-2	-0.313301	26.087
RGC37	DRD2	0.771153	61.9565
RGC37	PRDM13	-0.68831	1.08696
RGC37	KCNK12	-0.437318	4.34783
RGC37	FOXP1	-0.583325	6.52174
RGC37	RXFP1	0.481499	34.7826
RGC37	LRFN4	-0.26395	46.7391
RGC37	SH3BGRL	0.0513766	40.2174
RGC37	SEMA3A.1	0.505685	85.8696
RGC37	SLC24A4	-0.992372	18.4783
RGC37	OBSL1-2	-0.58047	3.26087

## Sheet: Fig. S7 (bottom dot plot)
id	Gene	Ave. Exp. (Scaled)	Perc. Exp.
RGC21	NR4A2	-0.461271	4.52261
RGC21	TMEM100	-0.316892	1.00503
RGC21	DISP3	-0.222873	22.1106
RGC21	LYPD1-1	1.31398	63.8191
RGC21	CD63.2	-0.362564	0.502513
RGC21	NOS1.1	-0.300647	1.00503
RGC21	FREM2.1	-0.309705	0.502513
RGC21	SLC24A2.3	-0.354022	2.51256
RGC21	NXPH1	1.52977	49.2462
RGC21	LINGO2.1	-0.393414	4.0201
RGC21	PDLIM7	-0.342465	10.0503
RGC21	LAMA1	0.709889	31.1558
RGC21	BBOF1	-0.168704	1.50754
RGC21	zbtb18.2	-0.149674	1.00503
RGC21	SLC17A6	-0.222521	0.502513
RGC21	PALLD.1	-0.236083	2.01005
RGC21	SLC6A4	-0.192641	0.502513
RGC21	glucagon	-0.177117	1.50754
RGC21	RPRM	-0.520637	1.00503
RGC21	NTRK2-2	-0.313774	0
RGC21	NPNT	-0.250968	1.50754
RGC21	CNTN2.1	-0.325264	1.00503
RGC21	GABBR2-1	1.69689	66.3317
RGC21	CXCL14	-0.360981	3.51759
RGC21	CALB2.1	-0.355006	2.51256
RGC21	parapinopsin.1	0.198103	17.0854
RGC21	UCN3	-0.360123	4.52261
RGC21	PRTG	-0.463825	2.01005
RGC21	ERBB4.1	-0.316452	4.52261
RGC21	RXFP1	-0.210921	12.0603
RGC21	MYO15A	-0.120408	2.51256
RGC21	BAIAP3	-0.333193	5.52764
RGC21	ZEB2-2	-0.250384	0.502513
RGC21	FNDC1.1	-0.185065	1.50754
RGC21	ADAMTS7	1.12128	20.1005
RGC21	AGRN	0.1335	12.0603
RGC21	CRHR2	-0.384711	1.50754
RGC21	PBX1.2	0.740577	29.6482
RGC21	TFCP2L1	0.383755	21.1055
RGC21	FAT1.1	1.48955	31.6583
RGC21	NPY	0.330454	18.0905
RGC21	PTPRS.1	2.09172	68.3417
RGC12	NR4A2	-0.491008	3.18725
RGC12	TMEM100	0.707641	7.96813
RGC12	DISP3	0.545505	35.0598
RGC12	LYPD1-1	-0.548549	11.9522
RGC12	CD63.2	-0.24077	3.58566
RGC12	NOS1.1	-0.27399	1.99203
RGC12	FREM2.1	-0.215138	1.19522
RGC12	SLC24A2.3	-0.362803	2.78884
RGC12	NXPH1	0.583414	25.0996
RGC12	LINGO2.1	-0.426566	2.39044
RGC12	PDLIM7	-0.311424	9.96016
RGC12	LAMA1	-0.0192274	25.0996
RGC12	BBOF1	-0.187704	1.19522
RGC12	zbtb18.2	-0.207337	0
RGC12	SLC17A6	-0.149764	2.78884
RGC12	PALLD.1	0.0929086	5.17928
RGC12	SLC6A4	-0.128164	3.18725
RGC12	glucagon	-0.144201	3.18725
RGC12	RPRM	-0.486404	1.99203
RGC12	NTRK2-2	-0.313774	0
RGC12	NPNT	-0.215463	2.78884
RGC12	CNTN2.1	-0.306308	1.59363
RGC12	GABBR2-1	0.365574	32.6693
RGC12	CXCL14	0.441218	21.9124
RGC12	CALB2.1	-0.35844	2.39044
RGC12	parapinopsin.1	-0.465279	1.99203
RGC12	UCN3	-0.343322	5.17928
RGC12	PRTG	0.0369935	12.749
RGC12	ERBB4.1	-0.379155	5.17928
RGC12	RXFP1	-0.454667	3.98406
RGC12	MYO15A	0.696855	13.5458
RGC12	BAIAP3	2.5	41.8327
RGC12	ZEB2-2	-0.25426	0.398406
RGC12	FNDC1.1	-0.250463	1.99203
RGC12	ADAMTS7	0.0327881	11.9522
RGC12	AGRN	2.19013	48.2072
RGC12	CRHR2	0.422904	19.1235
RGC12	PBX1.2	-0.205469	15.5378
RGC12	TFCP2L1	-0.661514	3.18725
RGC12	FAT1.1	0.105679	17.5299
RGC12	NPY	2.5	73.7052
RGC12	PTPRS.1	1.20164	56.1753
RGC32	NR4A2	-0.407283	5.55556
RGC32	TMEM100	-0.361742	0.694444
RGC32	DISP3	-0.566076	13.1944
RGC32	LYPD1-1	0.680475	47.2222
RGC32	CD63.2	-0.382769	0
RGC32	NOS1.1	-0.325404	0.694444
RGC32	FREM2.1	-0.353604	0
RGC32	SLC24A2.3	-0.30962	2.77778
RGC32	NXPH1	-0.052014	13.1944
RGC32	LINGO2.1	-0.454298	2.08333
RGC32	PDLIM7	-0.406544	4.86111
RGC32	LAMA1	0.301537	28.4722
RGC32	BBOF1	0.0724028	4.86111
RGC32	zbtb18.2	-0.127801	0.694444
RGC32	SLC17A6	-0.160737	2.77778
RGC32	PALLD.1	-0.39528	0.694444
RGC32	SLC6A4	-0.204901	0
RGC32	glucagon	-0.197549	0
RGC32	RPRM	-0.342425	5.55556
RGC32	NTRK2-2	-0.252428	0.694444
RGC32	NPNT	-0.234958	2.08333
RGC32	CNTN2.1	-0.33531	0.694444
RGC32	GABBR2-1	0.557793	45.8333
RGC32	CXCL14	-0.456347	1.38889
RGC32	CALB2.1	-0.367093	2.08333
RGC32	parapinopsin.1	-0.378627	2.77778
RGC32	UCN3	-0.261094	5.55556
RGC32	PRTG	-0.442569	1.38889
RGC32	ERBB4.1	-0.514623	2.77778
RGC32	RXFP1	-0.45809	2.77778
RGC32	MYO15A	-0.383464	0
RGC32	BAIAP3	-0.0488557	7.63889
RGC32	ZEB2-2	-0.269134	0
RGC32	FNDC1.1	-0.303463	0.694444
RGC32	ADAMTS7	0.322482	14.5833
RGC32	AGRN	-0.247501	6.25
RGC32	CRHR2	-0.39727	1.38889
RGC32	PBX1.2	-0.501005	6.25
RGC32	TFCP2L1	1.79363	44.4444
RGC32	FAT1.1	2.36708	47.2222
RGC32	NPY	-0.265168	6.94444
RGC32	PTPRS.1	1.24578	54.8611
RGC28	NR4A2	-0.4623	4.26829
RGC28	TMEM100	-0.373996	0.609756
RGC28	DISP3	-0.669976	12.1951
RGC28	LYPD1-1	0.819601	51.8293
RGC28	CD63.2	-0.00754132	8.53659
RGC28	NOS1.1	-0.254261	2.43902
RGC28	FREM2.1	1.42806	14.0244
RGC28	SLC24A2.3	-0.282436	4.26829
RGC28	NXPH1	-0.10729	9.7561
RGC28	LINGO2.1	-0.310779	5.4878
RGC28	PDLIM7	-0.471788	2.43902
RGC28	LAMA1	-0.73842	9.14634
RGC28	BBOF1	-0.186224	1.21951
RGC28	zbtb18.2	-0.172284	0.609756
RGC28	SLC17A6	-0.137187	3.04878
RGC28	PALLD.1	1.86888	18.9024
RGC28	SLC6A4	-0.204901	0
RGC28	glucagon	-0.180997	1.21951
RGC28	RPRM	-0.492026	1.21951
RGC28	NTRK2-2	-0.206325	1.21951
RGC28	NPNT	-0.276114	0.609756
RGC28	CNTN2.1	-0.357887	0
RGC28	GABBR2-1	-0.606079	9.14634
RGC28	CXCL14	-0.418332	3.04878
RGC28	CALB2.1	-0.391572	1.21951
RGC28	parapinopsin.1	0.381814	21.3415
RGC28	UCN3	0.222902	18.9024
RGC28	PRTG	-0.548238	1.21951
RGC28	ERBB4.1	-0.477787	3.04878
RGC28	RXFP1	-0.527631	1.82927
RGC28	MYO15A	-0.383464	0
RGC28	BAIAP3	-0.563819	1.82927
RGC28	ZEB2-2	-0.269134	0
RGC28	FNDC1.1	-0.230126	1.82927
RGC28	ADAMTS7	-0.299925	6.09756
RGC28	AGRN	-0.183514	7.92683
RGC28	CRHR2	-0.0343085	5.4878
RGC28	PBX1.2	1.39154	40.8537
RGC28	TFCP2L1	2.5	62.1951
RGC28	FAT1.1	2.5	56.0976
RGC28	NPY	-0.358142	3.04878
RGC28	PTPRS.1	0.548246	28.0488
RGC15	NR4A2	-0.53618	2.66667
RGC15	TMEM100	0.0462942	3.55556
RGC15	DISP3	-0.0971207	17.7778
RGC15	LYPD1-1	-0.12345	25.3333
RGC15	CD63.2	-0.276689	2.66667
RGC15	NOS1.1	-0.319465	0.888889
RGC15	FREM2.1	-0.314767	0.444444
RGC15	SLC24A2.3	-0.367553	1.77778
RGC15	NXPH1	-0.469114	5.33333
RGC15	LINGO2.1	-0.42847	2.22222
RGC15	PDLIM7	-0.316971	10.2222
RGC15	LAMA1	-0.611251	12.4444
RGC15	BBOF1	-0.206397	0.444444
RGC15	zbtb18.2	-0.207337	0
RGC15	SLC17A6	-0.175696	2.22222
RGC15	PALLD.1	0.080164	4.88889
RGC15	SLC6A4	-0.194055	0.444444
RGC15	glucagon	-0.161612	2.66667
RGC15	RPRM	-0.387812	4.44444
RGC15	NTRK2-2	-0.0804849	2.66667
RGC15	NPNT	-0.194428	3.55556
RGC15	CNTN2.1	-0.24391	2.22222
RGC15	GABBR2-1	-0.557714	8.44444
RGC15	CXCL14	-0.329777	4
RGC15	CALB2.1	-0.375728	1.33333
RGC15	parapinopsin.1	0.0813945	18.6667
RGC15	UCN3	-0.353326	5.77778
RGC15	PRTG	-0.397673	2.66667
RGC15	ERBB4.1	-0.441014	3.55556
RGC15	RXFP1	-0.284009	7.55556
RGC15	MYO15A	-0.330835	0.888889
RGC15	BAIAP3	-0.52533	3.11111
RGC15	ZEB2-2	-0.106472	3.55556
RGC15	FNDC1.1	-0.173965	3.55556
RGC15	ADAMTS7	1.69258	36.4444
RGC15	AGRN	0.254081	16.8889
RGC15	CRHR2	0.0532961	10.6667
RGC15	PBX1.2	2.5	68.8889
RGC15	TFCP2L1	0.339147	23.5556
RGC15	FAT1.1	1.27017	35.1111
RGC15	NPY	-0.373114	1.77778
RGC15	PTPRS.1	0.586946	28.8889
RGC18	NR4A2	-0.569428	1.4218
RGC18	TMEM100	-0.39367	0.473934
RGC18	DISP3	-0.860757	9.00474
RGC18	LYPD1-1	-0.809823	2.8436
RGC18	CD63.2	-0.232769	3.31754
RGC18	NOS1.1	-0.232155	2.36967
RGC18	FREM2.1	-0.189134	1.4218
RGC18	SLC24A2.3	-0.342312	2.36967
RGC18	NXPH1	-0.487579	5.6872
RGC18	LINGO2.1	-0.459041	1.89573
RGC18	PDLIM7	-0.129255	15.6398
RGC18	LAMA1	-0.796801	8.05687
RGC18	BBOF1	-0.231809	0.473934
RGC18	zbtb18.2	-0.152938	0.947867
RGC18	SLC17A6	-0.197392	1.4218
RGC18	PALLD.1	0.193403	7.109
RGC18	SLC6A4	-0.170372	0.947867
RGC18	glucagon	-0.122016	4.73934
RGC18	RPRM	-0.489729	0.947867
RGC18	NTRK2-2	-0.313774	0
RGC18	NPNT	-0.240164	1.89573
RGC18	CNTN2.1	-0.236486	3.31754
RGC18	GABBR2-1	0.0504818	28.91
RGC18	CXCL14	-0.445036	2.36967
RGC18	CALB2.1	-0.399313	0.947867
RGC18	parapinopsin.1	-0.467662	1.4218
RGC18	UCN3	-0.347809	6.63507
RGC18	PRTG	-0.40591	2.8436
RGC18	ERBB4.1	-0.223466	7.58294
RGC18	RXFP1	-0.434301	4.73934
RGC18	MYO15A	-0.383464	0
RGC18	BAIAP3	-0.540619	2.8436
RGC18	ZEB2-2	-0.198885	0.473934
RGC18	FNDC1.1	-0.295487	0.947867
RGC18	ADAMTS7	-0.172627	9.00474
RGC18	AGRN	1.24663	32.7014
RGC18	CRHR2	2.5	76.7773
RGC18	PBX1.2	-0.244282	14.218
RGC18	TFCP2L1	-0.758172	1.4218
RGC18	FAT1.1	-0.425793	6.63507
RGC18	NPY	-0.361847	2.36967
RGC18	PTPRS.1	-0.582938	3.79147
RGC6	NR4A2	-0.530216	2.40964
RGC6	TMEM100	0.122156	2.89157
RGC6	DISP3	-0.116017	28.1928
RGC6	LYPD1-1	-0.624578	9.15663
RGC6	CD63.2	-0.344104	0.963855
RGC6	NOS1.1	-0.317179	0.722892
RGC6	FREM2.1	-0.269596	0.722892
RGC6	SLC24A2.3	-0.248116	3.85542
RGC6	NXPH1	-0.138242	10.1205
RGC6	LINGO2.1	-0.39204	3.61446
RGC6	PDLIM7	-0.0753271	18.3133
RGC6	LAMA1	-0.376286	12.7711
RGC6	BBOF1	-0.21655	0.722892
RGC6	zbtb18.2	-0.152025	0.963855
RGC6	SLC17A6	-0.203302	1.20482
RGC6	PALLD.1	-0.203252	2.40964
RGC6	SLC6A4	-0.18144	0.722892
RGC6	glucagon	-0.168251	1.44578
RGC6	RPRM	-0.447258	2.6506
RGC6	NTRK2-2	-0.29244	0.240964
RGC6	NPNT	-0.225924	2.40964
RGC6	CNTN2.1	-0.272543	2.40964
RGC6	GABBR2-1	-0.117602	15.9036
RGC6	CXCL14	1.03577	34.6988
RGC6	CALB2.1	-0.35113	1.68675
RGC6	parapinopsin.1	-0.460912	1.44578
RGC6	UCN3	-0.313064	4.57831
RGC6	PRTG	-0.380476	2.6506
RGC6	ERBB4.1	-0.277227	6.50602
RGC6	RXFP1	-0.407276	4.33735
RGC6	MYO15A	-0.227885	1.92771
RGC6	BAIAP3	-0.524107	2.40964
RGC6	ZEB2-2	-0.269134	0
RGC6	FNDC1.1	1.21339	21.2048
RGC6	ADAMTS7	0.749729	18.3133
RGC6	AGRN	2.5	60.241
RGC6	CRHR2	0.0807237	10.3614
RGC6	PBX1.2	-0.544885	6.98795
RGC6	TFCP2L1	-0.331591	9.63855
RGC6	FAT1.1	-0.476514	6.26506
RGC6	NPY	0.888036	25.0602
RGC6	PTPRS.1	1.04108	46.2651
RGC14	NR4A2	-0.562481	1.2605
RGC14	TMEM100	0.369902	5.04202
RGC14	DISP3	-0.462348	14.2857
RGC14	LYPD1-1	0.747385	55.042
RGC14	CD63.2	-0.349038	0.840336
RGC14	NOS1.1	-0.346706	0
RGC14	FREM2.1	-0.280317	0.420168
RGC14	SLC24A2.3	-0.356888	2.94118
RGC14	NXPH1	-0.24406	10.9244
RGC14	LINGO2.1	-0.432722	2.10084
RGC14	PDLIM7	0.471039	39.0756
RGC14	LAMA1	0.265565	31.9328
RGC14	BBOF1	-0.183728	1.2605
RGC14	zbtb18.2	-0.0874518	1.68067
RGC14	SLC17A6	-0.156353	2.52101
RGC14	PALLD.1	0.0162804	5.46218
RGC14	SLC6A4	-0.184434	0.840336
RGC14	glucagon	-0.174789	1.68067
RGC14	RPRM	-0.271793	7.56303
RGC14	NTRK2-2	-0.276607	0.420168
RGC14	NPNT	-0.109157	6.30252
RGC14	CNTN2.1	-0.330587	0.420168
RGC14	GABBR2-1	0.967431	52.9412
RGC14	CXCL14	-0.422552	2.94118
RGC14	CALB2.1	-0.366599	1.68067
RGC14	parapinopsin.1	-0.421393	1.68067
RGC14	UCN3	-0.3728	3.36134
RGC14	PRTG	-0.428241	2.10084
RGC14	ERBB4.1	-0.469126	2.52101
RGC14	RXFP1	-0.405187	5.88235
RGC14	MYO15A	2.28858	33.6134
RGC14	BAIAP3	1.07349	24.3697
RGC14	ZEB2-2	-0.222278	0.840336
RGC14	FNDC1.1	-0.0817096	5.88235
RGC14	ADAMTS7	2.5	67.2269
RGC14	AGRN	2.5	46.2185
RGC14	CRHR2	-0.372222	2.94118
RGC14	PBX1.2	-0.738027	2.10084
RGC14	TFCP2L1	0.113434	18.4874
RGC14	FAT1.1	1.86591	43.2773
RGC14	NPY	2.34542	39.4958
RGC14	PTPRS.1	1.95742	72.6891
RGC38	NR4A2	-0.545962	2.29885
RGC38	TMEM100	1.41926	12.6437
RGC38	DISP3	-0.816926	10.3448
RGC38	LYPD1-1	-0.6014	9.1954
RGC38	CD63.2	-0.336702	1.14943
RGC38	NOS1.1	-0.311526	1.14943
RGC38	FREM2.1	-0.353604	0
RGC38	SLC24A2.3	-0.206296	1.14943
RGC38	NXPH1	-0.419176	5.74713
RGC38	LINGO2.1	-0.507461	0
RGC38	PDLIM7	0.899041	55.1724
RGC38	LAMA1	0.086695	26.4368
RGC38	BBOF1	-0.260961	0
RGC38	zbtb18.2	-0.207337	0
RGC38	SLC17A6	-0.204813	1.14943
RGC38	PALLD.1	0.418909	9.1954
RGC38	SLC6A4	-0.204901	0
RGC38	glucagon	-0.166513	2.29885
RGC38	RPRM	-0.321068	4.5977
RGC38	NTRK2-2	-0.313774	0
RGC38	NPNT	-0.074276	8.04598
RGC38	CNTN2.1	-0.357887	0
RGC38	GABBR2-1	-0.449428	12.6437
RGC38	CXCL14	0.102773	14.9425
RGC38	CALB2.1	-0.426488	0
RGC38	parapinopsin.1	-0.515046	0
RGC38	UCN3	-0.342418	5.74713
RGC38	PRTG	-0.497319	1.14943
RGC38	ERBB4.1	-0.441756	2.29885
RGC38	RXFP1	-0.458814	3.44828
RGC38	MYO15A	0.902418	14.9425
RGC38	BAIAP3	0.401174	17.2414
RGC38	ZEB2-2	-0.269134	0
RGC38	FNDC1.1	2.5	88.5057
RGC38	ADAMTS7	0.701504	21.8391
RGC38	AGRN	0.554703	19.5402
RGC38	CRHR2	-0.42478	1.14943
RGC38	PBX1.2	0.466489	26.4368
RGC38	TFCP2L1	2.5	48.2759
RGC38	FAT1.1	1.18856	34.4828
RGC38	NPY	2.5	64.3678
RGC38	PTPRS.1	1.17863	59.7701
RGC22	NR4A2	-0.488743	3.91061
RGC22	TMEM100	-0.300709	1.11732
RGC22	DISP3	-0.210504	24.0223
RGC22	LYPD1-1	0.0938052	25.1397
RGC22	CD63.2	-0.249874	2.7933
RGC22	NOS1.1	-0.245218	2.23464
RGC22	FREM2.1	-0.256294	0.558659
RGC22	SLC24A2.3	-0.31945	3.35196
RGC22	NXPH1	-0.467758	6.14525
RGC22	LINGO2.1	-0.436429	2.7933
RGC22	PDLIM7	-0.446022	4.46927
RGC22	LAMA1	-0.558485	9.49721
RGC22	BBOF1	-0.226612	0.558659
RGC22	zbtb18.2	-0.207337	0
RGC22	SLC17A6	-0.130484	2.7933
RGC22	PALLD.1	-0.456847	0
RGC22	SLC6A4	-0.16425	1.11732
RGC22	glucagon	-0.16737	1.67598
RGC22	RPRM	-0.130303	10.6145
RGC22	NTRK2-2	-0.26439	0.558659
RGC22	NPNT	-0.13945	5.02793
RGC22	CNTN2.1	-0.303665	1.67598
RGC22	GABBR2-1	0.222835	31.2849
RGC22	CXCL14	-0.111859	9.49721
RGC22	CALB2.1	-0.378611	1.11732
RGC22	parapinopsin.1	-0.325043	5.58659
RGC22	UCN3	-0.351552	5.02793
RGC22	PRTG	-0.422273	1.67598
RGC22	ERBB4.1	-0.365686	3.35196
RGC22	RXFP1	0.207397	25.1397
RGC22	MYO15A	-0.350333	0.558659
RGC22	BAIAP3	1.26063	28.4916
RGC22	ZEB2-2	2.5	88.2682
RGC22	FNDC1.1	-0.152928	5.02793
RGC22	ADAMTS7	0.435473	15.0838
RGC22	AGRN	-0.478349	2.7933
RGC22	CRHR2	-0.409238	1.11732
RGC22	PBX1.2	2.5	67.0391
RGC22	TFCP2L1	0.921445	30.7263
RGC22	FAT1.1	0.184514	18.9944
RGC22	NPY	-0.342658	3.35196
RGC22	PTPRS.1	0.125792	22.3464
RGC36	NR4A2	-0.581573	0.970874
RGC36	TMEM100	-0.462528	0
RGC36	DISP3	0.736095	45.6311
RGC36	LYPD1-1	0.0340566	22.3301
RGC36	CD63.2	-0.382769	0
RGC36	NOS1.1	-0.346706	0
RGC36	FREM2.1	-0.353604	0
RGC36	SLC24A2.3	-0.320493	3.8835
RGC36	NXPH1	-0.571877	3.8835
RGC36	LINGO2.1	-0.507461	0
RGC36	PDLIM7	-0.0959093	21.3592
RGC36	LAMA1	-0.624492	9.70874
RGC36	BBOF1	-0.260961	0
RGC36	zbtb18.2	-0.151624	0.970874
RGC36	SLC17A6	-0.157119	0.970874
RGC36	PALLD.1	-0.456847	0
RGC36	SLC6A4	-0.204901	0
RGC36	glucagon	-0.171288	1.94175
RGC36	RPRM	-0.454772	2.91262
RGC36	NTRK2-2	-0.313774	0
RGC36	NPNT	-0.238886	1.94175
RGC36	CNTN2.1	-0.326367	0.970874
RGC36	GABBR2-1	1.61697	70.8738
RGC36	CXCL14	0.431527	15.534
RGC36	CALB2.1	-0.426488	0
RGC36	parapinopsin.1	-0.490668	0.970874
RGC36	UCN3	-0.380055	4.85437
RGC36	PRTG	-0.560045	0.970874
RGC36	ERBB4.1	-0.0287778	10.6796
RGC36	RXFP1	0.0832873	13.5922
RGC36	MYO15A	0.623318	12.6214
RGC36	BAIAP3	2.5	68.932
RGC36	ZEB2-2	2.39561	34.9515
RGC36	FNDC1.1	-0.116785	4.85437
RGC36	ADAMTS7	1.33675	24.2718
RGC36	AGRN	-0.545724	1.94175
RGC36	CRHR2	-0.458988	0
RGC36	PBX1.2	1.77635	58.2524
RGC36	TFCP2L1	-0.398564	8.73786
RGC36	FAT1.1	-0.214706	8.73786
RGC36	NPY	-0.3606	1.94175
RGC36	PTPRS.1	0.86616	39.8058
RGC40	NR4A2	-0.311833	8.19672
RGC40	TMEM100	-0.462528	0
RGC40	DISP3	-0.696338	16.3934
RGC40	LYPD1-1	-0.390246	18.0328
RGC40	CD63.2	-0.317226	1.63934
RGC40	NOS1.1	-0.296653	1.63934
RGC40	FREM2.1	-0.353604	0
RGC40	SLC24A2.3	-0.280914	4.91803
RGC40	NXPH1	-0.656762	1.63934
RGC40	LINGO2.1	-0.383679	4.91803
RGC40	PDLIM7	0.240115	31.1475
RGC40	LAMA1	1.16659	45.9016
RGC40	BBOF1	-0.260961	0
RGC40	zbtb18.2	-0.0213122	3.27869
RGC40	SLC17A6	-0.0610658	6.55738
RGC40	PALLD.1	-0.312188	1.63934
RGC40	SLC6A4	-0.204901	0
RGC40	glucagon	-0.197549	0
RGC40	RPRM	-0.122028	11.4754
RGC40	NTRK2-2	-0.313774	0
RGC40	NPNT	0.175958	13.1148
RGC40	CNTN2.1	-0.252643	1.63934
RGC40	GABBR2-1	1.48775	73.7705
RGC40	CXCL14	0.0734585	13.1148
RGC40	CALB2.1	-0.333559	1.63934
RGC40	parapinopsin.1	-0.474019	1.63934
RGC40	UCN3	-0.419146	1.63934
RGC40	PRTG	-0.156041	9.83607
RGC40	ERBB4.1	-0.422228	4.91803
RGC40	RXFP1	-0.128477	19.6721
RGC40	MYO15A	2.5	75.4098
RGC40	BAIAP3	0.0196635	13.1148
RGC40	ZEB2-2	-0.0315537	6.55738
RGC40	FNDC1.1	-0.325422	0
RGC40	ADAMTS7	1.87033	32.7869
RGC40	AGRN	-0.560293	1.63934
RGC40	CRHR2	-0.410317	1.63934
RGC40	PBX1.2	-0.0670467	22.9508
RGC40	TFCP2L1	0.802747	29.5082
RGC40	FAT1.1	1.1062	36.0656
RGC40	NPY	-0.324721	4.91803
RGC40	PTPRS.1	0.506432	37.7049
RGC2	NR4A2	-0.459494	4.86009
RGC2	TMEM100	-0.419694	0.294551
RGC2	DISP3	-0.814857	9.13108
RGC2	LYPD1-1	-0.710569	4.41826
RGC2	CD63.2	-0.283094	2.06186
RGC2	NOS1.1	-0.288329	1.62003
RGC2	FREM2.1	-0.353604	0
RGC2	SLC24A2.3	-0.294356	2.94551
RGC2	NXPH1	-0.401374	5.59647
RGC2	LINGO2.1	-0.374262	3.53461
RGC2	PDLIM7	-0.350818	5.74374
RGC2	LAMA1	-0.193467	9.13108
RGC2	BBOF1	-0.233779	0.441826
RGC2	zbtb18.2	-0.181916	0.441826
RGC2	SLC17A6	-0.132648	2.35641
RGC2	PALLD.1	-0.211326	2.35641
RGC2	SLC6A4	-0.186957	0.736377
RGC2	glucagon	-0.159863	2.50368
RGC2	RPRM	-0.478919	2.06186
RGC2	NTRK2-2	-0.0945685	2.35641
RGC2	NPNT	-0.111685	5.89102
RGC2	CNTN2.1	-0.286604	1.91458
RGC2	GABBR2-1	-0.797639	1.7673
RGC2	CXCL14	-0.457197	1.47275
RGC2	CALB2.1	-0.32643	2.50368
RGC2	parapinopsin.1	-0.434592	2.20913
RGC2	UCN3	-0.319751	5.00736
RGC2	PRTG	-0.501531	1.62003
RGC2	ERBB4.1	-0.233223	6.77467
RGC2	RXFP1	2.5	99.4109
RGC2	MYO15A	-0.339832	0.441826
RGC2	BAIAP3	-0.459492	3.82916
RGC2	ZEB2-2	-0.247162	0.294551
RGC2	FNDC1.1	0.142953	9.72018
RGC2	ADAMTS7	-0.624286	0.883652
RGC2	AGRN	-0.490662	2.79823
RGC2	CRHR2	-0.415227	0.589102
RGC2	PBX1.2	-0.74462	1.91458
RGC2	TFCP2L1	-0.696452	2.50368
RGC2	FAT1.1	-0.486696	5.74374
RGC2	NPY	-0.378717	1.7673
RGC2	PTPRS.1	-0.620555	2.20913
RGC4	NR4A2	-0.530993	1.78891
RGC4	TMEM100	-0.307044	0.715564
RGC4	DISP3	-0.530975	14.3113
RGC4	LYPD1-1	-0.758367	3.75671
RGC4	CD63.2	-0.255022	2.68336
RGC4	NOS1.1	-0.292127	1.07335
RGC4	FREM2.1	-0.29116	0.715564
RGC4	SLC24A2.3	-0.353011	2.14669
RGC4	NXPH1	-0.464337	4.11449
RGC4	LINGO2.1	-0.350881	3.9356
RGC4	PDLIM7	-0.457273	3.57782
RGC4	LAMA1	-0.550441	7.51342
RGC4	BBOF1	-0.195134	0.894454
RGC4	zbtb18.2	-0.207337	0
RGC4	SLC17A6	-0.12982	2.68336
RGC4	PALLD.1	-0.393415	0.536673
RGC4	SLC6A4	-0.161535	0.357782
RGC4	glucagon	-0.140145	2.50447
RGC4	RPRM	1.21332	39.5349
RGC4	NTRK2-2	-0.125495	1.43113
RGC4	NPNT	-0.263102	0.715564
RGC4	CNTN2.1	-0.317289	0.894454
RGC4	GABBR2-1	-0.198485	17.8891
RGC4	CXCL14	-0.362927	2.68336
RGC4	CALB2.1	-0.0321976	10.7335
RGC4	parapinopsin.1	0.63847	30.7692
RGC4	UCN3	-0.340293	4.83005
RGC4	PRTG	-0.421119	1.9678
RGC4	ERBB4.1	2.5	93.9177
RGC4	RXFP1	2.5	98.5689
RGC4	MYO15A	-0.341061	0.357782
RGC4	BAIAP3	-0.642813	0.894454
RGC4	ZEB2-2	-0.150583	0.357782
RGC4	FNDC1.1	-0.252474	1.61002
RGC4	ADAMTS7	-0.633036	0.357782
RGC4	AGRN	-0.535875	1.78891
RGC4	CRHR2	-0.442967	0.536673
RGC4	PBX1.2	-0.742735	1.43113
RGC4	TFCP2L1	-0.685645	2.50447
RGC4	FAT1.1	-0.766663	1.07335
RGC4	NPY	-0.394127	0.715564
RGC4	PTPRS.1	-0.666675	1.25224
RGC25	NR4A2	-0.545608	2.31214
RGC25	TMEM100	-0.295129	1.15607
RGC25	DISP3	0.422816	41.6185
RGC25	LYPD1-1	-0.819819	2.89017
RGC25	CD63.2	-0.245342	3.46821
RGC25	NOS1.1	-0.346706	0
RGC25	FREM2.1	-0.303127	0.578035
RGC25	SLC24A2.3	-0.292113	3.46821
RGC25	NXPH1	-0.274665	8.09249
RGC25	LINGO2.1	-0.390908	2.89017
RGC25	PDLIM7	-0.408916	5.20231
RGC25	LAMA1	-0.563036	9.24855
RGC25	BBOF1	-0.225424	0.578035
RGC25	zbtb18.2	-0.141057	1.15607
RGC25	SLC17A6	-0.173269	1.7341
RGC25	PALLD.1	-0.456847	0
RGC25	SLC6A4	-0.204901	0
RGC25	glucagon	-0.150992	2.89017
RGC25	RPRM	-0.515376	0.578035
RGC25	NTRK2-2	0.517116	8.09249
RGC25	NPNT	-0.277007	0.578035
RGC25	CNTN2.1	-0.357887	0
RGC25	GABBR2-1	-0.687901	4.04624
RGC25	CXCL14	-0.447306	2.31214
RGC25	CALB2.1	-0.360644	1.7341
RGC25	parapinopsin.1	0.36292	18.4971
RGC25	UCN3	-0.295748	8.67052
RGC25	PRTG	2.5	60.6936
RGC25	ERBB4.1	-0.304835	5.20231
RGC25	RXFP1	-0.364894	5.20231
RGC25	MYO15A	-0.349187	0.578035
RGC25	BAIAP3	-0.604461	1.7341
RGC25	ZEB2-2	0.36572	11.5607
RGC25	FNDC1.1	-0.11262	4.04624
RGC25	ADAMTS7	-0.670447	0
RGC25	AGRN	-0.337729	5.78035
RGC25	CRHR2	-0.390569	1.7341
RGC25	PBX1.2	-0.792288	0.578035
RGC25	TFCP2L1	2.36404	56.0694
RGC25	FAT1.1	-0.821133	0
RGC25	NPY	-0.329934	3.46821
RGC25	PTPRS.1	-0.67376	1.15607
RGC7	NR4A2	-0.507077	3.51759
RGC7	TMEM100	-0.425982	0.251256
RGC7	DISP3	-0.244388	22.8643
RGC7	LYPD1-1	-0.781856	3.01508
RGC7	CD63.2	-0.302552	2.01005
RGC7	NOS1.1	-0.277874	1.50754
RGC7	FREM2.1	-0.0934534	3.01508
RGC7	SLC24A2.3	-0.315244	4.0201
RGC7	NXPH1	-0.286109	7.53769
RGC7	LINGO2.1	-0.302083	5.27638
RGC7	PDLIM7	-0.403687	3.51759
RGC7	LAMA1	0.275416	17.5879
RGC7	BBOF1	-0.199303	1.00503
RGC7	zbtb18.2	-0.164036	0.753769
RGC7	SLC17A6	-0.18143	1.50754
RGC7	PALLD.1	-0.390041	0.502513
RGC7	SLC6A4	-0.180443	1.00503
RGC7	glucagon	-0.140433	4.27136
RGC7	RPRM	2.5	77.3869
RGC7	NTRK2-2	-0.181136	1.50754
RGC7	NPNT	-0.0157952	8.54271
RGC7	CNTN2.1	-0.3497	0.251256
RGC7	GABBR2-1	-0.673368	6.28141
RGC7	CXCL14	-0.449313	2.01005
RGC7	CALB2.1	-0.383387	1.50754
RGC7	parapinopsin.1	2.43829	70.603
RGC7	UCN3	2.5	98.4925
RGC7	PRTG	-0.16866	5.52764
RGC7	ERBB4.1	2.5	76.8844
RGC7	RXFP1	0.25061	25.6281
RGC7	MYO15A	-0.235888	2.01005
RGC7	BAIAP3	-0.646793	1.00503
RGC7	ZEB2-2	-0.0767947	3.51759
RGC7	FNDC1.1	-0.185065	2.76382
RGC7	ADAMTS7	-0.617978	1.00503
RGC7	AGRN	-0.590995	1.00503
RGC7	CRHR2	-0.370074	2.51256
RGC7	PBX1.2	-0.741239	1.50754
RGC7	TFCP2L1	1.555	42.9648
RGC7	FAT1.1	-0.694527	2.26131
RGC7	NPY	-0.36329	2.01005
RGC7	PTPRS.1	-0.65826	1.25628
RGC8	NR4A2	-0.532613	2.52101
RGC8	TMEM100	-0.421791	0.280112
RGC8	DISP3	-0.870939	6.72269
RGC8	LYPD1-1	-0.750685	4.48179
RGC8	CD63.2	-0.349038	0.560224
RGC8	NOS1.1	-0.346706	0
RGC8	FREM2.1	-0.353604	0
RGC8	SLC24A2.3	-0.254952	3.64146
RGC8	NXPH1	-0.477289	4.7619
RGC8	LINGO2.1	-0.443268	1.96078
RGC8	PDLIM7	-0.462103	2.2409
RGC8	LAMA1	-0.234123	10.6443
RGC8	BBOF1	-0.226516	0.560224
RGC8	zbtb18.2	-0.191208	0.280112
RGC8	SLC17A6	-0.145111	2.52101
RGC8	PALLD.1	-0.456847	0
RGC8	SLC6A4	-0.19806	0.280112
RGC8	glucagon	-0.130378	4.48179
RGC8	RPRM	0.747741	28.2913
RGC8	NTRK2-2	-0.264252	0.560224
RGC8	NPNT	-0.293321	0
RGC8	CNTN2.1	-0.330587	0.840336
RGC8	GABBR2-1	0.277302	31.9328
RGC8	CXCL14	-0.406101	3.08123
RGC8	CALB2.1	-0.339071	2.2409
RGC8	parapinopsin.1	2.5	89.6359
RGC8	UCN3	-0.232571	6.72269
RGC8	PRTG	0.429706	14.5658
RGC8	ERBB4.1	-0.391542	3.64146
RGC8	RXFP1	-0.382818	5.04202
RGC8	MYO15A	-0.317201	1.12045
RGC8	BAIAP3	-0.656397	0.560224
RGC8	ZEB2-2	-0.227455	0.840336
RGC8	FNDC1.1	-0.263807	0.560224
RGC8	ADAMTS7	-0.568563	1.40056
RGC8	AGRN	-0.231677	5.88235
RGC8	CRHR2	-0.442266	0.560224
RGC8	PBX1.2	-0.723198	2.2409
RGC8	TFCP2L1	-0.34811	7.56303
RGC8	FAT1.1	-0.778438	0.560224
RGC8	NPY	-0.388118	1.40056
RGC8	PTPRS.1	-0.681916	0.560224
RGC3	NR4A2	-0.459246	4.09091
RGC3	TMEM100	-0.440479	0.151515
RGC3	DISP3	-0.580611	17.1212
RGC3	LYPD1-1	-0.722631	5.75758
RGC3	CD63.2	-0.304146	1.9697
RGC3	NOS1.1	-0.314231	0.909091
RGC3	FREM2.1	-0.327105	0.30303
RGC3	SLC24A2.3	2.5	40
RGC3	NXPH1	-0.436129	4.69697
RGC3	LINGO2.1	-0.377947	2.57576
RGC3	PDLIM7	-0.401978	3.0303
RGC3	LAMA1	-0.189092	11.5152
RGC3	BBOF1	-0.223706	0.606061
RGC3	zbtb18.2	-0.155153	0.909091
RGC3	SLC17A6	-0.141815	2.87879
RGC3	PALLD.1	-0.376336	0.909091
RGC3	SLC6A4	-0.186442	0.757576
RGC3	glucagon	-0.177014	1.51515
RGC3	RPRM	-0.476729	2.27273
RGC3	NTRK2-2	-0.273573	0.454545
RGC3	NPNT	0.362208	21.9697
RGC3	CNTN2.1	-0.2653	2.57576
RGC3	GABBR2-1	-0.735269	3.18182
RGC3	CXCL14	2.5	73.9394
RGC3	CALB2.1	2.5	94.2424
RGC3	parapinopsin.1	-0.458344	1.66667
RGC3	UCN3	-0.367492	4.84848
RGC3	PRTG	-0.393033	1.9697
RGC3	ERBB4.1	-0.31633	7.42424
RGC3	RXFP1	-0.439504	4.24242
RGC3	MYO15A	-0.33858	0.606061
RGC3	BAIAP3	-0.643555	1.06061
RGC3	ZEB2-2	-0.246532	0.30303
RGC3	FNDC1.1	0.428461	20.303
RGC3	ADAMTS7	-0.630848	0.757576
RGC3	AGRN	-0.268121	6.9697
RGC3	CRHR2	-0.413977	0.909091
RGC3	PBX1.2	-0.610967	5.45455
RGC3	TFCP2L1	-0.740312	1.36364
RGC3	FAT1.1	-0.774961	0.909091
RGC3	NPY	-0.146812	8.33333
RGC3	PTPRS.1	-0.641254	1.66667
RGC1	NR4A2	-0.534477	2.60078
RGC1	TMEM100	-0.34934	0.520156
RGC1	DISP3	1.22224	49.2848
RGC1	LYPD1-1	-0.814416	2.47074
RGC1	CD63.2	-0.258894	2.86086
RGC1	NOS1.1	-0.31089	0.780234
RGC1	FREM2.1	-0.308168	0.520156
RGC1	SLC24A2.3	-0.0120539	7.15215
RGC1	NXPH1	0.37412	20.8062
RGC1	LINGO2.1	-0.357669	4.03121
RGC1	PDLIM7	-0.420822	4.16125
RGC1	LAMA1	-0.158577	13.0039
RGC1	BBOF1	-0.20509	0.780234
RGC1	zbtb18.2	-0.184886	0.390117
RGC1	SLC17A6	-0.15502	2.73082
RGC1	PALLD.1	-0.353333	1.17035
RGC1	SLC6A4	-0.195378	0.390117
RGC1	glucagon	-0.113197	3.64109
RGC1	RPRM	0.0445387	14.0442
RGC1	NTRK2-2	-0.27926	0.390117
RGC1	NPNT	-0.199203	2.9909
RGC1	CNTN2.1	0.472788	14.8244
RGC1	GABBR2-1	2.5	95.1886
RGC1	CXCL14	2.5	84.7854
RGC1	CALB2.1	-0.2275	5.85176
RGC1	parapinopsin.1	-0.440688	2.08062
RGC1	UCN3	-0.348283	4.81144
RGC1	PRTG	0.403225	14.5644
RGC1	ERBB4.1	-0.193671	10.013
RGC1	RXFP1	-0.37837	5.46164
RGC1	MYO15A	-0.193204	2.3407
RGC1	BAIAP3	-0.561997	2.21066
RGC1	ZEB2-2	-0.244891	0.390117
RGC1	FNDC1.1	-0.172374	4.6814
RGC1	ADAMTS7	-0.575784	1.43043
RGC1	AGRN	-0.114421	8.45254
RGC1	CRHR2	-0.443459	0.520156
RGC1	PBX1.2	-0.359221	11.8336
RGC1	TFCP2L1	-0.517651	5.72172
RGC1	FAT1.1	-0.788068	0.650195
RGC1	NPY	-0.378061	1.30039
RGC1	PTPRS.1	-0.673392	0.780234
RGC9	NR4A2	-0.554638	1.64474
RGC9	TMEM100	-0.414701	0.328947
RGC9	DISP3	0.212471	35.8553
RGC9	LYPD1-1	-0.80281	3.28947
RGC9	CD63.2	-0.317012	1.64474
RGC9	NOS1.1	-0.336597	0.328947
RGC9	FREM2.1	-0.324843	0.328947
RGC9	SLC24A2.3	0.460411	16.1184
RGC9	NXPH1	0.228332	23.0263
RGC9	LINGO2.1	-0.440488	2.30263
RGC9	PDLIM7	-0.491131	1.97368
RGC9	LAMA1	-0.402106	11.5132
RGC9	BBOF1	-0.160376	0.986842
RGC9	zbtb18.2	-0.113268	1.64474
RGC9	SLC17A6	-0.112095	3.94737
RGC9	PALLD.1	-0.456847	0
RGC9	SLC6A4	-0.110214	3.28947
RGC9	glucagon	-0.153353	2.96053
RGC9	RPRM	-0.235091	7.56579
RGC9	NTRK2-2	-0.226725	0.657895
RGC9	NPNT	-0.121721	5.59211
RGC9	CNTN2.1	2.5	95.0658
RGC9	GABBR2-1	1.96026	68.4211
RGC9	CXCL14	0.944438	32.5658
RGC9	CALB2.1	-0.388833	1.31579
RGC9	parapinopsin.1	-0.465733	1.64474
RGC9	UCN3	-0.375171	4.60526
RGC9	PRTG	-0.0409983	9.53947
RGC9	ERBB4.1	-0.453492	4.27632
RGC9	RXFP1	-0.458643	2.96053
RGC9	MYO15A	0.572269	15.7895
RGC9	BAIAP3	0.123681	13.4868
RGC9	ZEB2-2	0.127441	7.89474
RGC9	FNDC1.1	-0.263405	1.64474
RGC9	ADAMTS7	-0.50063	2.96053
RGC9	AGRN	-0.0911831	9.21053
RGC9	CRHR2	-0.429595	0.986842
RGC9	PBX1.2	-0.484098	8.88158
RGC9	TFCP2L1	-0.488883	6.57895
RGC9	FAT1.1	-0.704985	1.64474
RGC9	NPY	-0.336127	2.63158
RGC9	PTPRS.1	-0.695181	0.328947
RGC30	NR4A2	-0.462516	4.10959
RGC30	TMEM100	-0.0688946	2.73973
RGC30	DISP3	-0.64074	16.4384
RGC30	LYPD1-1	-0.791405	2.05479
RGC30	CD63.2	-0.0136811	8.21918
RGC30	NOS1.1	-0.284097	2.05479
RGC30	FREM2.1	1.13245	13.6986
RGC30	SLC24A2.3	-0.391429	2.05479
RGC30	NXPH1	-0.339842	8.90411
RGC30	LINGO2.1	-0.353231	4.10959
RGC30	PDLIM7	-0.448104	2.73973
RGC30	LAMA1	-0.505435	12.3288
RGC30	BBOF1	-0.260961	0
RGC30	zbtb18.2	-0.167977	0.684932
RGC30	SLC17A6	-0.107106	4.79452
RGC30	PALLD.1	2.07195	20.5479
RGC30	SLC6A4	-0.155155	1.36986
RGC30	glucagon	-0.17897	1.36986
RGC30	RPRM	-0.414065	2.73973
RGC30	NTRK2-2	-0.074179	2.73973
RGC30	NPNT	2.5	92.4658
RGC30	CNTN2.1	-0.120919	7.53425
RGC30	GABBR2-1	-0.740347	4.10959
RGC30	CXCL14	-0.430463	2.73973
RGC30	CALB2.1	-0.367898	2.05479
RGC30	parapinopsin.1	-0.396884	2.73973
RGC30	UCN3	-0.248519	3.42466
RGC30	PRTG	-0.16685	9.58904
RGC30	ERBB4.1	-0.39888	6.16438
RGC30	RXFP1	0.974649	64.3836
RGC30	MYO15A	-0.183209	3.42466
RGC30	BAIAP3	1.23428	24.6575
RGC30	ZEB2-2	-0.269134	0
RGC30	FNDC1.1	-0.218573	2.73973
RGC30	ADAMTS7	-0.634632	0.684932
RGC30	AGRN	-0.346682	6.16438
RGC30	CRHR2	0.422539	14.3836
RGC30	PBX1.2	-0.0371628	17.8082
RGC30	TFCP2L1	-0.638414	3.42466
RGC30	FAT1.1	1.20073	32.8767
RGC30	NPY	-0.401285	0.684932
RGC30	PTPRS.1	-0.650682	2.05479
RGC35	NR4A2	-0.526544	2.27273
RGC35	TMEM100	-0.243523	1.51515
RGC35	DISP3	0.14085	25.7576
RGC35	LYPD1-1	-0.763916	4.54545
RGC35	CD63.2	-0.292186	2.27273
RGC35	NOS1.1	-0.323474	0.757576
RGC35	FREM2.1	0.161707	6.06061
RGC35	SLC24A2.3	-0.209225	6.06061
RGC35	NXPH1	-0.381767	4.54545
RGC35	LINGO2.1	-0.430491	3.0303
RGC35	PDLIM7	-0.496283	1.51515
RGC35	LAMA1	-0.649396	9.09091
RGC35	BBOF1	-0.168242	1.51515
RGC35	zbtb18.2	-0.207337	0
RGC35	SLC17A6	-0.194852	1.51515
RGC35	PALLD.1	-0.256921	1.51515
RGC35	SLC6A4	-0.204901	0
RGC35	glucagon	-0.156783	3.0303
RGC35	RPRM	2.5	77.2727
RGC35	NTRK2-2	2.5	49.2424
RGC35	NPNT	-0.208821	3.0303
RGC35	CNTN2.1	2.04835	45.4545
RGC35	GABBR2-1	-0.690769	3.78788
RGC35	CXCL14	-0.330939	5.30303
RGC35	CALB2.1	-0.319392	2.27273
RGC35	parapinopsin.1	-0.313088	3.0303
RGC35	UCN3	-0.42068	1.51515
RGC35	PRTG	-0.570197	0.757576
RGC35	ERBB4.1	-0.415974	5.30303
RGC35	RXFP1	-0.307053	7.57576
RGC35	MYO15A	-0.33858	0.757576
RGC35	BAIAP3	-0.573381	2.27273
RGC35	ZEB2-2	-0.269134	0
RGC35	FNDC1.1	-0.325422	0
RGC35	ADAMTS7	-0.591545	1.51515
RGC35	AGRN	-0.493635	2.27273
RGC35	CRHR2	-0.458988	0
RGC35	PBX1.2	-0.118474	15.9091
RGC35	TFCP2L1	-0.686127	3.0303
RGC35	FAT1.1	-0.631446	2.27273
RGC35	NPY	-0.358475	3.0303
RGC35	PTPRS.1	-0.606747	3.0303
RGC39	NR4A2	-0.499597	2.7027
RGC39	TMEM100	-0.267041	1.35135
RGC39	DISP3	0.0850312	31.0811
RGC39	LYPD1-1	-0.700514	5.40541
RGC39	CD63.2	-0.275275	2.7027
RGC39	NOS1.1	-0.305387	1.35135
RGC39	FREM2.1	-0.00556784	4.05405
RGC39	SLC24A2.3	-0.211522	4.05405
RGC39	NXPH1	-0.465833	6.75676
RGC39	LINGO2.1	-0.306452	4.05405
RGC39	PDLIM7	-0.502814	1.35135
RGC39	LAMA1	-0.785406	6.75676
RGC39	BBOF1	-0.260961	0
RGC39	zbtb18.2	-0.207337	0
RGC39	SLC17A6	-0.199309	1.35135
RGC39	PALLD.1	-0.103304	2.7027
RGC39	SLC6A4	-0.204901	0
RGC39	glucagon	-0.161132	2.7027
RGC39	RPRM	2.49419	72.973
RGC39	NTRK2-2	0.0385034	2.7027
RGC39	NPNT	0.413778	14.8649
RGC39	CNTN2.1	0.558488	21.6216
RGC39	GABBR2-1	-0.826944	1.35135
RGC39	CXCL14	-0.431918	2.7027
RGC39	CALB2.1	-0.387822	1.35135
RGC39	parapinopsin.1	0.0342994	16.2162
RGC39	UCN3	-0.341696	8.10811
RGC39	PRTG	-0.113626	4.05405
RGC39	ERBB4.1	-0.550379	1.35135
RGC39	RXFP1	-0.523477	2.7027
RGC39	MYO15A	-0.383464	0
RGC39	BAIAP3	-0.70565	0
RGC39	ZEB2-2	-0.269134	0
RGC39	FNDC1.1	0.000311585	5.40541
RGC39	ADAMTS7	-0.600018	1.35135
RGC39	AGRN	-0.574209	1.35135
RGC39	CRHR2	-0.458988	0
RGC39	PBX1.2	-0.486736	9.45946
RGC39	TFCP2L1	-0.640857	2.7027
RGC39	FAT1.1	-0.114069	13.5135
RGC39	NPY	-0.413975	0
RGC39	PTPRS.1	-0.600064	4.05405
RGC41	NR4A2	-0.607905	0
RGC41	TMEM100	-0.462528	0
RGC41	DISP3	2.5	86.5385
RGC41	LYPD1-1	-0.888533	0
RGC41	CD63.2	-0.382769	0
RGC41	NOS1.1	-0.230534	3.84615
RGC41	FREM2.1	-0.353604	0
RGC41	SLC24A2.3	0.0317613	9.61538
RGC41	NXPH1	-0.573274	3.84615
RGC41	LINGO2.1	-0.458349	1.92308
RGC41	PDLIM7	-0.442478	3.84615
RGC41	LAMA1	-0.3563	11.5385
RGC41	BBOF1	-0.260961	0
RGC41	zbtb18.2	-0.0974999	1.92308
RGC41	SLC17A6	-0.183784	1.92308
RGC41	PALLD.1	-0.456847	0
RGC41	SLC6A4	-0.158313	1.92308
RGC41	glucagon	2.5	96.1538
RGC41	RPRM	-0.35839	5.76923
RGC41	NTRK2-2	-0.313774	0
RGC41	NPNT	-0.0835564	5.76923
RGC41	CNTN2.1	-0.116128	7.69231
RGC41	GABBR2-1	0.350316	44.2308
RGC41	CXCL14	-0.387203	1.92308
RGC41	CALB2.1	-0.264919	5.76923
RGC41	parapinopsin.1	-0.515046	0
RGC41	UCN3	-0.346533	7.69231
RGC41	PRTG	-0.337165	5.76923
RGC41	ERBB4.1	-0.395123	7.69231
RGC41	RXFP1	0.473712	55.7692
RGC41	MYO15A	-0.270184	1.92308
RGC41	BAIAP3	-0.483521	3.84615
RGC41	ZEB2-2	-0.197882	1.92308
RGC41	FNDC1.1	-0.325422	0
RGC41	ADAMTS7	-0.670447	0
RGC41	AGRN	-0.640036	0
RGC41	CRHR2	-0.401973	1.92308
RGC41	PBX1.2	2.05279	55.7692
RGC41	TFCP2L1	-0.483501	7.69231
RGC41	FAT1.1	-0.821133	0
RGC41	NPY	-0.413975	0
RGC41	PTPRS.1	-0.703749	0
RGC33	NR4A2	2.00875	73.1343
RGC33	TMEM100	-0.462528	0
RGC33	DISP3	0.619576	52.2388
RGC33	LYPD1-1	-0.176805	23.8806
RGC33	CD63.2	-0.149035	3.73134
RGC33	NOS1.1	0.421779	23.1343
RGC33	FREM2.1	-0.223857	1.49254
RGC33	SLC24A2.3	-0.326347	2.98507
RGC33	NXPH1	1.4135	47.7612
RGC33	LINGO2.1	-0.357952	2.98507
RGC33	PDLIM7	-0.395711	2.23881
RGC33	LAMA1	-0.512274	16.4179
RGC33	BBOF1	0.139841	6.71642
RGC33	zbtb18.2	-0.164465	0.746269
RGC33	SLC17A6	-0.0958218	3.73134
RGC33	PALLD.1	-0.325047	1.49254
RGC33	SLC6A4	2.5	100
RGC33	glucagon	-0.157383	2.98507
RGC33	RPRM	-0.503686	1.49254
RGC33	NTRK2-2	-0.0530353	2.98507
RGC33	NPNT	-0.109323	6.71642
RGC33	CNTN2.1	-0.168717	5.22388
RGC33	GABBR2-1	1.07613	55.9701
RGC33	CXCL14	-0.138298	8.20896
RGC33	CALB2.1	-0.239238	5.22388
RGC33	parapinopsin.1	-0.459181	1.49254
RGC33	UCN3	-0.31482	3.73134
RGC33	PRTG	0.564074	22.3881
RGC33	ERBB4.1	-0.454446	2.23881
RGC33	RXFP1	1.81453	85.8209
RGC33	MYO15A	-0.383464	0
RGC33	BAIAP3	0.660185	19.403
RGC33	ZEB2-2	-0.269134	0
RGC33	FNDC1.1	-0.186431	4.47761
RGC33	ADAMTS7	-0.670447	0
RGC33	AGRN	-0.0219239	10.4478
RGC33	CRHR2	-0.436734	0.746269
RGC33	PBX1.2	-0.405812	11.194
RGC33	TFCP2L1	-0.754979	1.49254
RGC33	FAT1.1	-0.211752	11.194
RGC33	NPY	-0.359292	2.98507
RGC33	PTPRS.1	-0.49791	6.71642
RGC37	NR4A2	2.09472	73.913
RGC37	TMEM100	-0.305083	1.08696
RGC37	DISP3	1.24895	48.913
RGC37	LYPD1-1	1.09036	50
RGC37	CD63.2	2.5	29.3478
RGC37	NOS1.1	-0.247932	2.17391
RGC37	FREM2.1	-0.165258	2.17391
RGC37	SLC24A2.3	0.241044	8.69565
RGC37	NXPH1	0.502413	28.2609
RGC37	LINGO2.1	-0.292478	8.69565
RGC37	PDLIM7	-0.448973	5.43478
RGC37	LAMA1	1.19501	34.7826
RGC37	BBOF1	-0.12836	2.17391
RGC37	zbtb18.2	-0.0833264	2.17391
RGC37	SLC17A6	-0.147795	3.26087
RGC37	PALLD.1	2.5	44.5652
RGC37	SLC6A4	1.0231	9.78261
RGC37	glucagon	-0.197549	0
RGC37	RPRM	2.43234	51.087
RGC37	NTRK2-2	-0.313774	0
RGC37	NPNT	-0.172855	4.34783
RGC37	CNTN2.1	-0.0534141	7.6087
RGC37	GABBR2-1	-0.067197	18.4783
RGC37	CXCL14	-0.00583568	10.8696
RGC37	CALB2.1	0.699424	18.4783
RGC37	parapinopsin.1	-0.330021	1.08696
RGC37	UCN3	-0.226719	5.43478
RGC37	PRTG	-0.352369	5.43478
RGC37	ERBB4.1	-0.475836	1.08696
RGC37	RXFP1	0.481499	34.7826
RGC37	MYO15A	-0.383464	0
RGC37	BAIAP3	0.955493	22.8261
RGC37	ZEB2-2	-0.269134	0
RGC37	FNDC1.1	-0.325422	0
RGC37	ADAMTS7	-0.338955	4.34783
RGC37	AGRN	-0.431321	3.26087
RGC37	CRHR2	2.5	57.6087
RGC37	PBX1.2	-0.476092	7.6087
RGC37	TFCP2L1	-0.580501	5.43478
RGC37	FAT1.1	-0.551124	4.34783
RGC37	NPY	-0.0482735	6.52174
RGC37	PTPRS.1	-0.620029	3.26087
RGC34	NR4A2	-0.19071	10.5263
RGC34	TMEM100	-0.462528	0
RGC34	DISP3	1.10811	24.812
RGC34	LYPD1-1	-0.15874	9.77444
RGC34	CD63.2	-0.322607	1.50376
RGC34	NOS1.1	-0.323648	0.75188
RGC34	FREM2.1	-0.0940958	3.00752
RGC34	SLC24A2.3	-0.267797	3.7594
RGC34	NXPH1	-0.252434	10.5263
RGC34	LINGO2.1	2.5	52.6316
RGC34	PDLIM7	0.0401617	11.2782
RGC34	LAMA1	-0.808311	9.02256
RGC34	BBOF1	-0.12343	2.25564
RGC34	zbtb18.2	-0.078716	1.50376
RGC34	SLC17A6	2.5	100
RGC34	PALLD.1	0.553752	9.77444
RGC34	SLC6A4	-0.204901	0
RGC34	glucagon	-0.177167	1.50376
RGC34	RPRM	0.0281612	9.77444
RGC34	NTRK2-2	1.26903	12.782
RGC34	NPNT	-0.0683955	4.51128
RGC34	CNTN2.1	0.665344	22.5564
RGC34	GABBR2-1	0.580471	41.3534
RGC34	CXCL14	0.0785873	10.5263
RGC34	CALB2.1	2.5	69.1729
RGC34	parapinopsin.1	0.910454	32.3308
RGC34	UCN3	-0.430154	0.75188
RGC34	PRTG	-0.394602	3.7594
RGC34	ERBB4.1	1.82409	35.3383
RGC34	RXFP1	-0.288275	9.77444
RGC34	MYO15A	-0.250811	2.25564
RGC34	BAIAP3	0.118874	12.782
RGC34	ZEB2-2	-0.269134	0
RGC34	FNDC1.1	-0.254644	0.75188
RGC34	ADAMTS7	0.132724	13.5338
RGC34	AGRN	-0.530647	1.50376
RGC34	CRHR2	1.10137	18.0451
RGC34	PBX1.2	0.4748	26.3158
RGC34	TFCP2L1	-0.241647	12.0301
RGC34	FAT1.1	-0.559436	5.26316
RGC34	NPY	-0.292246	3.00752
RGC34	PTPRS.1	2.5	84.9624
RGC27	NR4A2	-0.512267	3.57143
RGC27	TMEM100	0.46112	5.95238
RGC27	DISP3	-0.865379	10.7143
RGC27	LYPD1-1	-0.762677	5.35714
RGC27	CD63.2	-0.287923	2.38095
RGC27	NOS1.1	-0.328438	0.595238
RGC27	FREM2.1	-0.198595	1.19048
RGC27	SLC24A2.3	-0.00223119	10.7143
RGC27	NXPH1	-0.451801	5.95238
RGC27	LINGO2.1	-0.416985	2.38095
RGC27	PDLIM7	1.51706	76.1905
RGC27	LAMA1	-0.307732	24.4048
RGC27	BBOF1	1.08545	14.2857
RGC27	zbtb18.2	2.5	76.7857
RGC27	SLC17A6	-0.155414	2.97619
RGC27	PALLD.1	-0.195939	2.97619
RGC27	SLC6A4	-0.204901	0
RGC27	glucagon	-0.173379	1.19048
RGC27	RPRM	-0.432309	3.57143
RGC27	NTRK2-2	-0.00270769	3.57143
RGC27	NPNT	-0.259823	1.19048
RGC27	CNTN2.1	-0.31928	1.19048
RGC27	GABBR2-1	-0.162746	23.8095
RGC27	CXCL14	-0.194233	7.7381
RGC27	CALB2.1	2.46244	71.4286
RGC27	parapinopsin.1	-0.455676	2.38095
RGC27	UCN3	-0.239673	5.95238
RGC27	PRTG	-0.410458	2.97619
RGC27	ERBB4.1	-0.422462	5.35714
RGC27	RXFP1	-0.42839	2.97619
RGC27	MYO15A	0.348376	11.3095
RGC27	BAIAP3	-0.266969	7.14286
RGC27	ZEB2-2	-0.202926	1.78571
RGC27	FNDC1.1	-0.0540503	8.92857
RGC27	ADAMTS7	-0.456259	3.57143
RGC27	AGRN	-0.581999	1.19048
RGC27	CRHR2	-0.441224	0.595238
RGC27	PBX1.2	-0.238109	15.4762
RGC27	TFCP2L1	-0.688532	2.97619
RGC27	FAT1.1	-0.113355	14.2857
RGC27	NPY	1.16596	23.2143
RGC27	PTPRS.1	0.19402	29.7619
RGC31	NR4A2	-0.392629	7.53425
RGC31	TMEM100	0.779709	8.21918
RGC31	DISP3	-0.795903	12.3288
RGC31	LYPD1-1	-0.20301	23.9726
RGC31	CD63.2	-0.247039	3.42466
RGC31	NOS1.1	-0.284097	2.05479
RGC31	FREM2.1	0.170272	6.16438
RGC31	SLC24A2.3	-0.338173	3.42466
RGC31	NXPH1	-0.339842	8.21918
RGC31	LINGO2.1	-0.437773	2.05479
RGC31	PDLIM7	-0.294224	9.58904
RGC31	LAMA1	0.0196757	17.1233
RGC31	BBOF1	2.5	56.8493
RGC31	zbtb18.2	-0.167977	0.684932
RGC31	SLC17A6	-0.0712633	4.79452
RGC31	PALLD.1	0.0177369	4.79452
RGC31	SLC6A4	-0.188206	0.684932
RGC31	glucagon	-0.188228	0.684932
RGC31	RPRM	-0.277779	6.84932
RGC31	NTRK2-2	-0.253266	0.684932
RGC31	NPNT	-0.142324	4.79452
RGC31	CNTN2.1	-0.226503	2.05479
RGC31	GABBR2-1	-0.467243	11.6438
RGC31	CXCL14	-0.144657	6.84932
RGC31	CALB2.1	0.701744	28.0822
RGC31	parapinopsin.1	-0.430084	2.73973
RGC31	UCN3	-0.389003	3.42466
RGC31	PRTG	-0.16685	5.47945
RGC31	ERBB4.1	-0.0208499	12.3288
RGC31	RXFP1	-0.378729	4.10959
RGC31	MYO15A	-0.302551	1.36986
RGC31	BAIAP3	0.0144029	10.274
RGC31	ZEB2-2	-0.269134	0
RGC31	FNDC1.1	-0.28225	0.684932
RGC31	ADAMTS7	-0.390547	5.47945
RGC31	AGRN	-0.573313	1.36986
RGC31	CRHR2	-0.378085	1.36986
RGC31	PBX1.2	-0.437608	9.58904
RGC31	TFCP2L1	-0.235006	9.58904
RGC31	FAT1.1	1.67202	43.1507
RGC31	NPY	-0.388681	1.36986
RGC31	PTPRS.1	-0.291368	15.0685
RGC13	NR4A2	-0.499309	2.43902
RGC13	TMEM100	-0.344604	0.813008
RGC13	DISP3	0.190345	28.8618
RGC13	LYPD1-1	-0.681959	5.69106
RGC13	CD63.2	-0.317755	1.62602
RGC13	NOS1.1	-0.334218	0.406504
RGC13	FREM2.1	-0.353604	0
RGC13	SLC24A2.3	-0.282436	2.84553
RGC13	NXPH1	-0.31519	6.09756
RGC13	LINGO2.1	0.452712	16.6667
RGC13	PDLIM7	2.5	95.935
RGC13	LAMA1	2.5	83.3333
RGC13	BBOF1	-0.260961	0
RGC13	zbtb18.2	-0.183944	0.406504
RGC13	SLC17A6	-0.19184	1.21951
RGC13	PALLD.1	-0.0331318	3.25203
RGC13	SLC6A4	-0.165452	0.813008
RGC13	glucagon	-0.132511	4.06504
RGC13	RPRM	-0.457068	2.43902
RGC13	NTRK2-2	-0.277813	0.406504
RGC13	NPNT	-0.202736	2.03252
RGC13	CNTN2.1	0.540577	15.4472
RGC13	GABBR2-1	-0.435211	11.3821
RGC13	CXCL14	-0.47448	1.21951
RGC13	CALB2.1	-0.368527	1.21951
RGC13	parapinopsin.1	-0.41451	1.62602
RGC13	UCN3	-0.341441	3.65854
RGC13	PRTG	-0.567557	0.406504
RGC13	ERBB4.1	-0.0855466	11.3821
RGC13	RXFP1	-0.363186	4.06504
RGC13	MYO15A	-0.33531	0.813008
RGC13	BAIAP3	-0.540509	2.84553
RGC13	ZEB2-2	-0.253959	0.406504
RGC13	FNDC1.1	-0.274242	1.21951
RGC13	ADAMTS7	0.0275089	9.7561
RGC13	AGRN	-0.620141	0.406504
RGC13	CRHR2	-0.422706	0.813008
RGC13	PBX1.2	-0.783862	0.813008
RGC13	TFCP2L1	-0.804237	0.406504
RGC13	FAT1.1	-0.718474	2.03252
RGC13	NPY	-0.398921	0.813008
RGC13	PTPRS.1	-0.703749	0
RGC5	NR4A2	-0.457845	4.95283
RGC5	TMEM100	-0.462528	0
RGC5	DISP3	-0.526837	13.9151
RGC5	LYPD1-1	-0.734309	4.95283
RGC5	CD63.2	-0.270275	2.12264
RGC5	NOS1.1	-0.303452	0.471698
RGC5	FREM2.1	-0.332973	0.235849
RGC5	SLC24A2.3	-0.297581	2.59434
RGC5	NXPH1	-0.488643	3.30189
RGC5	LINGO2.1	-0.314217	4.71698
RGC5	PDLIM7	2.5	96.4623
RGC5	LAMA1	0.975847	30.1887
RGC5	BBOF1	0.20116	5.89623
RGC5	zbtb18.2	-0.180202	0.471698
RGC5	SLC17A6	-0.12786	3.30189
RGC5	PALLD.1	-0.373313	0.943396
RGC5	SLC6A4	-0.187657	0.471698
RGC5	glucagon	-0.0309973	2.35849
RGC5	RPRM	-0.51457	1.17925
RGC5	NTRK2-2	-0.209852	1.17925
RGC5	NPNT	-0.253547	1.17925
RGC5	CNTN2.1	-0.312046	1.41509
RGC5	GABBR2-1	-0.742266	3.30189
RGC5	CXCL14	-0.335327	3.77358
RGC5	CALB2.1	-0.365984	1.65094
RGC5	parapinopsin.1	-0.479592	1.17925
RGC5	UCN3	-0.304938	8.01887
RGC5	PRTG	-0.439531	2.12264
RGC5	ERBB4.1	-0.365129	5.18868
RGC5	RXFP1	-0.481217	1.88679
RGC5	MYO15A	-0.383464	0
RGC5	BAIAP3	-0.226005	7.54717
RGC5	ZEB2-2	-0.260322	0.235849
RGC5	FNDC1.1	-0.0599446	5.66038
RGC5	ADAMTS7	-0.208755	6.36792
RGC5	AGRN	-0.548369	1.65094
RGC5	CRHR2	-0.375451	2.35849
RGC5	PBX1.2	-0.737256	1.17925
RGC5	TFCP2L1	-0.737228	1.65094
RGC5	FAT1.1	0.326958	19.5755
RGC5	NPY	-0.387851	1.41509
RGC5	PTPRS.1	-0.667088	1.41509
RGC19	NR4A2	-0.46811	2.87081
RGC19	TMEM100	-0.462528	0
RGC19	DISP3	-0.662037	12.4402
RGC19	LYPD1-1	-0.721375	4.30622
RGC19	CD63.2	-0.306354	1.43541
RGC19	NOS1.1	-0.346706	0
RGC19	FREM2.1	-0.353604	0
RGC19	SLC24A2.3	-0.231651	3.82775
RGC19	NXPH1	0.113733	15.7895
RGC19	LINGO2.1	2.5	84.2105
RGC19	PDLIM7	1.07809	43.0622
RGC19	LAMA1	-0.12934	15.7895
RGC19	BBOF1	-0.23153	0.478469
RGC19	zbtb18.2	-0.179813	0.478469
RGC19	SLC17A6	-0.0947918	3.34928
RGC19	PALLD.1	-0.456847	0
RGC19	SLC6A4	-0.147078	1.43541
RGC19	glucagon	-0.165265	2.39234
RGC19	RPRM	-0.456203	1.91388
RGC19	NTRK2-2	-0.313774	0
RGC19	NPNT	-0.266363	0.478469
RGC19	CNTN2.1	-0.326817	0.478469
RGC19	GABBR2-1	-0.35628	13.3971
RGC19	CXCL14	-0.369351	2.39234
RGC19	CALB2.1	-0.385434	1.43541
RGC19	parapinopsin.1	-0.408669	2.39234
RGC19	UCN3	-0.375171	2.39234
RGC19	PRTG	0.057518	10.0478
RGC19	ERBB4.1	0.154342	15.311
RGC19	RXFP1	-0.425984	3.34928
RGC19	MYO15A	-0.383464	0
RGC19	BAIAP3	0.20566	10.5263
RGC19	ZEB2-2	-0.269134	0
RGC19	FNDC1.1	-0.250404	0.956938
RGC19	ADAMTS7	-0.0776189	6.69856
RGC19	AGRN	-0.59333	0.478469
RGC19	CRHR2	-0.416329	1.43541
RGC19	PBX1.2	-0.744645	0.956938
RGC19	TFCP2L1	-0.779206	0.956938
RGC19	FAT1.1	-0.772542	0.478469
RGC19	NPY	-0.361355	1.91388
RGC19	PTPRS.1	-0.642067	1.91388
RGC20	NR4A2	-0.438732	5.91133
RGC20	TMEM100	-0.390963	0.492611
RGC20	DISP3	-0.634622	14.7783
RGC20	LYPD1-1	1.21687	64.0394
RGC20	CD63.2	-0.265359	1.97044
RGC20	NOS1.1	-0.33158	0.492611
RGC20	FREM2.1	-0.310568	0.492611
RGC20	SLC24A2.3	-0.299402	3.44828
RGC20	NXPH1	2.5	92.1182
RGC20	LINGO2.1	2.2521	52.7094
RGC20	PDLIM7	-0.346492	4.92611
RGC20	LAMA1	0.128513	18.7192
RGC20	BBOF1	-0.200512	0.985222
RGC20	zbtb18.2	-0.0948208	1.97044
RGC20	SLC17A6	-0.222793	0.492611
RGC20	PALLD.1	-0.369627	0.985222
RGC20	SLC6A4	-0.157177	1.47783
RGC20	glucagon	-0.164322	2.46305
RGC20	RPRM	-0.436497	2.46305
RGC20	NTRK2-2	-0.183731	1.47783
RGC20	NPNT	-0.143954	3.44828
RGC20	CNTN2.1	-0.262863	2.46305
RGC20	GABBR2-1	-0.449428	12.8079
RGC20	CXCL14	-0.421983	2.95567
RGC20	CALB2.1	-0.38423	1.47783
RGC20	parapinopsin.1	2.2569	59.1133
RGC20	UCN3	-0.367466	5.91133
RGC20	PRTG	-0.264197	2.95567
RGC20	ERBB4.1	-0.145723	6.40394
RGC20	RXFP1	-0.316374	11.33
RGC20	MYO15A	-0.35424	0.492611
RGC20	BAIAP3	-0.478154	3.44828
RGC20	ZEB2-2	-0.269134	0
RGC20	FNDC1.1	-0.232995	2.95567
RGC20	ADAMTS7	-0.153944	8.37438
RGC20	AGRN	0.221764	16.2562
RGC20	CRHR2	-0.191181	5.91133
RGC20	PBX1.2	-0.473803	7.88177
RGC20	TFCP2L1	1.41572	44.8276
RGC20	FAT1.1	-0.672521	2.95567
RGC20	NPY	-0.359823	2.95567
RGC20	PTPRS.1	-0.288739	8.37438
RGC10	NR4A2	-0.497773	2.4055
RGC10	TMEM100	-0.263705	1.03093
RGC10	DISP3	-0.490979	17.5258
RGC10	LYPD1-1	-0.139434	25.7732
RGC10	CD63.2	-0.32774	1.37457
RGC10	NOS1.1	-0.304682	0.687285
RGC10	FREM2.1	1.41202	17.1821
RGC10	SLC24A2.3	2.5	84.1924
RGC10	NXPH1	-0.424295	5.49828
RGC10	LINGO2.1	-0.446174	2.06186
RGC10	PDLIM7	-0.421191	6.18557
RGC10	LAMA1	0.0303301	15.4639
RGC10	BBOF1	-0.260961	0
RGC10	zbtb18.2	-0.109102	1.03093
RGC10	SLC17A6	-0.152291	2.06186
RGC10	PALLD.1	-0.426328	0.343643
RGC10	SLC6A4	-0.179816	0.687285
RGC10	glucagon	-0.16509	1.71821
RGC10	RPRM	-0.413587	4.12371
RGC10	NTRK2-2	0.218255	6.18557
RGC10	NPNT	-0.235553	2.06186
RGC10	CNTN2.1	-0.335542	0.687285
RGC10	GABBR2-1	-0.672827	5.84192
RGC10	CXCL14	-0.323458	3.78007
RGC10	CALB2.1	-0.338749	2.06186
RGC10	parapinopsin.1	-0.236235	8.93471
RGC10	UCN3	2.5	98.2818
RGC10	PRTG	0.68722	23.0241
RGC10	ERBB4.1	-0.127077	9.96564
RGC10	RXFP1	-0.358476	7.21649
RGC10	MYO15A	-0.322468	1.03093
RGC10	BAIAP3	-0.625298	1.37457
RGC10	ZEB2-2	-0.243513	0.687285
RGC10	FNDC1.1	-0.197198	2.74914
RGC10	ADAMTS7	-0.598816	1.37457
RGC10	AGRN	-0.523465	2.06186
RGC10	CRHR2	-0.279341	5.49828
RGC10	PBX1.2	0.451146	29.5533
RGC10	TFCP2L1	0.470707	25.7732
RGC10	FAT1.1	-0.699858	2.4055
RGC10	NPY	-0.344996	3.43643
RGC10	PTPRS.1	-0.391469	9.27835
RGC24	NR4A2	0.507577	35.6322
RGC24	TMEM100	-0.379069	0.574713
RGC24	DISP3	-0.772401	10.9195
RGC24	LYPD1-1	0.301471	43.1034
RGC24	CD63.2	-0.291156	2.29885
RGC24	NOS1.1	-0.294086	1.14943
RGC24	FREM2.1	2.5	52.8736
RGC24	SLC24A2.3	-0.18488	7.47126
RGC24	NXPH1	-0.357642	8.04598
RGC24	LINGO2.1	-0.187368	4.5977
RGC24	PDLIM7	-0.313341	6.89655
RGC24	LAMA1	0.0639421	17.2414
RGC24	BBOF1	-0.155561	1.72414
RGC24	zbtb18.2	-0.141436	1.14943
RGC24	SLC17A6	-0.158166	2.87356
RGC24	PALLD.1	-0.204809	2.87356
RGC24	SLC6A4	-0.176949	1.14943
RGC24	glucagon	-0.136166	4.5977
RGC24	RPRM	0.106155	15.5172
RGC24	NTRK2-2	-0.0626389	2.87356
RGC24	NPNT	-0.213131	2.87356
RGC24	CNTN2.1	-0.283741	1.14943
RGC24	GABBR2-1	-0.802824	1.72414
RGC24	CXCL14	-0.402706	3.44828
RGC24	CALB2.1	-0.40998	0.574713
RGC24	parapinopsin.1	0.0768111	22.4138
RGC24	UCN3	2.5	91.954
RGC24	PRTG	0.133588	6.89655
RGC24	ERBB4.1	-0.15281	8.04598
RGC24	RXFP1	-0.325489	9.77011
RGC24	MYO15A	-0.248299	2.29885
RGC24	BAIAP3	-0.441079	4.5977
RGC24	ZEB2-2	-0.142321	3.44828
RGC24	FNDC1.1	-0.253303	2.29885
RGC24	ADAMTS7	-0.670447	0
RGC24	AGRN	-0.556204	1.72414
RGC24	CRHR2	-0.42478	1.14943
RGC24	PBX1.2	1.92084	56.8966
RGC24	TFCP2L1	-0.139628	14.3678
RGC24	FAT1.1	0.398788	16.6667
RGC24	NPY	-0.300012	5.74713
RGC24	PTPRS.1	-0.275981	15.5172
RGC17	NR4A2	1.83097	67.7419
RGC17	TMEM100	0.447991	5.52995
RGC17	DISP3	-0.186104	27.6498
RGC17	LYPD1-1	0.7439	48.8479
RGC17	CD63.2	-0.254797	2.76498
RGC17	NOS1.1	2.5	91.7051
RGC17	FREM2.1	-0.353604	0
RGC17	SLC24A2.3	1.18951	23.5023
RGC17	NXPH1	-0.264154	10.1382
RGC17	LINGO2.1	2.29723	72.3502
RGC17	PDLIM7	0.154012	24.8848
RGC17	LAMA1	0.265817	19.8157
RGC17	BBOF1	-0.0927944	1.84332
RGC17	zbtb18.2	-0.128165	1.38249
RGC17	SLC17A6	-0.198462	1.38249
RGC17	PALLD.1	-0.375229	0.921659
RGC17	SLC6A4	-0.204901	0
RGC17	glucagon	-0.148112	3.22581
RGC17	RPRM	-0.475648	2.30415
RGC17	NTRK2-2	-0.0323383	1.84332
RGC17	NPNT	-0.228841	2.30415
RGC17	CNTN2.1	-0.342888	0.460829
RGC17	GABBR2-1	-0.779442	2.30415
RGC17	CXCL14	-0.33992	3.68664
RGC17	CALB2.1	-0.335034	2.76498
RGC17	parapinopsin.1	-0.46896	1.38249
RGC17	UCN3	1.54904	60.3687
RGC17	PRTG	-0.475494	2.30415
RGC17	ERBB4.1	-0.171882	6.91244
RGC17	RXFP1	-0.357352	7.37327
RGC17	MYO15A	-0.356121	0.460829
RGC17	BAIAP3	-0.414611	4.60829
RGC17	ZEB2-2	-0.234816	0.921659
RGC17	FNDC1.1	-0.00575728	8.75576
RGC17	ADAMTS7	0.534102	17.0507
RGC17	AGRN	-0.528321	2.30415
RGC17	CRHR2	-0.431527	0.921659
RGC17	PBX1.2	-0.682376	3.22581
RGC17	TFCP2L1	-0.57637	5.06912
RGC17	FAT1.1	0.140321	17.0507
RGC17	NPY	-0.371625	2.30415
RGC17	PTPRS.1	-0.656094	1.84332
RGC11	NR4A2	2.01177	63.9576
RGC11	TMEM100	0.958239	7.06714
RGC11	DISP3	1.07804	47.7032
RGC11	LYPD1-1	1.6624	69.9647
RGC11	CD63.2	2.5	60.0707
RGC11	NOS1.1	2.5	72.4382
RGC11	FREM2.1	-0.353604	0
RGC11	SLC24A2.3	-0.347624	2.82686
RGC11	NXPH1	-0.0992861	13.7809
RGC11	LINGO2.1	0.91318	32.8622
RGC11	PDLIM7	-0.357439	7.42049
RGC11	LAMA1	0.238718	19.788
RGC11	BBOF1	-0.21754	0.353357
RGC11	zbtb18.2	-0.126406	1.06007
RGC11	SLC17A6	-0.16892	2.12014
RGC11	PALLD.1	-0.363036	1.06007
RGC11	SLC6A4	-0.170574	0.706714
RGC11	glucagon	-0.150129	2.82686
RGC11	RPRM	-0.506431	1.41343
RGC11	NTRK2-2	-0.282506	0.353357
RGC11	NPNT	-0.253594	0.706714
RGC11	CNTN2.1	-0.3121	1.41343
RGC11	GABBR2-1	-0.65074	5.30035
RGC11	CXCL14	-0.171604	7.42049
RGC11	CALB2.1	0.73128	28.6219
RGC11	parapinopsin.1	-0.418832	2.82686
RGC11	UCN3	-0.349705	3.88693
RGC11	PRTG	-0.37463	3.18021
RGC11	ERBB4.1	-0.176175	9.18728
RGC11	RXFP1	-0.255901	10.2473
RGC11	MYO15A	-0.320753	1.06007
RGC11	BAIAP3	-0.481211	3.53357
RGC11	ZEB2-2	-0.269134	0
RGC11	FNDC1.1	-0.303076	0.706714
RGC11	ADAMTS7	-0.452552	3.53357
RGC11	AGRN	-0.486505	2.4735
RGC11	CRHR2	0.786221	18.0212
RGC11	PBX1.2	-0.566529	6.36042
RGC11	TFCP2L1	-0.54048	5.30035
RGC11	FAT1.1	-0.609256	3.53357
RGC11	NPY	-0.324208	3.88693
RGC11	PTPRS.1	-0.171819	13.7809
RGC23	NR4A2	1.07572	47.486
RGC23	TMEM100	-0.381394	0.558659
RGC23	DISP3	-0.432125	20.1117
RGC23	LYPD1-1	2.5	93.2961
RGC23	CD63.2	2.5	41.3408
RGC23	NOS1.1	0.742597	23.4637
RGC23	FREM2.1	-0.353604	0
RGC23	SLC24A2.3	-0.428288	1.11732
RGC23	NXPH1	1.73921	50.838
RGC23	LINGO2.1	0.780635	31.8436
RGC23	PDLIM7	-0.446022	5.02793
RGC23	LAMA1	-0.035485	19.5531
RGC23	BBOF1	-0.226612	0.558659
RGC23	zbtb18.2	-0.143267	0.558659
RGC23	SLC17A6	-0.130484	2.7933
RGC23	PALLD.1	-0.407285	0.558659
RGC23	SLC6A4	-0.204901	0
RGC23	glucagon	-0.101811	5.58659
RGC23	RPRM	-0.47804	2.23464
RGC23	NTRK2-2	-0.26439	0.558659
RGC23	NPNT	-0.277552	0.558659
RGC23	CNTN2.1	-0.28579	2.23464
RGC23	GABBR2-1	-0.189475	20.1117
RGC23	CXCL14	-0.428358	2.23464
RGC23	CALB2.1	-0.0925766	7.26257
RGC23	parapinopsin.1	-0.459284	2.23464
RGC23	UCN3	-0.345031	4.46927
RGC23	PRTG	-0.500333	2.23464
RGC23	ERBB4.1	1.01109	37.4302
RGC23	RXFP1	-0.300835	12.8492
RGC23	MYO15A	-0.317385	1.11732
RGC23	BAIAP3	0.58795	15.0838
RGC23	ZEB2-2	-0.269134	0
RGC23	FNDC1.1	-0.325422	0
RGC23	ADAMTS7	-0.413055	4.46927
RGC23	AGRN	-0.558526	1.67598
RGC23	CRHR2	2.5	43.0168
RGC23	PBX1.2	-0.597755	4.46927
RGC23	TFCP2L1	-0.622623	4.46927
RGC23	FAT1.1	-0.625417	3.91061
RGC23	NPY	-0.393318	1.11732
RGC23	PTPRS.1	-0.589674	3.35196
RGC16	NR4A2	0.731529	36.0731
RGC16	TMEM100	-0.00431101	2.73973
RGC16	DISP3	2.5	85.3881
RGC16	LYPD1-1	0.158073	30.5936
RGC16	CD63.2	-0.327927	1.36986
RGC16	NOS1.1	-0.0776973	5.47945
RGC16	FREM2.1	-0.155903	2.28311
RGC16	SLC24A2.3	-0.329366	2.28311
RGC16	NXPH1	-0.495828	5.02283
RGC16	LINGO2.1	-0.449258	1.82648
RGC16	PDLIM7	-0.395517	5.02283
RGC16	LAMA1	-0.1946	18.2648
RGC16	BBOF1	-0.232871	0.456621
RGC16	zbtb18.2	-0.181067	0.456621
RGC16	SLC17A6	-0.186401	1.36986
RGC16	PALLD.1	-0.375971	0.913242
RGC16	SLC6A4	-0.182666	0.913242
RGC16	glucagon	-0.136577	4.10959
RGC16	RPRM	-0.507944	1.36986
RGC16	NTRK2-2	-0.233188	0.456621
RGC16	NPNT	-0.216816	2.73973
RGC16	CNTN2.1	-0.357887	0
RGC16	GABBR2-1	-0.757344	2.28311
RGC16	CXCL14	-0.376971	3.65297
RGC16	CALB2.1	-0.361461	2.28311
RGC16	parapinopsin.1	0.245143	21.4612
RGC16	UCN3	0.262076	15.9817
RGC16	PRTG	-0.413089	2.28311
RGC16	ERBB4.1	-0.266566	6.39269
RGC16	RXFP1	-0.333397	7.76256
RGC16	MYO15A	-0.275823	1.82648
RGC16	BAIAP3	-0.652143	0.913242
RGC16	ZEB2-2	-0.269134	0
RGC16	FNDC1.1	-0.169916	4.56621
RGC16	ADAMTS7	-0.146462	8.21918
RGC16	AGRN	1.70115	35.6164
RGC16	CRHR2	-0.391418	1.82648
RGC16	PBX1.2	0.545011	29.6804
RGC16	TFCP2L1	-0.480515	7.30594
RGC16	FAT1.1	-0.705959	2.28311
RGC16	NPY	-0.347274	1.82648
RGC16	PTPRS.1	-0.186693	12.3288
RGC26	NR4A2	2.5	76.0234
RGC26	TMEM100	2.5	39.1813
RGC26	DISP3	-0.232165	23.3918
RGC26	LYPD1-1	2.25643	82.4561
RGC26	CD63.2	-0.176017	3.50877
RGC26	NOS1.1	-0.03863	7.01754
RGC26	FREM2.1	-0.353604	0
RGC26	SLC24A2.3	-0.357556	2.33918
RGC26	NXPH1	-0.189604	12.2807
RGC26	LINGO2.1	-0.290669	7.01754
RGC26	PDLIM7	-0.440952	4.67836
RGC26	LAMA1	-0.56937	10.5263
RGC26	BBOF1	-0.225009	0.584795
RGC26	zbtb18.2	-0.207337	0
RGC26	SLC17A6	-0.125629	2.33918
RGC26	PALLD.1	-0.3534	1.16959
RGC26	SLC6A4	-0.204901	0
RGC26	glucagon	-0.189587	0.584795
RGC26	RPRM	-0.535313	0.584795
RGC26	NTRK2-2	-0.210698	1.16959
RGC26	NPNT	-0.101347	6.43275
RGC26	CNTN2.1	-0.245384	1.16959
RGC26	GABBR2-1	-0.685936	4.09357
RGC26	CXCL14	-0.377593	2.92398
RGC26	CALB2.1	-0.215423	4.09357
RGC26	parapinopsin.1	-0.442328	0.584795
RGC26	UCN3	-0.389196	3.50877
RGC26	PRTG	2.5	73.6842
RGC26	ERBB4.1	-0.235624	4.67836
RGC26	RXFP1	-0.371027	7.01754
RGC26	MYO15A	-0.348787	0.584795
RGC26	BAIAP3	-0.469515	3.50877
RGC26	ZEB2-2	-0.225638	1.16959
RGC26	FNDC1.1	-0.18034	2.92398
RGC26	ADAMTS7	-0.609436	1.16959
RGC26	AGRN	-0.554746	1.75439
RGC26	CRHR2	-0.424183	1.16959
RGC26	PBX1.2	-0.587988	4.09357
RGC26	TFCP2L1	0.246817	16.9591
RGC26	FAT1.1	-0.761807	1.16959
RGC26	NPY	-0.403134	0.584795
RGC26	PTPRS.1	-0.526796	5.84795
RGC29	NR4A2	2.5	83.5443
RGC29	TMEM100	-0.188597	1.89873
RGC29	DISP3	-0.425581	18.9873
RGC29	LYPD1-1	1.38156	65.8228
RGC29	CD63.2	-0.183677	4.43038
RGC29	NOS1.1	1.01612	29.1139
RGC29	FREM2.1	-0.353604	0
RGC29	SLC24A2.3	-0.348231	2.53165
RGC29	NXPH1	-0.278598	9.49367
RGC29	LINGO2.1	-0.443	1.89873
RGC29	PDLIM7	-0.456211	3.79747
RGC29	LAMA1	-0.253374	11.3924
RGC29	BBOF1	-0.222061	0.632911
RGC29	zbtb18.2	-0.207337	0
RGC29	SLC17A6	-0.201639	1.26582
RGC29	PALLD.1	-0.344942	1.26582
RGC29	SLC6A4	-0.18947	0.632911
RGC29	glucagon	-0.138352	3.79747
RGC29	RPRM	-0.424634	2.53165
RGC29	NTRK2-2	-0.257847	0.632911
RGC29	NPNT	-0.205135	2.53165
RGC29	CNTN2.1	-0.276326	1.89873
RGC29	GABBR2-1	-0.829133	1.26582
RGC29	CXCL14	-0.43865	2.53165
RGC29	CALB2.1	-0.426488	0
RGC29	parapinopsin.1	-0.286207	4.43038
RGC29	UCN3	-0.392772	2.53165
RGC29	PRTG	1.65367	37.9747
RGC29	ERBB4.1	0.409071	18.9873
RGC29	RXFP1	-0.457825	3.79747
RGC29	MYO15A	-0.383464	0
RGC29	BAIAP3	-0.668516	0.632911
RGC29	ZEB2-2	-0.222081	1.26582
RGC29	FNDC1.1	-0.226563	1.26582
RGC29	ADAMTS7	-0.604447	1.26582
RGC29	AGRN	0.961027	28.481
RGC29	CRHR2	-0.458988	0
RGC29	PBX1.2	-0.613063	5.06329
RGC29	TFCP2L1	-0.596662	3.79747
RGC29	FAT1.1	-0.788944	0.632911
RGC29	NPY	-0.39059	1.26582
RGC29	PTPRS.1	-0.497454	5.06329
