# Supplementary material for: Molecular characterization of the sea lamprey retina illuminates the evolutionary origin of retinal cell types
Source: Nat Commun. 2024 Dec 30;15:10761. doi: 10.1038/s41467-024-55019-x (PMC11685597; doi:10.1038/s41467-024-55019-x)
Supplement: Supplementary file 7 — Source Data [file 41467_2024_55019_MOESM7_ESM.zip › Source Data/Source Data Fig. 7.xlsx]

## Sheet: Fig. 7c
Average Activity	SLC1A3	VIM	CLU	TCF7L2	S1PR1	GLUL	CRYM	SOX2	HES1	SOX9	KCNC1	THY1	LRFN5	MAP1B	ANK2	VSNL1	ISLR2	SNCG	ELAVL2	RBPMS	RASGRF2	GRIK1	GABRR2	NEUROD4	OTX2	VSX2	TRPM1	VSX1	NEUROD1	KCNMB4	NR2E3	CRX	ANKRD33	CPLX4	MAK	GNAT1	PROM1	SALL3	PDE6H	GUCY2D	DRD1	TNR	PROX1	CALB2	TFAP2B	BEGAIN	RET	ONECUT2	LHX1
MG_lamprey	14.64	NA	13.76	14.2	13.23	9.66	13.69	13.73	13.8	14.29	-7.96	NA	-3.44	-0.2	-9.34	-4.09	-5.18	-10.18	-8.99	-3.3	-3.42	NA	-2.98	NA	NA	10.71	NA	NA	-3.84	-3.82	NA	NA	NA	-2.74	-1.26	-0.17	-1.36	-1.02	-0.65	-1.17	-2.11	-4.03	NA	-2.61	-5.92	-1.98	-3.42	NA	-2.5
MG_chicken	13.17	11.1	NA	11.29	11.87	13.1	11.19	11.67	12.87	12.84	-3.2	-7.3	-6.65	-6.95	-6.24	-6.99	-6.07	-5.17	-5.08	-6.22	-4.97	-4	NA	-6.16	-4.48	0.1	10.88	-5.54	NA	-4.93	NA	NA	NA	-5.06	-4.29	NA	NA	-4.12	-4.01	NA	-3.35	-2.46	-2.72	-6.44	-4.58	NA	-3	-3.01	-2.77
MG_mouse	12.31	-1.19	4.1	11.28	10.58	9.86	11.72	12.7	12.76	12.56	-1.33	-1.95	-1.41	-4.31	-3.56	-4.6	-1.86	-4.26	-3.76	-4.25	-0.77	-2.38	-3.64	-2.89	-4.02	-0.53	-3.69	-3.32	-3.34	NA	NA	-3.34	-3.14	-2.4	-1.94	NA	-2.1	NA	-2.84	-1.94	-2.21	-2.33	-3.68	-4.58	-4.68	-0.44	-3.32	-2.9	-2.81
MG_macaque	7.58	11.12	11.13	10.34	6.32	11.02	8.32	12.31	12.35	12.17	-4.03	-4.6	-3.3	-2.85	-4.75	-3.76	-3.65	-3.67	-4.18	-4.1	NA	NA	NA	-2.95	-2.61	-1.3	-3.93	-3.58	NA	NA	-1.48	-3.33	-3.26	-3.27	-3.76	-1.12	-2.53	-1.08	-0.72	-3.26	-1.99	NA	NA	-3.19	-2.27	-1.9	-2.33	-0.44	-1.03
RGC_lamprey	-5.26	NA	-4.99	-5.14	-4.72	-2.76	-5.03	-4.8	-4.93	-5.38	1.63	NA	0.35	-0.29	2.01	0.63	0.55	2.61	1.62	0.21	-0.46	NA	-2.76	NA	NA	-3.94	NA	NA	-2.83	-2.99	NA	NA	NA	-2.42	-0.54	-0.51	0.16	-1.62	-1.17	-1.76	-0.05	-1.77	NA	-2.89	0.81	-2.85	-0.76	NA	-2.79
RGC_chicken	-5.9	-4.49	NA	-4.91	-5.6	-5.84	-4.86	-4.96	-5.63	-5.8	1.59	7.19	5.03	7.51	3.65	5.53	4.06	5.45	4.88	6.71	-6.74	-5.15	NA	-6.39	-5.61	-7.07	-5.36	-5.91	NA	-6.49	NA	NA	NA	-5.6	-4.34	NA	NA	-4.42	-3.95	NA	-0.57	-1.62	-2.38	2.63	-1.67	NA	-1.82	-2.46	-2.59
RGC_mouse	-2.92	-0.45	-1.63	-2.57	-2.4	-2.32	-2.69	-3.17	-3.27	-3.04	0.53	4.07	4.35	2.02	0.55	1.62	5.52	4.5	7.11	8.5	-0.07	-2.09	-4.06	-3.18	-4.77	-4.88	-4.22	-3.24	-2.39	NA	NA	-4.7	-4.42	-3.19	-3.02	NA	-2.83	NA	-3.85	-2.56	-1.4	-2.06	-1.09	3.37	0.07	-1.72	-0.07	-2.86	-3.32
RGC_macaque	-7.34	-9.94	-8.2	-8.62	-5.59	-7.97	-7.95	-10.66	-10.59	-10.58	4.46	7.17	3.55	5.58	6.61	5.82	4.31	6.37	4.95	5.23	NA	NA	NA	-4.65	-5.1	-6.44	-5.18	-4.24	NA	NA	-2.94	-5.88	-5.27	-5.05	-5.59	-3.45	-4.31	-1.85	-0.12	-5.07	-1.98	NA	NA	-1.83	-2.7	-1.12	-1.93	-0.25	-0.79
BC_lamprey	-4.73	NA	-4.04	-4.95	-4.72	-3.01	-4.84	-5.07	-4.66	-5.27	-5.83	NA	-0.52	-0.17	-0.19	-2.85	-4.11	-1.26	-3.96	-3.38	5.27	NA	12.91	NA	NA	4.19	NA	NA	13.23	13.03	NA	NA	NA	11.29	1.55	0.49	0.37	0.71	1.35	4.94	-1.6	-2.67	NA	-2.48	-4.42	-1.6	-0.93	NA	-2.04
BC_chicken	-4.26	-3.99	NA	-3.52	-3.9	-4.35	-3.83	-3.7	-4	-4.18	-1.96	-5.37	-3.38	-5.7	-0.73	-3.24	-3.01	-4.21	-3.64	-5.46	6.03	4.3	NA	5.23	5.29	5.22	-3.04	5.5	NA	6.44	NA	NA	NA	2.98	-2.03	NA	NA	1.25	-3	NA	-1.27	-1.56	-0.26	-2.24	-1.84	NA	-1.86	-1.53	-2.27
BC_mouse	-2.32	-0.86	0.7	-1.99	-1.77	-1.13	-2.11	-2.33	-2.29	-2.26	-1.43	-3.15	-2.1	-0.59	-0.44	-2.84	-1.77	-2.67	-3.24	-3.37	0.78	2.55	5.71	3.59	6.06	4.85	6.24	4.75	2.9	NA	NA	1.5	-0.2	2.96	-1.25	NA	-1.46	NA	-0.33	-1	0.48	-1.92	0.8	-1.68	-2.53	-1.83	-2.73	-3.07	-3.02
BC_macaque	-5.58	-6.75	-7.26	-6.19	-3.96	-4.97	-5.94	-7.68	-7.71	-7.45	-2.67	-3.61	-2.13	-2.5	-2.13	-2.87	-2.58	-2.93	-3.23	-3.15	NA	NA	NA	3.26	3.08	3.71	2.96	3.25	NA	NA	-1.29	0.09	-1.35	0.13	-0.89	-1.98	-1.43	-0.5	0.84	-1.04	-0.15	NA	NA	1.2	-0.74	-1.25	-1.28	-0.42	-0.84
PR_lamprey	-2.98	NA	-2.35	-3.1	-2.7	-1.21	-2.82	-3.18	-2.85	-3.29	-5	NA	-0.61	-0.21	-1.84	-2.89	-3.61	-0.71	-3.87	-2.32	2.17	NA	2.77	NA	NA	-0.72	NA	NA	1.89	1.26	NA	NA	NA	3.08	0.84	1.79	0.15	3.73	6.96	6.83	-1.07	-2.07	NA	-1.73	-3.47	-1.39	-0.54	NA	-1.49
PR_chicken	-4.16	-3.69	NA	-3.06	-3.58	-4.22	-3.99	-3.52	-3.86	-3.89	-3.42	-5.86	-3.79	-6.21	-3.44	-4.39	-4.8	-4.08	-4.15	-5.24	0.4	-1.25	NA	-2.81	2.24	-0.25	-3.87	-2.86	NA	-0.4	NA	NA	NA	4.13	7.67	NA	NA	6.77	7.11	NA	-2.18	-1.92	-1.54	-2.86	-3.07	NA	-2.05	-2.4	-2.1
PR_mouse	-1.84	-2.15	-0.63	-1.54	-1.78	-1.26	-1.75	-1.93	-1.95	-2	-1.14	-2.7	-1.39	-1.12	-1.83	-3.34	-1.42	-3.28	-2.93	-3.17	0.65	-0.75	0.79	0.32	2.31	0.64	0.48	-0.93	2.45	NA	NA	10.41	10.48	5.08	9.03	NA	8.32	NA	10.48	7.4	-0.7	-2.35	-0.98	-2.4	-3.23	-1.96	-2.86	-3.15	-3.14
PR_macaque	-5.54	-6.91	-7.38	-6.3	-4.06	-5.43	-6.11	-7.73	-7.79	-7.64	-3.36	-3.95	-2.71	-1.55	-2.31	-3.85	-2.74	-2.95	-3.65	-3.41	NA	NA	NA	-2.29	3.06	-3.67	-3.24	-2.61	NA	NA	5.58	10.24	9.54	7	10.56	6.45	7.41	2.51	3.59	8.79	-1.76	NA	NA	-0.99	-3.67	-2.02	-2.42	-0.46	-1.18
HC_lamprey	-5.99	NA	-4.03	-5.24	-4.77	-2.56	-4.79	-4.82	-5.29	-5.75	-6.77	NA	-1.15	-0.1	-1.05	-3.77	-4.67	0.84	-5	-3.26	0.76	NA	-3.02	NA	NA	-3.56	NA	NA	-3.14	-3.44	NA	NA	NA	-2.71	0.13	-0.68	-1.2	1.92	-1.28	-1.97	-0.16	7.87	NA	8.39	-2.11	10.64	5.21	NA	9.41
HC_chicken	-3.95	-1.8	NA	-3.62	-3.92	-4.03	-3.12	-3.45	-3.78	-3.96	-2.22	-6.19	-2.56	-5.96	0.42	-3.56	-0.86	-4.01	-3.62	-5.58	-3.46	-5.39	NA	-4.62	-3.42	-2.68	-3.41	-3.97	NA	-2.15	NA	NA	NA	-3.49	-3.39	NA	NA	-1.95	-3.46	NA	5.26	4.85	8.07	1.02	6.88	NA	6.95	9.31	7.14
HC_mouse	-2.7	6.48	1.38	-2.45	-2.2	0.01	-1.79	-2.99	-3.15	-2.66	-3.85	-4.41	-2.95	0.79	4.88	-2.8	-2.61	-0.01	-3.16	-3.86	-4.07	-2.75	-4.64	-1.54	-5.18	-4.09	-4.19	-3.9	-1.62	NA	NA	-3.98	-3.97	-3.27	-2.34	NA	-2.21	NA	-3.3	-2.22	1.11	10.09	3.9	1.34	2.68	6.89	8.76	11.54	11.37
HC_macaque	-5.74	-7.2	-7.12	-6.44	-3.97	-4.71	-6.22	-7.94	-7.88	-7.64	-2.89	-3.19	-2.4	-2.49	-1.19	-2.81	-2.88	-2.33	-3.52	-3.43	NA	NA	NA	-2.44	-2.26	-3.17	-4.07	-3.44	NA	NA	-2.08	-3.26	-3.21	-2.97	-3.6	-2.69	-2.61	-1.06	-0.26	-3.13	0.52	NA	NA	2.98	4.55	6.79	7.5	1.92	4.37
AC_lamprey	-4.37	NA	-4.19	-4.35	-4.02	-2.38	-4.4	-4.23	-4.25	-4.76	-1.2	NA	0.23	-0.02	0.74	0.08	-1.95	1.71	-0.03	-2.42	-1.13	NA	-2.65	NA	NA	-3.57	NA	NA	-2.64	-2.76	NA	NA	NA	-2.15	-0.3	-0.31	0.03	-1.51	-0.93	-1.58	-0.11	-2.26	NA	-2.12	0.09	-2.37	-0.66	NA	-2.49
AC_chicken	-4.93	-4.12	NA	-4.14	-4.73	-4.86	-3.76	-4.18	-4.85	-4.88	1.81	-4.9	-1.33	-4.78	-0.09	-1.78	-1.91	-3.9	-1.94	-4.04	-3.17	-3.66	NA	-3.31	-3.18	-2.67	-4.41	-2.38	NA	-2.07	NA	NA	NA	-3.97	-3.74	NA	NA	-3.04	-3.79	NA	1.25	-1.14	-0.84	0.98	1.62	NA	-1.1	-1.05	-1.3
AC_mouse	-2.08	-1.47	-1.31	-1.98	-1.83	-2.38	-2.12	-2.16	-2.2	-2.16	1.24	0.09	-0.28	-1.18	-1.34	0.89	-1.41	-0.37	-1.09	-1.88	-0.09	-1.85	-3.16	-1.75	-3.39	-2.7	-3.48	-2.8	-1.6	NA	NA	-3.49	-3.16	-2.54	-2.45	NA	-2.24	NA	-3.05	-2.03	-0.48	-1.82	-1.11	-0.93	-0.02	-1.3	-1.59	-2.09	-2.07
AC_macaque	-5.57	-6.8	-6.68	-6.15	-3.99	-4.26	-5.93	-7.41	-7.37	-7.49	-1.69	-2.83	-1.79	-2.48	-1.87	-2.3	-2.5	-2.52	-2.85	-2.98	NA	NA	NA	-1.71	-1.86	-2.41	-3.35	-2.6	NA	NA	-1.74	-3.36	-3.36	-2.96	-3.78	-1.7	-2.64	-1.04	-0.11	-3.2	2.03	NA	NA	2.51	3.69	-0.56	0.09	-0.43	-0.54
[truncated: 11 more columns]

## Sheet: Fig. 7d-1
MG
			NES=5.9			NES=6.34			NES=6.6
Lamprey signature			Chicken geneset			Mouse geneset			Macaque geneset
SYT1	1		1	GLUL		1	HES1		1	HES1
NRXN1	2		2	NRARP		2	SOX2		2	SOX2
VAMP2	3		3	SOX9		3	SOX9		3	SOX9
SNCG	4		4	HES1		4	GPR37		4	CEBPD
CPLX1	5		5	NR2E1		5	CD9		5	CLU
ATP1B2	6		6	CA2		6	NFIX		6	NR2E1
GAD1	7		7	BAMBI		7	SPARC		7	ID2
BRSK2	8		8	NFIX		8	CRYM		8	TCF7L2
STX1A	9		9	S1PR1		9	TCF7L2		9	KLF4
ANK2	10		10	CDON		10	ZFP36L1		10	TRIP6
ZEB2	11		11	RAD51B		11	S1PR1		11	GLUL
PCLO	12		12	CTDSP1		12	BAMBI		12	ECE1
ELAVL2	13		13	NOTCH1		13	NRARP		13	LIMS1
CACNB4	14		14	ANXA2		14	COL2A1		14	SLC7A11
GRIK2	15		15	SLC38A3		15	GLUL		15	FLT1
DSCAM	16		16	SOX2		16	TF		16	NUPR1
VWC2L	17		17	ZBTB18		17	FOS		17	C1QTNF3
PCDH17	18		18	BSG		18	FLT1		18	BAMBI
PTPRN2	19		19	TCF7L2		19	TSC22D4		19	GAS1
ATP6V0C	20		20	HTR7		20	PDLIM4		20	GRID2
TRHDE	21		21	CRYM		21	KLF4		21	CRYM
ADGRA1	22		22	TEAD1		22	JUNB		22	RERG
SLC9A3	23		23	PSME4		23	TPBG		23	CD9
PRDM8	24		24	CREG1		24	SLC27A1		24	PMP22
SCG5	25		25	SMAD5		25	ID2		25	SULF1
TFAP2B.1	26		26	DACT1		26	PMP22		26	TSC22D4
SYT7	27		27	LIMD1		27	SHISA9		27	ZFP36L1
GABRG2	28		28	PMP22		28	HADH		28	IGFBP5
CAMK2D	29		29	LHX9		29	MMP14		29	SYPL1
MEIS1	30		30	GAS1		30	CNP		30	GPR37
CNTN4	31		31	BOC		31	TRIP6		31	TSPO
CNR1	32		32	MET		32	PTCH1		32	FGF13
SEZ6	33		33	MYO6		33	CTH		33	BMPR1B
SYT3	34		34	TWSG1		34	SORBS2		34	S1PR1
KCNC1	35		35	CIB1		35	GRID2		35	PLPPR4
YJEFN3	36		36	SWAP70		36	TULP3		36	NFIX
NRP2	37		37	IGSF11		37	CRLF3		37	NFKBIA
SYN2	38		38	GHR		38	CERS6		38	ABI1
PLXNA2	39		39	SLC4A4		39	DAB1		39	KLF10
BARHL1	40		40	CD151		40	NGFR		40	LGR4
HTR7	41		41	COL2A1		41	TAF13		41	EPAS1
PCBP3	42		42	SLC27A1		42	SDC2		42	PTCH1
GRM8	43		43	CDK6		43	HMGB2		43	CIB1
CAMTA2	44		44	VIL1		44	CLU		44	SDC2
SYT12	45		45	ITGB4		45	SLC38A3		45	HES4
YWHAG	46		46	IGFBP5		46	CDK17		46	IRF2BP2
DLG2	47		47	CNP		47	TSC22D2		47	WFS1
CDK5R1	48		48	NUMA1		48	IRF2BP2		48	TOX3
RPH3A	49		49	SEMA5B		49	PIM3		49	CDKN1B
PRDM13	50		50	PIK3C2A		50	CA2		50	JUNB
ZFHX3	51
GABRB3	52
HTR2A	53
CACNA1B	54
CHRNA7	55
ADCY5	56
GFRA4	57
PAX6	58
TFAP2B	59
SYT6	60
HELZ2	61
GRM5	62
PTH1R	63
GFRA1	64
EPHB2	65
DRD2	66
SLC32A1	67
KCNIP2	68
WNK1	69
PTPRN	70
NOS1	71
CHRM4	72
LOC116940704	73
TRPC4	74
GRIN2C	75
PLCB1	76
NUMBL	77
STAC3	78
CRHBP	79
NTNG1	80
CHRM2	81
HTR1A	82
NR4A2	83
LOC116939625	84
PAFAH1B1	85
CHRM1	86
CHRNA5	87
RYR2	88
HDAC4	89
LAMB2	90
EBF3.1	91
RBFOX2	92
RAPGEF4	93
FUT8	94
ABCG4	95
OPRD1	96
SDC3	97
ADAM11	98
RAMP1	99
ACHE	100
ISLR2	101
FMR1	102
ADRB1	103
VIPR1	104
GRM3	105
KCNJ3	106
DACT1	107
CHRNB4	108
KCNH1	109
HCN1	110
CPEB3	111
VSNL1	112
CADPS	113
STK3	114
CACNG5	115
GABRA6	116
POU6F2	117
MCTP1	118
MYT1L	119
PRKAR2B	120
SLC6A5	121
CBX7	122
NAPB	123
LGI1	124
SIAH2	125
TIMP4	126
SLC8A2	127
CHRM3	128
LRFN5	129
PRKCA	130
GPR176	131
GNAI2	132
LTK	133
DAB2IP	134
MAPK8IP1	135
TFAP2D	136
PPFIA4	137
RUNX1T1	138
RTN4RL2	139
CXCL14	140
PLA2G3	141
GUCY2C	142
DNASE1L3	143
LBH	144
MAPK8IP2	145
PRKCE	146
ABL1	147
PRICKLE2	148
RITA1	149
PRKAR1B	150
RASGRF2	151
LMO3	152
RET	153
TSHR	154
SYT11	155
FAM89A.1	156
ADGRB1	157
PLCL2	158
RBMS1	159
EGF	160
TPBG	161
ADCY1	162
CLSTN1	163
HTR4	164
STMN1	165
MYO9B	166
SGK1.2	167
SYTL4	168
INSYN2A	169
BHLHE22	170
CDH13.2	171
CAMK1D	172
SLC6A9	173
CDK5R1.3	174
BASP1	175
EFNA5	176
SLC24A1	177
NTRK2	178
TNR	179
LOC116940673	180
ZNF503	181
CHRNA2	182
NLK	183
LOC116940099	184
DST	185
KIDINS220	186
RIMS2	187
EPN2	188
ERC2	189
NETO1	190
MAP3K13	191
NALCN	192
HIVEP1	193
RASL10B	194
GABBR1	195
FANCG	196
LOC116943200	197
SCRT1	198
SYT13	199
CPM	200
RAD52	201
BIN1	202
ITGA11	203
LMBR1L	204
DNMT3A	205
GABBR2	206
NID1	207
LOC116943242	208
HIVEP3	209
ACTN2	210
CIART	211
RIMS3	212
RBPMS	213
CALR	214
DLGAP2	215
CNTNAP2	216
GABRB2	217
KLF6.2	218
SH2B1	219
HMGA2	220
ABCA2	221
RGS8	222
DLGAP3	223
ACTL6B	224
CTNND2	225
LRFN4	226
GRIP1	227
GABRA1	228
BRD9	229
ISL1	230
AGFG1.1	231
NTNG2	232
CGGBP1	233
SMPD3	234
TACR1	235
CALCRL	236
CBFA2T3	237
ARID3A	238
NSMF	239
ABAT	240
AFF3	241
LUC7L3	242
BNC2	243
SFRP5	244
TOX3	245
HCN3	246
LOC116945889	247
CHAT	248
CA7	249
RIC3	250
WDR76	251
ERC1	252
KCNN2	253
DRD1	254
SPPL3	255
NR3C2	256
AACS	257
MAP2K1	258
TRIO	259
PBX1.2	260
SNAP25	261
LRRC4C	262
EFNA3	263
PSPC1	264
OSR2.1	265
PURA	266
ASIC1	267
PDE4B	268
NR1D2	269
MEIS1.2	270
CHTF18	271
KPNA6	272
NEUROD1	273
DAPK1	274
jag1b	275
TSC22D1	276
TAF5L	277
SLC18A2	278
APC	279
TGFB2.1	280
SAMD12	281
ONECUT1	282
ANGPT4	283
MAPK8	284
RAD51AP1	285
PLXNA1	286
UCN3	287
USP7	288
APP.1	289
MCPH1	290
KCNMB4	291
GPER1	292
YES1	293
SPO11	294
PPP3CB	295
DBP	296
PAX6.2	297
BCL9L	298
EXT1	299
SCN2B	300
HDAC8	301
RFC1	302
ACVR2B	303
EFNB2	304
PCK1	305
ERCC6	306
GLS	307
VWDE	308
APBA1	309
PGR	310
ADCY8	311
CAPN3	312
CRH	313
RIMBP2	314
GUCY1B1	315
HCN4	316
ABR	317
SH3KBP1	318
GPRC5B	319
SYNJ1	320
TMX3	321
FGF4	322
CHRNA10	323
ANTXR1	324
TRIM37	325
GRIK5	326
PAM	327
NAA15	328
ZNF609	329
CERS6.1	330
CHST11	331
SKOR1	332
POU2F1	333
LYAR	334
PHC2	335
PROM1	336
LAMA2	337
CDKN2B	338
KCNJ11	339
ALKAL1	340
NEURL1	341
HRAS	342
skor1b	343
AAK1	344
PPP3R1.2	345
PAXIP1	346
NHEJ1	347
BRCA2	348
GRIN1	349
SEMA4C	350
CNTN2	351
CAMK1	352
GRIP2	353
SPTBN1	354
DGKQ	355
SYNGR1	356
IPO9	357
SIK2	358
ZFYVE27	359
HEMK1	360
TNIK	361
MEGF8	362
PHF12	363
vax1-b	364
CHD7	365
TFCP2.2	366
PIP4K2A	367
PIP4K2B	368
MLH3	369
ZNF541	370
FGB	371
FBXL15	372
C2CD5	373
RTEL1	374
IMPDH1	375
TMEM64	376
GTF2A1	377
SETDB1	378
IKBKB	379
AUTS2	380
MAGI1	381
ANP32A	382
KMT2A	383
AHI1	384
PLPPR4	385
MAPT	386
RPTOR	387
TET2	388
CARM1	389
CYFIP2	390
MAP2K7	391
BICRA	392
EPHB1	393
ZDHHC17	394
CTDSPL2	395
DDX47	396
NHLH1	397
ADAP1	398
SLCO3A1	399
POLRMT	400
ARID4B	401
NEO1	402
FBXL19	403
BRAF	404
MNT	405
KCNN1	406
SOCS6	407
SUZ12	408
NUMA1	409
HMGXB3	410
CRTC1	411
DNTTIP1	412
LOC116957598	413
SLC1A1	414
SLC4A4	415
TCF25	416
DPF2	417
CCNYL1	418
CYLD	419
CSNK1G3	420
GTF3C2	421
AXIN1	422
KCNB1	423
LRRFIP2	424
ABI1	425
LOC116948974	426
SLC5A7	427
STK11	428
ZNF236	429
BRD4	430
FARP1	431
CACNB2	432
KDM1B	433
DAAM2	434
LOC116947187	435
STIL	436
MED1	437
CACNG2	438
ZNF239	439
GTF3A	440
LZTS2	441
TP53BP1	442
RBMX	443
SCN1B	444
ZNF362	445
BCLAF1	446
TMPO	447
ELP2	448
PPP1R8	449
AGO2	450
CASK	451
PPP1R9B	452
ZC4H2	453
KLF12	454
TCF20	455
EIF2B3	456
PRKCE.2	457
ACSL4	458
TRRAP	459
RPS6KA5	460
SLC24A2	461
LOC116939286	462
ANKS1A	463
RFX3	464
WAC	465
CACNA1D	466
TOP2B	467
SCAI	468
SOX5.1	469
FOXP2	470
CXXC5	471
BACE1	472
ARID1A.1	473
HCFC1	474
HERC4	475
SCAF4	476
PHF20L1	477
SREBF1	478
LOC116944920	479
ARMC9	480
UNC5C	481
ASH1L	482
SHTN1	483
CHD9	484
NLGN3	485
DLG1	486
TRIM33	487
SLC39A10	488
SIRT3	489
GOT1	490
CITED1	491
TBC1D24	492
USP15	493
DNM1	494
SRRT	495
KAT7	496
TBL1XR1.1	497
CTDP1	498
EHMT2	499
NFYC	500
CHN1	501
DNAJA1	502
MMP16	503
KDM5A	504
MAP3K5	505
TIAL1	506
SCYL2	507
CAND1	508
EFHC1	509
FAM234A	510
INO80	511
DYRK1A	512
MYO18A	513
MSH3	514
RPA1.1	515
METTL23	516
GCLM	517
STXBP4	518
RELA	519
DISP3	520
LOC116937734	521
BCL11A	522
tshz1-b	523
FAIM2	524
ARL13B	525
yakA	526
FGF13	527
SFMBT1	528
SRCAP	529
spen	530
C2CD2L	531
SORL1	532
MED27	533
PORCN	534
PRRT1	535
ERCC1	536
MGA	537
RBM5	538
GLG1	539
FOSL1	540
KIAA0586	541
KDM5D	542
TRIB2	543
USP2	544
HUWE1	545
SASH1	546
DCLRE1C	547
GRK5	548
ZBTB38	549
NOL11	550
CTC1	551
SLC17A6	552
NFATC1	553
CPLX4	554
TAF2	555
NPR1	556
GON4L	557
PREB	558
RNF141	559
NUP153	560
CUL5	561
MYBBP1A	562
SND1	563
CHD2	564
UBXN7	565
TBL1XR1	566
ADAMTSL2	567
CIAO1	568
MLLT3	569
TMEM108	570
USP3	571
AMBRA1	572
KDM5C	573
PRMT7	574
SUPT20H	575
DEK	576
HIVEP2	577
TRIP12	578
CORIN	579
RAD54L2	580
ZNF709	581
DNMT1	582
PPP1R10	583
DVL3	584
ZNF208	585
MED25	586
L3MBTL4	587
LOC116950308	588
RCOR3	589
NSD2	590
LOC116956577	591
MYSM1	592
CAMK2D.1	593
BAZ2B	594
POLDIP2	595
CACNG3	596
AIFM1	597
ADAMTS3	598
CPLX3	599
PIK3C2A	600
ATXN1	601
CEBPZ	602
IFT172	603
LOC116940554	604
PARP2	605
CSNK1D	606
PTPN12	607
USP47	608
PICALM	609
MBD4	610
HNRNPLL.9	611
znf652-b	612
MPHOSPH8	613
LOC116947785	614
LEMD3	615
PTPRD	616
LOC116954933	617
EPN1	618
SLC38A2	619
TRIP11	620
SLC30A1	621
MBIP	622
SIAH1	623
ZNF692	624
ZNF532	625
MDM2	626
INTS3	627
LOC116958418	628
SULF2	629
UBN1	630
MGAT5	631
REV3L	632
MAP2K5	633
RCC1	634
CNOT3	635
PPRC1	636
MAK	637
GLRB	638
ZNF471	639
GABRR2	640
ZFP3	641
KMT2C	642
ubtf-b	643
SCARA5	644
LOC116956414	645
FER.1	646
SUV39H2	647
ZNF660	648
PYGO1	649
ZNF142	650
WNK2	651
GIGYF2	652
ZFP2	653
MSL2	654
HDX	655
CIT	656
ELL2	657
CACNB1	658
STRN3	659
ATF6B	660
ZNF143	661
MCM3AP	662
SMARCA5	663
LOC116939011	664
MYBL1	665
MSL3	666
DACH1	667
SETD2	668
ZGPAT	669
YEATS2	670
COL1A2	671
RNF126	672
POU2F2	673
ATF7IP	674
DENND1B	675
MYEF2	676
PHF14	677
TOPBP1	678
DGKZ	679
KDM6A	680
MAP1A	681
GCLC	682
CBX6	683
DAPK3	684
PARP4	685
KCTD1	686
INPP5F	687
SPG11	688
BCAS3	689
EIPR1	690
AGO2.1	691
TMEM198	692
NCOR1.1	693
PPP3CA	694
LRPPRC	695
ICE1	696
STUB1	697
LOC116952444	698
BRD8	699
SNRPA	700
HSF1	701
SPRYD3	702
L3MBTL3	703
RABGEF1	704
MYNN	705
MLLT3.1	706
SETD6	707
DHX9	708
WDR77	709
SF3B1	710
ZMIZ1	711
ATP6AP2	712
ILF3	713
INO80B	714
RPAP1	715
LIN9	716
SPIB	717
TMEM9	718
SNX25	719
SLC12A2	720
FOXJ3	721
OGT	722
AKAP9	723
UBE2V2.1	724
SF1	725
MTIF	726
SLC1A7	727
CC2D1A	728
LOC116937733	729
BAZ1A	730
ARID2	731
CDIP1	732
MED23	733
RTF1	734
MAP2K6	735
NXN	736
SHPRH	737
SLTM	738
MUC17	739
MIB1	740
DNAJC5	741
POLH	742
SLC4A10	743
POLD1	744
PDPK1	745
ZNF608	746
PHF1	747
CLN3	748
LOC116957810	749
ZBTB2	750
BRD7	751
WASL	752
CCDC88A	753
DICER1	754
BIRC6	755
TACC3.1	756
ZFX	757
PPP3R1	758
SLC39A6	759
XRCC5	760
HTT	761
GTF2H3	762
CTCF	763
PQBP1	764
NPBWR1	765
UBASH3B	766
DRAP1	767
TCTN2	768
KIF16B	769
ATRX	770
LOC116941195	771
GSK3B	772
ZHX1	773
MAP2K4	774
CREB1	775
TCERG1	776
YAF2.1	777
SNAP29	778
BPTF	779
TGFBRAP1	780
ZNF2	781
TEDC1	782
PIAS1	783
MAF1	784
ERFL	785
POLR2E	786
SMARCD1	787
FKBP8	788
FBXL20	789
LANCL2	790
CNOT2	791
TNKS2	792
RCC2	793
SENP2	794
MYDGF	795
FUBP1	796
CRBN	797
GNAQ	798
EIF4E.1	799
USP34	800
MAU2	801
STK16	802
NDUFAF2	803
NAB1	804
HDAC11	805
EXOC4	806
BRF1	807
ZNF791	808
CREBBP	809
ATXN3	810
DR1	811
MLLT10	812
ZNF397	813
GATAD2B	814
ERCC3	815
UBE2O	816
SPRED2	817
GTF3C1	818
WWP1.1	819
UPF2	820
PRKACA	821
ARHGEF7	822
ZNF429	823
MECP2	824
UFL1	825
NFX1	826
GLIS2	827
SS18	828
ATM	829
TP53BP2	830
RBL1	831
SULF1	832
TRAPPC2	833
ETV1	834
DAGLA	835
TRAF2	836
APBB2	837
CDK9	838
ATF7	839
FLOT2	840
ATXN7	841
GABPB1	842
CIR1	843
AKAP8L	844
TAF3	845
SSRP1	846
ACTR8	847
APPL1	848
CUX1	849
CDK17.1	850
KANSL1	851
FRRS1L	852
VPS18	853
RGMA	854
SNW1	855
BEND7	856
BAG1	857
ADIPOR1	858
BCL7B	859
CCAR1	860
GOLGB1	861
AHCTF1	862
ARRDC1	863
TDP2	864
MRC1	865
SART3	866
OSBPL8	867
ZBTB7A.1	868
CSRNP2	869
SMCHD1	870
MCC	871
RNF185	872
ICE2	873
ZZEF1	874
NUP98	875
NAPA	876
CTDNEP1	877
AQP1	878
POLE4	879
XPC	880
RNF113A	881
TDG	882
MADD	883
NLGN1	884
FOXK2.2	885
SLC6A1	886
BTAF1	887
EIF2AK4	888
OXSR1	889
PARP1	890
PPP2CA	891
RB1	892
NCOA2	893
AP3S1	894
RFX7	895
HSPA5	896
XRCC1	897
UBE3A	898
CDC5L	899
IDE	900
NUDT3	901
PDS5B	902
RAPGEF2	903
ZBTB16	904
KLF10	905
TFDP1.1	906
GTF2IRD2	907
HM13	908
PTPN1	909
SPEF1	910
DDB1	911
CSNK2A1	912
IKZF5	913
LOC116958294	914
RANBP9	915
CNOT9	916
CDK6	917
NCK2	918
MDC1	919
KMT2E	920
DAP	921
TFAP4	922
BRD2	923
ELP3	924
ZCWPW1	925
RAB14	926
ATXN7L3	927
NFIX	928
SHOC2	929
PRKAR1A	930
LOC116941786	931
CNOT1	932
NUCB2	933
HGS	934
DEDD	935
TTC26	936
AGO1	937
FNIP2	938
PTPRA	939
DACT3	940
ZNF569	941
LOC116956297	942
NAAA	943
KDM4C	944
CDC73	945
LOX	946
OTUD5	947
EPC1	948
ENY2	949
NCOA3	950
DDX1	951
CELSR2	952
SOS1	953
RNF115	954
SIPA1L1	955
DYNC2H1	956
ICA1	957
PPHLN1	958
KCMF1	959
ORC2	960
PKNOX2	961
MYOCD	962
VEGFA.1	963
RASA1	964
YTHDF3	965
CLUAP1	966
NCAPD3	967
PTPRG	968
RBBP4	969
WDR75	970
HDGFL2	971
ACTR3	972
SAV1	973
ARID4A	974
CDYL2	975
SUPT5H	976
MSH2	977
TASP1	978
ZNF326	979
CABIN1	980
PBRM1	981
USP22	982
CALB2	983
MIB2	984
CASP8AP2	985
CUL4B	986
LMNB1	987
SIRT2	988
LOC116951164	989
ARHGEF11	990
MIER2	991
DHRS7B	992
TSPAN33	993
PSEN1	994
LOC116944682	995
PRKCI	996
INTS2	997
NAMPT	998
SMG1	999
SLC30A9	1000
APTX	1001
NAP1L1	1002
SIN3A	1003
CTBP1	1004
SMYD5	1005
ZNF423	1006
MXI1.1	1007
TNK2	1008
NUP155	1009
TADA2A	1010
CREB3L4	1011
ALCAM	1012
SLC35C2	1013
PUF60	1014
SMUG1	1015
ZFP92	1016
GLYR1	1017
WDR11	1018
UBE2I	1019
TERF2	1020
XRN1	1021
WDTC1	1022
BACH1	1023
LRPAP1	1024
MAPRE3	1025
BUD31	1026
CIC	1027
TMEM18	1028
CLASP1	1029
RNF4	1030
SSNA1	1031
LSM14B.1	1032
VDR	1033
SF3B5	1034
TSG101	1035
SIX6	1036
BCL2L2	1037
DSTYK	1038
UTP15	1039
ATAD2B	1040
CTR9	1041
RBMS3	1042
TBK1	1043
FEZF2	1044
SETD4	1045
PWWP2B	1046
ARNTL2	1047
SAP30	1048
DUSP22	1049
RRN3	1050
ADGRL2	1051
CHSY1	1052
XBP1.1	1053
SLC11A2	1054
TCTN1	1055
RAB3GAP1	1056
ELF1	1057
SMAD3	1058
GPBP1	1059
CREB3L1	1060
BLOC1S2	1061
UBXN4	1062
MET	1063
pros.1	1064
CPE	1065
SYVN1	1066
INTS8	1067
RIOX2	1068
GKAP1	1069
PNN	1070
INTS9	1071
FLOT1	1072
TRPV4	1073
HIF1AN	1074
RNF41	1075
WDR54	1076
THAP4	1077
ACTR2	1078
BCR	1079
FLRT2	1080
EZH2	1081
SELENOT	1082
MBD2	1083
KCNJ5	1084
MGRN1	1085
E4F1	1086
PIAS2	1087
HNRNPF	1088
LYPD1	1089
SMG5	1090
ZDHHC11B	1091
RXRA.1	1092
SMARCAD1	1093
CCM2	1094
PHF21A	1095
HIF1A	1096
STAT1	1097
INO80D	1098
MAML1	1099
KIN	1100
GABRA2	1101
NF1	1102
SRSF2	1103
HDAC4.3	1104
UBE2A	1105
COPS5	1106
CXXC1	1107
MXI1	1108
BHLHE41	1109
MED4	1110
RAB5A	1111
PLXNB3	1112
TOP1MT	1113
FOXN3	1114
MRPL12	1115
LHX1	1116
GTF2F1	1117
CCNT1	1118
MIER3	1119
SHARPIN	1120
NR2C2	1121
CCDC186	1122
PPM1A	1123
ZFYVE9	1124
PCBD1	1125
CHEK2	1126
MED10	1127
SCRIB	1128
ATAD1	1129
PDCD11	1130
UBAC2	1131
LEMD2	1132
RNF19A	1133
PBX1.1	1134
HNRNPK	1135
NUP93	1136
TAF12	1137
SETD1B.1	1138
UBTF	1139
TRAK1	1140
GATAD2A	1141
POLM	1142
CDKN1B	1143
SMARCA2	1144
BRMS1L	1145
NCOA6	1146
LRFN3	1147
YWHAB	1148
ULK3	1149
KANSL2	1150
F7	1151
IGF1R.1	1152
HDAC6	1153
RAB11B	1154
SMG7	1155
ZRANB1	1156
RCOR3.1	1157
THOC5	1158
RNF11	1159
SMARCB1	1160
G3BP2	1161
LOC116940670	1162
UBR5	1163
thrb-a	1164
POLR2H	1165
UBE2N	1166
ZNF318	1167
SPTY2D1	1168
pakD	1169
NBN	1170
SNX6.1	1171
SRRM1.4	1172
POLR3F	1173
CCDC22	1174
STAMBP	1175
JAK2	1176
ZNF431	1177
ZNF106	1178
FBXW4	1179
SIRT6	1180
POLR2B	1181
DDX21	1182
UGCG	1183
IL1RAPL1	1184
RBBP5	1185
LOC116945995	1186
MVB12B	1187
TFAM	1188
PFDN5	1189
MAPK8.1	1190
DHX36	1191
FANCM	1192
CHP1	1193
YY1	1194
PPT1	1195
SP4	1196
MBD5	1197
BBS7	1198
TNIP1	1199
ZNF277	1200
ADAM17	1201
ATR	1202
PSENEN	1203
EVL	1204
HTRA2	1205
CUL3	1206
SARNP	1207
SNAPC1	1208
TMF1	1209
HAT1	1210
MYO6	1211
BOD1L1	1212
HMGXB4	1213
NKFKB1	1214
BAHD1	1215
AKIRIN2	1216
PACSIN2	1217
VAV2	1218
WWP1	1219
TSPAN5	1220
ESRRG	1221
ABCA1	1222
HP1BP3	1223
FAF1	1224
COPS2	1225
CDH1	1226
BCL6	1227
nr2f1a	1228
INTS4	1229
PPP1R12A	1230
SORBS1	1231
MED19	1232
METTL4	1233
GID8	1234
VLDLR	1235
WAS	1236
CLPTM1	1237
PIH1D1	1238
GGNBP2	1239
KLHL12	1240
BMPR2	1241
NELFE	1242
RFC2	1243
PDIA3	1244
NKIRAS1	1245
ADARB1	1246
USP46	1247
RBM15	1248
LOC116943604	1249
OTULIN	1250
NRF1	1251
SFMBT1.1	1252
LAMA5	1253
APMAP	1254
AIMP1	1255
QARS1	1256
MOSPD1	1257
NUP107	1258
ZBTB43	1259
KDM1A	1260
RNF2	1261
WDR48	1262
AKT1S1	1263
PPM1B	1264
NOC2L	1265
CHD4.2	1266
IGF1R	1267
CALCOCO1	1268
LEO1	1269
SETX	1270
CHTOP	1271
POT1	1272
HTATSF1	1273
SMAD4.2	1274
NPM1	1275
LRRC8A	1276
TERT	1277
NPHP4	1278
NUFIP1	1279
DCAF6	1280
VAMP7	1281
PTPRO	1282
CERS6	1283
VANGL2	1284
PDCD5	1285
NFE2L1	1286
STOML2	1287
LOC116958346	1288
AFDN	1289
ZFAND5	1290
MYH11.1	1291
PTEN	1292
PELP1	1293
BRPF1	1294
CAMLG	1295
MLF2	1296
TSC2	1297
USP14	1298
LRP6	1299
NOP53	1300
CDK12	1301
PHF8	1302
RORB	1303
RIOX1	1304
MAP3K7	1305
EED	1306
USP16	1307
ING1	1308
CBLB	1309
TRIM71	1310
ZNF184	1311
MMP14	1312
VCP	1313
MEIS3	1314
PEX14	1315
CBLN1	1316
CHURC1	1317
TAF5	1318
ARF1	1319
SMARCD1.1	1320
GPC6	1321
BTBD9	1322
SLC6A6	1323
UXT	1324
NFAT5	1325
HMG20A	1326
PICK1	1327
PPFIA2	1328
INTS7	1329
SERTAD2.1	1330
ELOB	1331
CCNH	1332
ITGA9	1333
DYTN	1334
ENOX2	1335
ZNF668	1336
SGF29	1337
DNAJA3	1338
DAB1	1339
POLK	1340
RIF1	1341
MAX	1342
MLLT11	1343
ZFAND3	1344
ECD	1345
IMPDH1.1	1346
TADA3	1347
LOC116947257	1348
PHF5A	1349
EIF2B4	1350
KANSL3	1351
ZC3H3	1352
CENPW	1353
MPZ	1354
HTR1F	1355
IFT140	1356
TMPO.1	1357
E2F5	1358
RPRD1B.1	1359
TMEM237	1360
FGFR3	1361
SMG6	1362
LARP7	1363
ASCC2	1364
LOC116953596	1365
TNFRSF25	1366
NCBP1	1367
GPS2	1368
TAF1A	1369
KAT14	1370
NFYA	1371
LOC116957511	1372
ZNF708	1373
LMAN2	1374
HDGFL3	1375
TRMT112	1376
SSBP2	1377
NF2	1378
SOX4.1	1379
SECISBP2	1380
JMJD1C	1381
MAD12	1382
ZDHHC2	1383
SNAPC4	1384
FOXK2	1385
RUVBL1	1386
MYLK2	1387
INO80C	1388
ZNF112	1389
MCU	1390
DDX17	1391
USF2	1392
LIN7C	1393
MAD2L2	1394
CD200R1	1395
TSN	1396
PIM3	1397
KPNA2	1398
GHR	1399
TARDBP	1400
TGFBR3	1401
C1QBP	1402
MUS81	1403
ZFAT	1404
AAMP	1405
CNBP	1406
GMEB2	1407
MBD3	1408
AMFR	1409
RBM4	1410
MED17	1411
OCIAD1	1412
HINFP	1413
HNRNPK.1	1414
GNL3	1415
KDM3B	1416
RB1CC1	1417
PELO	1418
DNAJC1	1419
TLE4	1420
STAU2	1421
PRMT1	1422
QRICH1	1423
TRAPPC9	1424
ADAM10	1425
PRDM15	1426
DOC2B	1427
UBE2K	1428
LOC116955484	1429
POLR1C	1430
IFT74	1431
EEF1AKNMT	1432
WBP11	1433
ARF4	1434
ATMIN	1435
ZBTB46	1436
RPRD1B	1437
PMS1	1438
TSFM	1439
TAF4.1	1440
ZNF148	1441
TM2D3	1442
CYB5R4	1443
HRNR.1	1444
SENP1	1445
IGFBP3	1446
ZC3HC1	1447
PIP5K1C	1448
ERCC2	1449
DEF1	1450
TEDC2	1451
MAZ	1452
PHIP	1453
DTD1	1454
BRD3	1455
SLC25A22	1456
RECQL5	1457
HNRNPA2B1	1458
CREB1.1	1459
ZFP1	1460
ZNF14	1461
BANF1	1462
PAF1	1463
ARID1A	1464
STK3.1	1465
WBP1L	1466
INTS11	1467
RRP8	1468
SLC1A4	1469
INTS1	1470
PIN1	1471
ZFYVE28	1472
KDM8	1473
POLR2A	1474
PRKCB	1475
HIP1R	1476
CDK17	1477
tax1bp1b	1478
WDR43	1479
IRF2BPL	1480
BEND5	1481
LIN52	1482
LPIN1	1483
TOP3B	1484
SIDT2	1485
EIF2B2	1486
IL6ST	1487
EGLN1	1488
SAMD11	1489
VPS35	1490
COMMD7	1491
ANKRD49	1492
SCYL1	1493
KCNA2	1494
ANKRD1	1495
TAF4	1496
PPIE	1497
FCHSD2	1498
ZMAT4	1499
ZNF706	1500
ZNF436	1501
WRNIP1	1502
YEATS4	1503
INPP5K	1504
BAP1	1505
RALA	1506
GTF2F2	1507
CASP2	1508
TTF1	1509
ABHD6	1510
DMAP1	1511
GTF3A.1	1512
LOC116957455	1513
JMJD6	1514
MRE11	1515
POLR2F	1516
IGBP1	1517
GTF2A2	1518
SGPL1	1519
GTF2H4	1520
KMT5B	1521
SMARCAL1	1522
ATF4	1523
CD151	1524
LPIN2	1525
PELI2	1526
MTA1	1527
TAF1B	1528
SEL1L	1529
MMS19	1530
ACP3	1531
ZMAT2	1532
SCAF4.1	1533
ZNF565	1534
PNKD	1535
MLKL	1536
VRK1	1537
TRIP4	1538
NAA60	1539
DPF3	1540
TRAIP	1541
SUPT16H	1542
TDP1	1543
BMI1	1544
USP9X	1545
GALNT11	1546
SH3RF1	1547
LIN37	1548
CDK5	1549
FEM1B	1550
IGFBP2	1551
DAZAP2	1552
UCHL5	1553
RNF10	1554
SOCS5	1555
UHRF1	1556
HDAC3	1557
MYD88	1558
LOC116950410	1559
AGFG1	1560
IFT27	1561
TXNDC15	1562
DMD	1563
UQCC2	1564
PPM1L	1565
TGFBR1	1566
TFB2M	1567
FNTA	1568
DHX33	1569
PHF23	1570
PIR	1571
ELOA	1572
POLD2	1573
PLXND1	1574
MTURN	1575
NACA	1576
TBC1D32	1577
ATF7.1	1578
MAPK1	1579
ZNF837	1580
CRAMP1	1581
P4HB	1582
NLE1	1583
BBX	1584
KAT2B	1585
ARL3	1586
IPO7	1587
ZW10	1588
WFS1	1589
MEAF6.1	1590
SSB	1591
ZNF512	1592
EIF2B5	1593
RARB	1594
GSKIP	1595
PTPN14	1596
SYAP1	1597
PSMC6	1598
SLC35C1	1599
LOXL4	1600
MED8	1601
MEAF6	1602
TRIAP1	1603
SNF8	1604
CLSTN2	1605
FIBP	1606
HRNR.2	1607
RAD21	1608
POLR1B	1609
BAX	1610
ZNF629	1611
CSK	1612
PMS2	1613
FBXL17	1614
GZF1	1615
TBPL1	1616
CC2D2A	1617
MED15	1618
POLR1E	1619
IWS1	1620
MECP2.2	1621
HDAC1	1622
IFT20	1623
ZNF704	1624
STOX2	1625
EAPP	1626
CEP290	1627
ZNF207	1628
SPRY4	1629
H2AZ2	1630
TRERF1.1	1631
SPEN	1632
JMJD4	1633
TRAF3	1634
LCORL	1635
TFDP1	1636
ZNF697	1637
NTF3	1638
PRPF6	1639
EIF4EBP2	1640
YAF2	1641
IRS1	1642
CILP	1643
TCEA2	1644
DIABLO	1645
PHB2	1646
ZNF850	1647
CCNQ	1648
NOMO1	1649
MYO1C	1650
ZBTB21	1651
PPP2R1A	1652
C2CD3	1653
ECE1	1654
BLM	1655
TSC22D2	1656
IFITM1	1657
PTPN11	1658
RSF1	1659
NPTX2	1660
AATF	1661
HMCES	1662
NOLC1	1663
VPS72	1664
NOP58	1665
RAD23B	1666
URI1	1667
POGLUT1	1668
PCID2	1669
PIGU	1670
DGKD	1671
ACSL1	1672
CLNS1A	1673
CASP8	1674
INVS	1675
SETD1B	1676
NCEH1	1677
SINHCAF	1678
AZI2	1679
PRMT2	1680
BMP2K	1681
DMTF1	1682
SETD3	1683
ELOC	1684
SHISA9	1685
JADE1	1686
ROBO1	1687
HEATR1	1688
TTLL12	1689
FBL	1690
CREM	1691
RTRAF	1692
DAG1	1693
RNF14	1694
SNIP1	1695
POLB	1696
SUPT4H1	1697
SUMO1	1698
RECQL	1699
BEGAIN	1700
MSL1	1701
NPM1.1	1702
EDF1	1703
PTPN23	1704
SLC2A8	1705
CD63	1706
PIK3CD	1707
LOC116956019	1708
GRB14	1709
mam.1	1710
TMEM53	1711
MCRS1	1712
CRK	1713
RO60	1714
ZKSCAN1	1715
LOC116956090	1716
CCDC124	1717
PPM1D.4	1718
FRS2	1719
SNPH	1720
SYPL1	1721
PCNA	1722
SBNO1	1723
SUPT6H	1724
KARS1	1725
CREBRF	1726
PPIA	1727
POLR2G	1728
TMEM17	1729
ZBTB12	1730
RAD51B	1731
GRB2	1732
POLR2K.1	1733
SNAP23	1734
TTC5	1735
SMARCC2	1736
RAP1B	1737
D1Pas1	1738
LOC116941715	1739
RPA2	1740
SIAH1.2	1741
GRWD1	1742
SUPV3L1	1743
RNF8	1744
PSME4	1745
ZBTB18	1746
RBCK1	1747
LOC116956673	1748
ZFPL1	1749
SUPT7L	1750
SPRY1	1751
EMSY	1752
EIF2AK3	1753
ZBTB49	1754
ABT1	1755
INTS10	1756
MORF4L1	1757
SIRT7	1758
TP53	1759
STK36	1760
BBS5	1761
UBE2L3	1762
ZNF25	1763
LIN54	1764
PURA.1	1765
PHEX	1766
RAB7A	1767
WDR61	1768
PPARD	1769
METTL3	1770
STXBP1	1771
MTERF4	1772
CHAC1	1773
GATAD1	1774
H2AX	1775
KEAP1	1776
DNAJC9	1777
LOC116956501	1778
MTA1.1	1779
EAF1	1780
CPLANE2	1781
NKAP	1782
MEIS1.3	1783
SOD2	1784
PCGF3	1785
RER1	1786
TAF10	1787
GAB1	1788
ZBTB41	1789
SURF6	1790
CRY1	1791
CDK14.1	1792
NSDHL	1793
EIF4E	1794
APH1B	1795
NLGN2	1796
MPC2	1797
TMEM231	1798
LOC116958222	1799
FAN1	1800
NFE2L2	1801
STAT5B	1802
ZPR1	1803
RFXAP	1804
POLR3D	1805
ZNF451	1806
SEMA5A	1807
INTS6	1808
DOT1L	1809
SIRT4	1810
MGMT	1811
XPA	1812
OXCT1	1813
TFB1M	1814
ALKBH2	1815
ZC3H15	1816
TSPO	1817
TWNK	1818
SDE2	1819
MTF2	1820
ZNHIT1	1821
GTF2H5	1822
FLRT1	1823
ZNF558	1824
RAD51	1825
PHPT1	1826
NFXL1	1827
RYK	1828
CSF3R	1829
NFYB	1830
RUVBL2	1831
SUB1	1832
NCDN	1833
TOPORS	1834
NFKBIE	1835
ZBTB24	1836
LOC116937358	1837
RAD23B.1	1838
MBTPS2	1839
MTPN	1840
SPPL2B	1841
TPRG1L	1842
GTF3C5	1843
WDR5	1844
XRN2	1845
LEPROT	1846
LOC116956869	1847
SARS1	1848
PDZD11	1849
KTI12	1850
RAD50	1851
RTF2	1852
DEAF1	1853
KLF6	1854
APEX1	1855
MED20	1856
EFNB3	1857
KMT5A	1858
PFN2	1859
TAF9	1860
IRF2BP2	1861
ACTL6A	1862
JMY	1863
HMGB1	1864
NUS1	1865
RWDD3	1866
BBS1	1867
EIF4A3	1868
RPS6KA3	1869
DDX39B	1870
SV2C	1871
PWP1	1872
JARID2	1873
WBP2	1874
IFT81	1875
SMC5	1876
CEBPG	1877
TSNAX	1878
TAB1	1879
EIF2B1	1880
AHR	1881
ELL	1882
NUP62	1883
MAP1B	1884
SNCAIP	1885
CCNL1	1886
MNAT1	1887
HAX1	1888
HMGN2	1889
HMBOX1	1890
GLIS3	1891
MARK1	1892
NELFA	1893
PALB2	1894
ASH2L	1895
RPA3	1896
SNAPIN	1897
TTC8	1898
APLF	1899
RNF31	1900
NIF3L1	1901
ZHX1.2	1902
PSMC5	1903
PSMC3	1904
PRDM1	1905
BSG	1906
MIF	1907
GTF2B	1908
SET	1909
TXLNA	1910
MAGI2	1911
VHL	1912
CCPG1	1913
HSPD1	1914
E2F4	1915
ARHGDIA	1916
ZNF771	1917
REXO4	1918
ZNHIT3	1919
MTMR2	1920
CTDSP1	1921
ZDHHC3	1922
CSNK1A1	1923
CCNC	1924
PNKP	1925
DEPTOR	1926
LAMTOR5	1927
VPS25	1928
RAD54L	1929
MED28	1930
TOP3A	1931
EYA1	1932
MED21	1933
TIGD7	1934
LONP1	1935
SCN3B	1936
LBR	1937
TCEA1	1938
INTS12	1939
LOC116958752	1940
HADH	1941
MED24	1942
THBS1	1943
INTS13	1944
PPP2CB	1945
SLC8B1	1946
IGFBP5	1947
NSMCE3	1948
IKBKG	1949
CLCN3	1950
NOL12	1951
ARL2BP	1952
SSBP1	1953
SMYD3	1954
RNF220	1955
POLR2L	1956
LDB2.1	1957
MIDN	1958
SDC4	1959
CRLF3	1960
NACC1	1961
TFCP2	1962
DDB2	1963
DDRGK1	1964
RAPGEF1	1965
TADA1	1966
FADS1	1967
LRRC1	1968
POLL	1969
PSMD9	1970
PCGF5	1971
HSBP1	1972
WTIP	1973
UPF1	1974
TAF13	1975
HMX3	1976
MED18	1977
EDN3	1978
NLGN4X	1979
ZDHHC7	1980
UTP4	1981
TOB1	1982
ARL6	1983
NCL	1984
FOXD1	1985
CCDC25	1986
PRKAA2	1987
FOS	1988
GTF2E2	1989
WDR82	1990
POLR3A	1991
CDK7	1992
RWDD1	1993
LAMP1	1994
OSBP	1995
MARS1	1996
SNX3	1997
[truncated: 540 more rows]

## Sheet: Fig. 7d-2
BC
			NES=3.55			NES=6.1			NES=4.37
Lamprey signature			Chicken geneset			Mouse geneset			Macaque geneset
PAX6	1		1	KCNMB4		1	GABRR2		1	VSX2
BASP1	2		2	RASGRF2		2	VSX2		2	SLC1A7
CNTN4	3		3	ROBO1		3	LBH		3	PRDM8
GAD1	4		4	GABRA1		4	CNTN4		4	IGSF21
KCNC1	5		5	VSX2		5	IGSF21		5	DLG2
PLCB1	6		6	MAPRE3		6	SLC1A7		6	MCC
MEIS1	7		7	TTC8		7	ADGRL2		7	ADGRL2
PTH1R	8		8	JARID2		8	SLC1A2		8	NETO1
NRP2	9		9	CPLX4		9	CPLX4		9	GABRA1
GRM8	10		10	HMGB2		10	GRM5		10	USP2
SYT12	11		11	HMCES		11	NEUROD1		11	NACA
DSCAM	12		12	GABRA6		12	NR2F1		12	CPLX4
HTR2A	13		13	CPE		13	TBX2		13	SLC1A2
KCNIP2	14		14	SYNGR1		14	CPLX3		14	YBX1
SYT6	15		15	SALL3		15	SLC6A6		15	VAMP2
CHRM4	16		16	ERH		16	ANP32A		16	DMD
PRDM13	17		17	ZEB2		17	SLC38A3		17	ZDHHC2
NOS1	18		18	CBFA2T3		18	YBX1		18	FOS
VWC2L	19		19	NTNG2		19	MIF		19	TP53BP2
CNR1	20		20	GLS		20	HNRNPA2B1		20	SLC6A6
HELZ2	21		21	GABRG2		21	ATP1B2		21	JUNB
CPLX1	22		22	PRDM8		22	HCN3		22	STMN1
TFAP2B	23		23	ANP32B		23	NACA		23	NEURL1
SEZ6	24		24	BTG1		24	GLO1		24	HMGB1
EPHB2	25		25	ALCAM		25	AUTS2		25	SYT1
SLC32A1	26		26	NCOR1		26	PFDN5		26	CALB2
LAMB2	27		27	CLSTN1		27	DBP		27	HNRNPA2B1
GFRA1	28		28	IGSF21		28	SSB		28	SLC38A3
OPRD1	29		29	DAAM2		29	ISL1		29	SLC4A10
GRIN2C	30		30	EPN2		30	BSG		30	FAIM
TFAP2B.1	31		31	GALNT11		31	SUMO1		31	CHCHD2
HTR7	32		32	CDKN1B		32	CHCHD10		32	CNBP
DRD2	33		33	NEURL1		33	HSPA5		33	PTMA
TRHDE	34		34	TCF12		34	CEP290		34	ZEB2
CHRM2	35		35	ESRRG		35	PCBP3		35	GUCY2D
POU6F2	36		36	ZBTB14		36	TTC8		36	KCNB1
GFRA4	37		37	DNAJC5		37	CA2		37	ARMC9
ELAVL2	38		38	NAPA		38	LUC7L3		38	AHI1
PLXNA2	39		39	ATP5F1B		39	CALR		39	TMEM108
LRFN3	40		40	STXBP4		40	NDUFA13		40	CTR9
PCLO	41		41	AUTS2		41	OGT		41	DDX17
GLIS3	42		42	TSC22D1		42	SYT1		42	CHD9
CACNB4	43		43	DAB2IP		43	BTG1		43	PFDN5
FOXP1	44		44	RFXAP		44	SDC4		44	NLK
PDE2A	45		45	DLG1		45	RAB14		45	TOB1
LAMA1	46		46	CTBP1		46	RORB		46	BBS5
ADCY5	47		47	RNF220		47	CPE		47	ARL3
ADGRA1	48		48	CHCHD2		48	NFIA		48	PEX14
CXCL14	49		49	PHF14		49	ERH		49	LBH
EBF3.1	50		50	PPFIA2		50	DNAJA1		50	GLMN
GRID1	51
SLC6A9	52
NR4A2	53
ISLR2	54
ZEB2	55
TRPC4	56
STAC3	57
YWHAG	58
HTR1A	59
BARHL1	60
PRDM8	61
GABRB3	62
ADRB1	63
RGS8	64
LOC116945889	65
CRHBP	66
GRM3	67
SLC6A5	68
VSNL1	69
DNASE1L3	70
CPM	71
PLA2G3	72
DACT1	73
ADAM11	74
SYT3	75
VIPR1	76
PRKCE	77
CACNA1B	78
EFNA5	79
PBX1	80
SNCG	81
RBPMS	82
PTCH1	83
CORIN	84
SEMA4B	85
FLT1	86
SOX2	87
TFAP2D	88
ZNF385D	89
KCNJ3	90
NGFR	91
GUCY2C	92
CHRM3	93
LOC116939625	94
PXN	95
EPAS1	96
TACR1	97
CDK14.1	98
ATP6V0C	99
NSG1	100
RECK	101
LOC116948040	102
LTK	103
GRIP1	104
HES4	105
sox9-a	106
YJEFN3	107
ERBB4	108
KDM6B	109
TCF7L1	110
VIPR2	111
SIGIRR	112
PAWR	113
NCAM1	114
GDF6	115
SNCAIP	116
SGK1.2	117
CAMK2D	118
TGFB2.1	119
MST1	120
LGR5	121
NKD2	122
RGS12.1	123
SOX9	124
NPAS3.2	125
S1PR1	126
PAX6.2	127
NOSTRIN	128
EPHA4	129
NID1	130
TCF7L2	131
IGF2	132
NRARP	133
pum	134
LIMCH1.1	135
BMP2.2	136
ITGB4	137
BICC1	138
DOK6	139
ABAT	140
CARD11	141
CRH	142
AGRN	143
NPTN	144
NKX2-6	145
NPNT	146
FGF1	147
PMP22	148
DDR2.2	149
SMOC2	150
SEMA3A	151
TYRO3	152
PCSK5	153
CRYM	154
CEBPD	155
BOC	156
ATOH8	157
EP400	158
HEY1	159
BMPR1B	160
GLI2	161
TWSG1	162
GAS1	163
ID2	164
PBX1.2	165
CIB1	166
VASN	167
LOC116940673	168
FLNA	169
ID2.1	170
loxl3a	171
SLC5A7	172
GDF11	173
RBFOX2	174
GRM4	175
HES1	176
GCGR	177
SLC7A11	178
CDON	179
IMPACT	180
TPBG	181
CRYAA	182
TGFBR2	183
PTPRN	184
TIE1	185
LOC116939815	186
BMP7	187
NOTCH1	188
FBP1	189
GREM2	190
FOXO6	191
SWAP70.1	192
SLC4A8	193
SPARC	194
PXDN	195
FZD8	196
SIAH2	197
FSTL1	198
DMD	199
SLC1A2	200
KLF15	201
DTX3L	202
GABBR1	203
BAG6	204
GLUL	205
CBX7	206
GPR37	207
STK3	208
PDLIM4	209
VIL1	210
GPR161	211
DAXX	212
GRID2	213
PDK2	214
NR2E1	215
FZD9	216
LAMA2	217
EPN1	218
GPR176	219
SLC46A1	220
ACTN2	221
NRCAM	222
EFNB1	223
LTBP1	224
hmx3a	225
NFKBIE.1	226
CHAT	227
LMO7	228
EFNB2	229
NLGN2	230
FANCG	231
KANK1	232
CNTNAP2	233
DISC1	234
OSR2.1	235
ADCY8	236
COL2A1	237
HHIP	238
AASS	239
PCK1	240
SMAD5	241
PBLD	242
DRD1	243
JCAD	244
SEMA5B	245
FHOD1	246
FOSL1.3	247
BCAR3	248
CREG1	249
MST1R	250
PRDM5	251
ZFP36L1	252
TGFB3	253
GABBR2	254
C1QTNF3	255
IL31RA	256
FMR1	257
VWDE	258
FZD2	259
TDGF1	260
ADGRV1	261
MEIS1.2	262
CALCRL	263
ZNF503	264
EFNA3	265
NFKBIA	266
CRIM1	267
ITGA1	268
UCN3	269
KCP	270
CHRNA2	271
ADGRB1	272
NPAS3	273
GPER1	274
MECOM	275
MAPK8IP2	276
TNR	277
CHST11	278
CLU	279
FGF4	280
REST	281
PPP1R9A	282
SWAP70	283
SOX5.1	284
SLC3A2	285
TNIP3	286
RAMP1	287
CACNB1	288
mam.1	289
LHX9	290
IL17RD	291
LOXL4	292
FRMD8	293
PRLR	294
GAB1	295
SLC18A2	296
SLC7A5	297
DISP3	298
PAFAH1B1	299
SCN1B	300
AXL	301
IRF2BPL	302
SASH1	303
ANGPT1	304
ACTL6B	305
FOXP2	306
RAD52	307
ACVR1	308
IGFBP5	309
NTRK2	310
CNTN2	311
GABRB2	312
VAMP2	313
CAMTA2	314
MYO18A	315
CREB3L1	316
HMX3	317
KCNQ1	318
LRRC4C	319
CCN2	320
MAP2K1	321
ITPRIP	322
LIMD1	323
KCTD1	324
ROR1	325
ARNTL2	326
SEMA5A	327
RNF213	328
COL4A5	329
ERBIN	330
BNC2	331
LLGL1	332
CERS2	333
ANXA4.2	334
ADA	335
ANGPT4	336
HMMR	337
RASL10B	338
MUC17	339
MEIS1.3	340
GABRA6	341
YAP1	342
NLGN4X	343
MAP3K10	344
CSPG4	345
GABRA1	346
DACT3	347
PLPPR4	348
MIDN	349
ADRA1A	350
CBFB	351
SLC6A1	352
CBLN1	353
FARP1	354
SLC24A1	355
LRP1	356
ATF7	357
AMOTL1	358
MTF2	359
SGK1	360
CD44	361
UCP2	362
GRIK5	363
AHR	364
KLF6	365
ABCC2	366
RHBDF1	367
CAPN3	368
EGF	369
CPEB3	370
POU3F2	371
ZNF526	372
PPM1L	373
NAA60	374
SSBP3	375
DAAM2	376
ADAMTSL2	377
ARRDC1	378
NR3C2	379
NUPR1	380
RARB	381
ZBTB16	382
GLI4	383
MLKL	384
TRIB2	385
TAGLN3	386
POSTN	387
FN1	388
BCL11A	389
CHRNB4	390
DACH1	391
thrb-a	392
FCHSD2	393
NTF3	394
CALR	395
TBX2	396
PARP2	397
BCL2L2	398
EXT1	399
ADAMTS12	400
CDK5R1.3	401
CTNNB1	402
RBMS1	403
SPAG8	404
SLC1A1	405
BIN1	406
KCNN1	407
DAPK1	408
SCN2B	409
MTDH	410
LOC116945995	411
TOX3	412
KDM1A	413
OSBPL8	414
DLGAP2	415
CACNG2	416
ANKRD1	417
TF	418
AGFG1.1	419
PIN1	420
RAB34	421
NEDD4L	422
VEPH1	423
RNF115	424
SLC24A2	425
PPP3CB	426
CACNG5	427
TMBIM6	428
ZZEF1	429
ARHGDIA	430
SLC12A5	431
KLF6.2	432
RGMA	433
PRKAR2B	434
IRAK2	435
EPHB1	436
CA2	437
CACNA1D	438
TXNDC17	439
RITA1	440
PTPRM	441
MIS18BP1	442
MBD2	443
TRPS1	444
GCLM	445
HPGD	446
PGR	447
TPRG1L	448
NSDHL	449
ERC2	450
BRCA2	451
B4GALT1	452
ANK2	453
APBA1	454
ANXA2	455
CPNE1	456
PLCE1	457
MYO1E	458
GLUD1	459
CA7	460
ISL1	461
SIRT3	462
UBXN7	463
TAF5L	464
MAPK8	465
CDH13.2	466
XPC	467
RHOA	468
CYFIP2	469
BRAF	470
LSM14B.1	471
MYH9	472
TEAD1	473
PSPC1	474
BAIAP3	475
vax1-b	476
CABIN1	477
SH2B1	478
PRKCA	479
WTIP	480
CALB2	481
SORBS2	482
EDN3	483
PRMT7	484
SOX5	485
TSC22D1	486
DLL1	487
LAMA5	488
RUNX1T1	489
DAP	490
SHISA9	491
ANTXR1	492
SEMA4C	493
FLOT2	494
PLXND1	495
HSPA5	496
DAPK3	497
ZNF709	498
MMP16	499
CGGBP1	500
BEND5	501
SIAH1	502
ACVR2A	503
ATXN7L3	504
POLH	505
WDR76	506
CSRNP2	507
ZDHHC17	508
TNIK	509
DNASE2	510
TFCP2	511
SHC1	512
MEIS3	513
SDC3	514
CD9	515
CTNND2	516
PLXNB1	517
GTF2A1	518
ZC4H2	519
KEAP1	520
LOX	521
TBK1	522
TLE4.1	523
IL1RAPL1	524
DNM1	525
CYB5R4	526
YAF2.1	527
ADGRL4	528
MLLT3	529
DLG1	530
CTR9	531
GRIN1	532
INPP5F	533
TMPO.1	534
TRIM71	535
ZNF277	536
SFMBT1.1	537
CAND1	538
MYBL1	539
POU2F1	540
NR1D2	541
PRRT1	542
DR1	543
ZNF609	544
PYGO1	545
DNTTIP1	546
AP3S1	547
HDAC3	548
FBXL15	549
NPBWR1	550
GLS	551
RIPK2	552
SDC2	553
NAB1	554
MET	555
HM13	556
GLRB	557
PLA2G4A	558
NHEJ1	559
DNAJC1	560
ZNF208	561
RAP1B	562
SEL1L	563
ZFAND5	564
CITED1	565
ERFL.1	566
ORC4	567
CD63	568
TAF1A	569
LYPD1	570
CDKN2B	571
URI1	572
ARID3A	573
TAF11	574
LDLRAD4	575
SLC39A10	576
SYNJ1	577
ITPKA	578
JMJD1C	579
HRAS	580
TP53BP1	581
GLG1	582
KANSL1	583
PTPN23	584
CIC	585
RFX3	586
BACE1	587
PIR	588
LOC116951164	589
CHAC1	590
SCRT1	591
USP14	592
FBXW4	593
GNAI2	594
ROBO1	595
MAP2K5	596
GATAD2A	597
KAT2B	598
HEMK1	599
SMARCA5	600
CDH1	601
MAP2K6	602
RUVBL1	603
ZFYVE28	604
DICER1	605
SPPL3	606
PRICKLE2	607
CAMK1	608
TGFBRAP1	609
SUPT16H	610
RPAP1	611
POR	612
FBXW7	613
BCL9L	614
GHR	615
RYR2	616
SLC27A1	617
CDK12	618
MNAT1	619
HADH	620
TMEM9	621
STAT1	622
PPP3CA	623
ADGRL2	624
MTIF	625
RCC1	626
LOC116939286	627
SERPINF2	628
IKZF5	629
EIPR1	630
ALCAM	631
TRAF2	632
PDE4B	633
CTDSP1	634
POLR2H	635
PIP4K2A	636
SLC1A4	637
SPRY1	638
ZNF532	639
IGFBP3	640
NUS1	641
CSK	642
LOC116957598	643
NDEL1	644
TMEM108	645
PIK3CD	646
NFE2L1	647
CCNH	648
RAD51B	649
MED30	650
MORC3	651
CTCF	652
SAP30	653
TRIB3	654
PHC2	655
LDB2.1	656
DPF2	657
SYT13	658
SULF1	659
ZCWPW1	660
TADA3	661
TM2D3	662
ATG5	663
HGS	664
CXXC5	665
SETD2	666
SGPP1	667
TFCP2.2	668
RIC3	669
LRFN5	670
MLLT10	671
WASL	672
DEDD	673
SETD6	674
TAF3	675
HIVEP1	676
NUDT3	677
SYNGR1	678
YBX1	679
NUP93	680
SUPT5H	681
DTX1	682
TSC22D4	683
FOXN3	684
RAB5A	685
ZGPAT	686
ELL2	687
WWC1	688
EMSY	689
HDAC10	690
ING1	691
ATXN7	692
STRN3	693
BRMS1L	694
IMPDH1.1	695
ZNF429	696
POLRMT	697
MPHOSPH8	698
ICA1	699
LOC116956297	700
FEZF2	701
VPS18	702
ACTN1	703
AGFG1	704
NR2C2	705
RARB.2	706
GUCY1B1	707
PIH1D1	708
CXADR	709
PPP3R1	710
PRKCE.2	711
DEF1	712
SNX25	713
SULF2	714
NUP155	715
KIDINS220	716
SLC30A1	717
YES1	718
LOC116947785	719
DENND4A	720
SORL1	721
GRIK2	722
FRRS1L	723
LOC116956090	724
ACTR8	725
CACNG3	726
ULK3	727
NALCN	728
GNL3	729
ABT1	730
MYNN	731
SSB	732
AFF3	733
SCYL2	734
TTLL12	735
BRD4	736
KANSL2	737
TSPAN33	738
IKBKG	739
CAMK2D.1	740
MED24	741
PPFIA2	742
CCM2	743
GAS8	744
SCAI	745
ARID4A	746
TCERG1	747
DTD1	748
TAF2	749
INO80	750
HEXB	751
GRIA2	752
SSBP1	753
ZNF423	754
RBBP5	755
SPPL2B	756
MED15	757
XRCC6	758
APC	759
znf652-b	760
CHSY1	761
TRIP12	762
SELENOT	763
LRRC8A	764
MAP2K4	765
GPRC5B	766
KPNA6	767
ZMAT4	768
NKIRAS1	769
SORBS1	770
LOC116941195	771
SAMD12	772
HMG20A	773
ADAP1	774
GRB14	775
LEMD2	776
OGT	777
ZDHHC2	778
RAB8A	779
TRIP4	780
ARHGEF11	781
LOC116941786	782
GTF2B	783
MAPK1	784
CRKL.1	785
STMN1	786
NCAPD3	787
METTL23	788
PDIA3	789
KTI12	790
PDCD5	791
CCNC	792
SENP2	793
DNAJA1	794
WAS	795
VAV2	796
POLR3H	797
GTF2IRD2	798
MIER2	799
SIDT2	800
MED28	801
ACTR2	802
DVL3	803
HNRNPF	804
SERTAD2	805
ZNF471	806
ZNF135	807
AATF	808
RNF126	809
ADGRB3	810
ZNF541	811
TMEM64	812
INTS7	813
DTNBP1	814
EDA	815
USP9X	816
ZMAT2	817
SSRP1	818
INO80D	819
DPF3	820
BRD9	821
GGNBP2	822
VAMP7	823
KLF5.1	824
CIPC	825
CDKN1B	826
RAPGEF1	827
DELE1	828
CHEK2	829
ZFPL1	830
DAZAP2	831
WDR48	832
TXNDC15	833
SH3KBP1	834
STUB1	835
FKBP1A	836
SNF8	837
LRP6	838
RAB11B	839
AIMP1	840
ZNF239	841
BCL6	842
SREBF1	843
GTF3C1	844
INTS14	845
SUPT20H	846
COMMD1	847
MBIP	848
HINFP	849
WNK2	850
XRN2	851
SHARPIN	852
HMGXB3	853
ACP3	854
WBP1L	855
TASP1	856
MLLT11	857
ERCC3	858
FADS1	859
ANKS1A	860
LRPAP1	861
FLOT1	862
SMYD5	863
ALS2	864
PACSIN2	865
INO80B	866
KIAA0586	867
NOLC1	868
MSH3	869
SDCBP	870
PARP4	871
RET	872
ECE1	873
CYLD	874
ZFAT	875
SCYL1	876
WDR77	877
NUMA1	878
BCAS3	879
PCBD2	880
GNAQ	881
INTS3	882
CHN1	883
CASK	884
SNX6.1	885
FER.1	886
MEAF6.1	887
LEO1	888
IKBKB	889
FAM234A	890
SIN3A	891
AGO2	892
yakA	893
CCDC124	894
SPG21	895
TIGD7	896
COMMD6	897
LYAR	898
UBE2A	899
YEATS4	900
CREB1	901
CERS6	902
MAML1	903
DAGLA	904
VDR	905
ZNF2	906
SMARCD1.1	907
AHCTF1	908
LOC116947048	909
DLGAP3	910
ZBTB18	911
RNF8	912
MLH3	913
MED20	914
BRD2	915
SAV1	916
PELO	917
RNF19A	918
RNF185	919
TBL1XR1	920
TMF1	921
CENPW	922
SHTN1	923
RAD51	924
SERTAD2.1	925
PRKCI	926
SEC14L2	927
CLUAP1	928
MYDGF	929
THAP4	930
CNOT9	931
TNFRSF25	932
NUP98	933
MED25	934
WAC	935
PTPN12	936
YTHDF3	937
TSC2	938
GTF3A.1	939
USP22	940
SNX3	941
LPIN2	942
STAMBP	943
NFXL1	944
ZNHIT1	945
THOC5	946
ATF6B	947
TAF9	948
ZNF236	949
EFNB3	950
CLN3	951
TRIP6	952
MECP2.2	953
POLK	954
ELF1	955
GATAD2B	956
NHLH1	957
FKBP8	958
PBRM1	959
SLC38A2	960
MAGI1	961
PPP1R9B	962
MAPK8.1	963
SIRT6	964
CREBBP	965
MLX	966
SND1	967
WDR43	968
CTDP1	969
TMEM18	970
YWHAB	971
TRRAP	972
SHOC2	973
HERC4	974
ZBTB46	975
NELFA	976
ZNF771	977
XRCC5	978
DMAP1	979
UGCG	980
PTPRG	981
PAF1	982
CCDC88A	983
POU2F2	984
AMFR	985
DAG1	986
SCN3B	987
PTPN14	988
TNKS2	989
RALA	990
RRP8	991
ZNF660	992
DUSP22	993
INPP5K	994
MAPK14	995
CCNYL1	996
LOC116937733	997
CLCN3	998
RPA1.1	999
UBE2O	1000
RIMS3	1001
LOC116954933	1002
USP3	1003
BRD8	1004
SYVN1	1005
TIAL1	1006
NOL11	1007
BMPR2	1008
CNOT1	1009
GOLGB1	1010
GTF2H3	1011
ZBTB14	1012
GRK5	1013
SIK2	1014
MDM2	1015
NCDN	1016
SIX6	1017
TCTN1	1018
PHF8	1019
IFT20	1020
MCU	1021
CIR1	1022
STXBP1	1023
RXRA	1024
HRNR.1	1025
RCOR3.1	1026
SIRT4	1027
GON4L	1028
POLR1E	1029
PPP1R10	1030
TDP2	1031
RABGEF1	1032
CREB3L4	1033
RWDD3	1034
APBB2	1035
MED10	1036
NCBP1	1037
LOC116947187	1038
TRIP11	1039
MOSPD1	1040
LOC116958418	1041
CBFA2T3	1042
TTF1	1043
HEATR1	1044
CARM1	1045
INTS4	1046
LOC116956501	1047
TFDP1	1048
RECQL	1049
ZNF850	1050
SECISBP2	1051
MSL1	1052
UTP4	1053
ZMIZ1	1054
KIN	1055
ATF7.1	1056
NRF1	1057
ZNF569	1058
MIER3	1059
QRICH1	1060
PTPRA	1061
ZC3H15	1062
BCLAF1	1063
PIK3C2A	1064
TCTN2	1065
IPO9	1066
UTP15	1067
CLSTN2	1068
PHF23	1069
DEK	1070
DHX36	1071
ASH1L	1072
RIF1	1073
KMT2A	1074
CREB3L4.1	1075
RBM15	1076
PIM3	1077
TET2	1078
PNN	1079
CENPX	1080
TBC1D24	1081
ZNF512	1082
KDM8	1083
H2AX	1084
HDGFL3	1085
TOR1A	1086
APPL1	1087
ALKBH2	1088
PAM	1089
NAA15	1090
TCF20	1091
BTBD9	1092
SLC25A22	1093
PAXIP1	1094
SPTY2D1	1095
SEMA3F	1096
PWWP2B	1097
KDM5C	1098
AKT1S1	1099
MGA	1100
SARNP	1101
MAPRE3	1102
ASIC1	1103
JMJD6	1104
RPTOR	1105
PSEN1	1106
SIX6.2	1107
GPBP1	1108
SLC4A4	1109
AGO2.1	1110
HCFC1	1111
SLC12A7	1112
CUL5	1113
TFAM	1114
TCF25	1115
PSMC3	1116
WLS	1117
PMS2	1118
GLIS2	1119
COL4A6	1120
RUVBL2	1121
JMJD4	1122
E4F1	1123
INO80C	1124
LOC116956577	1125
RNF4	1126
BUD31	1127
TFB1M	1128
SMAD4.2	1129
MED6	1130
RCOR3	1131
PTP4A1.1	1132
KCNN2	1133
TSPAN5	1134
RAD50	1135
INTS6	1136
UBTF	1137
DNAJC9	1138
MARS1	1139
UBE3A	1140
FAIM2	1141
MED23	1142
SV2C	1143
CTC1	1144
TRMT112	1145
GID8	1146
BAG1	1147
PDPK1	1148
RNF113A	1149
BACH1	1150
UBE2I	1151
PDCD4	1152
FLRT1	1153
PHF12	1154
SOS1	1155
IGBP1	1156
RRN3	1157
PIAS1	1158
UBE2N	1159
NLE1	1160
LMBR1L	1161
GRIP2	1162
ERC1	1163
FRS2	1164
ZBTB21	1165
PPIE	1166
CC2D1A	1167
CDK17.1	1168
ANKRD49	1169
ZBTB43	1170
TMEM53	1171
SETDB1	1172
MAZ	1173
EDF1	1174
NFE2L2	1175
KDM1B	1176
PRKAR1A	1177
SNW1	1178
POLR2E	1179
RBMX	1180
ADD1	1181
RAD23B.1	1182
PSMA6	1183
GRWD1	1184
FOLR3	1185
LCORL	1186
GLMN	1187
RAPGEF4	1188
SLC35C1	1189
PHF21A	1190
AKT1	1191
APTX	1192
NOMO1	1193
VPS72	1194
CERS6.1	1195
PCDH17	1196
SPG11	1197
NUP85	1198
CCNQ	1199
NAAA	1200
ZNF706	1201
HTT	1202
DGKQ	1203
SLC8B1	1204
ZNF324	1205
STK11	1206
SQSTM1	1207
GCLC	1208
MTURN	1209
CCDC22	1210
RTF1	1211
NCOA6	1212
CTSL	1213
INTS10	1214
LOC116958752	1215
G3BP2	1216
CDIP1	1217
IPO7	1218
BICRA	1219
LIN54	1220
KCMF1	1221
RNF31	1222
NAMPT	1223
CKS1	1224
pakD	1225
CNOT2	1226
TDG	1227
CRBN	1228
NFX1	1229
E2F5	1230
NAPA	1231
MCRS1	1232
RPRD1B.1	1233
ATRX	1234
MACROH2A1	1235
STOX2	1236
TRAK1	1237
PSME4	1238
SNAPC1	1239
POLR1B	1240
PCNA	1241
SBNO1	1242
ATM	1243
PRPF6	1244
METTL3	1245
TAF4.1	1246
RTEL1	1247
ARF4	1248
PRDM15	1249
NFYB	1250
KPNA2	1251
LMO3	1252
WWOX	1253
ZBTB2	1254
RAB14	1255
ZNHIT3	1256
COPS2	1257
SOCS6	1258
ITGB1BP1	1259
CUX1	1260
ATXN1	1261
HHAT	1262
LOC116948974	1263
HMGXB4	1264
DYRK1A	1265
ARID2	1266
RNF220	1267
ZNF112	1268
SLC30A9	1269
SMAD3	1270
NCL	1271
BTG1	1272
NLGN1	1273
LOC116952444	1274
RTRAF	1275
BLOC1S2	1276
NKAP	1277
CXXC1	1278
LMAN2	1279
ENY2	1280
TBL1XR1.1	1281
FOXK2	1282
SGF29	1283
TACC3.1	1284
PNKD	1285
MIB1	1286
ATXN3	1287
DDB1	1288
TTC26	1289
HDAC4.3	1290
SMARCB1	1291
CCNT1	1292
ZNF558	1293
NEURL1	1294
POLR1C	1295
CNOT3	1296
LANCL2	1297
TOP2B	1298
MAP3K7	1299
VPS35	1300
GSKIP	1301
FGF13	1302
EIF4EBP2	1303
CAT	1304
MYH11.1	1305
ATF7IP	1306
MYSM1	1307
CTDSPL2	1308
CRTC1	1309
SS18	1310
CCDC186	1311
NF2	1312
GABPB1	1313
PLXNA1	1314
TOPBP1	1315
SMG6	1316
MYLK2	1317
CUL4B	1318
SGPL1	1319
LOC116956414	1320
TAF5	1321
MGAT5	1322
ZNF148	1323
NELFE	1324
CLNS1A	1325
MED4	1326
SUZ12	1327
SYAP1	1328
APMAP	1329
NBN	1330
TNK2	1331
WDR75	1332
SETD3	1333
PBX1.1	1334
SIPA1L1	1335
MSH2	1336
RFFL	1337
LAMC1	1338
AMBRA1	1339
MBD3	1340
TOPORS	1341
NDUFAF2	1342
PFDN5	1343
GALNT11	1344
RANBP9	1345
SDE2	1346
FAF1	1347
TOP1MT	1348
GABRA2	1349
CEBPZ	1350
INTS11	1351
SPRY4	1352
LEPROT	1353
MXI1	1354
NELFCD	1355
HIVEP3	1356
EPN2	1357
MTERF4	1358
MYBBP1A	1359
GTF2F2	1360
RBL1	1361
IFT52	1362
IWS1	1363
MVB12B	1364
INTS2	1365
ARID1A.1	1366
TGFBR1	1367
PDCD11	1368
RAD54L	1369
HCN4	1370
TFPT	1371
HDX	1372
STK3.1	1373
PPP1R8	1374
PPHLN1	1375
VANGL2	1376
BBX	1377
SCAF4	1378
NCSTN	1379
FOXJ3	1380
MLLT3.1	1381
ZFX	1382
TCEA1	1383
TFAP4	1384
SETD1B	1385
USP34	1386
XBP1.1	1387
HEXIM	1388
MKS1	1389
EAPP	1390
BAX	1391
CDC5L	1392
H2AZ2	1393
HBP1	1394
JUNB	1395
OTULIN	1396
TAB1	1397
CSNK2A1	1398
APH1A	1399
SENP1	1400
USP47	1401
TERF2	1402
RXRA.1	1403
LPIN1	1404
LOC116939011	1405
INTS1	1406
PTPRO	1407
HP1BP3	1408
POLR3C	1409
CSNK1G3	1410
NUP153	1411
RNF10	1412
RBBP4	1413
RNF141	1414
PDIA4	1415
PFN1	1416
SUV39H2	1417
ACSL4	1418
MBNL2	1419
STK36	1420
USP46	1421
PREB	1422
IDE	1423
DEAF1	1424
ZRANB1	1425
NUP62	1426
PTPN1	1427
DRAP1	1428
TFB2M	1429
SCAF4.1	1430
SMARCD1	1431
KCNJ5	1432
POLM	1433
BCL7B	1434
TSN	1435
MSL3	1436
POLDIP2	1437
IGFBP2	1438
HUWE1	1439
ASH2L	1440
SLC11A2	1441
ZBTB7A.1	1442
DNMT1	1443
RPS6KA3	1444
TRIM33	1445
HDAC1	1446
ABCA2	1447
PPRC1	1448
MGMT	1449
ZNF511	1450
ZNF184	1451
PPP3R1.2	1452
GLYR1	1453
DENND1B	1454
LOC116941715	1455
PPP2R1A	1456
LOC116940554	1457
RNF14	1458
LOC116955484	1459
KMT5B	1460
SMG7	1461
TMEM17	1462
GTF2E2	1463
POLD1	1464
SRA1	1465
RASA1	1466
EEF1AKNMT	1467
MED8	1468
CILP	1469
LRRFIP2	1470
CNP	1471
SLC12A2	1472
PPT1	1473
PPFIA4	1474
SNAPC3	1475
CASP8	1476
UHRF1	1477
WDTC1	1478
EXOC4	1479
EXOSC9	1480
GTF3C6	1481
MBD5	1482
CIAO1	1483
CRK	1484
POT1	1485
SIAH1.2	1486
CHTOP	1487
CBX6	1488
VPS25	1489
POLL	1490
AKIRIN2	1491
KAT7	1492
AAK1	1493
SYT7	1494
NKFKB1	1495
IGF1R.1	1496
ZC3HC1	1497
WDPCP	1498
MAGI2	1499
LGR4	1500
ZNF451	1501
CDYL2	1502
CDK9	1503
LEMD3	1504
SF3B5	1505
CDK5RAP3	1506
TADA1	1507
IFITM1	1508
SRRT	1509
SETD1B.1	1510
IFT57	1511
MAP2K7	1512
HAT1	1513
SNAP29	1514
CCAR1	1515
TRIM37	1516
ZKSCAN1	1517
BHLHE41.2	1518
YY1	1519
PHF20L1	1520
MAP1A	1521
ACTR3	1522
ADAM10	1523
PNKP	1524
LARP7	1525
TRERF1.1	1526
TSNAX	1527
EIF2B5	1528
RECQL5	1529
RFC2	1530
RFX7	1531
BLM	1532
PDZD11	1533
POLR1D	1534
MYO9B	1535
MAP3K13	1536
NOC2L	1537
SMCHD1	1538
PPIA	1539
CREB1.1	1540
FBXL19	1541
ZW10	1542
PTPRD	1543
RIMBP2	1544
SLC16A10	1545
ARID4B	1546
DEPTOR	1547
TMEM198	1548
KLHL12	1549
GTF3C5	1550
LOC116950945	1551
HDAC8	1552
PPM1A	1553
ERCC6	1554
SNRPA	1555
GATAD1	1556
WDR5	1557
TAF12	1558
L3MBTL3	1559
ABI1	1560
ARHGEF7	1561
FUT8	1562
SF1	1563
MUS81	1564
HELQ	1565
BOD1L1	1566
UBE2V2.1	1567
ERCC1	1568
EIF2B1	1569
SP4	1570
MNT	1571
DDX47	1572
TAF4	1573
WDR82	1574
MCPH1	1575
POLB	1576
CHRAC1	1577
MIB2	1578
GKAP1	1579
PRMT1	1580
ATAD2B	1581
FOS	1582
PER1	1583
HMBOX1	1584
YEATS2	1585
PPP2CA	1586
TFDP1.1	1587
TOB1	1588
MED17	1589
LOC116957810	1590
JMY	1591
RB1	1592
E2F4	1593
CHP1	1594
MAF1	1595
C2CD3	1596
SMC5	1597
PCBD1	1598
WDR12	1599
IQGAP1	1600
HDAC6	1601
PPARD	1602
NUCB2	1603
PTEN	1604
ATP6AP2	1605
POGLUT1	1606
BRD7	1607
SIRT2	1608
EIF2AK3	1609
ubtf-b	1610
ZNF326	1611
PHIP	1612
XPA	1613
RPS6KA5	1614
INTS13	1615
MBD4	1616
CDK7	1617
APLF	1618
TSPO	1619
MAD12	1620
KLF4	1621
FIBP	1622
STRAP	1623
tax1bp1b	1624
HTRA2	1625
NXN	1626
VCP	1627
QARS1	1628
SMARCAL1	1629
TANK	1630
KDM5A	1631
LIN37	1632
ARMC9	1633
PIAS2	1634
CBLB	1635
UBN1	1636
TNIP1	1637
DNAJA3	1638
NF1	1639
SUPV3L1	1640
CHD7	1641
DDX1	1642
MGRN1	1643
RAPGEF2	1644
ZNF608	1645
P4HB	1646
NIF3L1	1647
SSBP2	1648
AZI2	1649
NCOR1.1	1650
CRLF3	1651
ELOB	1652
ZFP92	1653
RIOX1	1654
NPM1	1655
MED19	1656
BIRC6	1657
RBCK1	1658
PXK	1659
TRIAP1	1660
PEX2	1661
SPRED2	1662
MED11	1663
LOC116958294	1664
PUF60	1665
ADGRA3	1666
KARS1	1667
SNAPC4	1668
ZNF318	1669
KDM5D	1670
MYO6	1671
PLXNB3	1672
CHD2	1673
GRB2	1674
LOC116958222	1675
USP16	1676
SETX	1677
BAZ2B	1678
LAMTOR5	1679
ZFP2	1680
ORC2	1681
PIN4	1682
EGLN1	1683
AGO1	1684
TDP1	1685
SYPL1	1686
SPTBN1	1687
NSD2	1688
PRKAR1B	1689
COMMD7	1690
THOC1	1691
ATAD1	1692
SMG5	1693
RAD1	1694
FNTA	1695
TTC5	1696
FOXK2.2	1697
SPO11	1698
GTF2H1	1699
EIF2AK4	1700
MTA1	1701
XRCC1	1702
BLOC1S6	1703
ETV7	1704
ADIPOR1	1705
LIG3	1706
WDR61	1707
PWP1	1708
TP53BP2	1709
BBS7	1710
USP15	1711
SINHCAF	1712
LHX1	1713
POFUT1	1714
LOC116944151	1715
DCAF6	1716
CTDNEP1	1717
PARP1	1718
DPY30	1719
UCHL5	1720
SIRT7	1721
MORF4L1	1722
INTS9	1723
LOC116950410	1724
SNAPIN	1725
LIN52	1726
DCLRE1A	1727
RB1CC1	1728
ASF1	1729
GZF1	1730
GSK3B	1731
TSHR	1732
REV3L	1733
DCLRE1C	1734
MAU2	1735
GLMP	1736
MED1	1737
EPC1	1738
STAT5B	1739
KANSL3	1740
MDC1	1741
CDK5	1742
RYK	1743
IL20RA	1744
GTF3C2	1745
WRNIP1	1746
EIF4E.1	1747
POLE4	1748
HMCES	1749
FOXD1	1750
TRAPPC2	1751
KMT5A	1752
SURF6	1753
ABCA1	1754
FLRT2	1755
PHF14	1756
CRAMP1	1757
DOC2B	1758
ELOA	1759
RPS27L	1760
DSTYK	1761
BAZ1A	1762
ZBTB41	1763
CASP8AP2	1764
FBXL17	1765
CBX1	1766
DDB2	1767
RCC2	1768
ARL13B	1769
MAD2L2	1770
ELP3	1771
AKAP9	1772
HIRA	1773
LOC116956019	1774
WBP2	1775
VRK1	1776
SMARCE1	1777
KLF12	1778
NFKBIE	1779
PRKAA2	1780
USP2	1781
LOC116956673	1782
VLDLR	1783
SDR16C5	1784
ATF4	1785
AKAP8L	1786
C1QBP	1787
ZNF362	1788
DHX33	1789
CAMK1D	1790
KMT2C	1791
BRD3	1792
HSBP1	1793
GTF2F1	1794
SUPT6H	1795
CASP2	1796
MBTPS2	1797
HSF1	1798
GLO1	1799
SLTM	1800
CACTIN	1801
PSMD9	1802
LIN9	1803
ADAM17	1804
EIF2B2	1805
ZFAND3	1806
ZFP64	1807
PA2G4	1808
ZNF704	1809
TWNK	1810
RAB1A	1811
SNAP23	1812
CALCOCO1	1813
BTAF1	1814
MRPL12	1815
LBR	1816
PICK1	1817
NUP107	1818
SCARA5	1819
CCPG1	1820
LOC116947257	1821
TSG101	1822
SLIT2	1823
NAA40	1824
KDM4C	1825
CHURC1	1826
MPC2	1827
TBPL1	1828
DNAJC5	1829
CSNK1A1	1830
JAGN1	1831
CBX2	1832
HNRNPLL.9	1833
ERFL	1834
USF2	1835
CSNK1D	1836
YAF2	1837
SUPT7L	1838
LGMN	1839
DMTF1	1840
PEX14	1841
SRRM1.4	1842
GPC6	1843
MCM3AP	1844
SEPTIN2	1845
SF3B1	1846
OTUD5	1847
IGF1R	1848
HIVEP2	1849
RARA	1850
NOP58	1851
ERH	1852
KDM3B	1853
NPHP3	1854
DHX9	1855
ZHX1	1856
PFN2	1857
ZNF250	1858
WWP1	1859
ABHD14B	1860
AACS	1861
KLF10	1862
PCGF3	1863
LRRC1	1864
TRAF3	1865
XRN1	1866
HMGN2	1867
MYD88	1868
TAF7	1869
ONECUT1	1870
ITPKB	1871
EIF2B3	1872
HDGFL2	1873
CDK5R1	1874
POLR2C	1875
NOP53	1876
tshz1-b	1877
C2CD5	1878
BRPF1	1879
PPM1D.4	1880
SPIB	1881
ZNF704.1	1882
LOC116943604	1883
LIG1	1884
CCDC25	1885
SOX4.1	1886
POLD2	1887
ZFP1	1888
ZHX1.2	1889
ZDHHC3	1890
POLR2G	1891
CLPTM1	1892
RNF41	1893
COPS5	1894
CAMLG	1895
WFS1	1896
PDS5B	1897
UXT	1898
CNBP	1899
LAMP1	1900
GTF3A	1901
NCOA2	1902
TRAPPC9	1903
EAF1	1904
TMX3	1905
ZNF565	1906
PHEX	1907
ZNF25	1908
spen	1909
RAD54L2	1910
ZNF431	1911
NAP1L1.1	1912
SRCAP	1913
INTS12	1914
BPTF	1915
ELL	1916
TSFM	1917
RAB3GAP1	1918
CUL3	1919
LMO4	1920
ARF1	1921
FLRT3	1922
PQBP1	1923
CLASP1	1924
UBAC2	1925
RAD23B	1926
TRPV4	1927
LRPPRC	1928
BANF1	1929
KMT2E	1930
GPS2	1931
HAX1	1932
PMF1	1933
HIPK2	1934
STOML2	1935
PPP2CB	1936
KAT14	1937
ADARB1	1938
UBR5	1939
DOT1L	1940
ERCC2	1941
KDM6A	1942
RO60	1943
GTF2H4	1944
IFT172	1945
LOC116937734	1946
RSF1	1947
FAN1	1948
OXSR1	1949
STAU2	1950
MED21	1951
FOSL1	1952
ZBTB39	1953
MTMR2	1954
MAX	1955
TP53	1956
ATMIN	1957
SET	1958
NCK2	1959
MSL2	1960
IFT81	1961
ZPR1	1962
WDR11	1963
ZNF436	1964
HNRNPA2B1	1965
SUPT4H1	1966
LOC116937358	1967
TADA2A	1968
PICALM	1969
POLR3D	1970
LONP1	1971
CIT	1972
EIF2B4	1973
ITGA8.1	1974
IFT140	1975
UPF1	1976
NRXN1	1977
SPEN	1978
RPRD1B	1979
HNRNPK	1980
ZNF14	1981
ZBTB24	1982
POLR2A	1983
ZNF397	1984
UPF2	1985
MARK1	1986
HNRNPK.1	1987
TARDBP	1988
EED	1989
PSMC6	1990
EIF4E	1991
SUMO1	1992
GOT1	1993
TAF10	1994
EIF4A3	1995
BAK1	1996
ZFYVE9	1997
[truncated: 540 more rows]

## Sheet: Fig. 7d-3
PR
			NES=4.17			NES=5.03			NES=3.61
Lamprey signature			Chicken geneset			Mouse geneset			Macaque geneset
CNTN4	1		1	MAK		1	PDE6H		1	TMEM108
KCNC1	2		2	SKOR1		2	MAK		2	KCNB1
GRM8	3		3	PDE6H		3	CDK6		3	GUCY2D
NRP2	4		4	ACTN2		4	PROM1		4	DAXX
GAD1	5		5	MIB2		5	GUCY2D		5	DMD
PAX6	6		6	DOC2B		6	TTC8		6	ARMC9
MEIS1	7		7	GALNT11		7	SLC1A2		7	TP53BP2
PLXNA2	8		8	LBH		8	SLC1A7		8	PROM1
SEZ6	9		9	SALL3		9	CPLX4		9	SLC6A6
PRDM8	10		10	NTNG2		10	SDC4		10	CPLX4
VWC2L	11		11	AKAP9		11	LBH		11	IGFBP2
SYT12	12		12	ADGRV1		12	IMPDH1		12	GNAT1
EPHB2	13		13	NEURL1		13	NEUROD1		13	PEX14
PRDM13	14		14	CPE		14	SLC38A3		14	AHI1
CACNB4	15		15	CPLX4		15	GABRR2		15	CC2D2A
PTH1R	16		16	DLG1		16	LYAR		16	GLMN
PLCB1	17		17	GABRA6		17	CEP290		17	NEURL1
SYT6	18		18	CLSTN1		18	VSX2		18	SLC38A3
HTR7	19		19	CHCHD2		19	GLMN		19	LBH
HTR2A	20		20	CHCHD10		20	DMD		20	ZDHHC2
ELAVL2	21		21	EPN2		21	IGSF21		21	USP2
CPLX1	22		22	CHD7		22	DGKD		22	BBS2
NOS1	23		23	PARP1		23	CRLF3		23	SGK1
GABRB3	24		24	NDUFA13		24	HMGB2		24	KDM1B
PCLO	25		25	DAB2IP		25	SDC2		25	CTR9
HELZ2	26		26	ARL3		26	GLO1		26	BBS5
DRD2	27		27	TTC8		27	ADGRL2		27	FAIM
TRHDE	28		28	ATP5F1B		28	CHD7		28	SLC1A7
TFAP2B.1	29		29	TSC22D1		29	LUC7L3		29	ATR
CNR1	30		30	GLS		30	SLC6A6		30	SAMD11
TFAP2B	31		31	RASGRF2		31	CLCN3		31	PPP3R1
KCNIP2	32		32	SIX6		32	ARL6		32	WWC1
BASP1	33		33	DTNBP1		33	RASL10B		33	GSKIP
SLC32A1	34		34	SYNGR1		34	CALR		34	IGSF21
PDE2A	35		35	ABCG4		35	HNRNPF		35	ARL13B
ADCY5	36		36	GIGYF2		36	HCN1		36	SALL3
CHRM4	37		37	VSX2		37	ATP1B2		37	PDE6H
GRIN2C	38		38	ZBTB18		38	ZMAT4		38	TTC8
DSCAM	39		39	BIN1		39	CHCHD10		39	YBX1
VIPR1	40		40	KCNB1		40	USP2		40	NLK
CAMK2D	41		41	CDK17		41	LAMP1		41	SLC12A2
CRHBP	42		42	KCNMB4		42	MNAT1		42	NACA
GFRA1	43		43	SLC1A4		43	FEM1B		43	CHD7
GFRA4	44		44	HMGB2		44	SYT13		44	SORBS2
GRIK2	45		45	ARHGEF11		45	RASGRF2		45	NTNG2
EBF3.1	46		46	ERH		46	CNTN4		46	RNF141
LAMA1	47		47	SLC38A3		47	ATF7		47	PDCD4
GLIS3	48		48	DCAF6		48	STAT1		48	ARL3
ZEB2	49		49	DEK		49	TCF12		49	IMPDH1
FOXP1	50		50	LBR		50	CPLX3		50	ABCG4
LAMB2	51
OPRD1	52
VSNL1	53
GRID2	54
CHRNA7	55
CHRM2	56
ADRB1	57
NRXN1	58
ISLR2	59
SLC6A9	60
SYT3	61
NR4A2	62
YWHAG	63
POU6F2	64
ADGRA1	65
SYT7	66
SLC6A5	67
HTR1A	68
ANK2	69
CAMTA2	70
LRFN3	71
CXCL14	72
PBX1	73
GRID1	74
PCDH17	75
CACNA1B	76
KCNJ3	77
TRPC4	78
GABRG2	79
BARHL1	80
ATP1B2	81
SEMA4B	82
ATP6V0C	83
FMR1	84
CHRNB4	85
ADAM11	86
CNTN2	87
GRM3	88
GUCY2C	89
PLA2G3	90
PTPRM	91
DACT1	92
VAMP2	93
LOC116945889	94
SNCG	95
STAC3	96
ZNF385D	97
GRIP1	98
YJEFN3	99
RGS8	100
CPM	101
SASH1	102
DOK6	103
ADGRB1	104
PBX1.2	105
EFNA5	106
CPEB3	107
PTPRD	108
LOC116939625	109
CHRM3	110
PAX6.2	111
PTPRN	112
CHRNA2	113
SYT1	114
RBMS1	115
KCNH1	116
GCGR	117
SLC18A2	118
LGI1	119
SIAH2	120
EPHA4	121
PRKCE	122
RGS12.1	123
LOC116940673	124
CORIN	125
SGK1.2	126
TFAP2D	127
STK3	128
LTK	129
DMD	130
TPBG	131
CRH	132
EXT1	133
EPN1	134
EFNB2	135
NTNG1	136
RBFOX2	137
HTR4	138
CHRM1	139
RBPMS	140
DISP3	141
NLGN4X	142
CALCRL	143
GRM5	144
PCBP3	145
CDK5R1	146
NID1	147
hmx3a	148
ADCY8	149
GABRA6	150
DNASE1L3	151
ZNF503	152
CBX7	153
CDON	154
ARID3A	155
NSG1	156
NCAM1	157
CHAT	158
NR3C2	159
CDK14.1	160
RAMP1	161
GRIA2	162
ADGRB3	163
RECK	164
ABAT	165
RYR2	166
TACR1	167
SLC5A7	168
PXDN	169
DLGAP2	170
CAMK2D.1	171
TCF12	172
ERC2	173
LRP1	174
NTRK2	175
TBX2	176
PSPC1	177
EFNA3	178
GABBR1	179
COL4A5	180
ZBTB16	181
TGFB2.1	182
GPR176	183
CSPG4	184
CREB1.1	185
SNCAIP	186
IMPACT	187
AASS	188
FANCG	189
CNTNAP2	190
ITGA1	191
CDH13.2	192
PDE4B	193
LDB2.1	194
MEIS1.2	195
PRICKLE2	196
STX1A	197
BNC2	198
GABRA1	199
CACNG5	200
SOX5.1	201
EGF	202
DRD1	203
ACTN2	204
FUT8	205
VIPR2	206
CHST11	207
ADGRL4	208
SCG5	209
PARP2	210
PTPRN2	211
PAFAH1B1	212
PCK1	213
VEPH1	214
MAPK8IP2	215
RITA1	216
BRSK2	217
GABBR2	218
CAPN3	219
FGF4	220
AGFG1.1	221
ACTL6B	222
HDAC4	223
FLT1	224
TOX3	225
HMX3	226
IGFBP5	227
SEMA5A	228
RAPGEF4	229
LOXL4	230
CACNB1	231
LRRC4C	232
CHRNA5	233
UCN3	234
CABIN1	235
RUNX1T1	236
FOXP2	237
MAP2K1	238
CDK5R1.3	239
PRKAR2B	240
GNAI2	241
mam.1	242
SORBS2	243
CTNND2	244
CREB3L1	245
KPNA6	246
ABCG4	247
MAPK8	248
PPFIA4	249
ZBTB49	250
RIC3	251
SLC24A1	252
ASIC1	253
TRIB2	254
MYO18A	255
ANGPT4	256
LGR5	257
PAWR	258
CACNA1D	259
NLGN2	260
IGF1R.1	261
KLF6	262
SCN1B	263
CASP3	264
KIDINS220	265
RAD52	266
OSR2.1	267
PGR	268
PLXND1	269
IL1RAPL1	270
BIN1	271
TAF5L	272
YES1	273
PRLR	274
NLGN1	275
PLPPR4	276
SPPL3	277
LHX9	278
ZC4H2	279
MIDN	280
FOSL1.3	281
GLG1	282
DAAM2	283
MAP2K6	284
FOLR3	285
DAPK1	286
ADAMTSL2	287
ITGA11	288
TSC22D1	289
PPFIA2	290
LOC116943242	291
ABCA2	292
DACT3	293
SLC1A1	294
ARNTL2	295
OSBPL8	296
AACS	297
PRKCA	298
SEMA4C	299
LUC7L3	300
POR	301
DNMT3A	302
RASL10B	303
ANKRD1	304
KCNN1	305
E2F4	306
KCNN2	307
ARRDC1	308
NAA15	309
PTPRO	310
EPHB1	311
BCL2L2	312
PPM1L	313
ZNF660	314
ZNF184	315
MLKL	316
TXNDC15	317
RAD51AP1	318
CACNG2	319
NPHP3	320
GAB1	321
BCL11A	322
COL4A6	323
KCTD1	324
TNIK	325
TNR	326
STMN1	327
NHEJ1	328
SIRT4	329
HADH	330
ATF7	331
LAMA2	332
LRFN5	333
SYT11	334
PRRT1	335
SUPT6H	336
CYFIP2	337
APC	338
TAF11	339
MED6	340
IGFBP3	341
TFCP2.2	342
thrb-a	343
PLXNA1	344
BCL6	345
SYT13	346
HIVEP1	347
RAPGEF1	348
CBFA2T3	349
RARB	350
ITPKB	351
FBXL15	352
MUC17	353
ELL2	354
ING1	355
CA7	356
vax1-b	357
SCN2B	358
GRIN1	359
ATXN7	360
VAV2	361
TLE4	362
PIP4K2A	363
ZNF429	364
NSDHL	365
FAM89A.1	366
UTP15	367
FARP1	368
MED15	369
FLOT2	370
LOC116947785	371
JMJD1C	372
ZFYVE28	373
CHAC1	374
NFE2L1	375
FCHSD2	376
TRMT112	377
SGPL1	378
NEO1	379
AHR	380
WDR11	381
RPRD1B.1	382
PYGO1	383
TFB1M	384
GNL3	385
POLB	386
GLRB	387
CDK7	388
AFF3	389
ACHE	390
CGGBP1	391
ANTXR1	392
FBXW4	393
BRD4	394
BRAF	395
KDM1A	396
SMARCA5	397
PRMT7	398
RNF14	399
MEIS3	400
DTX1	401
INO80D	402
SH2B1	403
AP3S1	404
TBK1	405
EIF4E	406
TSC22D4	407
NUP98	408
LOC116941195	409
LOC116937733	410
LMBR1L	411
NALCN	412
APBA1	413
RIMS3	414
GLUD1	415
RRN3	416
NAA60	417
RPH3A	418
ARHGDIA	419
ERBIN	420
NAAA	421
TAF2	422
GRIK5	423
CXXC1	424
SIRT6	425
VWDE	426
SPPL2B	427
KDM6B	428
TRIM71	429
MEIS1.3	430
MAPK8.1	431
INO80C	432
ANGPT1	433
MTDH	434
TASP1	435
CTR9	436
MYBBP1A	437
ACTN1	438
SBNO1	439
SUV39H2	440
HINFP	441
HNRNPF	442
MLLT3.1	443
UBXN7	444
SNAP29	445
SERTAD2	446
BACE1	447
SV2C	448
FLRT1	449
LOC116956297	450
CCDC22	451
MBD2	452
INTS6	453
RGMA	454
CERS2	455
SMG6	456
CITED1	457
GCLM	458
HMGXB3	459
EIF2B5	460
TGFBRAP1	461
PRKAR1B	462
ERCC6	463
ZNF277	464
DAPK3	465
ZNF208	466
RNF115	467
PWP1	468
KEAP1	469
QRICH1	470
SSBP3	471
AAK1	472
EGLN1	473
ERC1	474
GTF2H3	475
YEATS4	476
BAIAP3	477
ANKS1A	478
MYSM1	479
SYNGR1	480
LDLRAD4	481
SLC1A4	482
ZNF532	483
TAF9	484
CTC1	485
IPO9	486
SFMBT1.1	487
SDHAF2	488
MED11	489
INTS1	490
SMARCD1.1	491
CHP1	492
BRCA2	493
MAP2K5	494
ZFAT	495
LARP7	496
ABT1	497
ZBTB21	498
TCF20	499
WTIP	500
DICER1	501
STRN3	502
ZZEF1	503
MAD2L2	504
POLH	505
SGF29	506
MIER2	507
AZI2	508
EPN2	509
STAMBP	510
ARMC9	511
MIS18BP1	512
MTF2	513
GCLC	514
TFDP1.1	515
YTHDF3	516
tax1bp1b	517
CARM1	518
PARP4	519
NUP93	520
RTF1	521
DR1	522
HDX	523
FRRS1L	524
ZDHHC17	525
TIAL1	526
SSB	527
BMPR2	528
RAD51	529
DAG1	530
ZMIZ1	531
SULF2	532
ZFX	533
PPRC1	534
LOC116956414	535
PPP1R9A	536
TSHR	537
LOC116945995	538
KLF6.2	539
VDR	540
TNK2	541
E4F1	542
SUZ12	543
HSPA5	544
NUP107	545
HEMK1	546
MAPT	547
GTF2IRD2	548
RBM5	549
PRKCI	550
PXK	551
MYNN	552
HM13	553
WDR43	554
HMG20A	555
TP53BP1	556
IKBKG	557
LOC116955484	558
SLC30A1	559
SCRT1	560
SETDB1	561
SCAI	562
MORC3	563
TMF1	564
DAZAP2	565
LSM14B.1	566
DTD1	567
GABRB2	568
ADAMTS3	569
NF1	570
SNF8	571
XPC	572
MSL1	573
PPP3CB	574
GPRC5B	575
PWWP2B	576
APTX	577
DNASE2	578
RPRD1B	579
CDK12	580
POLRMT	581
SERTAD2.1	582
MYBL1	583
MAP1A	584
MYO9B	585
BRD9	586
RAD51B	587
LYAR	588
CUX1	589
AHCTF1	590
CDKN2B	591
MSH3	592
MED30	593
ZBTB43	594
INTS7	595
JMJD4	596
BEND5	597
ERCC1	598
NUP155	599
CLNS1A	600
MNAT1	601
NEURL1	602
SETD6	603
TP53	604
PTCH1	605
GPC6	606
AGFG1	607
LOC116957598	608
H2AX	609
RBMX	610
MAPK14	611
ZNF706	612
RTEL1	613
SIN3A	614
SYNJ1	615
ZNF709	616
FBXW7	617
MAP2K7	618
OGT	619
XRCC5	620
TBPL1	621
CIR1	622
TOR1A	623
LOC116957810	624
TRAIP	625
FOXN3	626
GRK5	627
CNOT9	628
STAT1	629
SNAPC1	630
ZFHX3	631
ORC2	632
TEAD1	633
HAT1	634
CCNYL1	635
BRPF1	636
ERCC3	637
DNAJC1	638
RIF1	639
KDM5C	640
IGF1R	641
GHR	642
TYRO3	643
CTDSPL2	644
FOXK2	645
NBN	646
HCN4	647
CTDSP1	648
BRD3	649
SYAP1	650
DLGAP3	651
NAB1	652
SAMD12	653
SMARCAD1	654
PARP1	655
TTC26	656
SEPTIN2	657
LOC116947257	658
LOC116939286	659
DNAJA1	660
CACNG3	661
PPP1R9B	662
SYPL1	663
KCNA2	664
SUPT20H	665
TDG	666
SCYL1	667
LMAN2	668
PREB	669
SIK2	670
SETD1B.1	671
AGO2.1	672
NUMA1	673
CDKN1B	674
DDX47	675
ACTR8	676
PIAS1	677
NXN	678
MSH2	679
DGKD	680
RAD23B.1	681
LRP6	682
DPF3	683
RABGEF1	684
PIR	685
BRD8	686
TAB1	687
PHF23	688
POLR2K.1	689
LANCL2	690
REV3L	691
TCTN1	692
LGR4	693
LAMA5	694
MSL2	695
TGFBR1	696
ECE1	697
SIX6	698
CREB3L4	699
GUCY1B1	700
COL2A1	701
GATAD2B	702
SCAF4.1	703
ADGRL2	704
RIMBP2	705
TMEM53	706
GRB14	707
YEATS2	708
IRF2BPL	709
TMPO.1	710
GTF2A1	711
ACTR2	712
MED8	713
SUPT5H	714
RFX3	715
NR2C2	716
USP46	717
HDAC3	718
RUVBL2	719
YAF2.1	720
ZNF565	721
WDR76	722
NDEL1	723
ADAP1	724
LOC116937734	725
SAP30	726
RASA1	727
TCTN2	728
RBL1	729
HDAC8	730
STRAP	731
TRAPPC2	732
TOPBP1	733
TCF25	734
FOSL1	735
ZNF692	736
POLR2H	737
ZNHIT1	738
MMP16	739
CRIM1	740
SHTN1	741
ZNF771	742
MED10	743
TSPAN33	744
SYN2	745
GLYR1	746
SART3	747
ZNF471	748
NOSTRIN	749
AIMP1	750
MAP2K4	751
RB1	752
UFL1	753
GPER1	754
CKS1	755
UHRF1	756
WAC	757
ANKRD49	758
OXCT1	759
MGRN1	760
SENP2	761
ZCWPW1	762
WAS	763
LIN52	764
RCC1	765
TTC8	766
CAMLG	767
DEK	768
IFT172	769
DNMT1	770
ZMAT2	771
PNKD	772
EMSY	773
ZNF397	774
PLXNB3	775
XBP1.1	776
PRMT2	777
BOD1L1	778
BRF1	779
ELP2	780
NKIRAS1	781
ATXN1	782
ZNF362	783
POLE4	784
NAMPT	785
SCAF4	786
GTF3A.1	787
MCRS1	788
ZGPAT	789
PEX14	790
RAB8A	791
ubtf-b	792
LPIN2	793
WNK1	794
ZDHHC3	795
APBB2	796
DCAF6	797
PPP3CA	798
POLR2E	799
NCOR1.1	800
RUVBL1	801
PPARD	802
FUBP1	803
KAT7	804
GABPB1	805
KMT5B	806
TERF2	807
CEBPZ	808
CDK17.1	809
CREBBP	810
ELP3	811
SIAH1	812
NCOA6	813
PNN	814
PRMT1	815
CHTOP	816
HIF1AN	817
AKT1S1	818
TFB2M	819
DNTTIP1	820
FEZF2	821
ZNF436	822
MYH11.1	823
SLC39A10	824
USP34	825
TNIP1	826
HDGFL2	827
DELE1	828
LIN54	829
POLD1	830
CDC5L	831
SNAPC4	832
METTL3	833
ENY2	834
TBC1D24	835
TMEM9	836
TADA1	837
LOC116956019	838
RPAP1	839
CLSTN2	840
UPF2	841
DEDD	842
GTF3C6	843
ADAM17	844
PPP3R1.2	845
CARD11	846
KMT2A	847
MED17	848
CAMK1	849
USP9X	850
PHF20L1	851
SOCS6	852
SGK1	853
ZNF423	854
RPTOR	855
MED28	856
RNF141	857
GSKIP	858
TRAF2.1	859
PHF8	860
ALCAM	861
RNF4	862
NIF3L1	863
TRIP4	864
TRIM33	865
PIH1D1	866
SDC3	867
DACH1	868
SPIB	869
MAP3K13	870
LEO1	871
SMG7	872
SPG21	873
KLF4	874
ZNF609	875
IKZF5	876
SLC38A2	877
FBXL19	878
WNK2	879
ZNF541	880
BLOC1S2	881
SLC38A3	882
EIF2B2	883
NOLC1	884
SF3B1	885
SIRT2	886
CIAO1	887
P4HB	888
MED4	889
JMY	890
BCL9L	891
EDF1	892
STOX2	893
KAT2B	894
MTIF	895
AMFR	896
LPIN1	897
LAMP1	898
HIVEP3	899
MYDGF	900
PSEN1	901
WWP1.1	902
NDUFAF2	903
HNRNPA2B1	904
PPHLN1	905
RAD54L2	906
KDM1B	907
BTG1	908
SLCO3A1	909
BACH1	910
ULK3	911
DENND1B	912
RPS6KA5	913
ATF7.1	914
USF2	915
LOC116951164	916
CENPW	917
NELFE	918
CBLB	919
SYVN1	920
POLR1C	921
SLC12A7	922
MED24	923
NEDD4L	924
ATF4	925
ZBTB18	926
ASCC2	927
KLHL12	928
TNKS2	929
USP47	930
MED25	931
ARF4	932
THAP4	933
SHARPIN	934
NCAPD3	935
CHD4.2	936
PPIE	937
PHC2	938
CTDP1	939
NFKBIE	940
TFCP2	941
MMS19	942
DLG1	943
EAPP	944
spen	945
COL1A2	946
WWC1	947
CLPTM1	948
SETD2	949
LOC116944682	950
TACC3.1	951
FADS1	952
CCM2	953
TRIO	954
RRP8	955
CD63	956
UBAC2	957
AGO2	958
PCNA	959
CCNC	960
SUPT16H	961
DPF2	962
ATF6B	963
BBX	964
CNOT2	965
CTCF	966
QARS1	967
USP14	968
TAF1A	969
ZNF142	970
INTS3	971
ZFP3	972
VPS35	973
BBS4	974
PTEN	975
ARID1A.1	976
PIK3CD	977
APLF	978
DHX36	979
NETO1	980
WDR5	981
NSD2	982
RBBP4	983
SMARCB1	984
EIPR1	985
MAML1	986
SNAPIN	987
SPO11	988
SRCAP	989
DVL3	990
TIGD7	991
SDE2	992
CLUAP1	993
DDX1	994
CYLD	995
TRIP11	996
LMO4	997
KIN	998
COMMD6	999
GATAD2A	1000
MYT1L	1001
SEMA6A	1002
SLC12A2	1003
RXRA	1004
ATXN7L3	1005
ARID4A	1006
SMUG1	1007
PA2G4	1008
TPRG1L	1009
PURA.1	1010
WDR54	1011
DRAP1	1012
G3BP2	1013
GNAQ	1014
BCLAF1	1015
LOC116957455	1016
LOC116947187	1017
ZNF837	1018
SEMA5B	1019
GRB2	1020
LOC116947048	1021
AHI1	1022
NCSTN	1023
BRD2	1024
XRN2	1025
SETD4	1026
DCLRE1C	1027
LOC116953596	1028
ADAM10	1029
FBL	1030
MIB2	1031
DNAJC9	1032
CAMK1D	1033
TRIP12	1034
MTURN	1035
FSTL1	1036
ZNF112	1037
PPP2R1A	1038
INTU	1039
SLC16A10	1040
ZNF451	1041
HMGXB4	1042
ELOA	1043
NFYA	1044
ZNF431	1045
IFITM1	1046
TTLL12	1047
RAP1B	1048
SCYL2	1049
ACTL6A	1050
MDC1	1051
APP.1	1052
SELENOT	1053
ZFAND5	1054
RALA	1055
NLE1	1056
GLIS2	1057
PRKCE.2	1058
DNM1	1059
PELO	1060
INTS4	1061
MBNL2	1062
TMX3	1063
SYTL4	1064
STK11	1065
CAT	1066
EIF4EBP2	1067
CNOT3	1068
URI1	1069
jag1b	1070
ABI1	1071
NFXL1	1072
RAB34	1073
TMEM64	1074
CCDC88A	1075
LRRC8A	1076
SMG1	1077
LOC116948974	1078
RCOR3	1079
TSC2	1080
SP4	1081
PDPK1	1082
UBN1	1083
POLR1B	1084
WWP1	1085
CDK6	1086
MDM2	1087
CLCN3	1088
ACSL4	1089
KLF10	1090
MADD	1091
HSF1	1092
CCDC124	1093
SLC35C2	1094
CREBRF	1095
DAB1	1096
SLC27A1	1097
SOX2	1098
DLG2	1099
C2CD5	1100
SRRT	1101
EEF1AKNMT	1102
MYD88	1103
PHF21A	1104
PEX2	1105
BCAR3	1106
ZNF704	1107
BAX	1108
UBE2I	1109
SLC8B1	1110
TFDP1	1111
GKAP1	1112
DCLRE1A	1113
MCU	1114
SHOC2	1115
ZNF850	1116
BLM	1117
NHLH1	1118
AGO1	1119
TOP1MT	1120
SPTBN1	1121
ATM	1122
CASK	1123
DHX9	1124
TADA3	1125
SETX	1126
SSBP2	1127
RBPJ	1128
ZC3HC1	1129
BMI1	1130
STAU2	1131
DBP	1132
KPNA2	1133
MLLT11	1134
TDP2	1135
NCDN	1136
CRTC1	1137
CBLN1	1138
POLK	1139
SLC12A5	1140
ASH1L	1141
GPS2	1142
RNF126	1143
KANK1	1144
ZBTB46	1145
NCK2	1146
LEMD2	1147
HCFC1	1148
PPM1A	1149
ARID4B	1150
MTA1	1151
PRDM15	1152
CAND1	1153
NOC2L	1154
TBL1XR1	1155
PTPN23	1156
MGAT5	1157
CXXC5	1158
RNF19A	1159
CUL5	1160
GDF6	1161
LOC116941786	1162
WBP2	1163
HTRA2	1164
TSN	1165
LOC116950945	1166
HUWE1	1167
WDR48	1168
SSBP1	1169
NPAS3	1170
PIM3	1171
MLLT10	1172
NR1D2	1173
IGBP1	1174
WDR77	1175
PIN1	1176
TAF12	1177
MLLT3	1178
RBM15	1179
CSNK1G3	1180
SEL1L	1181
ZMAT4	1182
ZFPL1	1183
TTF1	1184
ZDHHC2	1185
UCHL5	1186
MAPK1	1187
TARDBP	1188
HDAC4.3	1189
DEAF1	1190
ZBTB41	1191
LOC116952444	1192
ZRANB1	1193
PFDN5	1194
DMAP1	1195
CRAMP1	1196
LRPAP1	1197
CLN3	1198
ZNF326	1199
TFAM	1200
ZNHIT3	1201
NFYB	1202
MRE11	1203
TDP1	1204
BAG1	1205
znf652-b	1206
MAF1	1207
PHF12	1208
YAF2	1209
NUCB2	1210
BTAF1	1211
GMEB2	1212
RAD50	1213
RBBP5	1214
KCNJ11	1215
ZBTB2	1216
ZBTB7A.1	1217
KDM6A	1218
PDIA3	1219
TMEM198	1220
MECP2.2	1221
USP22	1222
PFN1	1223
NUFIP1	1224
NCBP1	1225
ZNF239	1226
TAF3	1227
TCEA1	1228
ATRX	1229
CERS6.1	1230
SLIT2	1231
DEF1	1232
GTF3C1	1233
BRD7	1234
NOP58	1235
CSNK1D	1236
MOSPD1	1237
SIDT2	1238
SNW1	1239
WDR61	1240
HHAT	1241
SLC35C1	1242
EFHC1	1243
HEATR1	1244
INTS8	1245
CCPG1	1246
TAF5	1247
SHC1	1248
CHD9	1249
PTPN14	1250
CBX6	1251
RAB11B	1252
ATAD2B	1253
DENND4A	1254
BUD31	1255
CHN1	1256
CFAP410	1257
HNRNPLL.9	1258
STK16	1259
SPRY4	1260
MARS1	1261
HP1BP3	1262
SH3KBP1	1263
GABRA2	1264
PDZD11	1265
STUB1	1266
PLCL2	1267
ABHD6	1268
ISL1	1269
NRF1	1270
POU2F1	1271
VPS25	1272
FOXK2.2	1273
SMAD4.2	1274
UTP4	1275
LTBP2	1276
UBE2A	1277
SUPV3L1	1278
ELF1	1279
ATMIN	1280
NAP1L1	1281
POLR1E	1282
PORCN	1283
KIAA0586	1284
SAV1	1285
JMJD6	1286
JUNB	1287
JAGN1	1288
LOC116956501	1289
BRMS1L	1290
KANSL2	1291
KDM8	1292
INTS13	1293
ZFAND3	1294
ZNF25	1295
TRAF2	1296
GSK3B	1297
SLC30A9	1298
MBD3	1299
PACSIN2	1300
MED20	1301
PPM1B	1302
HMBOX1	1303
POGLUT1	1304
KCNJ5	1305
SCN3B	1306
ZC3H3	1307
SIRT3	1308
SENP1	1309
HTATSF1	1310
FGF13	1311
TRIM37	1312
SPEN	1313
PBRM1	1314
ICE2	1315
FOXD1	1316
VLDLR	1317
METTL23	1318
CCAR1	1319
TRAPPC9	1320
TTC5	1321
WBP11	1322
SMARCD1	1323
RFXAP	1324
PAM	1325
SLC3A2	1326
SS18	1327
MYLK2	1328
KAT14	1329
HDGFL3	1330
GLS	1331
PPT1	1332
EIF2B3	1333
TMEM17	1334
MAX	1335
ZNF143	1336
FKBP8	1337
BMP2K	1338
BICRA	1339
APMAP	1340
CALR	1341
TBC1D32	1342
MBIP	1343
ECD	1344
VPS18	1345
FANCM	1346
STXBP1	1347
RNF113A	1348
PAF1	1349
SHPRH	1350
WDR75	1351
H2AZ2	1352
TM2D3	1353
PTPN1	1354
ACP3	1355
SINHCAF	1356
PNKP	1357
RAB3GAP1	1358
SORL1	1359
ICA1	1360
ATXN3	1361
SREBF1	1362
RNF185	1363
LMNB1	1364
CNOT1	1365
TAF4.1	1366
SMARCAL1	1367
RIOX2	1368
DDB1	1369
TERT	1370
LIN9	1371
STOML2	1372
ZNF558	1373
GRIP2	1374
USP7	1375
RARB.2	1376
STK3.1	1377
FGFR3	1378
NCL	1379
DHRS7B	1380
INO80B	1381
PDCD11	1382
ACTR3	1383
ICE1	1384
LOC116956577	1385
GPR161	1386
SPRY1	1387
KMT2C	1388
INTS10	1389
POU3F2	1390
PRPF6	1391
POU2F2	1392
CHD7	1393
NUP62	1394
GTF2B	1395
MAZ	1396
tshz1-b	1397
HIRA	1398
NF2	1399
SDCBP	1400
GTF2F2	1401
CSRNP2	1402
WDPCP	1403
UBTF	1404
pakD	1405
INPP5F	1406
PSMD9	1407
FHOD1	1408
INO80	1409
STIL	1410
FBXL17	1411
MGMT	1412
EZH2	1413
CREM	1414
TSFM	1415
SNAPC3	1416
KCMF1	1417
KDM5D	1418
PSMC6	1419
LCORL	1420
PTPN2	1421
SARNP	1422
HIF1A	1423
CCNQ	1424
IFT27	1425
FLOT1	1426
GTF2H5	1427
B4GALT1	1428
HEXB	1429
CIC	1430
CREB1	1431
TAF4	1432
DAGLA	1433
UBXN4	1434
ADGRA3	1435
LAMC1	1436
TOP2B	1437
EFNB3	1438
SET	1439
GPBP1	1440
SETD1B	1441
SCARA5	1442
VAMP7	1443
POLR3D	1444
THOC5	1445
USP16	1446
ZBTB38	1447
SSRP1	1448
GON4L	1449
BAK1	1450
ZC3H15	1451
BAP1	1452
MIER3	1453
CASP8	1454
MPHOSPH8	1455
PPP3R1	1456
CSK	1457
GTF2H4	1458
RCC2	1459
ZNF2	1460
MAD12	1461
EXOC4	1462
ATP6AP2	1463
UBE2N	1464
NAPA	1465
CELSR2	1466
CHSY1	1467
FAF1	1468
LOC116958346	1469
TRRAP	1470
PDIA4	1471
LOC116956673	1472
TFPT	1473
NFIA	1474
D1Pas1	1475
ZW10	1476
LOC116944151	1477
BBS7	1478
RAB5A	1479
POLR3F	1480
SOX4.1	1481
UBE3A	1482
XRCC6	1483
ZHX1	1484
CRKL.1	1485
SGPP1	1486
RAD21	1487
LOC116940099	1488
ZNF708	1489
BAHD1	1490
TRERF1.1	1491
ZNF318	1492
IGF2	1493
HAX1	1494
MAGI1	1495
SIPA1L1	1496
SH3RF1	1497
IL6ST	1498
GTF3C2	1499
KTI12	1500
PICALM	1501
SARS1	1502
KANSL3	1503
WFS1	1504
MTA1.1	1505
CDIP1	1506
NLGN3	1507
PPP2CA	1508
LOC116958294	1509
KANSL1	1510
ZNF569	1511
DPY30	1512
DGKQ	1513
ZKSCAN1	1514
CYB5R4	1515
FNTA	1516
LOC116956090	1517
SMYD5	1518
TMEM18	1519
LEMD3	1520
NUP85	1521
WASL	1522
GTF2E2	1523
LOC116958752	1524
POLDIP2	1525
PUF60	1526
GIGYF2	1527
NKFKB1	1528
EXOSC9	1529
TNFRSF25	1530
AKIRIN2	1531
PHF14	1532
ARF1	1533
UNC5C	1534
LZTS2	1535
SPRED2	1536
POT1	1537
CHEK2	1538
INTS14	1539
DEPTOR	1540
ROBO1	1541
WBP1L	1542
RAB14	1543
IPO7	1544
TET2	1545
MORF4L1	1546
WWOX	1547
RO60	1548
EIF2AK4	1549
ELL	1550
MXI1.1	1551
LRRC1	1552
ZFP92	1553
CRBN	1554
TRIAP1	1555
PCGF3	1556
IGSF11	1557
RPA1.1	1558
TEDC2	1559
INTS2	1560
PHF5A	1561
GOLGB1	1562
PTPN12	1563
SIRT7	1564
CD44	1565
CDYL2	1566
PICK1	1567
BLOC1S6	1568
NACC1	1569
HRAS	1570
TADA2A	1571
RSF1	1572
SECISBP2	1573
SF3B5	1574
ZNF106	1575
DOT1L	1576
XRCC1	1577
RECQL	1578
MYO6	1579
COMMD1	1580
ARID1A	1581
ZHX1.2	1582
AAMP	1583
PTP4A1.1	1584
MGA	1585
GAS1	1586
PAXIP1	1587
CTDNEP1	1588
MECP2	1589
RBCK1	1590
RAPGEF2	1591
EVL	1592
EIF2B1	1593
ZNF512	1594
NOMO1	1595
ACVR2B	1596
CHRAC1	1597
DSTYK	1598
CRK	1599
SMG5	1600
CUL4B	1601
ZNF324	1602
TFAP4	1603
RNF10	1604
SF1	1605
ALYREF	1606
UXT	1607
CDC73	1608
ARID2	1609
IWS1	1610
ZNF668	1611
PPP1R8	1612
LOC116941715	1613
SMCHD1	1614
RCOR3.1	1615
CASP8AP2	1616
BTBD9	1617
MEAF6.1	1618
RECQL5	1619
IRF2BP2	1620
DUSP22	1621
MLH3	1622
KCNQ1	1623
LOC116958418	1624
DAP	1625
EPC1	1626
CDK5RAP3	1627
RTF2	1628
ZNF236	1629
XRN1	1630
LOC116943604	1631
AMBRA1	1632
CBFB	1633
PDCD5	1634
POLM	1635
SPG11	1636
IL17RD	1637
LBR	1638
TNIP3	1639
CCNT1	1640
YY1	1641
ZNF148	1642
PHIP	1643
MNT	1644
TRAK1	1645
HGS	1646
HIP1R	1647
RNF8	1648
ALKBH2	1649
MED1	1650
NKD2	1651
LOC116940554	1652
TXLNA	1653
NFX1	1654
SND1	1655
CDC42	1656
SLTM	1657
MYEF2	1658
OCIAD1	1659
MED21	1660
PPP1R10	1661
RNF220	1662
MACROH2A1	1663
CASP2	1664
SPTY2D1	1665
LOC116940670	1666
GRWD1	1667
AUTS2	1668
MTERF4	1669
LAMTOR5	1670
H1-5	1671
PSME4	1672
ZNF14	1673
PSENEN	1674
RARA	1675
ARHGEF7	1676
FIBP	1677
DDX17	1678
PMS2	1679
ARL13B	1680
GAS8	1681
IRAK2	1682
IDE	1683
PELP1	1684
WRNIP1	1685
XPA	1686
COMMD7	1687
RELA	1688
DDX39B	1689
NOP53	1690
STK36	1691
TRAF3	1692
HSPD1	1693
ZFP2	1694
PIGU	1695
WDR12	1696
THOC1	1697
UGCG	1698
PCID2	1699
LOC116939011	1700
IFT57	1701
PCBD1	1702
RXRA.1	1703
SNX25	1704
SMARCE1	1705
ASH2L	1706
SIAH1.2	1707
EED	1708
FGB	1709
SMC5	1710
MUS81	1711
CIART	1712
TCERG1	1713
ERH	1714
UBE2L3	1715
EIF4E.1	1716
RANBP9	1717
HERC4	1718
E2F5	1719
DDB2	1720
KDM5A	1721
SRA1	1722
YWHAB	1723
GOT1	1724
PSME3	1725
IL20RA	1726
TSG101	1727
SURF6	1728
FLRT2	1729
TBL1XR1.1	1730
PIN4	1731
NUP153	1732
NELFCD	1733
NKAP	1734
AFDN	1735
NOL11	1736
TANK	1737
POLR2A	1738
GALNT11	1739
ERFL.1	1740
DYRK1A	1741
ZBTB12	1742
PPM1D.4	1743
RER1	1744
ZBTB39	1745
LOC116957511	1746
PSMC3	1747
FBXL20	1748
DMTF1	1749
NAA40	1750
PTPRG	1751
KDM4C	1752
ATF7IP	1753
RFFL	1754
ASF1	1755
LOC116937358	1756
LIN37	1757
VHL	1758
CNBP	1759
KLF5.1	1760
PRKAR1A	1761
LIMS1	1762
GZF1	1763
CTSL	1764
YBX1	1765
ZFYVE27	1766
TAF7	1767
UBASH3B	1768
SUPT7L	1769
CC2D2A	1770
UBE2V2.1	1771
CILP	1772
CSNK2A1	1773
MAP3K7	1774
SRRM1.4	1775
ZBTB14	1776
PBX1.1	1777
HTT	1778
CLASP1	1779
CSF3R	1780
TMEM108	1781
CCNL1	1782
HPGD	1783
IFT81	1784
GTF2F1	1785
CHURC1	1786
yakA	1787
MPZ	1788
INTS11	1789
TSNAX	1790
VPS72	1791
SLC39A6	1792
LYPD1	1793
SOS1	1794
SPRYD3	1795
RAB7A	1796
RBM4	1797
SDC4	1798
SLC11A2	1799
PCGF5	1800
LOC116950410	1801
WDTC1	1802
NSMCE3	1803
SUPT4H1	1804
GID8	1805
LIMD1	1806
ZNF135	1807
CSNK1A1	1808
TSPO	1809
PKNOX2	1810
POLR2F	1811
LOC116954933	1812
ARHGEF11	1813
MED27	1814
ANXA4.2	1815
BAG3	1816
NUDT3	1817
NELFA	1818
LOC116958222	1819
UBR5	1820
NOTCH1	1821
SMYD3	1822
LRP4	1823
WDR82	1824
PDS5B	1825
UQCC2	1826
FAM234A	1827
CACTIN	1828
COPS2	1829
MAU2	1830
LEPROT	1831
CHD2	1832
TGFB3	1833
C2CD3	1834
HNRNPK	1835
OXSR1	1836
ATG5	1837
MLF2	1838
CPLANE2	1839
ITGB1BP1	1840
AATF	1841
CD151	1842
ZNF791	1843
ERFL	1844
NR2E1	1845
LMO7	1846
INTS12	1847
RFC1	1848
CUL3	1849
IMPDH1.1	1850
NCOR1	1851
SNX3	1852
GTF3C5	1853
HRNR.1	1854
ZFYVE9	1855
USP3	1856
IFT20	1857
HMMR	1858
CDK9	1859
GLMN	1860
ANP32B	1861
FOXJ3	1862
CPE	1863
PIP4K2B	1864
KARS1	1865
ZNF207	1866
PMS1	1867
GGNBP2	1868
BCAS3	1869
SLC4A10	1870
LIG1	1871
PQBP1	1872
SOD2	1873
DDX21	1874
loxl3a	1875
IFT140	1876
SDR16C5	1877
DNAJA3	1878
UBE2O	1879
ANXA4	1880
SIGIRR	1881
VCP	1882
SLC24A2	1883
KMT5A	1884
GTF2H1	1885
BAZ1A	1886
ZNF511	1887
SNX6.1	1888
SLC25A22	1889
GTF3A	1890
HBP1	1891
KIF16B	1892
APH1A	1893
DOC2B	1894
STAT5B	1895
VANGL2	1896
BPTF	1897
LRPPRC	1898
HHIP	1899
CTNNB1	1900
GTF2A2	1901
nr2f1a	1902
RNF2	1903
CD200R1	1904
MED18	1905
TMEM231	1906
FAN1	1907
RNF31	1908
PHEX	1909
HNRNPK.1	1910
MCPH1	1911
POLR2C	1912
POLL	1913
PPP1R12A	1914
RPA3	1915
TOPORS	1916
CREB3L4.1	1917
OSBP	1918
ZFP64	1919
MYOCD	1920
POLR2G	1921
SCRIB	1922
EYA1	1923
SMARCA2	1924
CIPC	1925
HIPK2	1926
ZFP1	1927
ATR	1928
RB1CC1	1929
TLE4.1	1930
PER1	1931
BIRC6	1932
DYDC1	1933
BBS2	1934
MEAF6	1935
ACTR6	1936
INPP5K	1937
ARL6	1938
RTRAF	1939
POLD2	1940
SLC2A8	1941
KDM3B	1942
DTNBP1	1943
SOCS5	1944
ZNF629	1945
IKBKB	1946
RFX7	1947
EAF1	1948
CBX1	1949
MAGI2	1950
NFE2L2	1951
MTMR2	1952
HDAC6	1953
RWDD3	1954
ADAMTS12	1955
USP2	1956
MAPRE3	1957
PDCD4	1958
SUMO1	1959
PRKAA2	1960
CCDC186	1961
AP3D1	1962
LONP1	1963
TOB1	1964
ATAD1	1965
SLC4A4	1966
FEM1B	1967
RORB	1968
TMPO	1969
APH1B	1970
RFC2	1971
BCL7B	1972
SORBS1	1973
RNF41	1974
RAD23B	1975
CC2D1A	1976
ZNF512B	1977
MIB1	1978
PTPRK	1979
MBTPS2	1980
ORC4	1981
APEX1	1982
MCC	1983
SS18.1	1984
CALCOCO1	1985
PIK3C2A	1986
KMT2E	1987
PALB2	1988
AIFM1	1989
APPL1	1990
PLA2G4A	1991
NUS1	1992
BCR	1993
MAP1B	1994
PTPRA	1995
F7	1996
KLF12	1997
[truncated: 540 more rows]

## Sheet: Fig. 7d-4
RGC
			NES=6.12			NES=5.43			NES=2.76
Lamprey signature			Chicken geneset			Mouse geneset			Macaque geneset
DDR2	1		1	MAP1B		1	RBPMS		1	MAP1A
PXN	2		2	GMEB2		2	SLC17A6		2	ZFHX3
NPAS3.2	3		3	MLLT11		3	ELAVL2		3	CPLX1
SLC1A2	4		4	AGRN		4	RGS4		4	SNCG
DDR2.2	5		5	SAMD12		5	CRHBP		5	ANK2
CLU	6		6	RBPMS		6	ISLR2		6	GRIA2
NR2E1	7		7	TFAP2D		7	CLSTN2		7	VSNL1
NKX2-6	8		8	FOXP2		8	LGI1		8	NSG1
PRDM5	9		9	SYT13		9	SV2C		9	RBPMS
ITGA8.1	10		10	FOXP1		10	FSTL1		10	DNM1
BMPR1B	11		11	NSG1		11	SNCG		11	ELAVL2
NGFR	12		12	PPP3CA		12	CD151		12	SV2C
LOC116948040	13		13	KLF6		13	ADCY1		13	RB1CC1
TCF7L2	14		14	TAGLN3		14	CACNG5		14	TAGLN3
ERBB4	15		15	AKAP12		15	LRFN5		15	YWHAG
BICC1	16		16	PTPRD		16	TMEM18		16	PRDX5
TCF7L1	17		17	GABBR2		17	TAGLN3		17	SNAP25
SWAP70.1	18		18	ADAP1		18	CALB2		18	MAP1B
EPAS1	19		19	SCN2B		19	RBMS3		19	NCDN
SOX5	20		20	RUNX1T1		20	SNAP25		20	NFE2L1
HES4	21		21	SNCG		21	MAP1B		21	ANXA2
SOX9	22		22	CLSTN2		22	DLGAP3		22	PIN1
loxl3a	23		23	APBB2		23	ABCA2		23	APC
sox9-a	24		24	CXADR		24	ATXN7L3		24	MBNL2
TGFBR2	25		25	IGF2		25	APP		25	ONECUT1
PAWR	26		26	VSNL1		26	PPP2R1A		26	VCP
BMP2.2	27		27	RPH3A		27	KCNA2		27	GOT1
BMP7	28		28	WLS		28	VSNL1		28	RBFOX2
SMOC2	29		29	NTRK2		29	CACNG3		29	SOD2
CRYM	30		30	EPHA4		30	SMPD3		30	IL6ST
LIMCH1.1	31		31	SMG1		31	NALCN		31	USP14
SMAD5	32		32	SV2C		32	NSG1		32	KCNC1
CIB1	33		33	SDCBP		33	PPP1R9B		33	MAGI1
ITGB4	34		34	CACNA1B		34	BRSK2		34	SPRYD3
BAG6	35		35	SLC17A6		35	SDC3		35	CCDC88A
HES1	36		36	RTN4RL2		36	AKAP12		36	GPRC5B
NOTCH1	37		37	LGI1		37	ANK2		37	NAPB
CA2	38		38	IRF2BP2		38	RBMS1		38	UBASH3B
ATOH8	39		39	ELAVL2		39	MLLT11		39	HCN1
PCSK5	40		40	LRFN5		40	TCF25		40	ISLR2
GDF11	41		41	PDZD11		41	MGAT5		41	PRKAR1A
PDLIM4	42		42	PRKCA		42	GOT1		42	ZNF148
PDK2	43		43	SLC1A2		43	ADCY5		43	FIBP
EP400	44		44	BASP1		44	NLGN2		44	SCG5
TIE1	45		45	PRKAR1B		45	FKBP1A		45	PDZD11
SLC46A1	46		46	SLC1A1		46	RET		46	NR1D2
LAMA1	47		47	SLC24A2		47	SCG5		47	DHX36
LOC116939815	48		48	PTPRN		48	STMN1		48	USF2
VASN	49		49	SMPD3		49	SYT3		49	PBX1
SOX2	50		50	PTPRO		50	ADARB1		50	HINT1
S1PR1	51
SLC7A11	52
MST1	53
SEMA3A	54
KDM6B	55
GDF6	56
FLT1	57
BOC	58
NRARP	59
JCAD	60
CEBPD	61
TREX2	62
VSX2	63
HEY1	64
GRM4	65
GLI2	66
NRCAM	67
PMP22	68
GLI4	69
TYRO3	70
NOSTRIN	71
ID2	72
FBP1	73
SPARC	74
NPTN	75
pum	76
FGF1	77
KCP	78
NPNT	79
ADGRV1	80
NFIA	81
AGRN	82
FOXO6	83
MST1R	84
DAXX	85
FLNA	86
SIGIRR	87
FZD2	88
LMO7	89
GPR161	90
ID2.1	91
JAG1	92
TWSG1	93
EFNB1	94
VEPH1	95
KLF15	96
RPL23	97
YAP1	98
TPT1	99
NKD2	100
NFKBIA	101
RPS15	102
RPS14	103
NFKBIE.1	104
CARD11	105
IGF2	106
ITPRIP	107
HHIP	108
PBLD	109
RPL10	110
RPL22	111
RPS3	112
TAGLN3	113
PDLIM3.1	114
RPL7	115
PTCH1	116
CRYAA	117
C1QTNF3	118
FZD8	119
AXL	120
DTX3L	121
SLC4A8	122
GREM2	123
SEMA3F	124
MECOM	125
SORBS2	126
FZD9	127
IL31RA	128
VIL1	129
GPR37	130
GAS1	131
CREG1	132
IQGAP1	133
CPNE1	134
NPAS3	135
TSPEAR	136
ADA	137
LGR5	138
KANK1	139
pros.1	140
CRIM1	141
BSG	142
REST	143
EBF3.1	144
MAP3K10	145
CDON	146
HSPA8	147
ZFP36L1	148
COL2A1	149
SLC7A5	150
APP	151
CBFB	152
DISC1	153
FHOD1	154
COL4A5	155
NCAM1	156
BHLHE41.2	157
HSP90AB1	158
ACVR1	159
GLUL	160
NTNG2	161
SKAP1	162
FRMD8	163
ACVR2A	164
TCF12	165
ANKRD6	166
SEMA5B	167
ADAMTS9	168
SDC2	169
TGFB3	170
ETV7	171
LTBP1	172
SLC38A3	173
SWAP70	174
CENPX	175
LOC116939008	176
NR2F1	177
COL4A6	178
FLRT3	179
AKAP12	180
ESRRG	181
IL17RD	182
BCAR3	183
UCP2	184
FSTL1	185
SLC3A2	186
TDGF1	187
VEGFA.1	188
HMMR	189
BHLHE41.1	190
BEGAIN	191
ROR1	192
ITGA11	193
SLC4A4	194
GUCA1B	195
TMBIM6	196
POU3F2	197
ADRA1A	198
CCN2	199
TNIP3	200
MAPKAPK2	201
CD44	202
CD9	203
FOS	204
SERPINF2	205
LIMD1	206
SLC32A1	207
LLGL1	208
KCNQ1	209
CALB2	210
PTMA	211
FZD3	212
GCGR	213
GRID1	214
ONECUT1	215
IGFBP2	216
SEMA5A	217
ABCC2	218
VIPR2	219
SLC6A5	220
PTPRK	221
DOK2	222
LRP1	223
POLR3C	224
LHX1	225
VIPR1	226
RNF213	227
NTF3	228
POSTN	229
AMOTL1	230
NPBWR1	231
ZNF526	232
SHISA9	233
RIPK2	234
SIX6.2	235
SLC6A9	236
NUPR1	237
ADAMTS12	238
MYO1E	239
FN1	240
TF	241
ETV1.1	242
ANXA2	243
SPAG8	244
RHBDF1	245
ALKAL1	246
ACSL1	247
PLCE1	248
ACTN1	249
RGS4	250
TXNDC17	251
TRPS1	252
ITGA6	253
PPP1R9A	254
ATP5F1B	255
SLC17A6	256
MYH9	257
CREB5	258
IRAK2	259
CTNNB1	260
CHRNA10	261
GABRR2	262
CACNB2	263
LOC116953195	264
CBX2	265
KCNMB4	266
BCAR1	267
CPLX4	268
NEUROD1	269
WLS	270
THBS1	271
skor1b	272
NPTX2	273
HEXB	274
EDA	275
SLC1A7	276
CHTF18	277
SKOR1	278
B4GALT1	279
CPLX3	280
ANXA4.2	281
MIS18BP1	282
RGS12.1	283
DLL1	284
CXADR	285
LOX	286
ITPKA	287
H3-3A	288
TRPV4	289
CHCHD2	290
RHOA	291
GUCY2C	292
DOCK1	293
TULP3	294
ERFL.1	295
CREB3L4.1	296
GABARAP	297
CERS6	298
HBP1	299
CSF3R	300
HDAC10	301
ALS2	302
MBNL2	303
CERS2	304
RPS12	305
RAB34	306
IFT122	307
NAP1L1.1	308
ARNTL	309
PLXNB1	310
SALL3	311
GUCY2D	312
SGK1	313
SLC6A6	314
HMGB2	315
ATG5	316
SEMA6A	317
RPS6KA3	318
SLC6A1	319
PLA2G4A	320
SEC14L2	321
IFT52	322
BAMBI	323
MYCBP	324
IGSF21	325
MYCBPAP	326
SLC12A5	327
FGFR3	328
HCN3	329
SFRP5	330
SLIT2	331
RERG	332
CSPG5	333
MET	334
PGAM2	335
ATF4.1	336
CNTNAP2	337
LOC116947048	338
PTPRM	339
GAS8	340
PIK3R3	341
MPZ	342
MTDH	343
KLF5.1	344
LRP4	345
TRIB3	346
ORC4	347
ZNF704.1	348
MIF	349
FARP2	350
PRLR	351
ADGRA3	352
RPL6	353
GAB1	354
DNASE2	355
CHCHD10	356
RACK1	357
NPR1	358
SGK3	359
F7	360
LOC116945995	361
TIPIN	362
ADARB1	363
NPHP3	364
ABHD14B	365
NEDD4L	366
TRIP6	367
ETV1	368
ADD1	369
NSG1	370
SNAP23	371
EEF1D	372
CDH1	373
SAMD11	374
PDE6H	375
H1-5	376
NEK4	377
AKT1	378
MLX	379
UBE2Q1	380
ITGA1	381
CHRNG	382
CTSL	383
NAA50	384
APH1A	385
PRDX5	386
MAP3K5	387
LOC116943200	388
HMGB1	389
CIPC	390
NFATC1	391
ITGA9	392
RFC3	393
ABCA1	394
NDUFA13	395
SMAD6	396
SPEF1	397
TMEM237	398
H3-3A.3	399
HOMER1	400
NEDD8	401
SGPP1	402
GLO1	403
PHB	404
ITGB1BP1	405
IMPDH1	406
DTX1	407
EPHA4	408
DAAM2	409
DENND4A	410
TP73	411
KLF4	412
FKBP1A	413
ANGPTL2	414
PCBD2	415
SHC1	416
PTP4A1.1	417
DYDC1	418
TXN	419
CTH	420
DTNBP1	421
HTR1F	422
RREB1	423
HINT1	424
CSNK2B	425
LOC116950945	426
CHRNA7	427
SNAP25	428
ZNF593	429
HPGD	430
STXBP4	431
PSME3	432
EDN3	433
KLF6	434
LGMN	435
CASP3	436
PMF1	437
RNF11	438
SRI	439
FGFR2	440
ZNF512B	441
PTK7	442
LAMC1	443
RFC5	444
NCOA4	445
MTPN	446
RPS27L	447
RBX1	448
IL20RA	449
JUNB	450
PDIA4	451
SSU72	452
AQP1	453
CSPG4	454
RBMS3	455
GRIP2	456
ADAR	457
EIF5A	458
FOSL1.3	459
MACF1	460
LOC116956869	461
MARK1	462
HIPK2	463
CDC42	464
TNR	465
NELFCD	466
RAB1A	467
SMARCC2	468
LIMS1	469
ERH	470
STRAP	471
PER1	472
TSC22D2	473
POLR2L	474
ABR	475
PSMA6	476
RARA	477
ATP5F1A	478
SS18.1	479
ALYREF	480
ZBTB14	481
LOC116952115	482
TOB1	483
IFT57	484
DPY30	485
ZNF511	486
PIN4	487
PRKCB	488
hmx3a	489
EIF4A3	490
MRC1	491
ANXA4	492
YBX1	493
GNAT1	494
ROBO1	495
MAK	496
PSMD9	497
TAF13	498
PRDM1	499
BBS5	500
BAG3	501
PELI2	502
SH2B1	503
POLR2C	504
ACTR6	505
HEXIM	506
ZNF235	507
WDR12	508
LAMP1	509
BTG1	510
PA2G4	511
CBX1	512
HSBP1	513
SUB1	514
DDRGK1	515
RET	516
PEX2	517
LGR4	518
SDR16C5	519
ARRB1	520
PHB2	521
POFUT1	522
UPF1	523
SEMA4B	524
VWDE	525
ANP32B	526
CNP	527
SMARCE1	528
SQSTM1	529
HIF1AN	530
NACA	531
PSMC5	532
VHL	533
PHPT1	534
RAD54L	535
BBS2	536
POLR2G	537
TCEA2	538
IRS1	539
BAK1	540
MPC2	541
RAB8A	542
RWDD1	543
MACROH2A1	544
C1D	545
ZFP64	546
MED6	547
SDC4	548
IRF2BP2	549
RAB7A	550
POR	551
ZNF207	552
SNX3	553
TAF7	554
COMMD6	555
HMGN2	556
JAGN1	557
PTPN11	558
CKS1	559
MAP1B	560
PSMC3	561
ARL3	562
TAF10	563
OSBP	564
RTF2	565
PPIA	566
MKS1	567
PRMT2	568
RNF31	569
SEPTIN2	570
SUMO1	571
GTF2H5	572
LTBP2	573
MORF4L1	574
PDCD4	575
GLS	576
RER1	577
DIABLO	578
CFAP410	579
PRDX3	580
STAU2	581
WDR19	582
RWDD3	583
D1Pas1	584
SOD2	585
STAC3	586
PFN1	587
HDAC1	588
BLOC1S6	589
LMO4	590
RTRAF	591
HRNR	592
PURA.1	593
P4HB	594
HELQ	595
MTA1.1	596
THOC1	597
FAIM	598
XRCC6	599
RBPJ	600
LEPROT	601
SDHAF2	602
BAHD1	603
MED11	604
ASF1	605
GTF3C6	606
NKAP	607
DELE1	608
RORB	609
PPP2CB	610
TCEA1	611
REXO4	612
RNF10	613
POLR3H	614
EXOSC9	615
SPG21	616
LOC116944151	617
CALCOCO1	618
ZBTB39	619
ELL	620
AP3D1	621
PALB2	622
TARDBP	623
NPM1.1	624
ELOC	625
HMBOX1	626
EYA1	627
NCL	628
SRA1	629
POLR2F	630
RSF1	631
FOLR3	632
HMX3	633
NSMCE3	634
UCHL5	635
BEND7	636
RAD1	637
GLMP	638
MEAF6.1	639
GTF2B	640
CEBPG	641
RO60	642
TXLNA	643
NFE2L2	644
GLMN	645
NFYB	646
YAF2	647
OXCT1	648
SDCBP	649
CHRAC1	650
MAPK14	651
SLC16A10	652
CUL3	653
FBXW7	654
MYO1C	655
CDK5RAP3	656
COMMD1	657
TSPO	658
EIF4EBP2	659
WWC1	660
PPP1R12A	661
INTS10	662
NAA40	663
DDX21	664
UBE2L3	665
HSPD1	666
SNPH	667
WBP2	668
LOC116956090	669
DDX17	670
MCRS1	671
CRY1	672
RFFL	673
BEND6	674
STXBP1	675
MED18	676
POLR2K.1	677
NACC1	678
DCLRE1A	679
ARL6	680
LDLRAD4	681
WDR61	682
RBM4	683
APMAP	684
PCGF5	685
GPBP1	686
STOX2	687
INTS13	688
ZNF131	689
CAT	690
GABRA2	691
UBE2K	692
VPS35	693
HMCES	694
PFN2	695
SMARCA2	696
CCPG1	697
DEPTOR	698
GTF2A2	699
GLUD1	700
HDAC11	701
MED21	702
INTS14	703
ARHGDIA	704
LAMTOR5	705
MLF2	706
SLC12A7	707
TAF11	708
IPO7	709
SET	710
IFT20	711
WDPCP	712
BBS4	713
MYO6	714
DNAJC9	715
PIP5K1C	716
TRAF2.1	717
PDIA3	718
ZHX1.2	719
CADPS	720
LCORL	721
VPS25	722
PPM1B	723
PTPN2	724
FBL	725
TDP1	726
PPM1A	727
UQCC2	728
MAD12	729
HHAT	730
NUP85	731
STK3.1	732
RPA2	733
TLE4.1	734
TANK	735
DNAJA3	736
NCOA3	737
UBXN4	738
ZFAND3	739
MECP2.2	740
MTA1	741
CNBP	742
HNRNPK	743
TPRG1L	744
SNAPC3	745
KARS1	746
LOC116937358	747
IFITM1	748
HMGA2	749
PRMT1	750
PCID2	751
GTF2H1	752
POLR2A	753
NDEL1	754
LIG1	755
TAF12	756
ZFPL1	757
TADA1	758
CACTIN	759
PHF5A	760
C1QBP	761
IGSF11	762
POLR3A	763
INTU	764
H2AZ2	765
STAT5B	766
POLR1D	767
CCNC	768
SPRY1	769
HIRA	770
NOP53	771
AIMP1	772
NCEH1	773
CD63	774
ABHD6	775
UTP4	776
ZC3H15	777
PQBP1	778
MXI1.1	779
APLF	780
MED28	781
GPS2	782
TSN	783
LIN7C	784
WBP11	785
GTF2F1	786
TAF3	787
LYPD1	788
SF3B1	789
CCDC124	790
SH3RF1	791
E2F5	792
AIFM1	793
SLC25A22	794
XRN1	795
FAF1	796
MAPRE3	797
CTBP1	798
RBM15	799
CASP8	800
SRRM1.4	801
MED30	802
TOP1MT	803
NCSTN	804
WDR82	805
EDF1	806
MCC	807
GRB14	808
GKAP1	809
LOC116958752	810
SLC27A1	811
MED19	812
RAD23B.1	813
CSK	814
COPS5	815
BMPR2	816
MEIS1.3	817
TFCP2	818
POLL	819
SUPT4H1	820
UBR5	821
SLC12A2	822
TSPAN5	823
PDZD11	824
BHLHE41	825
CRKL.1	826
ZDHHC7	827
SYPL1	828
HP1BP3	829
GID8	830
HIP1R	831
LRRK2	832
FIBP	833
CHD4.2	834
ZNF135	835
IFT74	836
TTC5	837
COPS2	838
TOR1A	839
nr2f1a	840
NOLC1	841
AKIRIN2	842
BRPF1	843
KDM8	844
TGFBR1	845
ATF4	846
MMP14	847
TEAD1	848
PRKAR1A	849
EPC1	850
RFXAP	851
ZMAT4	852
YY1	853
SF3B5	854
PTPRG	855
SSBP2	856
ZNHIT1	857
NOP58	858
MGMT	859
TFDP1	860
EXOC4	861
IFT27	862
OXSR1	863
ACTL6A	864
SMAD4.2	865
ZNHIT3	866
BANF1	867
PXK	868
SUPT16H	869
CDC5L	870
LRRC1	871
SMG5	872
PTPN23	873
MAPK1	874
RNF2	875
PICK1	876
SMG6	877
NUS1	878
GALNT11	879
TAB1	880
TRERF1.1	881
NIF3L1	882
ZNF558	883
NOL12	884
AKT1S1	885
ARF1	886
SSBP3	887
ZNF324	888
PKNOX2	889
PPT1	890
MCM3	891
TP53BP2	892
HIF1A	893
INTS12	894
NPM1	895
PUF60	896
POLB	897
POLR3D	898
TTC8	899
TSC22D4	900
TNIP1	901
SLC35C2	902
TIGD7	903
MED20	904
XRN2	905
MTMR2	906
LOC116940670	907
GTF2F2	908
IFT81	909
CSNK2A1	910
PHF8	911
NFAT5	912
G3BP2	913
DDX1	914
NCOR1.1	915
FLRT2	916
CCDC25	917
CELSR2	918
UBTF	919
PIN1	920
JAK2	921
PDS5B	922
NPHP4	923
STOML2	924
PNKP	925
SARS1	926
APH1B	927
EIF4E	928
NAP1L1	929
IFT140	930
SGF29	931
RXRA	932
BRD7	933
GNL3	934
ZNF629	935
BAP1	936
STUB1	937
PRKAA2	938
MAGI2	939
KDM4C	940
ZDHHC3	941
SARNP	942
ERBIN	943
WDR43	944
RCOR3.1	945
RIOX1	946
BPTF	947
CRLF3	948
ZFYVE9	949
NELFE	950
DDB2	951
NKIRAS1	952
PFDN5	953
LIN54	954
MMS19	955
CCNT1	956
NFIX	957
SDE2	958
NKFKB1	959
HDAC4.3	960
NFKBIE	961
DAB1	962
EIF2B1	963
SELENOT	964
SEL1L	965
RPA3	966
MARS1	967
TMEM53	968
PPP2R1A	969
UBASH3B	970
USP9X	971
FRS2	972
SMG7	973
TRIP4	974
OTULIN	975
ZNF512	976
PSENEN	977
IMPDH1.1	978
PRPF6	979
FNTA	980
UXT	981
KCMF1	982
HTATSF1	983
EZH2	984
JADE1	985
TFPT	986
ZBTB41	987
CPE	988
AFDN	989
BBS1	990
PEX14	991
GTF2E2	992
WWOX	993
OTUD5	994
pakD	995
HADH	996
METTL3	997
BBX	998
ZBTB18	999
TWNK	1000
DACH1	1001
LOC116944682	1002
FNIP2	1003
ARID1A	1004
APEX1	1005
CTDSP1	1006
GRB2	1007
LONP1	1008
RAB3GAP1	1009
EIF2B4	1010
VANGL2	1011
CCNL1	1012
EIF2B2	1013
HRNR.1	1014
USP16	1015
DEAF1	1016
BTBD9	1017
SV2C	1018
LBR	1019
HNRNPLL.9	1020
ITPKB	1021
HDGFL3	1022
SP4	1023
LIG3	1024
MCU	1025
PAF1	1026
BAZ2B	1027
SPRY4	1028
TSG101	1029
MEAF6	1030
MYLK2	1031
PPP2CA	1032
LOC116956673	1033
ABT1	1034
CBX6	1035
SCARA5	1036
CTCF	1037
BCL6	1038
TOP3A	1039
EAPP	1040
PIK3CD	1041
TMEM18	1042
THOC5	1043
UHRF1	1044
LOC116956019	1045
SMYD3	1046
MBTPS2	1047
NUP62	1048
SPRYD3	1049
FLOT1	1050
MNAT1	1051
WDR54	1052
QARS1	1053
MBD3	1054
FADS1	1055
SSB	1056
SLC35C1	1057
JARID2	1058
MAF1	1059
TSNAX	1060
L3MBTL3	1061
ATAD2B	1062
MSL3	1063
HAX1	1064
RAD51B	1065
CCNH	1066
SF1	1067
MRE11	1068
CCAR1	1069
KPNA2	1070
LOC116956501	1071
SMAD3	1072
NUCB2	1073
RAD21	1074
ZNF326	1075
GSKIP	1076
NFXL1	1077
IL6ST	1078
KANSL3	1079
CREBRF	1080
PSME4	1081
LIN52	1082
ZNF250	1083
MIB1	1084
NRF1	1085
DAZAP2	1086
SMARCAD1	1087
ATAD1	1088
RAB5A	1089
RNF141	1090
SBNO1	1091
PCNA	1092
CLCN3	1093
CDK9	1094
YWHAB	1095
RUVBL2	1096
ADGRL4	1097
FRRS1L	1098
PRKCI	1099
SMG1	1100
NUFIP1	1101
CRAMP1	1102
POLR2B	1103
UBE2A	1104
TNKS2	1105
DDB1	1106
CENPW	1107
BCL7B	1108
FBXL17	1109
DYRK1A	1110
UGCG	1111
AATF	1112
ZPR1	1113
DYTN	1114
CLNS1A	1115
RNF19A	1116
LOC116941715	1117
AKAP8L	1118
CEP290	1119
PBX1.1	1120
ATXN7L3	1121
ELOA	1122
MED24	1123
TRAF3	1124
FLRT1	1125
TMEM231	1126
RAB14	1127
BRMS1L	1128
LRPPRC	1129
PPP1R10	1130
RAPGEF2	1131
ATP6AP2	1132
SS18	1133
CSNK1A1	1134
NFYA	1135
ARL2BP	1136
BMP2K	1137
PCGF3	1138
ZKSCAN1	1139
XRCC1	1140
DDX39B	1141
HNRNPA2B1	1142
PPP3R1	1143
ZNF668	1144
CHTOP	1145
DAG1	1146
MYOCD	1147
LOC116940554	1148
SLC8B1	1149
RAP1B	1150
SNAPIN	1151
PWP1	1152
SOCS5	1153
MED4	1154
TRMT112	1155
ACTR3	1156
TAF9	1157
GLYR1	1158
INPP5K	1159
STAT1	1160
PIAS2	1161
MED23	1162
MDM2	1163
ANGPT1	1164
KTI12	1165
PELO	1166
CCDC186	1167
NCOA6	1168
VCP	1169
IDE	1170
SUPV3L1	1171
CTDNEP1	1172
WDR5	1173
TSC2	1174
PACSIN2	1175
KDM1A	1176
PDCD5	1177
SERTAD2	1178
WFS1	1179
ZNF771	1180
MRPL12	1181
DEK	1182
PHF14	1183
PPIE	1184
CNOT1	1185
WDTC1	1186
BRD2	1187
CYB5R4	1188
BMI1	1189
SOS1	1190
PSMC6	1191
ZNF837	1192
CAMLG	1193
AGO1	1194
PPARD	1195
POGLUT1	1196
KMT5A	1197
KDM5A	1198
GRIA2	1199
BCR	1200
ZBTB12	1201
RNF185	1202
IKBKG	1203
BAIAP3	1204
DYNC2H1	1205
MED15	1206
CBLN1	1207
RNF41	1208
XPA	1209
RNF220	1210
JMY	1211
EMSY	1212
RNF115	1213
SART3	1214
UBAC2	1215
TDP2	1216
KANSL2	1217
ZFP2	1218
ARHGEF11	1219
RBMX	1220
FAN1	1221
ILF3	1222
ZNF451	1223
EFHC1	1224
UBE2N	1225
NF2	1226
RAD51	1227
POLR1E	1228
SPPL2B	1229
FOXD1	1230
SNX6.1	1231
TEDC1	1232
PNKD	1233
BCLAF1	1234
PTPN14	1235
EAF1	1236
ZFAND5	1237
THAP4	1238
SMUG1	1239
PDPK1	1240
HDGFL2	1241
GRWD1	1242
PRDM15	1243
MORC3	1244
ARID4A	1245
ASCC2	1246
SECISBP2	1247
INTS6	1248
RYK	1249
FEZF2	1250
RAB11B	1251
ZC3HC1	1252
SNW1	1253
MAU2	1254
RECQL5	1255
STK36	1256
ZBTB24	1257
TAF4	1258
ALKBH2	1259
CREBBP	1260
KDM3B	1261
LOC116943604	1262
RALA	1263
MAP3K7	1264
SMARCB1	1265
PXDN	1266
SLC2A8	1267
TP53	1268
RNF4	1269
INVS	1270
SCRIB	1271
CREM	1272
TRIAP1	1273
NELFA	1274
GZF1	1275
ZNF850	1276
GSK3B	1277
ATXN3	1278
TACC3.1	1279
LPIN1	1280
SNF8	1281
ZNF106	1282
CNOT9	1283
PPP3CA	1284
LIN37	1285
RFX7	1286
USF2	1287
GTF3C5	1288
MAP2K4	1289
BAX	1290
HAT1	1291
RABGEF1	1292
CNOT2	1293
LOC116958346	1294
MVB12B	1295
PCBD1	1296
MPHOSPH8	1297
SUPT7L	1298
C2CD3	1299
NCDN	1300
ZMAT2	1301
CREB3L4	1302
ACP3	1303
ZNF148	1304
SURF6	1305
TFB1M	1306
AZI2	1307
DMAP1	1308
ERCC2	1309
GHR	1310
ENOX2	1311
MYH11.1	1312
ZNF25	1313
TM2D3	1314
ZRANB1	1315
PELP1	1316
RAD50	1317
LEMD2	1318
SMARCD1	1319
MTERF4	1320
SMC5	1321
USP3	1322
SETX	1323
ARID2	1324
AAMP	1325
GNAQ	1326
GATAD1	1327
PIM3	1328
PRKACA	1329
CSRNP2	1330
RFC2	1331
DAP	1332
TAF1B	1333
ubtf-b	1334
DPF3	1335
EIF2B5	1336
EIF4E.1	1337
SUPT6H	1338
ECD	1339
SIX6	1340
UNC5C	1341
RNF8	1342
ZHX1	1343
MED27	1344
MBD2	1345
TMEM17	1346
ANKS1A	1347
MAML1	1348
BIRC6	1349
SGPL1	1350
MAX	1351
PDCD11	1352
RBBP4	1353
WTIP	1354
CHP1	1355
CREB3L1	1356
HNRNPF	1357
QRICH1	1358
CIR1	1359
RBCK1	1360
SLC11A2	1361
HUWE1	1362
PHF21A	1363
ZNF706	1364
LOC116939011	1365
CPLANE2	1366
ATR	1367
TAF4.1	1368
NOMO1	1369
HSF1	1370
HDAC6	1371
UBE2O	1372
WDR77	1373
LRP6	1374
PHEX	1375
NCOR1	1376
CDK12	1377
USP22	1378
ANKRD1	1379
MLLT3	1380
TOPORS	1381
KLF10	1382
AKAP9	1383
SLTM	1384
MED17	1385
TRAIP	1386
IGBP1	1387
SMYD5	1388
ZNF112	1389
GMEB2	1390
RAPGEF1	1391
ARF4	1392
POLD2	1393
SNIP1	1394
MED8	1395
INTS1	1396
ZNF565	1397
PPM1D.4	1398
LPIN2	1399
RBBP5	1400
TBPL1	1401
ULK3	1402
TRRAP	1403
ZNF436	1404
MOSPD1	1405
ZNF431	1406
SIAH1.2	1407
RANBP9	1408
H2AX	1409
LOC116958418	1410
RNF14	1411
ZW10	1412
LOC116954933	1413
WDR48	1414
GATAD2B	1415
FOXN3	1416
SSNA1	1417
CDK17.1	1418
DHX33	1419
HRNR.2	1420
ANP32A	1421
HDAC3	1422
CDK17	1423
FKBP8	1424
WRNIP1	1425
USP14	1426
SMCHD1	1427
DOT1L	1428
DAGLA	1429
INTS2	1430
UBE2V2.1	1431
LOC116950410	1432
SLC30A9	1433
TNFRSF25	1434
TFDP1.1	1435
CHN1	1436
PIGU	1437
UBE3A	1438
POLR2E	1439
POLR1B	1440
CUL4B	1441
SMARCD1.1	1442
NAMPT	1443
SIPA1L1	1444
PSEN1	1445
APPL1	1446
KMT2E	1447
LRPAP1	1448
SCN3B	1449
RAD23B	1450
RNF113A	1451
IGF1R.1	1452
spen	1453
HCFC1	1454
KEAP1	1455
SAV1	1456
XRCC5	1457
EIF2AK3	1458
NCBP1	1459
ADGRL2	1460
VPS72	1461
HGS	1462
CDK7	1463
NCOA2	1464
CCNQ	1465
PLA2G3	1466
NAPA	1467
FUBP1	1468
NFYC	1469
SYAP1	1470
BUD31	1471
REV3L	1472
IWS1	1473
SCAF4.1	1474
LMAN2	1475
ATF7IP	1476
BLOC1S2	1477
SPTY2D1	1478
TFAM	1479
TBL1XR1	1480
ERCC1	1481
CRK	1482
CD200R1	1483
SUPT5H	1484
BRD8	1485
CXXC1	1486
PMS1	1487
TMEM9	1488
CHURC1	1489
MYD88	1490
PIR	1491
RRP8	1492
GOLGB1	1493
MXI1	1494
BLM	1495
ATRX	1496
TEDC2	1497
NOL11	1498
CDIP1	1499
HMGXB4	1500
LOC116958222	1501
VAMP7	1502
CSNK1G3	1503
NUP153	1504
NFE2L1	1505
LRRC8A	1506
OCIAD1	1507
SNRPA	1508
MLKL	1509
RECQL	1510
TRAPPC2	1511
TMPO.1	1512
NFX1	1513
ENY2	1514
INTS4	1515
AP3S1	1516
ZFP92	1517
AGO2.1	1518
NOC2L	1519
TBC1D32	1520
MYEF2	1521
FBXL20	1522
GTF2H4	1523
ZNF791	1524
MBD4	1525
USP47	1526
LOC116952444	1527
FEM1B	1528
BCAS3	1529
TADA3	1530
PORCN	1531
FOXK2	1532
CC2D1A	1533
TSFM	1534
PTPN1	1535
DCAF6	1536
GGNBP2	1537
FOXJ3	1538
ZNF2	1539
MGA	1540
KDM6A	1541
ZDHHC11B	1542
YEATS2	1543
SIRT6	1544
MCTP1	1545
ZNF14	1546
SRSF2	1547
SSBP1	1548
CDYL2	1549
RB1CC1	1550
ZNF704	1551
ZNF697	1552
YTHDF3	1553
PICALM	1554
CHD2	1555
FER.1	1556
ZBTB21	1557
SHARPIN	1558
LOC116956577	1559
KIF16B	1560
TXNDC15	1561
TRAPPC9	1562
TFB2M	1563
CREB1	1564
INO80	1565
VPS18	1566
MAD2L2	1567
NLGN3	1568
SPRED2	1569
POLDIP2	1570
TERT	1571
TRIP12	1572
DNAJC5	1573
USP34	1574
POU2F2	1575
KIN	1576
ZNF608	1577
SOX4.1	1578
INTS11	1579
SETD2	1580
LOC116958294	1581
FAM234A	1582
UBE2I	1583
INO80C	1584
RTF1	1585
SAP30	1586
AMBRA1	1587
ZBTB46	1588
SPEN	1589
TOP3B	1590
AGFG1	1591
tax1bp1b	1592
DTD1	1593
MEIS3	1594
FOXK2.2	1595
SIRT7	1596
CLUAP1	1597
CSNK1D	1598
PIK3C2A	1599
MGRN1	1600
ARHGEF7	1601
PBRM1	1602
ADAM10	1603
SNAPC4	1604
GATAD2A	1605
TBX2	1606
RCC2	1607
KCNA2	1608
CHAC1	1609
C2CD5	1610
HEATR1	1611
POT1	1612
ZNF142	1613
CBLB	1614
UBN1	1615
HINFP	1616
E4F1	1617
IL1RAPL1	1618
NUP98	1619
LMNB1	1620
PNN	1621
ICE1	1622
FCHSD2	1623
PIH1D1	1624
TMEM108	1625
CDC73	1626
TTF1	1627
SETD3	1628
NAA60	1629
KLHL12	1630
MECP2	1631
ZNF184	1632
NUDT3	1633
POLM	1634
LOC116950308	1635
CLSTN2	1636
HM13	1637
YEATS4	1638
LOC116957511	1639
HERC4	1640
HMG20A	1641
SNAP29	1642
SRCAP	1643
GLIS2	1644
CRTC1	1645
WDR75	1646
EHMT2	1647
ZFP1	1648
PARP1	1649
LOC116957455	1650
ELP3	1651
USP46	1652
EVL	1653
CLPTM1	1654
ZNF532	1655
SIRT4	1656
BAZ1A	1657
LEO1	1658
SPIB	1659
TMF1	1660
CC2D2A	1661
RPRD1B.1	1662
GTF3A.1	1663
DHX36	1664
BACH1	1665
PPP1R9B	1666
TADA2A	1667
LAMA5	1668
AGO2	1669
ZNF471	1670
MMP16	1671
FGF13	1672
NUP155	1673
CCDC88A	1674
RAD54L2	1675
BCL2L2	1676
POLR3F	1677
JMJD6	1678
LOC116955484	1679
NID1	1680
PHF23	1681
KDM5D	1682
TBC1D24	1683
BOD1L1	1684
RUVBL1	1685
NUP107	1686
ZBTB7A.1	1687
ADGRB3	1688
CILP	1689
ELOB	1690
MIER3	1691
DSTYK	1692
RASA1	1693
INTS7	1694
MAPK8.1	1695
NBN	1696
CDK6	1697
TFAP4	1698
RECK	1699
ARID4B	1700
MTURN	1701
L3MBTL4	1702
TMEM198	1703
KMT5B	1704
BEND5	1705
ZBTB49	1706
SLC39A10	1707
RXRA.1	1708
RBL1	1709
POLR1C	1710
POLE4	1711
ZC3H3	1712
ZGPAT	1713
CIT	1714
ZBTB38	1715
SFMBT1	1716
BAG1	1717
PLXND1	1718
PHIP	1719
NLE1	1720
RPRD1B	1721
yakA	1722
ALCAM	1723
RB1	1724
WASL	1725
CACNG2	1726
ARMC9	1727
RELA	1728
SINHCAF	1729
METTL4	1730
NUP93	1731
PLXNB3	1732
CAND1	1733
RIOX2	1734
TP53BP1	1735
ASH2L	1736
ZFAT	1737
DST	1738
SUPT20H	1739
MAZ	1740
DMTF1	1741
ZNF143	1742
NAAA	1743
ABI1	1744
DPF2	1745
MYDGF	1746
ZNF708	1747
BRD3	1748
GOT1	1749
SHOC2	1750
NSDHL	1751
USP2	1752
KCNB1	1753
ZNF318	1754
CTDSPL2	1755
PHF20L1	1756
HTT	1757
WNK2	1758
ELF1	1759
ZNF277	1760
LANCL2	1761
CUL5	1762
ZFYVE28	1763
MCM3AP	1764
MSL1	1765
VDR	1766
ICA1	1767
CIAO1	1768
SENP2	1769
POLK	1770
MUS81	1771
MLLT10	1772
POLR2H	1773
ZBTB2	1774
SCAF4	1775
TAF5	1776
GON4L	1777
ATMIN	1778
ACTR2	1779
RRN3	1780
COL1A2	1781
LARP7	1782
WWP1	1783
DHRS7B	1784
RNF126	1785
EED	1786
HTRA2	1787
MBIP	1788
SLC1A4	1789
E2F4	1790
ERFL	1791
CDK5	1792
FBXL19	1793
AMFR	1794
ADIPOR1	1795
MBD5	1796
IGF1R	1797
SLC38A2	1798
ELL2	1799
EIF2B3	1800
SETD1B.1	1801
CLASP1	1802
TOPBP1	1803
CASP2	1804
ACSL4	1805
DENND1B	1806
PPP1R8	1807
TCERG1	1808
CCM2	1809
BTAF1	1810
CHD9	1811
HNRNPK.1	1812
VAV2	1813
SNX25	1814
DR1	1815
CD151	1816
LOC116957810	1817
SHPRH	1818
SENP1	1819
WDR11	1820
TOP2B	1821
GIGYF2	1822
MED1	1823
MLH3	1824
SETD1B	1825
AHCTF1	1826
INTS3	1827
ZFX	1828
ZFP3	1829
SMARCAL1	1830
PTPRA	1831
NF1	1832
TRAK1	1833
TRIP11	1834
METTL23	1835
KLF12	1836
GTF3C2	1837
ZNF569	1838
CIC	1839
MEGF8	1840
IGFBP5	1841
MADD	1842
SIAH1	1843
BBS7	1844
PREB	1845
STK11	1846
RARB	1847
MAP2K7	1848
JMJD4	1849
SYVN1	1850
RPTOR	1851
ATF6B	1852
SPG11	1853
SULF2	1854
RPA1.1	1855
CYLD	1856
TBL1XR1.1	1857
HIVEP2	1858
SSRP1	1859
DRAP1	1860
PPP3R1.2	1861
XBP1.1	1862
MED10	1863
VLDLR	1864
APBB2	1865
WBP1L	1866
ADAM17	1867
EGLN1	1868
LSM14B.1	1869
DUSP22	1870
MIER2	1871
PMS2	1872
UPF2	1873
TCTN1	1874
ZDHHC17	1875
KAT14	1876
SERTAD2.1	1877
CITED1	1878
TRIM71	1879
DGKZ	1880
TTLL12	1881
ECE1	1882
EEF1AKNMT	1883
SRRT	1884
KANSL1	1885
SLC30A1	1886
LZTS2	1887
DNAJC1	1888
thrb-a	1889
EFNB3	1890
FGF4	1891
PRKCE.2	1892
PHF1	1893
ATF7.1	1894
TET2	1895
NR2C2	1896
FAIM2	1897
ZCWPW1	1898
PWWP2B	1899
LOC116941195	1900
DNAJA1	1901
ORC2	1902
PPM1L	1903
ARNTL2	1904
COMMD7	1905
AXIN1	1906
RIF1	1907
SIRT2	1908
DEDD	1909
MAGI1	1910
PURA	1911
MYSM1	1912
PTPRO	1913
TERF2	1914
MAP2K6	1915
URI1	1916
ZNF423	1917
WAC	1918
ARL13B	1919
NDUFAF2	1920
POLD1	1921
LOC116948974	1922
SIN3A	1923
MTIF	1924
MED25	1925
RPS6KA5	1926
BCL11A	1927
RPAP1	1928
STK16	1929
ING1	1930
ZNF236	1931
BRD4	1932
CCNYL1	1933
SREBF1	1934
SIDT2	1935
PPHLN1	1936
APTX	1937
BRF1	1938
SND1	1939
NCK2	1940
TASP1	1941
C2CD2L	1942
PRMT7	1943
MUC17	1944
ANKRD49	1945
RFX3	1946
LOC116953596	1947
GLG1	1948
GCLC	1949
PTEN	1950
GRK5	1951
PIAS1	1952
INTS8	1953
GTF2IRD2	1954
MYBBP1A	1955
DEF1	1956
BICRA	1957
WWP1.1	1958
KCTD1	1959
LIN9	1960
CDKN1B	1961
CREB1.1	1962
TCF20	1963
MNT	1964
STAMBP	1965
HSPA5	1966
UTP15	1967
MSH3	1968
CUX1	1969
DNMT1	1970
SLC8A2	1971
DHX9	1972
OSBPL8	1973
mam.1	1974
INTS9	1975
MYNN	1976
USP15	1977
IPO9	1978
znf652-b	1979
CASK	1980
TCF25	1981
INO80D	1982
MGAT5	1983
SFMBT1.1	1984
CASP8AP2	1985
OGT	1986
SLC4A10	1987
GTF3A	1988
GCLM	1989
MLLT3.1	1990
KMT2A	1991
UBXN7	1992
FBXW4	1993
MDC1	1994
CHD7	1995
TMPO	1996
GPC6	1997
[truncated: 540 more rows]

## Sheet: Fig.7d-5
HC
			NES=2.51			NES=3.75			NES=2.74
Lamprey signature			Chicken geneset			Mouse geneset			Macaque geneset
PAX6	1		1	ONECUT1		1	LHX1		1	RET
CNTN2	2		2	BEGAIN		2	SGK1		2	BEGAIN
GRID2	3		3	LHX1		3	ADGRB1		3	CACNG3
ATP1B2	4		4	DAAM2		4	TNR		4	CREB5
MEIS1	5		5	FARP1		5	RET		5	TFAP2B
CNTN4	6		6	CHST11		6	SREBF1		6	LHX1
YWHAG	7		7	RET		7	SLC7A5		7	SEMA5A
GRM8	8		8	NOC2L		8	BEGAIN		8	ONECUT1
KCNC1	9		9	TFAP2B		9	PTPRO		9	STMN1
NRP2	10		10	ADAMTS9		10	SLC12A2		10	CALB2
GRIK2	11		11	PTPRG		11	TAGLN3		11	GRIP1
SYT12	12		12	MYH9		12	MYO6		12	SMPD3
PRDM8	13		13	STXBP4		13	AKAP12		13	ZEB2
SYT7	14		14	ADAMTS3		14	ANK2		14	PLXNA2
HTR2A	15		15	TNR		15	APP		15	NACA
NOS1	16		16	DRD1		16	GFRA1		16	KCNJ3
HTR7	17		17	PLXNA2		17	SNAP25		17	VAMP2
BASP1	18		18	MMP16		18	FAIM2		18	CNBP
SYT6	19		19	SLC12A2		19	KCNJ3		19	SLC32A1
CHRNA7	20		20	ID2		20	WBP2		20	YBX1
KCNIP2	21		21	PCBP3		21	TFAP2B		21	HMGB1
ATP6V0C	22		22	ABR		22	GTF2F2		22	DTX1
PTH1R	23		23	GAD1		23	GLO1		23	HNRNPA2B1
CAMK2D	24		24	PTPN2		24	EDF1		24	DRD1
VIPR1	25		25	RAPGEF2		25	NAPA		25	NAMPT
CHRM4	26		26	RIMBP2		26	RORB		26	PTMA
DRD2	27		27	TCTN2		27	GOT1		27	BTG1
GLIS3	28		28	ESRRG		28	HSP90AB1		28	DBP
GRIN2C	29		29	PLCL2		29	PPIA		29	DDX17
PRDM13	30		30	SMG7		30	OGT		30	FOS
PLXNA2	31		31	DPF3		31	PPP2R1A		31	SND1
GRID1	32		32	TRHDE		32	LUC7L3		32	HNRNPK
VAMP2	33		33	ADGRB1		33	AUTS2		33	SEMA6A
ELAVL2	34		34	TRAK1		34	HSPA8		34	FAN1
CNR1	35		35	CACNG3		35	TCF25		35	EFNA3
OPRD1	36		36	SLC1A4		36	SOD2		36	AUTS2
FOXP1	37		37	RBMS3		37	PCBD1		37	PFDN5
HELZ2	38		38	CACNG5		38	FKBP1A		38	CHCHD2
TRHDE	39		39	CAMK1D		39	PCBP3		39	ARL3
PDE2A	40		40	UFL1		40	VCP		40	LMO4
TRPC4	41		41	ZNF385D		41	GABARAP		41	PER1
SLC32A1	42		42	ZEB2		42	HINT1		42	CHD9
CHRM2	43		43	GFRA4		43	MPC2		43	SNAPC1
LRFN4	44		44	LPIN2		44	HSPA5		44	RAB34
NR4A2	45		45	CALB2		45	CALB2		45	GAD1
CPLX1	46		46	NCOR1		46	PRICKLE2		46	SIX6
ADRB1	47		47	VLDLR		47	CLU		47	RAP1B
LAMA1	48		48	CHD7		48	CPE		48	ERH
PBX1	49		49	KCNJ5		49	NDUFA13		49	TAF7
SLC6A5	50		50	LMO4		50	DBP		50	CRY1
GABRG2	51
EBF3.1	52
PCDH17	53
SLC6A9	54
CACNA1B	55
HTR1A	56
NSG1	57
CXCL14	58
ISLR2	59
LRFN3	60
VSNL1	61
KCNH1	62
KCNJ3	63
PTPRD	64
STX1A	65
CHRM3	66
NLGN4X	67
LGR5	68
GRIP1	69
GFRA1	70
ADAM11	71
GCGR	72
FLT1	73
LGI1	74
SYT3	75
SEZ6	76
ZNF385D	77
NTNG1	78
SEMA4B	79
DACT1	80
PLA2G3	81
TYRO3	82
CPM	83
KDM6B	84
LOC116945889	85
CHRNB4	86
GRM3	87
SLC1A2	88
LOC116940673	89
VIPR2	90
ZFHX3	91
TPBG	92
COL4A6	93
VEPH1	94
ITGB4	95
NOSTRIN	96
ERBB4	97
GRM5	98
NKD2	99
CHRM1	100
GABRB3	101
NGFR	102
MST1	103
KCP	104
NR2E1	105
PAWR	106
PTCH1	107
NPAS3.2	108
GAD1	109
IGF2	110
PTPRN	111
NOTCH1	112
PCSK5	113
CACNB4	114
TIE1	115
ADCY8	116
BMP2.2	117
GRIA2	118
HTR4	119
SOX9	120
NCAM1	121
CORIN	122
ADGRV1	123
PXN	124
ITGA11	125
SGK1.2	126
EPAS1	127
SOX5	128
LOC116948040	129
BOC	130
GDF6	131
POU6F2	132
COL4A5	133
SULF1	134
HES1	135
TCF7L1	136
PRDM5	137
RGS8	138
HEY1	139
BMPR1B	140
PDLIM3.1	141
SMOC2	142
RTN4RL2	143
LIMCH1.1	144
VASN	145
CDON	146
NEO1	147
TGFBR2	148
NTRK2	149
CAMTA2	150
NKX2-6	151
DOK6	152
EP400	153
ADGRB3	154
TCF7L2	155
BAG6	156
SWAP70.1	157
RBPMS	158
BICC1	159
NRARP	160
EPHA4	161
CHRNA2	162
PDLIM4	163
LOC116939815	164
HES4	165
DMD	166
FLNA	167
GPR161	168
DAXX	169
SIGIRR	170
NPNT	171
EFNB1	172
RBFOX2	173
AGRN	174
GDF11	175
BHLHE22	176
GRM4	177
ZNF503	178
ABL1	179
JCAD	180
SASH1	181
AASS	182
INSYN2A	183
FOXO6	184
sox9-a	185
IL17RD	186
S1PR1	187
FZD8	188
GLI2	189
HCN1	190
SOX2	191
NETO1	192
TSPEAR	193
SIAH2	194
GREM2	195
BMP7	196
GNAI2	197
PPFIA2	198
PMP22	199
SLC7A5	200
ID2.1	201
PLCB1	202
SFRP5	203
DDR2.2	204
SLC7A11	205
TFAP2B	206
TWSG1	207
DLGAP2	208
CBX7	209
SLC8A2	210
ARID3A	211
CARD11	212
NFKBIA	213
NPAS3	214
AXL	215
CRYM	216
DTX3L	217
GAS1	218
BCAR3	219
FZD9	220
FANCG	221
PSPC1	222
SORBS2	223
CEBPD	224
SPARC	225
loxl3a	226
pum	227
RECK	228
NUMBL	229
TLE4	230
NR3C2	231
LDB2.1	232
ABAT	233
LHX9	234
EFNA5	235
MIDN	236
SEMA5B	237
PCBP3	238
FZD2	239
ERC2	240
NFIA	241
FBP1	242
ATOH8	243
TGFB3	244
NRXN1	245
POU3F2	246
GPR176	247
FHOD1	248
LLGL1	249
PRKAR2B	250
SEMA3A	251
MECOM	252
ACTN2	253
ID2	254
TOX3	255
EFNA3	256
UCN3	257
ANK2	258
LOC116940704	259
PGR	260
VSX2	261
PDE4B	262
CRYAA	263
GLI4	264
ZBTB16	265
SLC18A2	266
LOC116953596	267
ZFP36L1	268
DGKZ	269
STK3	270
VIL1	271
CRH	272
FLRT3	273
CRHBP	274
GABBR2	275
ANGPT4	276
SYT13	277
PXDN	278
CACNB1	279
BIN1	280
CDH13.2	281
SLIT2	282
NR2F1	283
IL31RA	284
ACVR1	285
RAD52	286
MAP2K1	287
EPN1	288
CIB1	289
GABRB2	290
DGKD	291
TDGF1	292
ADGRB1	293
FSTL1	294
TCF12	295
CTNND2	296
tshz1-b	297
YAP1	298
GABBR1	299
LIMD1	300
CPLX3	301
ADCY5	302
LBH	303
jag1b	304
HMGA2	305
PROM1	306
CACNA1D	307
ACTL6B	308
KCNQ1	309
EGF	310
PCLO	311
FOXP2	312
CALCRL	313
RGS4	314
PRKCB	315
PAFAH1B1	316
ARRDC1	317
LUC7L3	318
ITGA6	319
YES1	320
FAM89A.1	321
EFNB2	322
GPC6	323
KCNMB4	324
DLG2	325
TIAL1	326
RAPGEF4	327
CLU	328
SPPL3	329
JMJD1C	330
GRIK5	331
VWC2L	332
LOC116940099	333
GABRA1	334
GLUL	335
CHTF18	336
NLGN1	337
SLC1A7	338
GPR37	339
GABRA6	340
RGS12.1	341
TSC22D1	342
PTPRM	343
ADRA1A	344
PRKAR1B	345
REST	346
LRFN5	347
CREG1	348
KIDINS220	349
FRMD8	350
POSTN	351
CAMK1	352
IRF2BPL	353
TSHR	354
BCL9L	355
ABCC2	356
DNMT3A	357
FLOT2	358
PTPRO	359
PPFIA4	360
DLGAP3	361
INTU	362
RHBDF1	363
CAPN3	364
FUT8	365
CCN2	366
SCN2B	367
IRAK2	368
SCN1B	369
SYT1	370
NEUROD1	371
SNCAIP	372
CPEB3	373
ERCC6	374
ERBIN	375
GABRR2	376
ANXA2	377
ZNF526	378
CPLX4	379
AMOTL1	380
TBX2	381
SNAP25	382
ADA	383
DISP3	384
HIVEP1	385
CBFA2T3	386
AACS	387
PDK2	388
GRIN1	389
AKAP12	390
CDK14.1	391
IGSF21	392
SLC1A1	393
MAPK8	394
NSMF	395
NUPR1	396
DOK2	397
FGF1	398
RIC3	399
CDKN2B	400
SCRT1	401
PPP1R9A	402
RUNX1T1	403
MRC1	404
TRIB2	405
NLGN2	406
ANGPTL2	407
FN1	408
ANKRD6	409
KPNA6	410
IGF1R	411
SLC17A6	412
HCN3	413
FZD3	414
CDK5R1	415
BRD9	416
RITA1	417
CALR	418
DACT3	419
NR1D2	420
TFCP2.2	421
HEMK1	422
PARP2	423
CAMK2D.1	424
ADAMTS3	425
RIMS3	426
TGFBR3	427
SIK2	428
CSPG5	429
KCNN2	430
MYO18A	431
LMBR1L	432
ITGA1	433
NAPB	434
SYT11	435
SLC6A6	436
GTF2A1	437
SLC4A10	438
SPAG8	439
ADAMTSL2	440
POLH	441
GLRB	442
MAPK8IP2	443
ZBTB43	444
PLPPR4	445
ANTXR1	446
PHC2	447
RIMBP2	448
THBS1	449
CLSTN1	450
ZNF362	451
HDAC8	452
TF	453
SSBP3	454
RYR2	455
VAV2	456
ADGRL4	457
skor1b	458
RERG	459
ZMIZ1	460
NPTX2	461
BACE1	462
AFF3	463
MAPT	464
KCNJ11	465
SAMD12	466
WDR76	467
GUCY1B1	468
MEIS3	469
CLASP1	470
SPTBN1	471
SYNGR1	472
GUCY2D	473
ZDHHC11B	474
ZNF541	475
SEMA4C	476
SOCS6	477
ASH1L	478
GCLM	479
NAA15	480
FBXW7	481
KLF15	482
APBA1	483
PARP4	484
DAPK1	485
PRRT1	486
SYN2	487
USP15	488
TGFB2.1	489
OSBPL8	490
ASIC1	491
SYTL4	492
ABR	493
CREB5	494
IMPACT	495
POU2F1	496
SKOR1	497
UCP2	498
GTF3A	499
YJEFN3	500
NHLH1	501
C2CD2L	502
MAPK8IP1	503
MYBL1	504
AUTS2	505
RPH3A	506
MAP2K5	507
PPP3CB	508
MDC1	509
PIP4K2A	510
PPP3R1.2	511
ADAP1	512
MLLT3.1	513
LEMD3	514
SHTN1	515
DAB2IP	516
RARB	517
ZNF692	518
DLL1	519
MAPK8.1	520
SCYL2	521
SLC39A10	522
PRKACA	523
MEGF8	524
SLC1A4	525
CARM1	526
YAF2.1	527
DOCK1	528
IGSF11	529
FARP2	530
vax1-b	531
COL1A2	532
LTBP1	533
SUZ12	534
FMR1	535
MAP2K6	536
TASP1	537
GLG1	538
CITED1	539
ANGPT1	540
AGFG1.1	541
SHPRH	542
LRRC4C	543
KCNB1	544
RAMP1	545
CTDP1	546
FAIM2	547
LAMB2	548
SLC3A2	549
DCLRE1C	550
PLXNB3	551
SLCO3A1	552
CACNG5	553
RGMA	554
ZNF423	555
NCOR1	556
IGFBP5	557
AGFG1	558
BCL2L2	559
DUSP22	560
BCL6	561
ZNF429	562
GATAD2B	563
DST	564
ALKAL1	565
AHI1	566
POLM	567
EPHB2	568
TSPAN33	569
AHR	570
KLF12	571
TCF20	572
MEIS1.2	573
CDIP1	574
TCERG1	575
MCTP1	576
AGO2.1	577
SPO11	578
ERC1	579
TRPS1	580
RABGEF1	581
CCNYL1	582
MNT	583
TNIK	584
CNOT3	585
RNF213	586
STRN3	587
IMPDH1	588
LOC116939286	589
DICER1	590
TMEM108	591
TNIP3	592
PYGO1	593
CHST11	594
FARP1	595
SMAD5	596
SCAF4	597
FBXL19	598
SYNJ1	599
CHAT	600
RPAP1	601
HSPA5	602
GIGYF2	603
DVL3	604
CHD9	605
SOX5.1	606
TLE4.1	607
HDX	608
RFC1	609
IPO9	610
ATF7	611
PARP1	612
SCG5	613
ADGRL2	614
CHP1	615
RASL10B	616
PRICKLE2	617
PLXNA1	618
GATAD2A	619
SORBS1	620
TMEM64	621
WAC	622
BCL11A	623
TCTN1	624
FOSL1	625
RIMS2	626
HAT1	627
RAD50	628
CERS6.1	629
NHEJ1	630
TMEM237	631
CHRNG	632
CYFIP2	633
CCAR1	634
SH3KBP1	635
RAB11B	636
BRD4	637
CTDSPL2	638
LOC116948974	639
DDX47	640
PTPN12	641
SNRPA	642
POU2F2	643
CHSY1	644
NR2C2	645
STXBP4	646
FBXL15	647
ATXN1	648
UBE2I	649
RARB.2	650
NPTN	651
STIL	652
HIVEP3	653
CYLD	654
ARNTL2	655
SUPT20H	656
BCR	657
PAXIP1	658
BOD1L1	659
TMEM9	660
NAB1	661
HRAS	662
CDC73	663
SH3RF1	664
GLIS2	665
LDLRAD4	666
TMX3	667
TRIM37	668
EPHB1	669
TMPO.1	670
BRD8	671
NEURL1	672
NCAPD3	673
MYT1L	674
ZZEF1	675
MAP3K13	676
SLC24A1	677
SPIB	678
PRKCE.2	679
MCPH1	680
ADGRA3	681
ARHGEF7	682
HSF1	683
KCNN1	684
WLS	685
DPF2	686
IDE	687
PLXND1	688
RTF1	689
CREBBP	690
ERCC3	691
SULF2	692
PDE6H	693
CREB3L4	694
ERFL.1	695
CXXC5	696
SLC38A3	697
STK16	698
KMT2A	699
AP3S1	700
DEK	701
CD9	702
DTX1	703
IFT172	704
TSC22D4	705
GNAQ	706
HP1BP3	707
UBE2O	708
CABIN1	709
APC	710
MYNN	711
TBC1D24	712
CACNG3	713
ARID1A.1	714
CSK	715
EIPR1	716
ZFYVE27	717
LOC116957598	718
PREB	719
ZDHHC17	720
RFX3	721
IGF1R.1	722
VANGL2	723
GLYR1	724
HTT	725
NOP58	726
NDUFAF2	727
TRIO	728
NEDD4L	729
ZNF569	730
CBLB	731
CRBN	732
MGAT5	733
PER1	734
MED25	735
SGK1	736
ARID4B	737
ACSL4	738
STK11	739
IKBKB	740
BICRA	741
LOC116950308	742
SSRP1	743
USP7	744
PAM	745
APBB2	746
SENP2	747
C2CD5	748
SAP30	749
DISC1	750
FOXK2.2	751
MED23	752
RAD54L2	753
PURA	754
MLLT11	755
CDK17	756
TNKS2	757
TBL1XR1.1	758
CASK	759
OGT	760
DNTTIP1	761
NAMPT	762
nr2f1a	763
BRPF1	764
SSU72	765
NUP98	766
LANCL2	767
AGO2	768
RANBP9	769
PCNA	770
LOC116947187	771
TAF2	772
CAND1	773
CAMK1D	774
ULK3	775
SLC30A1	776
GOLGB1	777
NXN	778
THAP4	779
ZNF208	780
tax1bp1b	781
CIC	782
HADH	783
PTPRK	784
CCDC22	785
HMG20A	786
ERFL	787
znf652-b	788
ZC4H2	789
DENND1B	790
TP53BP1	791
SORL1	792
LRRFIP2	793
BEND5	794
ZNF532	795
RPS6KA5	796
USP3	797
LAMA5	798
IGFBP3	799
TOPBP1	800
SIRT3	801
ZNF471	802
ACTR3	803
PORCN	804
MAD2L2	805
PPP1R9B	806
LOC116956297	807
MIER3	808
WDR48	809
ZHX1	810
ABI1	811
BBS5	812
TGFBRAP1	813
PPM1L	814
TEAD1	815
MED1	816
CHD7	817
VRK1	818
TSC2	819
TACC3.1	820
SUV39H2	821
NUCB2	822
CBLN1	823
TBC1D32	824
SCYL1	825
NCEH1	826
GNAT1	827
BRAF	828
ATRX	829
DAPK3	830
CUL5	831
NFX1	832
ICE2	833
XPC	834
TRIM33	835
KCNJ5	836
SNW1	837
LOC116953195	838
ELP3	839
ASH2L	840
TRIP12	841
MTF2	842
USP2	843
ELF1	844
HNRNPF	845
PTPN11	846
JMJD4	847
SCAI	848
USP9X	849
HINFP	850
TERF2	851
HDGFL2	852
TFAM	853
KAT14	854
ING1	855
MIB2	856
SIRT2	857
UBASH3B	858
POLDIP2	859
ZNF236	860
ATP6AP2	861
FOXJ3	862
CHD2	863
SREBF1	864
SNAPC1	865
FER.1	866
HEXB	867
PTP4A1.1	868
RTEL1	869
ZNF324	870
SHARPIN	871
LRP4	872
ZNF706	873
ATF6B	874
SNX25	875
PRKCA	876
MAP1A	877
PWWP2B	878
NSDHL	879
ISL1	880
WAS	881
HTR1F	882
LOC116956414	883
WDR11	884
PRDM1	885
ITPKA	886
SMARCA5	887
SS18	888
NLGN3	889
CD63	890
NUP93	891
SETD6	892
LARP7	893
USP22	894
DNAJA1	895
CTC1	896
RAD51AP1	897
NOL11	898
GRK5	899
AMBRA1	900
FBXW4	901
AAK1	902
APP.1	903
BRD3	904
TCF25	905
SHOC2	906
RCOR3	907
MTA1	908
TOP2B	909
EGLN1	910
PICALM	911
CHCHD10	912
LYAR	913
ATXN7	914
PCBD1	915
MYSM1	916
PPM1B	917
ZNF397	918
LOC116944920	919
WDR77	920
AKIRIN2	921
CELSR2	922
DR1	923
TBK1	924
PSEN1	925
ACTR2	926
GCLC	927
ZBTB2	928
EIF2B5	929
PDS5B	930
RNF126	931
KLF10	932
CLUAP1	933
ANKRD49	934
UBN1	935
CSNK1G3	936
LOC116941786	937
BAZ1A	938
MIER2	939
ARID2	940
KAT7	941
RBM5	942
TMEM198	943
ACHE	944
LOC116947785	945
URI1	946
USP34	947
CDK17.1	948
SIAH1	949
LOC116947257	950
UBXN7	951
FCHSD2	952
MDM2	953
DAG1	954
SLC30A9	955
EIF2B3	956
XRN2	957
KLHL12	958
MSL1	959
ZFX	960
DLG1	961
USP14	962
CEBPZ	963
ZNF791	964
SF1	965
ETV1	966
FRS2	967
MAP2K7	968
RFX7	969
LRP6	970
CTCF	971
GTF3C2	972
LOC116954933	973
BRD7	974
SSB	975
CCDC88A	976
BACH1	977
IL1RAPL1	978
DTD1	979
SETDB1	980
DNASE2	981
LSM14B.1	982
ICA1	983
SRRT	984
RAPGEF1	985
PBLD	986
SRCAP	987
PIK3R3	988
SUPT5H	989
FADS1	990
EEF1AKNMT	991
MTMR2	992
DAP	993
HM13	994
UTP15	995
MBIP	996
HNRNPA2B1	997
RARA	998
MAU2	999
UPF1	1000
PPP3CA	1001
AGO1	1002
KDM5C	1003
ATF7IP	1004
TRAK1	1005
MYD88	1006
KCNA2	1007
INTS3	1008
MSH2	1009
MAGI1	1010
BTAF1	1011
ZW10	1012
GOT1	1013
INO80	1014
RNF185	1015
GID8	1016
SIRT7	1017
CTR9	1018
E4F1	1019
PPP1R10	1020
AIMP1	1021
ZNF660	1022
CDK9	1023
ZBTB38	1024
PHF8	1025
INO80B	1026
GON4L	1027
UBE3A	1028
LOC116941195	1029
PFDN5	1030
CUL4B	1031
FOXK2	1032
PDPK1	1033
EHMT2	1034
SETD2	1035
ACTR8	1036
KDM5D	1037
MLH3	1038
NF1	1039
TFCP2	1040
KAT2B	1041
LRRC8A	1042
RAD51	1043
RBM15	1044
TOP1MT	1045
WASL	1046
CLN3	1047
SP4	1048
TIMP4	1049
SNAP29	1050
GSK3B	1051
NFE2L1	1052
CREB1.1	1053
SFMBT1.1	1054
IWS1	1055
POLD1	1056
MSL2	1057
RIF1	1058
RBBP4	1059
CREB3L1	1060
IKZF5	1061
NSD2	1062
ADCY1	1063
SPPL2B	1064
TRIP6	1065
PTEN	1066
CSNK1D	1067
TTC26	1068
KDM1A	1069
USP47	1070
ATF7.1	1071
SMAD4.2	1072
CIR1	1073
WWC1	1074
DGKQ	1075
BAG1	1076
MBD2	1077
CPE	1078
SETD4	1079
EIF2B2	1080
ZNF277	1081
NUP107	1082
EIF2AK4	1083
METTL4	1084
MYDGF	1085
FKBP8	1086
PHF21A	1087
INO80D	1088
METTL23	1089
BEND7	1090
pakD	1091
TTLL12	1092
RUVBL1	1093
KPNA2	1094
TCTN2	1095
YTHDF3	1096
SHC1	1097
NELFA	1098
ECE1	1099
NF2	1100
TTF1	1101
UPF2	1102
L3MBTL3	1103
MVB12B	1104
RECQL	1105
TNIP1	1106
IQGAP1	1107
KIAA0586	1108
CCDC186	1109
LRPPRC	1110
SPRYD3	1111
KMT2E	1112
ZNF709	1113
NCOA6	1114
TDG	1115
SNIP1	1116
SART3	1117
DAZAP2	1118
STUB1	1119
RAB14	1120
CLSTN2	1121
MED4	1122
POLRMT	1123
AXIN1	1124
PBRM1	1125
SMG6	1126
STMN1	1127
DDX17	1128
BRSK2	1129
ZFAT	1130
SMCHD1	1131
CCM2	1132
PDIA3	1133
NLK	1134
ZNF708	1135
NPHP4	1136
XRCC1	1137
RPRD1B	1138
SETD3	1139
ARHGDIA	1140
YAF2	1141
TAF1A	1142
EIF4E.1	1143
PTPRN2	1144
RNF113A	1145
PPT1	1146
SRSF2	1147
MAGI2	1148
MAP2K4	1149
PHF14	1150
RNF115	1151
TRAPPC9	1152
PIP4K2B	1153
TM2D3	1154
ZBTB49	1155
EIF2B1	1156
BCL7B	1157
SCRIB	1158
HCFC1	1159
TSG101	1160
BIRC6	1161
TRAF2	1162
SMARCD1.1	1163
SARS1	1164
PRMT7	1165
LMAN2	1166
CTDSP1	1167
RPA1.1	1168
ZDHHC2	1169
SMARCAD1	1170
IGBP1	1171
MEIS1.3	1172
DTNBP1	1173
POLK	1174
LIN7C	1175
SSBP2	1176
SEL1L	1177
TSPAN5	1178
LOC116958222	1179
PPP2R1A	1180
TET2	1181
TFPT	1182
BCAS3	1183
WNK2	1184
POLE4	1185
DNAJC5	1186
MYBBP1A	1187
USP46	1188
CHEK2	1189
HIVEP2	1190
spen	1191
TNK2	1192
MECP2.2	1193
DDB1	1194
LGR4	1195
AKT1S1	1196
REV3L	1197
FAM234A	1198
CNOT2	1199
ubtf-b	1200
BHLHE41.1	1201
TNFRSF25	1202
RAB3GAP1	1203
RBBP5	1204
LZTS2	1205
INPP5F	1206
RNF14	1207
WDPCP	1208
SDE2	1209
NBN	1210
STAMBP	1211
PHF20L1	1212
TFDP1.1	1213
EFNB3	1214
CYB5R4	1215
SGPL1	1216
GHR	1217
GTF2F1	1218
SLC4A8	1219
NRF1	1220
PPP2CA	1221
TRIP11	1222
SIPA1L1	1223
HGS	1224
LOC116958752	1225
HDAC11	1226
BTG1	1227
ZGPAT	1228
TBL1XR1	1229
WNK1	1230
CILP	1231
RNF19A	1232
MGA	1233
CCNT1	1234
ZFP2	1235
ZNF14	1236
KMT2C	1237
VPS18	1238
LOC116955484	1239
XBP1.1	1240
NCBP1	1241
TADA3	1242
OSBP	1243
HMGXB4	1244
RB1	1245
ANP32A	1246
CBX6	1247
PRMT1	1248
H2AX	1249
SPG11	1250
SDR16C5	1251
ANXA4.2	1252
PUF60	1253
DHRS7B	1254
TIGD7	1255
CXXC1	1256
EZH2	1257
LEO1	1258
CAMLG	1259
LOC116939011	1260
TDP1	1261
RECQL5	1262
TMF1	1263
TGFBR1	1264
CNOT9	1265
LMO3	1266
SFMBT1	1267
SSBP1	1268
RCOR3.1	1269
ZNF850	1270
ADAM17	1271
DDX1	1272
MAP3K5	1273
SIX6	1274
BAZ2B	1275
KANSL1	1276
SETD1B	1277
PPRC1	1278
SYVN1	1279
CLPTM1	1280
DHX9	1281
P4HB	1282
GKAP1	1283
MAF1	1284
PBX1.1	1285
PMS2	1286
HUWE1	1287
ZFYVE28	1288
NFAT5	1289
HNRNPK.1	1290
RRN3	1291
PFN2	1292
DAGLA	1293
ZNF436	1294
HIP1R	1295
CHTOP	1296
RXRA.1	1297
STAT5B	1298
SIN3A	1299
GTF3C1	1300
ZNF143	1301
ARID4A	1302
ZNF326	1303
RASA1	1304
DMTF1	1305
ARL13B	1306
NFIX	1307
AFDN	1308
PSMC6	1309
PIAS2	1310
ZBTB21	1311
SAV1	1312
NLE1	1313
LRPAP1	1314
CDYL2	1315
WDR5	1316
ZNF697	1317
LOC116958418	1318
VLDLR	1319
DNM1	1320
ADAR	1321
HDAC3	1322
FLRT2	1323
PXK	1324
ILF3	1325
SARNP	1326
GALNT11	1327
WBP11	1328
POLR2A	1329
WTIP	1330
ALCAM	1331
LRP1	1332
FANCM	1333
AKAP8L	1334
PHF23	1335
LMNB1	1336
B4GALT1	1337
ATMIN	1338
PPIE	1339
NCOR1.1	1340
PPM1A	1341
DOC2B	1342
CRTC1	1343
TRAPPC2	1344
RNF4	1345
ADIPOR1	1346
TAF4.1	1347
SCAF4.1	1348
STOML2	1349
SMARCD1	1350
UGCG	1351
CTBP1	1352
LOC116958294	1353
CASP2	1354
NCOA2	1355
TFAP4	1356
TEDC1	1357
SMARCB1	1358
UBAC2	1359
SRRM1.4	1360
CC2D1A	1361
TDP2	1362
INTS9	1363
STAT1	1364
ZBTB46	1365
ZNF609	1366
DSTYK	1367
MYH11.1	1368
AQP1	1369
TBPL1	1370
PEX14	1371
ATXN7L3	1372
NFKBIE	1373
LOC116937733	1374
KCMF1	1375
SMARCAL1	1376
TAF5	1377
SCN3B	1378
MPHOSPH8	1379
E2F5	1380
SLTM	1381
EPC1	1382
WWP1.1	1383
CDKN1B	1384
WFS1	1385
ENY2	1386
SLC12A5	1387
PHIP	1388
E2F4	1389
EYA1	1390
IFT140	1391
KIN	1392
BUD31	1393
JARID2	1394
SNCG	1395
YEATS4	1396
UFL1	1397
MBD5	1398
PHF12	1399
XRCC5	1400
ORC2	1401
CSNK2A1	1402
WWP1	1403
ARF4	1404
DNMT1	1405
PACSIN2	1406
HERC4	1407
BRMS1L	1408
yakA	1409
ARHGEF11	1410
TOP3B	1411
ABT1	1412
CCDC124	1413
ICE1	1414
TAF1B	1415
PPHLN1	1416
PTPN14	1417
LIN52	1418
ITGA9	1419
PELO	1420
KDM6A	1421
HTRA2	1422
DYTN	1423
POLD2	1424
RBMX	1425
CREB1	1426
EMSY	1427
THOC5	1428
MADD	1429
MYEF2	1430
RAB5A	1431
ELOA	1432
COPS2	1433
TERT	1434
MLLT10	1435
MMP14	1436
NCL	1437
CSRNP2	1438
SPEN	1439
SOS1	1440
LOC116957511	1441
SECISBP2	1442
PTPN1	1443
LIG3	1444
RNF41	1445
PIGU	1446
HIF1A	1447
CD44	1448
SENP1	1449
POLR2H	1450
ERCC1	1451
FLOT1	1452
DEDD	1453
HDGFL3	1454
UBE2V2.1	1455
EED	1456
ENOX2	1457
CRK	1458
CIT	1459
UBE2A	1460
INTS7	1461
JMJD6	1462
NUS1	1463
INTS6	1464
TFDP1	1465
INTS11	1466
GAS8	1467
ZNF565	1468
POLR2E	1469
RNF220	1470
ARID1A	1471
BMI1	1472
PRKCE	1473
ZMAT4	1474
L3MBTL4	1475
SNX6.1	1476
MKS1	1477
MUC17	1478
TTC8	1479
TEDC2	1480
ELP2	1481
PIM3	1482
RO60	1483
PIAS1	1484
MECP2	1485
ZFAND3	1486
BMP2K	1487
LOC116951164	1488
SMARCA2	1489
DNAJC1	1490
HNRNPK	1491
ZNF837	1492
CHRNA5	1493
LOC116956577	1494
TRIP4	1495
FEM1B	1496
RAD51B	1497
WRNIP1	1498
ARL2BP	1499
MMP16	1500
BRF1	1501
ANP32B	1502
ELL2	1503
BPTF	1504
NFYC	1505
PIH1D1	1506
LOC116944682	1507
APMAP	1508
LPIN2	1509
STXBP1	1510
PHF5A	1511
RAB8A	1512
RYK	1513
TAF9	1514
HCN4	1515
SLC46A1	1516
AAMP	1517
NUMA1	1518
ZC3H15	1519
ANKS1A	1520
PIK3CD	1521
LAMTOR5	1522
NOMO1	1523
CSPG4	1524
SF3B5	1525
DNAJA3	1526
FOXN3	1527
ZFP1	1528
EDF1	1529
TXNDC17	1530
IFT20	1531
POLR2G	1532
MLKL	1533
EIF2B4	1534
RALA	1535
PIK3C2A	1536
HHAT	1537
MOSPD1	1538
PSME4	1539
SIRT6	1540
BMPR2	1541
MLF2	1542
DEF1	1543
CDC5L	1544
CDK5	1545
TAF3	1546
ZCWPW1	1547
BRD2	1548
YEATS2	1549
EFHC1	1550
thrb-a	1551
LOC116958346	1552
KEAP1	1553
ABHD6	1554
CNBP	1555
SMUG1	1556
LAMC1	1557
SLC39A6	1558
MTIF	1559
SND1	1560
MCM3AP	1561
TFB1M	1562
ZBTB41	1563
RPRD1B.1	1564
VAMP7	1565
AMFR	1566
BHLHE41	1567
MYH9	1568
MUS81	1569
MAPK1	1570
LOC116957455	1571
ZFAND5	1572
NOLC1	1573
PNKD	1574
NCDN	1575
MBD4	1576
MTURN	1577
FGB	1578
PPP1R8	1579
AZI2	1580
NAPA	1581
SPRED2	1582
COMMD7	1583
PHEX	1584
ZFP92	1585
SNF8	1586
SMYD3	1587
ARMC9	1588
SETD1B.1	1589
SURF6	1590
UXT	1591
ZNF704	1592
PKNOX2	1593
GGNBP2	1594
CNOT1	1595
NAP1L1	1596
EXOC4	1597
PFN1	1598
ACVR2B	1599
ATXN3	1600
SUPV3L1	1601
XRN1	1602
KDM4C	1603
ASCC2	1604
MTDH	1605
POLR1C	1606
PSENEN	1607
TADA1	1608
DAB1	1609
PA2G4	1610
BTBD9	1611
JMY	1612
SERTAD2	1613
DDRGK1	1614
PSMC5	1615
APEX1	1616
RTF2	1617
NOP53	1618
GABPB1	1619
FGF13	1620
HDAC4.3	1621
ATR	1622
SUPT4H1	1623
SLC11A2	1624
UBTF	1625
INTS8	1626
TOPORS	1627
LOC116952444	1628
MED8	1629
TCEA1	1630
SIDT2	1631
MXI1.1	1632
MED27	1633
GMEB2	1634
LOC116956501	1635
UBR5	1636
YWHAB	1637
UHRF1	1638
MAP3K7	1639
INVS	1640
SLC27A1	1641
HMMR	1642
PICK1	1643
LOC116943200	1644
RHOA	1645
CHD4.2	1646
ZNF184	1647
KIF16B	1648
DOT1L	1649
PCGF3	1650
HAX1	1651
OXSR1	1652
NUDT3	1653
ZC3H3	1654
SUPT16H	1655
CD151	1656
CRKL.1	1657
IPO7	1658
PIR	1659
SLC2A8	1660
ELL	1661
COPS5	1662
ARF1	1663
INTS2	1664
ZC3HC1	1665
WDR43	1666
GSKIP	1667
FUBP1	1668
ZFYVE9	1669
DDB2	1670
VDR	1671
SOCS5	1672
POLR3F	1673
SNAPC4	1674
MED19	1675
YY1	1676
TMEM18	1677
IKBKG	1678
WWOX	1679
VPS25	1680
INTS1	1681
MIB1	1682
TRIM71	1683
EIF4E	1684
SYAP1	1685
LOC116944151	1686
LOC116950410	1687
CLNS1A	1688
BBS7	1689
ZNF25	1690
MGRN1	1691
RSF1	1692
WDR54	1693
CHAC1	1694
SMAD3	1695
DCAF6	1696
ITGB1BP1	1697
RRP8	1698
SUPT6H	1699
ZBTB24	1700
POR	1701
MED30	1702
FAN1	1703
TPRG1L	1704
GTF2F2	1705
HTATSF1	1706
ACP3	1707
HNRNPLL.9	1708
HEATR1	1709
NUP153	1710
PTPRA	1711
OCIAD1	1712
POGLUT1	1713
EPN2	1714
SDC3	1715
HOMER1	1716
PPARD	1717
SF3B1	1718
SET	1719
KCTD1	1720
CUL3	1721
RER1	1722
CIAO1	1723
INTS10	1724
LOC116940554	1725
CLCN3	1726
QRICH1	1727
BLOC1S2	1728
KDM5A	1729
OTUD5	1730
KDM1B	1731
CDK5RAP3	1732
PDIA4	1733
CAT	1734
TAB1	1735
ZRANB1	1736
NFYB	1737
NUP155	1738
JAK2	1739
MACROH2A1	1740
MEAF6.1	1741
NOL12	1742
ZNF106	1743
POLB	1744
PDCD5	1745
TSPO	1746
MED11	1747
CCNC	1748
CRY1	1749
MYOCD	1750
CC2D2A	1751
TMPO	1752
DPF3	1753
TWNK	1754
LOC116956019	1755
NFYA	1756
UBE2L3	1757
TRRAP	1758
INO80C	1759
UBXN4	1760
LRRK2	1761
HIRA	1762
STAU2	1763
PRDX3	1764
LOC116956090	1765
MXI1	1766
RNF10	1767
LPIN1	1768
mam.1	1769
TMEM17	1770
SERTAD2.1	1771
MMS19	1772
RBL1	1773
ZNF148	1774
ZBTB7A.1	1775
GPBP1	1776
LIN9	1777
PIP5K1C	1778
TXNDC15	1779
SLC8B1	1780
SDC4	1781
PDCD11	1782
CUX1	1783
MNAT1	1784
GTF2H3	1785
FBXL20	1786
KANSL2	1787
FOLR3	1788
SLC16A10	1789
NPM1	1790
FBL	1791
SDCBP	1792
SUPT7L	1793
GTF2E2	1794
PDZD11	1795
WBP1L	1796
OTULIN	1797
KTI12	1798
SELENOT	1799
ATAD1	1800
DRAP1	1801
CDK12	1802
GTF2IRD2	1803
NCK2	1804
PRPF6	1805
CPLANE2	1806
HDAC4	1807
TSN	1808
ZMAT2	1809
GRWD1	1810
PELP1	1811
SQSTM1	1812
RAD23B	1813
DYRK1A	1814
LGMN	1815
CALCOCO1	1816
HDAC6	1817
GNL3	1818
POLR2F	1819
RPA2	1820
SYPL1	1821
SCARA5	1822
SIAH1.2	1823
PRDM15	1824
NACC1	1825
RAPGEF2	1826
ZBTB18	1827
MTA1.1	1828
KMT5B	1829
SMG5	1830
HMBOX1	1831
PHF1	1832
RPA3	1833
FOXD1	1834
SUMO1	1835
CFAP410	1836
IFT81	1837
BAK1	1838
AHCTF1	1839
HSPD1	1840
DMAP1	1841
MTERF4	1842
LIN37	1843
FEZF2	1844
POLR1B	1845
HRNR.1	1846
APH1A	1847
TAF4	1848
CREBRF	1849
RIOX2	1850
HBP1	1851
KANSL3	1852
LBR	1853
EAF1	1854
INPP5K	1855
CEBPG	1856
TADA2A	1857
SLC25A22	1858
SOX4.1	1859
SMG1	1860
APTX	1861
DBP	1862
TAF10	1863
TAGLN3	1864
RUVBL2	1865
ZNF451	1866
LOC116937734	1867
CDK5R1.3	1868
ZNF629	1869
GPS2	1870
POLR2B	1871
CDC42	1872
RCC2	1873
ACTL6A	1874
RNF141	1875
NOC2L	1876
PPP3R1	1877
GTF3A.1	1878
ARL3	1879
MAP1B	1880
POLR1D	1881
MED17	1882
MRPL12	1883
GTF2A2	1884
MAZ	1885
EIF4EBP2	1886
TAF12	1887
ZNF512	1888
GTF3C6	1889
APPL1	1890
QARS1	1891
TOP3A	1892
CTDNEP1	1893
STK36	1894
PLCL2	1895
CASP8AP2	1896
DDX21	1897
MORC3	1898
RB1CC1	1899
ZNF207	1900
CREM	1901
CDK7	1902
EVL	1903
ZNF558	1904
RAP1B	1905
CHURC1	1906
HRNR.2	1907
GRB2	1908
IFT27	1909
INTS4	1910
SRA1	1911
GATAD1	1912
SIRT4	1913
TFB2M	1914
SMYD5	1915
POLR2K.1	1916
ZNF668	1917
BBX	1918
LONP1	1919
RNF2	1920
PIN1	1921
LEMD2	1922
PPP2CB	1923
ZNF250	1924
FIBP	1925
HMGN2	1926
ACTN1	1927
TOR1A	1928
SPTY2D1	1929
PALB2	1930
BAX	1931
STK3.1	1932
WDTC1	1933
PNKP	1934
DDX39B	1935
DHX36	1936
ELOB	1937
IFT57	1938
APH1B	1939
PNN	1940
IFITM1	1941
ERCC2	1942
BBS4	1943
CD200R1	1944
SLC5A7	1945
ATM	1946
BCLAF1	1947
CCNL1	1948
IFT74	1949
ADAM10	1950
ZNF431	1951
PTPN23	1952
FOSL1.3	1953
UQCC2	1954
MAPK14	1955
GABRA2	1956
SBNO1	1957
BANF1	1958
TANK	1959
KARS1	1960
ITPKB	1961
RXRA	1962
NUP62	1963
NIF3L1	1964
VCP	1965
VPS35	1966
ZNF142	1967
ZPR1	1968
CTNNB1	1969
PEX2	1970
VPS72	1971
TP53	1972
EXOSC9	1973
DENND4A	1974
WBP2	1975
ZNF2	1976
UBE2N	1977
MAX	1978
RAB7A	1979
DEAF1	1980
MLLT3	1981
GTF2B	1982
ERH	1983
CRAMP1	1984
APLF	1985
WDR75	1986
IL6ST	1987
ZNF239	1988
MBTPS2	1989
ZNF112	1990
SDHAF2	1991
NELFE	1992
IMPDH1.1	1993
MLX	1994
RAD1	1995
FNIP2	1996
FAF1	1997
[truncated: 540 more rows]

## Sheet: Fig.7d-6
AC
			NES=2.29			NES=2.19			NES=2.73
Lamprey signature			Chicken geneset			Mouse geneset			Macaque geneset
MEIS1	1		1	SLC32A1		1	PTPRK		1	SLC32A1
PTH1R	2		2	CHN1		2	NPNT		2	GAD1
HELZ2	3		3	ZNF503		3	GAD1		3	TFAP2B
CXCL14	4		4	BHLHE22		4	RNF14		4	BHLHE22
CHRM3	5		5	SYN2		5	VSNL1		5	CACNG3
CPM	6		6	ZBTB14		6	NAPB		6	SYT6
POU6F2	7		7	GAD1		7	POU6F2		7	SCN3B
LAMB2	8		8	TFAP2B		8	SCN2B		8	SLC4A10
VSX2	9		9	GPRC5B		9	PDCD5		9	IGFBP3
GLIS3	10		10	CACNA1D		10	ALCAM		10	RPH3A
AGRN	11		11	SYT1		11	IMPACT		11	SLC6A9
NCAM1	12		12	SLC6A9		12	RUNX1T1		12	CALB2
SOX9	13		13	LMO4		13	KCNIP2		13	DRD1
SYT6	14		14	PCDH17		14	SLC6A9		14	SLC6A1
sox9-a	15		15	PRDM8		15	PAM		15	NPTX2
SMAD5	16		16	CACNG2		16	HSPD1		16	GRIP1
BMP2.2	17		17	KCNC1		17	EIF4E		17	STMN1
COL4A6	18		18	SNAP25		18	CHURC1		18	VAMP2
CRYM	19		19	SIRT6		19	SYT11		19	ZEB2
EPAS1	20		20	ESRRG		20	GTF2H5		20	RAMP1
PRDM8	21		21	HDAC1		21	KCNC1		21	SYT1
GLI2	22		22	RBFOX2		22	PCBD1		22	AUTS2
CDON	23		23	DRD1		23	POLR1C		23	PTMA
PAWR	24		24	FGF13		24	SNW1		24	LMO4
SOX2	25		25	SCG5		25	NCDN		25	HMGB1
HES4	26		26	ID2		26	GPRC5B		26	CNBP
NRARP	27		27	POLB		27	FOXN3		27	HNRNPA2B1
loxl3a	28		28	ADGRB1		28	BEND6		28	LHX9
NOTCH1	29		29	GABRG2		29	ZC3H15		29	RET
COL4A5	30		30	TRHDE		30	RPH3A		30	CA2
DDR2.2	31		31	DPF3		31	CSPG5		31	GRM8
MST1R	32		32	UBTF		32	UBASH3B		32	LRRC4C
NKD2	33		33	PLXNA2		33	DSCAM		33	NACA
KDM6B	34		34	PBX1		34	TSG101		34	PLXNA2
BMP7	35		35	RNF220		35	ATXN1		35	DBP
NPNT	36		36	LPIN2		36	CHN1		36	CACNB4
FOXP1	37		37	DLG2		37	MBNL2		37	PTPRK
CIB1	38		38	CDK5R1		38	POLR2C		38	FOS
SOX5	39		39	CALB2		39	NFYC		39	GABRA2
GRM4	40		40	BLOC1S2		40	PTPRD		40	SEMA6A
SLC7A11	41		41	AUTS2		41	RWDD1		41	BTG1
JAG1	42		42	MED6		42	MAPT		42	HNRNPK
NOS1	43		43	FBXW7		43	DNMT3A		43	JUNB
CLU	44		44	ANKS1A		44	TXNDC15		44	PPFIA2
GDF11	45		45	MMP16		45	HP1BP3		45	YBX1
GLI4	46		46	MAGI2		46	POLR2G		46	SLC1A1
RBPMS	47		47	RFXAP		47	ACTL6A		47	ZMAT4
ATOH8	48		48	CAMK1		48	GPBP1		48	CHRM3
ID2	49		49	UBE2Q1		49	ZBTB38		49	TSC22D1
PCSK5	50		50	GZF1		50	RBFOX2		50	DDX17
LIMCH1.1	51
HES1	52
NKX2-6	53
HTR1A	54
TCF7L2	55
TCF7L1	56
ITGA8.1	57
SLC46A1	58
SEZ6	59
LOC116948040	60
HEY1	61
NRCAM	62
EP400	63
PMP22	64
PTCH1	65
NPAS3	66
TSPEAR	67
NR2E1	68
ITGB4	69
JCAD	70
TGFBR2	71
CEBPD	72
BAG6	73
VASN	74
IGF2	75
PXN	76
COL2A1	77
FGF1	78
NPAS3.2	79
SMOC2	80
SLC1A2	81
LOC116939815	82
SPARC	83
VEPH1	84
S1PR1	85
TIE1	86
SIGIRR	87
TWSG1	88
CA2	89
FBP1	90
NFIA	91
PDK2	92
SWAP70.1	93
FLNA	94
NOSTRIN	95
MST1	96
CHRM2	97
LMO7	98
FZD8	99
pum	100
SLC4A8	101
TGFB3	102
CNTN4	103
DAXX	104
IL31RA	105
C1QTNF3	106
BMPR1B	107
NPTN	108
ID2.1	109
NFKBIE.1	110
GREM2	111
PDLIM4	112
CRYAA	113
PRDM5	114
GPR161	115
DDR2	116
BHLHE41.2	117
SEMA3A	118
BOC	119
GAS1	120
HHIP	121
KCP	122
SLC7A5	123
BICC1	124
CRIM1	125
AXL	126
PBLD	127
KLF15	128
VIL1	129
GAD1	130
CREG1	131
NFKBIA	132
CARD11	133
ITPRIP	134
NGFR	135
DTX3L	136
ERBB4	137
FZD9	138
FOXO6	139
SLC38A3	140
MAP3K10	141
LRP1	142
FZD2	143
EFNB1	144
SEMA4B	145
FRMD8	146
PDLIM3.1	147
ANKRD6	148
GPR37	149
KANK1	150
CPNE1	151
PLCB1	152
LTBP1	153
PBX1	154
YAP1	155
ADA	156
GDF6	157
TREX2	158
APP	159
MECOM	160
SORBS2	161
FLRT3	162
IL17RD	163
GLUL	164
FHOD1	165
ZFP36L1	166
REST	167
ACVR2A	168
TAGLN3	169
FLT1	170
CENPX	171
LTK	172
DISC1	173
ETV7	174
CBFB	175
ACVR1	176
ISLR2	177
UCN3	178
VIPR2	179
ADGRV1	180
BHLHE41.1	181
KCNH1	182
SEMA3F	183
GFRA4	184
CHRM4	185
SDC2	186
SEMA5A	187
SLC4A4	188
FSTL1	189
TDGF1	190
VEGFA.1	191
CRH	192
UCP2	193
PTPRM	194
IQGAP1	195
PAX6	196
RIPK2	197
HMMR	198
TNR	199
DOK2	200
SEMA5B	201
ROR1	202
CD9	203
BCAR3	204
CD44	205
RAMP1	206
ADRB1	207
ABCC2	208
PPP1R9A	209
BSG	210
SERPINF2	211
POU3F2	212
ESRRG	213
pros.1	214
FZD3	215
VWC2L	216
RNF213	217
FOS	218
BEGAIN	219
SLC3A2	220
ANGPT4	221
TNIP3	222
KCNQ1	223
ACTN1	224
CCN2	225
CNR1	226
PLXNA2	227
AMOTL1	228
LGR5	229
LLGL1	230
LHX1	231
FN1	232
GABRR2	233
SWAP70	234
TF	235
ANGPT1	236
CREB5	237
RASGRF2	238
PLCE1	239
POSTN	240
LOX	241
ADRA1A	242
PCK1	243
SPAG8	244
TYRO3	245
ZNF526	246
VWDE	247
LIMD1	248
RGS4	249
RHBDF1	250
SKOR1	251
GUCA1B	252
HTR4	253
ZNF385D	254
NUPR1	255
THBS1	256
ANXA2	257
NPBWR1	258
RGS12.1	259
MYO1E	260
CBX2	261
PDE2A	262
ACSL1	263
SKAP1	264
ADCY5	265
TRIP6	266
GRM3	267
LOC116943200	268
LOC116953195	269
ACTN2	270
SLC17A6	271
EDA	272
CACNB2	273
LOC116939008	274
NID1	275
TMBIM6	276
SIX6.2	277
TACR1	278
ITGA6	279
CHTF18	280
SHISA9	281
NEUROD1	282
GFRA1	283
CNTNAP2	284
BCAR1	285
ADAMTS12	286
OPRD1	287
TFAP2B.1	288
CSPG4	289
KCNMB4	290
skor1b	291
ETV1.1	292
LAMA2	293
MYH9	294
CTNNB1	295
SLC8A2	296
CACNB4	297
TRPS1	298
HEXB	299
ONECUT1	300
ANXA4.2	301
SLC6A6	302
ALKAL1	303
PRLR	304
KCNC1	305
TXNDC17	306
LRFN3	307
HBP1	308
B4GALT1	309
NPTX2	310
ADAMTS9	311
BAMBI	312
CPLX3	313
ERFL.1	314
NTF3	315
DLL1	316
CPLX4	317
IFT52	318
ITPKA	319
SALL3	320
CREB3L4.1	321
GCGR	322
SGK1	323
DOCK1	324
HCN3	325
ARID3A	326
CDH1	327
ITGA1	328
IRAK2	329
PLA2G4A	330
CHRNA10	331
NTNG2	332
AKAP12	333
POLR3C	334
TBX2	335
IGFBP2	336
PCLO	337
CALCRL	338
CADPS	339
HRNR	340
FMR1	341
MIS18BP1	342
SEMA6A	343
WLS	344
RAB34	345
ORC4	346
HDAC10	347
FGFR3	348
SLC6A1	349
DNASE1L3	350
SEC14L2	351
CERS2	352
LOC116947048	353
LGI1	354
GAB1	355
MYCBPAP	356
GUCY2D	357
GAS8	358
TIPIN	359
INSYN2A	360
SNAP25	361
DOK6	362
RPS6KA3	363
IGSF21	364
PIK3R3	365
PLXNB1	366
MLX	367
F7	368
AASS	369
CXADR	370
ALS2	371
SGK1.2	372
SLC5A7	373
MAPKAPK2	374
KLF6	375
ABHD14B	376
CERS6	377
SGK3	378
GRID1	379
NR2F1	380
KLF5.1	381
TULP3	382
TRPV4	383
KLF4	384
NPR1	385
GRIP2	386
FOLR3	387
NAP1L1.1	388
GRM5	389
PBX1.2	390
MBNL2	391
NPHP3	392
MPZ	393
TP73	394
DNASE2	395
TRIB3	396
ARNTL	397
HTR1F	398
SLC1A7	399
CPEB3	400
EIF2AK3	401
AKT1	402
ZEB2	403
RHOA	404
ATG5	405
AQP1	406
ADARB1	407
CSF3R	408
SNPH	409
LYPD1	410
ITGA9	411
MTDH	412
ATP5F1B	413
DENND4A	414
ITGB1BP1	415
MET	416
BNC2	417
CALB2	418
PMF1	419
CLSTN1	420
EPHB2	421
PCBD2	422
DYDC1	423
APH1A	424
MYCBP	425
RBMS3	426
LOC116945995	427
MKS1	428
RFC3	429
RPS12	430
CASP3	431
CIPC	432
SHC1	433
LOC116950945	434
MCTP1	435
SDR16C5	436
CTSL	437
RARB.2	438
SLC12A5	439
FGFR2	440
CACNA1B	441
INTU	442
DMD	443
PRKCB	444
PGAM2	445
RFC5	446
MRC1	447
RAD54L	448
ETV1	449
LHX9	450
CHCHD2	451
MACF1	452
SH2B1	453
LOXL4	454
RTN4RL2	455
INTS14	456
HMGA2	457
POFUT1	458
DTNBP1	459
SPEF1	460
RPL6	461
IFT57	462
RGMA	463
IL20RA	464
ASF1	465
LRP4	466
DAAM2	467
CFAP410	468
GTF3C6	469
LOC116945889	470
CDK7	471
PIN4	472
SIAH2	473
RERG	474
DGKZ	475
PRICKLE2	476
ADGRA3	477
HELQ	478
CTH	479
SEPTIN2	480
ZNF704.1	481
TRAF2.1	482
ROBO1	483
LOC116940673	484
RREB1	485
WWOX	486
E2F4	487
PRDX5	488
MED6	489
SLC16A10	490
ZNF511	491
CRLF3	492
POLR3A	493
DOC2B	494
ADD1	495
HOMER1	496
ZNF250	497
SASH1	498
FGB	499
GRIA2	500
LOC116952115	501
WDR19	502
DEPTOR	503
RBMS1	504
IRS1	505
SINHCAF	506
CHCHD10	507
SMAD6	508
WDPCP	509
CSNK1A1	510
COMMD6	511
JAGN1	512
FOXD1	513
POLR3H	514
SERTAD2	515
ATF4.1	516
DDX39B	517
ZBTB14	518
TMEM237	519
SNAP23	520
NAA40	521
REXO4	522
ADGRL4	523
NEDD4L	524
AHR	525
SMC5	526
LRRK2	527
BAIAP3	528
EFNB3	529
PDIA4	530
MIF	531
ACTR6	532
ABCA1	533
TPBG	534
GLMP	535
SGPP1	536
RXRA	537
EIF5A	538
SS18.1	539
NUP85	540
RBCK1	541
CCDC25	542
BBS1	543
MORC3	544
POLL	545
MCM3	546
TEAD1	547
PEX2	548
ZDHHC7	549
SIRT4	550
PCGF5	551
GTF2H1	552
MACROH2A1	553
XPA	554
PTPN2	555
NCEH1	556
TLE4.1	557
BAK1	558
ZDHHC3	559
EDN3	560
CHRNG	561
SLC12A7	562
RET	563
SAMD11	564
ADAR	565
PDE6H	566
SNAPIN	567
GABARAP	568
CKS1	569
ARL6	570
DHX33	571
ZBTB49	572
ARL2BP	573
STXBP4	574
ZNF324	575
TANK	576
NELFCD	577
ZFP64	578
ITPKB	579
DTX1	580
PTK7	581
CAMK2D.1	582
GTF3C5	583
PRKAA2	584
PPM1D.4	585
FARP2	586
CD151	587
ZNF135	588
ARRB1	589
ZNHIT3	590
FOSL1.3	591
H3-3A	592
CACTIN	593
KMT5A	594
CHRAC1	595
CPLANE2	596
PWP1	597
FKBP1A	598
ATP5F1A	599
STRAP	600
HINT1	601
DGKD	602
TMEM231	603
SULF1	604
OSR2.1	605
MYLK2	606
NCSTN	607
SRA1	608
GLUD1	609
LTBP2	610
ASH2L	611
DOT1L	612
CC2D2A	613
RAD1	614
TOP3A	615
SSU72	616
NAA50	617
HPGD	618
SOX5.1	619
SMARCE1	620
SORBS1	621
VRK1	622
BEND6	623
BBS5	624
TRAF3	625
ALKBH2	626
SNAPC3	627
RWDD3	628
CAT	629
MARS1	630
GLMN	631
EEF1D	632
COMMD7	633
LONP1	634
ZBTB12	635
SCN3B	636
SSBP1	637
SLC39A6	638
ZNF771	639
LOC116944920	640
RARA	641
CNTN2	642
LRRC1	643
CCNL1	644
NDEL1	645
TXN	646
ZBTB24	647
TRAIP	648
DMTF1	649
TP53	650
GATAD1	651
ZNF697	652
NEK4	653
HEXIM	654
HRNR.2	655
RAD21	656
DCLRE1A	657
TAF7	658
ECD	659
TGFB2.1	660
SETD1B	661
LIG1	662
TOR1A	663
BLM	664
SMYD3	665
ANGPTL2	666
TFPT	667
FANCM	668
JADE1	669
CDK5	670
TSNAX	671
EAF1	672
JARID2	673
GTF2H4	674
PMS1	675
FAIM	676
OXCT1	677
BLOC1S6	678
SLC8B1	679
INTS12	680
RBPJ	681
LBR	682
RAD23B	683
CSPG5	684
ZKSCAN1	685
LIG3	686
HIF1AN	687
ZPR1	688
CREM	689
GTF2E2	690
THOC1	691
KAT2B	692
TGFBR3	693
TFAP2D	694
RFFL	695
WDR82	696
MED24	697
PHEX	698
ZNF235	699
POLR1D	700
TOPORS	701
SIAH1.2	702
RNF220	703
SUPT7L	704
ZNF512B	705
CRKL.1	706
NEDD8	707
FAN1	708
ZNF593	709
SIDT2	710
PMS2	711
MTERF4	712
BRCA2	713
RBX1	714
LOC116956673	715
IGFBP3	716
TSFM	717
ZNF25	718
C2CD3	719
CEP290	720
TCEA2	721
APH1B	722
VPS72	723
DACH1	724
CCNQ	725
UBE2Q1	726
LOC116958222	727
ZNF451	728
RNF8	729
MTF2	730
SURF6	731
IGSF11	732
INTS8	733
RPA3	734
MBTPS2	735
HEATR1	736
KMT5B	737
AP3D1	738
BBS2	739
NDUFA13	740
GZF1	741
CASP2	742
WBP1L	743
SMARCAL1	744
POR	745
STK36	746
LOC116947257	747
RYK	748
NUP62	749
PSME3	750
PRDX3	751
WAS	752
TOP3B	753
TTLL12	754
IKBKG	755
SPEN	756
NOL12	757
ZNF131	758
JMY	759
BBS4	760
SIRT7	761
CHAC1	762
DEF1	763
CLCN3	764
HMCES	765
ZBTB39	766
NFXL1	767
ECE1	768
WWC1	769
ADGRB3	770
HAX1	771
AATF	772
APEX1	773
PRMT2	774
NCOR1	775
ANKRD1	776
COMMD1	777
TFB2M	778
DDB2	779
ZDHHC2	780
PRDM1	781
ZNF704	782
POT1	783
LOC116941715	784
PIGU	785
CCNH	786
TMEM17	787
SLC2A8	788
ZC3H3	789
CREBRF	790
MED18	791
PSPC1	792
POLR3D	793
MAZ	794
ZNF708	795
FBXL17	796
LOC116957455	797
KCNJ3	798
TAF11	799
PARP2	800
FLRT1	801
LIMS1	802
PNKP	803
INTS13	804
MAP3K5	805
CILP	806
RNF31	807
HHAT	808
CD200R1	809
MED21	810
CASP8AP2	811
XRCC6	812
RAPGEF1	813
RPA2	814
ANXA4	815
ELOB	816
CRK	817
PALB2	818
MTURN	819
ACTR8	820
TRIAP1	821
CA7	822
HNRNPK.1	823
MEAF6	824
SUPT6H	825
SNIP1	826
ATF7.1	827
SETD4	828
DAB1	829
UTP4	830
INVS	831
ZNF318	832
CDC42	833
SDHAF2	834
SPG21	835
WTIP	836
NCDN	837
FEM1B	838
ATMIN	839
PXK	840
SCYL1	841
PDCD4	842
DEAF1	843
CNP	844
HIRA	845
RFXAP	846
SNAPC1	847
MED10	848
CDK17	849
GTF3A.1	850
SETD3	851
SOCS5	852
URI1	853
SLC24A2	854
PCGF3	855
mam.1	856
MED28	857
OCIAD1	858
MSL1	859
TTC26	860
PPARD	861
SENP1	862
ZNHIT1	863
ERH	864
SV2C	865
ERC2	866
CREB1.1	867
GRWD1	868
ANKRD49	869
CACNG3	870
TFB1M	871
IFT81	872
BAG3	873
ADAM10	874
LOC116944151	875
MUS81	876
KTI12	877
GLO1	878
DELE1	879
IRF2BPL	880
NIF3L1	881
POLR1B	882
MRE11	883
ZFP1	884
JUNB	885
RB1CC1	886
IMPDH1	887
SERTAD2.1	888
CCPG1	889
EVL	890
SPRY4	891
TIAL1	892
METTL3	893
RUVBL2	894
NLE1	895
CAMTA2	896
NELFA	897
LDB2.1	898
EED	899
USF2	900
LOC116937734	901
HCN1	902
SOX4.1	903
POLR2L	904
LIN54	905
JMJD4	906
TWNK	907
EIF2AK4	908
DISP3	909
SSNA1	910
TMEM53	911
RFC2	912
ACTL6A	913
POLR1E	914
TSC22D4	915
LOC116950410	916
NCOA4	917
PTEN	918
LAMC1	919
ATR	920
BAX	921
SRI	922
PHIP	923
MED11	924
IFT122	925
EGLN1	926
SNCAIP	927
WDR12	928
INTS9	929
PTP4A1.1	930
PPFIA2	931
SPRY1	932
NLGN2	933
MED15	934
MGMT	935
TXLNA	936
INTS6	937
WDR5	938
MLLT11	939
BBS7	940
H2AX	941
VHL	942
GLS	943
ZHX1.2	944
BMP2K	945
PHF23	946
JMJD6	947
SUPV3L1	948
AMFR	949
NUMA1	950
SYAP1	951
IL6ST	952
POLR1C	953
CHAT	954
KEAP1	955
BCL9L	956
EEF1AKNMT	957
ATM	958
CABIN1	959
MED20	960
AZI2	961
LOC116957511	962
GPER1	963
TAF9	964
ADCY8	965
ZBTB21	966
UFL1	967
GNAT1	968
ERCC2	969
DYTN	970
TAF1A	971
NCK2	972
TXNDC15	973
HMGB2	974
RPRD1B	975
ABL1	976
PSMA6	977
KCNJ11	978
NSDHL	979
YBX1	980
LIN37	981
POGLUT1	982
METTL4	983
CASP8	984
POLD2	985
TTC8	986
MED8	987
VLDLR	988
KCNA2	989
APLF	990
FGF4	991
MNAT1	992
LOC116951164	993
POLR3F	994
TBPL1	995
FNTA	996
GTF2H3	997
MED30	998
DNAJC1	999
NOMO1	1000
KAT14	1001
RECQL	1002
SBNO1	1003
H3-3A.3	1004
LOC116937358	1005
MAPK14	1006
TAF1B	1007
CHURC1	1008
GRB2	1009
SETX	1010
EPN1	1011
RPS27L	1012
ZNF629	1013
CLSTN2	1014
SNAPC4	1015
KDM3B	1016
ZNF837	1017
TEDC2	1018
CDK5RAP3	1019
SLC38A2	1020
DBP	1021
NFATC1	1022
NACC1	1023
RIOX1	1024
APTX	1025
DGKQ	1026
CACNB1	1027
SLC27A1	1028
ENOX2	1029
LUC7L3	1030
RIOX2	1031
RNF14	1032
MAX	1033
CRAMP1	1034
RNF11	1035
PHF1	1036
NAA60	1037
NSMCE3	1038
NCAPD3	1039
GABPB1	1040
MAP1A	1041
PHPT1	1042
ZNF565	1043
TAF5	1044
TTC5	1045
CCDC22	1046
LOC116956019	1047
WRNIP1	1048
PER1	1049
ICE2	1050
PELP1	1051
BAP1	1052
WWP1	1053
EIF4E	1054
KCNJ5	1055
INTS11	1056
RCC1	1057
WWP1.1	1058
ZBTB41	1059
ZNF14	1060
RIF1	1061
EAPP	1062
ZFP3	1063
NR3C2	1064
TAB1	1065
FADS1	1066
DNMT3A	1067
SLC35C1	1068
ADAM17	1069
SMARCA5	1070
BRD3	1071
LMO4	1072
TRIM71	1073
ZNF558	1074
CDK6	1075
LOC116956501	1076
CHEK2	1077
NAAA	1078
RAP1B	1079
RAD23B.1	1080
GRB14	1081
ERBIN	1082
GMEB2	1083
ZNF397	1084
MED17	1085
TBC1D32	1086
TAF4	1087
KDM8	1088
KDM5C	1089
YEATS4	1090
CTR9	1091
LOC116955484	1092
TADA1	1093
CDKN1B	1094
INO80C	1095
ZNF112	1096
AAMP	1097
MTMR2	1098
FANCG	1099
IWS1	1100
STAMBP	1101
HTRA2	1102
MYD88	1103
RGS8	1104
MBD5	1105
ZNF668	1106
RPRD1B.1	1107
MAGI2	1108
TERT	1109
ZFHX3	1110
NOC2L	1111
CRY1	1112
PSME4	1113
TSPAN33	1114
RBM5	1115
NFKBIE	1116
SARS1	1117
MPC2	1118
SCAF4.1	1119
TNK2	1120
IMPACT	1121
RRP8	1122
DHX36	1123
MIDN	1124
SETD1B.1	1125
RAD51	1126
IFT74	1127
ZNF436	1128
CUX1	1129
ZNF184	1130
PDZD11	1131
LOC116943604	1132
GPRC5B	1133
PIR	1134
DMAP1	1135
TRAPPC9	1136
TTF1	1137
SRSF2	1138
FBXW7	1139
hmx3a	1140
EIF2B1	1141
NRP2	1142
PPP1R12A	1143
SPPL2B	1144
EMSY	1145
NPM1.1	1146
HSBP1	1147
ATF7	1148
BMI1	1149
CLNS1A	1150
LPIN1	1151
DCAF6	1152
TGFBRAP1	1153
EXOSC9	1154
SET	1155
TADA2A	1156
ZFYVE28	1157
INTS1	1158
XPC	1159
HSPD1	1160
PSMC6	1161
ZBTB18	1162
SFMBT1.1	1163
CBX1	1164
PRRT1	1165
PHB	1166
LIN9	1167
DPF3	1168
RAD50	1169
POLK	1170
ZMAT2	1171
WFS1	1172
ZBTB46	1173
PDE4B	1174
LARP7	1175
ZNF148	1176
ADAMTSL2	1177
NEO1	1178
GTF2IRD2	1179
ZW10	1180
BRF1	1181
TIGD7	1182
TDG	1183
IGFBP5	1184
ACP3	1185
CLPTM1	1186
SNF8	1187
PPHLN1	1188
ZNF431	1189
ZFAT	1190
WDR61	1191
ZNF850	1192
TAF13	1193
TAF2	1194
VPS25	1195
PROM1	1196
INTS7	1197
IFT27	1198
PAF1	1199
CEBPG	1200
LPIN2	1201
MAK	1202
SMPD3	1203
C1D	1204
NFAT5	1205
MSH2	1206
SQSTM1	1207
MSL2	1208
CCNC	1209
ZBTB43	1210
DAPK1	1211
POLH	1212
ORC2	1213
MADD	1214
NSMF	1215
CTDSP1	1216
DHRS7B	1217
HIPK2	1218
LOC116957810	1219
INTS4	1220
PCID2	1221
PFN1	1222
NUP107	1223
INO80D	1224
TRERF1.1	1225
INPP5K	1226
RWDD1	1227
TLE4	1228
SLC4A10	1229
WBP2	1230
GTF3C1	1231
PRDM15	1232
CSNK2B	1233
ING1	1234
RACK1	1235
PPP2CB	1236
NAB1	1237
PNKD	1238
LAMTOR5	1239
TOX3	1240
ZC3HC1	1241
H1-5	1242
SYT13	1243
MIB2	1244
LOC116958752	1245
SDCBP	1246
ABCG4	1247
QRICH1	1248
NUFIP1	1249
WDR75	1250
POLR2C	1251
BTG1	1252
ASCC2	1253
SLC12A2	1254
PTPN14	1255
USP16	1256
LOC116943242	1257
ABR	1258
ELOC	1259
DNAJC9	1260
BBX	1261
SDE2	1262
VCP	1263
PTPRA	1264
ELOA	1265
BHLHE22	1266
ZNF106	1267
SOD2	1268
RORB	1269
PNN	1270
tax1bp1b	1271
FBXW4	1272
ARID1A	1273
PRPF6	1274
TAF5L	1275
SPTY2D1	1276
SYPL1	1277
LOC116958346	1278
MMS19	1279
SUB1	1280
MBD3	1281
UTP15	1282
DPY30	1283
NFYA	1284
RALA	1285
ARF4	1286
GSKIP	1287
IGBP1	1288
TRMT112	1289
PPM1L	1290
KARS1	1291
XBP1.1	1292
POLB	1293
ANTXR1	1294
NXN	1295
USP46	1296
INO80B	1297
PPRC1	1298
IFT172	1299
NUS1	1300
NACA	1301
MGRN1	1302
GTF2H5	1303
NF1	1304
EIF2B5	1305
PRKCA	1306
SLIT2	1307
TRAK1	1308
TAF4.1	1309
SGPL1	1310
ZDHHC11B	1311
ERCC3	1312
LOC116947785	1313
POLR2K.1	1314
SIN3A	1315
RAD51B	1316
DSTYK	1317
ZNF512	1318
KMT2C	1319
PIP4K2A	1320
PURA.1	1321
ABT1	1322
NPHP4	1323
RITA1	1324
ZFPL1	1325
ATF4	1326
MYO1C	1327
SYVN1	1328
SUPT4H1	1329
RUVBL1	1330
HDAC6	1331
ZBTB16	1332
EYA1	1333
SMARCC2	1334
HDAC3	1335
DRAP1	1336
C2CD2L	1337
STK3	1338
LEO1	1339
VDR	1340
MXI1	1341
POLR2H	1342
DHX9	1343
MAD2L2	1344
DYNC2H1	1345
MCU	1346
PIAS1	1347
LOC116941786	1348
GGNBP2	1349
FIBP	1350
IRF2BP2	1351
RELA	1352
VAMP7	1353
AHCTF1	1354
NBN	1355
UHRF1	1356
RXRA.1	1357
ZZEF1	1358
D1Pas1	1359
PHB2	1360
KANSL3	1361
PIK3CD	1362
LMNB1	1363
PIH1D1	1364
DTD1	1365
RECQL5	1366
TBK1	1367
FOXK2	1368
PIM3	1369
RAD51AP1	1370
WDR54	1371
AIFM1	1372
LMAN2	1373
TRAF2	1374
IKZF5	1375
ZNF608	1376
HADH	1377
LOC116956869	1378
CDK14.1	1379
PTPN23	1380
KLHL12	1381
LOC116956297	1382
CLN3	1383
LAMP1	1384
RAB8A	1385
STAT5B	1386
HMX3	1387
SYT7	1388
EPHB1	1389
NCBP1	1390
USP7	1391
ADIPOR1	1392
TERF2	1393
SIRT2	1394
MAP3K7	1395
ALYREF	1396
ZBTB7A.1	1397
BANF1	1398
FBL	1399
ZCWPW1	1400
DEDD	1401
YAF2.1	1402
PLXND1	1403
MSH3	1404
MTPN	1405
RRN3	1406
TCTN2	1407
ELP2	1408
ZC3H15	1409
CENPW	1410
PURA	1411
H2AZ2	1412
DAG1	1413
SETD6	1414
TOB1	1415
MLKL	1416
LOC116937733	1417
PSMC3	1418
GTF2B	1419
HMBOX1	1420
thrb-a	1421
NFE2L2	1422
WDR11	1423
UPF2	1424
ANP32B	1425
ARRDC1	1426
TMF1	1427
BEND5	1428
PFN2	1429
SNX3	1430
CDK12	1431
EFNB2	1432
LIN52	1433
HMGXB3	1434
ASIC1	1435
PPIE	1436
IFITM1	1437
MOSPD1	1438
DCLRE1C	1439
CHSY1	1440
POLR2B	1441
RAB1A	1442
MTA1.1	1443
ZNF142	1444
TNFRSF25	1445
LRRFIP2	1446
NCL	1447
MAML1	1448
DST	1449
HINFP	1450
PIP4K2B	1451
RTEL1	1452
CBLB	1453
PDCD11	1454
UBE2L3	1455
CCM2	1456
RBL1	1457
BEND7	1458
LGR4	1459
TADA3	1460
PWWP2B	1461
RCC2	1462
NKIRAS1	1463
LOC116940670	1464
ZNF239	1465
SIRT6	1466
UQCC2	1467
MRPL12	1468
UBE2N	1469
TMPO	1470
NUP155	1471
ZNF706	1472
KLF6.2	1473
TSC22D2	1474
ZFP92	1475
PCNA	1476
TFCP2	1477
SGF29	1478
MECP2	1479
SECISBP2	1480
XRN2	1481
AXIN1	1482
ZRANB1	1483
ATXN7	1484
TSPO	1485
FBXL20	1486
LEPROT	1487
SDC4	1488
FOSL1	1489
CRBN	1490
SLC1A1	1491
HRNR.1	1492
BLOC1S2	1493
SLC9A3	1494
DICER1	1495
FRS2	1496
MCC	1497
PPP2R1A	1498
MARK1	1499
BTAF1	1500
ELL	1501
SCRIB	1502
PIP5K1C	1503
MAD12	1504
CEBPZ	1505
SIRT3	1506
ATXN1	1507
PARP4	1508
MYH11.1	1509
HMGXB4	1510
HNRNPA2B1	1511
STRN3	1512
RASA1	1513
PSMD9	1514
KIN	1515
ZNF660	1516
MAP1B	1517
QARS1	1518
TCEA1	1519
ZNF692	1520
TFAP4	1521
INPP5F	1522
JAK2	1523
LGMN	1524
EIF2B4	1525
ATAD2B	1526
RPTOR	1527
SMARCD1.1	1528
LEMD2	1529
PTPN11	1530
PPIA	1531
LCORL	1532
NKFKB1	1533
HMGN2	1534
ZNF277	1535
RYR2	1536
STK16	1537
C1QBP	1538
HMG20A	1539
SPPL3	1540
NSD2	1541
GTF2F2	1542
KIF16B	1543
CAMLG	1544
L3MBTL4	1545
EDF1	1546
BOD1L1	1547
FCHSD2	1548
PA2G4	1549
MCRS1	1550
PELO	1551
SLC1A4	1552
FUBP1	1553
TM2D3	1554
PDCD5	1555
TP53BP2	1556
AGFG1	1557
RTRAF	1558
STOX2	1559
MCM3AP	1560
SMG7	1561
RNF2	1562
KDM1B	1563
HTATSF1	1564
RB1	1565
OSBP	1566
NFYB	1567
POLD1	1568
POLE4	1569
DNMT1	1570
SMUG1	1571
MIER2	1572
MTIF	1573
SETDB1	1574
SLC11A2	1575
INTS2	1576
SMYD5	1577
CACNA1D	1578
PLXNA1	1579
ACTR2	1580
NF2	1581
NKAP	1582
LRRC8A	1583
LOC116956414	1584
SMG1	1585
NOLC1	1586
RARB	1587
AFDN	1588
PHF12	1589
LEMD3	1590
EIF4A3	1591
NR2C2	1592
ALCAM	1593
MDC1	1594
TPRG1L	1595
TFDP1	1596
LOC116958294	1597
MIER3	1598
SYT11	1599
PELI2	1600
UXT	1601
SPRED2	1602
UBE2K	1603
CDYL2	1604
WDTC1	1605
SLCO3A1	1606
APBA1	1607
AKAP9	1608
EXT1	1609
ATAD1	1610
CAMK1D	1611
KANSL1	1612
ELF1	1613
PPP3CB	1614
EIF2B2	1615
IMPDH1.1	1616
CAMK1	1617
ADAMTS3	1618
GHR	1619
HDAC8	1620
KAT7	1621
CTC1	1622
GTF2A2	1623
KCNN1	1624
PYGO1	1625
CIT	1626
DAZAP2	1627
KIAA0586	1628
APPL1	1629
NUDT3	1630
NUP93	1631
ZNF2	1632
TCTN1	1633
NFE2L1	1634
PSMC5	1635
CCDC124	1636
UBAC2	1637
CYFIP2	1638
DIABLO	1639
E4F1	1640
CXXC1	1641
INTS10	1642
WDR43	1643
MORF4L1	1644
RER1	1645
NCOA2	1646
PTPRG	1647
SND1	1648
ZNF429	1649
MYOCD	1650
NAA15	1651
ABHD6	1652
TRIP4	1653
GRIN1	1654
DDRGK1	1655
BACH1	1656
RNF41	1657
SUV39H2	1658
LOC116957598	1659
RBM4	1660
NELFE	1661
LSM14B.1	1662
HDX	1663
ZFAND5	1664
KANSL2	1665
ICE1	1666
PTPN1	1667
TRIO	1668
IFT140	1669
HEMK1	1670
BUD31	1671
MAPK1	1672
OTULIN	1673
SHTN1	1674
RTF2	1675
TAF10	1676
ZNF569	1677
HIP1R	1678
MYEF2	1679
CHST11	1680
MLLT10	1681
TFCP2.2	1682
NDUFAF2	1683
GALNT11	1684
ARF1	1685
CDC73	1686
RAB7A	1687
RCOR3	1688
CGGBP1	1689
CHTOP	1690
SMARCB1	1691
NPM1	1692
HDAC11	1693
LRP6	1694
MVB12B	1695
ZNF143	1696
ABCA2	1697
FOXN3	1698
GPS2	1699
SFMBT1	1700
ENY2	1701
GCLC	1702
CIC	1703
SPG11	1704
ICA1	1705
DAPK3	1706
STXBP1	1707
DACT3	1708
ERFL	1709
BTBD9	1710
LAMA5	1711
AHI1	1712
EIPR1	1713
SSB	1714
PSENEN	1715
LDLRAD4	1716
TCF12	1717
G3BP2	1718
ARL13B	1719
GPC6	1720
CYB5R4	1721
PBRM1	1722
SNX6.1	1723
BAG1	1724
RO60	1725
LYAR	1726
PEX14	1727
USP14	1728
DUSP22	1729
PICK1	1730
PLXNB3	1731
SHOC2	1732
HDGFL3	1733
RBBP5	1734
GNL3	1735
NOP58	1736
FNIP2	1737
SLC25A22	1738
HIVEP2	1739
ELP3	1740
KMT2E	1741
TFAM	1742
NAPA	1743
PRKCI	1744
CHD4.2	1745
LOC116941195	1746
ZFX	1747
KPNA2	1748
SOCS6	1749
MYBBP1A	1750
CIAO1	1751
IGF1R	1752
PTPRN	1753
RSF1	1754
TRAPPC2	1755
SLC35C2	1756
STK3.1	1757
FEZF2	1758
UCHL5	1759
RECK	1760
OGT	1761
LOC116953596	1762
CTDNEP1	1763
CDKN2B	1764
EIF4EBP2	1765
LMBR1L	1766
TGFBR1	1767
RIMS3	1768
GRIK5	1769
SUPT16H	1770
LOC116947187	1771
WDR48	1772
APBB2	1773
STIL	1774
MAPK8IP2	1775
SHARPIN	1776
IL1RAPL1	1777
ISL1	1778
SPTBN1	1779
MYO6	1780
MMP14	1781
LOC116956090	1782
PACSIN2	1783
KIDINS220	1784
DNM1	1785
FLOT2	1786
TASP1	1787
CLASP1	1788
MGAT5	1789
ZNF423	1790
LRPAP1	1791
SIPA1L1	1792
STOML2	1793
POLM	1794
DRD1	1795
IKBKB	1796
MYDGF	1797
TSN	1798
ZFYVE9	1799
PIAS2	1800
TRIM33	1801
PHF21A	1802
DNAJC5	1803
NCOA3	1804
PIN1	1805
ACVR2B	1806
PCBD1	1807
TMPO.1	1808
WBP11	1809
RIC3	1810
IPO7	1811
YWHAB	1812
SAV1	1813
VPS35	1814
SSRP1	1815
MEIS1.2	1816
NHEJ1	1817
LIN7C	1818
SUMO1	1819
vax1-b	1820
ZNF709	1821
ZNF791	1822
IFT20	1823
KCNB1	1824
KDM6A	1825
YTHDF3	1826
ARHGDIA	1827
GABBR1	1828
POLR2F	1829
RAPGEF2	1830
TRIM37	1831
EFNA5	1832
FRRS1L	1833
ZBTB2	1834
CNOT3	1835
CUL4B	1836
HDAC1	1837
UNC5C	1838
TRHDE	1839
PTPN12	1840
POLR2A	1841
ARL3	1842
DLG2	1843
TFDP1.1	1844
CLUAP1	1845
ZMAT4	1846
SMAD3	1847
MYNN	1848
ERCC6	1849
APP.1	1850
CNBP	1851
SHPRH	1852
POLRMT	1853
BAZ1A	1854
IGF1R.1	1855
UPF1	1856
SNAP29	1857
FUT8	1858
SIX6	1859
FOXP2	1860
NUMBL	1861
RNF4	1862
SEL1L	1863
HSPA5	1864
PHF5A	1865
SIK2	1866
MYBL1	1867
LOC116952444	1868
NRF1	1869
RIMS2	1870
TRIP11	1871
UGCG	1872
VAV2	1873
ELL2	1874
PRKACA	1875
SLC30A9	1876
LZTS2	1877
RASL10B	1878
FAF1	1879
BHLHE41	1880
HRAS	1881
KCTD1	1882
MAPK8.1	1883
PBX1.1	1884
FOXK2.2	1885
GIGYF2	1886
CCDC186	1887
CREB1	1888
CPE	1889
YEATS2	1890
PGR	1891
TMEM64	1892
SMCHD1	1893
SMARCAD1	1894
LANCL2	1895
DDX47	1896
NOP53	1897
ZNF207	1898
MUC17	1899
znf652-b	1900
PTPRO	1901
ZBTB38	1902
TDP1	1903
MYSM1	1904
NCOA6	1905
UBE2V2.1	1906
RBBP4	1907
SCAI	1908
CC2D1A	1909
TSC2	1910
EZH2	1911
USP9X	1912
DVL3	1913
MECP2.2	1914
POLR2E	1915
MBD4	1916
tshz1-b	1917
DR1	1918
SLTM	1919
OTUD5	1920
MLLT3.1	1921
SMG5	1922
DENND1B	1923
RNF113A	1924
TMEM198	1925
MED19	1926
TEDC1	1927
PSEN1	1928
VPS18	1929
SSBP2	1930
KLF10	1931
UBE2I	1932
GRK5	1933
CHP1	1934
BAHD1	1935
ATXN3	1936
TARDBP	1937
HTT	1938
MED4	1939
WASL	1940
CCDC88A	1941
SSBP3	1942
SORL1	1943
HGS	1944
JMJD1C	1945
ZMIZ1	1946
PARP1	1947
UBE2A	1948
LOC116944682	1949
SOS1	1950
TOPBP1	1951
BCR	1952
ARID1A.1	1953
HAT1	1954
USP34	1955
SNX25	1956
FBXL15	1957
LOC116940704	1958
GATAD2A	1959
BRMS1L	1960
ANP32A	1961
SLC24A1	1962
CNOT1	1963
SAP30	1964
THOC5	1965
AACS	1966
EHMT2	1967
NALCN	1968
UBR5	1969
YY1	1970
BRAF	1971
ZNF208	1972
UBE3A	1973
nr2f1a	1974
ADGRB1	1975
ULK3	1976
CTDP1	1977
SH3RF1	1978
ATF6B	1979
HM13	1980
PPP1R8	1981
HIF1A	1982
ARHGEF11	1983
FGF13	1984
KPNA6	1985
WNK2	1986
YAF2	1987
INTS3	1988
SENP2	1989
ZFYVE27	1990
EIF4E.1	1991
DAGLA	1992
PIK3C2A	1993
NAP1L1	1994
MYO18A	1995
CHN1	1996
ARMC9	1997
[truncated: 540 more rows]

## Sheet: Fig. 7e
	Class	Species	-log10(P)
1	AC	Mouse	1.85387
2	AC	Chicken	1.95861
3	AC	Macaque	2.49485
4	BC	Mouse	9.26761
5	BC	Chicken	3.69897
6	BC	Macaque	5.20761
7	HC	Mouse	4.05061
8	HC	Chicken	2.21467
9	HC	Macaque	2.50864
10	RGC	Mouse	7.55284
11	RGC	Chicken	9.3279
12	RGC	Macaque	2.55284
13	MG	Mouse	9.95861
14	MG	Chicken	8.74473
15	MG	Macaque	10.699
16	PR	Mouse	6.60206
17	PR	Chicken	4.82391
18	PR	Macaque	3.82391
