# Supplementary material for: Molecular characterization of the sea lamprey retina illuminates the evolutionary origin of retinal cell types
Source: Nat Commun. 2024 Dec 30;15:10761. doi: 10.1038/s41467-024-55019-x (PMC11685597; doi:10.1038/s41467-024-55019-x)
Supplement: Supplementary file 7 — Source Data [file 41467_2024_55019_MOESM7_ESM.zip › Source Data/Source Data Fig. 6.xlsx]

## Sheet: Fig. 6b_top
Confusion matrix for Lamprey and Mouse RGC type correspondence
Percentage of Match (%)
4_FminiOFF	25_Novel	6_W3B	17_Tbr1_S1	35_Novel	14_ooDS_Cck	33_M1	40_M1dup	7_Novel	11_Novel	8_Novel	2_W3D1.2	29_Novel	26_Novel	1_W3D1.1	20_Novel	24_Novel	28_FmidiOFF	37_Novel	32_F_Novel	12_ooDS_NT	30_Novel	39_Novel	21_Tbr1_S2	15_Novel	16_ooDS_DV	43_AlphaONS	3_FminiON	27_Novel	45_AlphaOFFT	34_Novel	44_Novel	23_W3D2	42_AlphaOFFS	31_M2	5_J-RGC	38_FmidiON	22_M5	19_Novel	36_Novel	13_Novel	18_Novel	10_Novel	41_AlphaONT	9_Tbr1_Novel
RGC29	0	0	0	0	0	0	0	0	0	0	0	0	0	0	0	0	0	0	2.99	0	0	0	0	0	0.5	0.5	0	0.5	1.28	0	0	0	0	6.45	0	0.5	0	0.61	0	0	0	3	0.5	0	2
RGC26	93	0	2.5	0	0	0	0	0	0	0	0	0	0.71	0	0	0.56	0	3.15	1.49	1	0	6.38	0	0.87	0.5	48	0	0	0	0	0	0	0	0	0	0.5	2	0	1.74	0	0.5	0	0.5	0	0
RGC16	0	0	2	0	0	0	0	0	0	0	0	0	5.67	2.52	0	0	1.33	0	0	0	0	0	0	0.87	2	3.5	0	0	0	0	0	0	0.89	0	0	10	4	10.3	0	0	2	4.5	2	2.5	8.5
RGC23	0	0	1.5	0	0	0.5	2.35	0	0.5	0.5	0.5	3.5	0	1.89	0	0.56	0	0	1.49	0	0	1.06	0	0	0	5.5	0	0	45.51	5	0	0	0	0	0.74	2	2	1.21	1.16	3.08	3	9	0	20	0
RGC11	0	0	1.5	0	3.53	0.5	0	0	0	0	0	1.5	0	1.89	0	1.69	0.67	0	0	0	4	5.32	8.11	6.09	0	2	0	0	0.64	0	0	0	0	3.23	0.74	0.5	0	0	33.72	16.92	30	1	0.5	7.5	3.5
RGC17	0	0	0.5	0.5	1.18	28.5	0	0	0.5	0	3	0	0	0	0	0	12.67	0.79	0	1	3	3.19	0	1.74	0	2	6.98	0	0.64	0	0	41.18	2.68	0	3.7	0.5	0	23.64	0	32.31	2	1	0	2.5	2
RGC24	0	83.65	0	0	1.18	0.5	0	0	0	0	0	0	0	0	0	3.93	0	0	0	0	0.5	1.06	0	0	0	0	4.65	0	0	0	0	0	0	0	0.74	0	36	0.61	0.58	7.69	0.5	1	0	0	0
RGC10	0	0	0	0	0	0	0	0	0.5	0	5.5	0	0	0	0	0	0	0	0	0	0	0	0	0	0	0	46.51	0	0	0	0	0	0	0	0	1	0	33.94	0	0	0	0.5	0.5	0	0.5
RGC20	0	1.26	65	0	0	0	0	0	0.5	0	0.5	0	0.71	0	0	0	0	2.36	0	0	0.5	1.06	0	0	0	0	0	1.5	0	0	2	0	1.79	0	0	0	0	0.61	0.58	0	0	0	0	0	1
RGC19	0	1.89	3	83	68.24	67	0	0	0.5	2	0	0	0	0	0	0.56	0.67	0.79	0	0	22.5	8.51	0	0.87	1	1	0	0	0	0	0	5.88	4.46	0	8.89	2	0	0.61	0.58	16.92	5	0	12.5	0	11.5
RGC5	0	0	0	0	0	0	70.59	46.94	0	0	0	0	0	0	0	0	4.67	0	0	0	0	0	0	0	0	0	2.33	0	0	0	0	0	0	0	38.52	0	0	1.82	0	0	0	0	0	0	0
RGC13	0	0	0	0	0	0	23.53	51.02	0	0	0	0	0	0	0	0	0.67	0	0	0	0	0	0	0	0	0	0	0	0	0	0	17.65	0	0	9.63	0.5	0	1.21	0	0	0	0	0	0	0
RGC31	0	0	0.5	0	0	0.5	0	0	50.5	0	1.5	0	0	0	0	0	0	0	1.49	0	0	0	0	0	0	1.5	0	0	3.21	0	0	0	0	0	8.89	0	0	6.06	1.16	0	1.5	2	0	12.5	0.5
RGC27	0	0	0	0.5	0	0	0	0	0.5	1	1	0	0	0	0	0	0	0	0	2	0.5	0	0	0	0.5	0	2.33	0	7.05	0	0	0	0	6.45	3.7	3	2	0.61	0	0	0	2.5	3	2.5	0
RGC34	0	0.63	0	0	0	0	0	0	37	93	82.5	0	0	0	0	0	0	0	0	0	0	0	0	2.61	0	0	0	0	37.18	0	0	23.53	0	0	0	3	4	3.03	0	0	0	13.5	0	0	1
RGC37	2.5	0.63	6	0	2.35	0.5	1.18	0	2.5	1	1.5	77.5	63.12	0.63	0	0.56	0	0.79	0	0	1	0	0	0.87	0	5	0	1.5	0	5	0	5.88	0.89	16.13	0	2	0	0.61	0.58	0	20.5	1.5	1	15	1.5
RGC33	0	0	0	0	0	0	0	0	0.5	0	0	0.5	0	0	0	0	0	0	0	0	0	0	0	0	0	23	0	0.5	0.64	0	0	0	0	0	2.22	0	0	0.61	0	0	0.5	0	5.5	0	0
RGC41	0	0	0.5	0	0	0	0	0	0	0	0	0.5	7.09	1.89	0	0	0	0	0	0	0	0	0	0.87	0.5	0	0	0.5	0	0	0	0	0	0	0.74	1.5	0	0	0	0	0	0	0	0	5.5
RGC39	0	0	0	0	0	0	0	0	0	0	0	0	0	8.81	0	0	0	0	0	0	0	0	0	0	0	0	0	0	0	0	0	0	0	0	0	0.5	0	0	0	0	0	0	0	0	0
RGC35	0.5	0	3	0	0	0	0	0	0	0	0	0	0.71	2.52	0	0	0	0	0	0	0	0	0	0	0	0	0	46.5	0	0	0	0	0	0	0	0.5	0	0.61	0	0	0	0	1	0	0.5
RGC30	0.5	0	0.5	9	1.18	0	0	0	1	0	1	0	0.71	74.21	0	0.56	0	5.51	0	1	0	1.06	2.7	0.87	0	0	0	0	0.64	5	0	0	16.96	6.45	1.48	6	4	0	2.33	0	0	1	3	0	8.5
RGC9	0	0.63	0	0	0	0	0	0	0	0	0	0	0	0	0	3.37	0	0	1.49	0	0	0	0	2.61	0.5	1	2.33	0	0	0	0	0	0	0	0.74	3	14	0.61	28.49	0	1	8	1.5	2.5	0
RGC1	0	0	0.5	2.5	2.35	0.5	0	0	0	0	0	0	0.71	0	0	6.74	0	0	0	0	0	1.06	0	0	49.5	0	0	0	0.64	0	0	0	0	0	0	2.5	0	0	0	0	0	0	0	0	0
RGC3	0.5	0.63	3.5	1	1.18	0	1.18	0	1	0	0	4	0.71	0.63	100	2.81	0.67	0.79	0	0	0	1.06	5.41	0	0	0.5	0	3	0	5	0	0	0	0	0	3.5	2	0	1.74	3.08	0	1.5	0	0	0
RGC8	0	0	1	0.5	4.71	0	0	0	0.5	0	0.5	0	0	0	0	0	0	0	0	0	0	0	0	0	33.5	0	0	3	0	0	0	0	0	0	0	1.5	0	0.61	0	0	0	0.5	0	0	4
RGC7	0	9.43	0.5	0.5	1.18	0	0	0	0	0	0	0	0.71	0	0	0	0	3.15	0	1	0	0	0	0	2	0	0	1	0	0	0	0	0	0	0	0.5	0	10.3	0	0	0	0	8	0	11.5
RGC25	0	0	0.5	0	0	0.5	0	0	0	1	0	0	0	0	0	0	0	13.39	0	0	0	0	0	0.87	0.5	0	0	0	0	0	0	0	0	3.23	0	0.5	0	0	0	0	0	0	27	0	7
RGC4	0	0	0	0	0	0	0	0	0	0	0	0	0	0	0	0	0	0	0	0	0	0	0	0	3.5	0.5	0	0	0	0	0	0	0	0	0.74	0.5	0	0.61	0	0	0	0	3	0	2.5
RGC2	0	0	0	0	0	0	0	0	0	0	0	0	0	0	0	0	0	11.02	0	3	0	0	0	0	0	0	0	0	0	0	0	0	0	0	0	0	0	0	0	0	0	0	0	0	2
RGC40	0	0	0	0	0	0	0	0	0.5	0	0.5	0	0	0	0	0	0	0	0	0	0	0	0	0	0	0	0	0	0	0	0	0	0	0	0	0.5	0	0	0	0	0	0.5	0	0	0
RGC36	0	0	0.5	0	0	0	0	0	0	0	0	0	0	0	0	0	0	0	0	0	0	0	0	0	0	0	0	1	0	0	0	0	0	0	0	0	0	0	0	0	0	0	1	0	0.5
RGC22	0	0.63	1.5	0	8.24	1	1.18	2.04	1	1	1	0.5	12.06	1.89	0	77.53	0	0.79	0	9	4	1.06	0	0.87	4.5	1.5	2.33	1.5	0.64	0	2	0	0	9.68	3.7	4.5	18	0.61	24.42	6.15	2	2	1.5	2.5	1.5
RGC38	0	0	0	0	0	0	0	0	0.5	0	0	0	0	0	0	0	0.67	0	0	0	0.5	0	0	0	0	0	0	0	0	0	0	0	0	0	0	0	0	0	0	4.62	0	1	0	2.5	0
RGC14	0	0	0	0	0	0	0	0	0	0	0	0.5	0	0	0	0	0	0	0	0	0	13.83	2.7	0.87	0	0	0	1	0	0	0	0	25.89	0	0	1	2	0	0	7.69	0	5	0	0	1
RGC6	0	0	0	0	0	0	0	0	0	0	0	0	3.55	0	0	0	74	0.79	0	1	0	0	0	0.87	0	2	0	0.5	0	0	0	0	0.89	0	0.74	36.5	0	0	0	0	5.5	0.5	12	7.5	2.5
RGC18	0	0	0	0	0	0	0	0	0.5	0	0	0	0.71	0.63	0	0.56	4	52.76	0	1	1.5	1.06	0	0.87	0	0	23.26	0	0	45	34	0	3.57	38.71	6.67	0	0	0.61	0	0	5.5	0	5.5	10	0
RGC15	0	0.63	0.5	0	0	0	0	0	0	0	0	0	0	0	0	0	0	0	59.7	53	0	0	0	0	0.5	0	9.3	34.5	0.64	5	44	0	0	9.68	0.74	0	0	0	0	0	0	10.5	0.5	2.5	0
RGC28	0	0	0.5	0	0	0	0	0	0.5	0	0	0	0	2.52	0	0	0	0	0	25	61.5	0	0	1.74	0	2	0	1.5	0.64	15	16	0	0	0	6.67	0	4	0	0	0	1.5	0	1	5	0.5
RGC32	0	0	0	0	0	0	0	0	0	0	0	0	0.71	0	0	0	0	0	0	2	0	0	0	0	0	0	0	0	0	15	2	5.88	0	0	0	0.5	0	0.61	0	0	0	2.5	0.5	2.5	0.5
RGC12	2	0	4	2.5	1.18	0	0	0	0	0.5	0	11.5	2.13	0	0	0.56	0	3.94	31.34	0	0	54.26	10.81	21.74	0	0.5	0	2	0.64	0	0	0	41.07	0	0	4	0	0	0.58	0	18.5	27.5	8.5	2.5	15
RGC21	1	0	0.5	0	3.53	0	0	0	1	0	1	0	0	0	0	0	0	0	0	0	0.5	0	70.27	53.91	0.5	0	0	0	0	0	0	0	0.89	0	0	7	6	0	2.33	1.54	0.5	0	0	0	5

## Sheet: Fig. 6b_middle
Confusion matrix for Lamprey and Chicken RGC type correspondence
Percentage of Match (%)
23	28	31	27	9	36	30	25	4	14	26	3	38	34	24	21	22	33	32	40	7	35	1	13	8	16	6	2	41	37	29	19	10	5	18	20	15	11	12	17	39
RGC29	0	0	0	0	0	0	0	4	1	0.56	0	6	0	0	0	0	2.92	0	1.03	0	1	1.72	0.5	0	0.5	0	0	0.5	0	12.7	0.95	1.69	2.86	0	0	0	0	0	6.11	0	0
RGC26	0	0	0	0	0	0	0	0	0	0.56	0	0	0	0	0.79	0	0.58	0	0	0	1	0	0	0	0.5	0	1.03	0.5	2.63	0	0	0	0	0	0	0	0	0	0	0	0
RGC16	0	0	0	0	0	0	0	0	2	0.56	0	0.5	0	0	1.57	0	1.17	0	0	0	0	0	0	0	3	0	0.51	0	0	3.17	0	1.13	0	0.55	0	0	0	2.5	0	4.8	0
RGC23	5.52	0	1.02	0	0	0	0	1.6	0	0	0	0.5	0	0	0	0	0.58	1.1	0	0	0	5.17	0	0	0	0.55	0	0.5	0	0	0.95	0	0	0	1.95	0	0.68	0.5	0	0	0
RGC11	54.48	0	2.04	0.86	0	0	0	0	0	0	0	0.5	0	0	0	0	0	1.1	1.03	42.86	0	8.62	0	29.68	0	0	0.51	0	0	0	0.95	0.56	1.43	0	7.14	1.47	0.68	0.5	0	1.6	4.08
RGC17	6.21	85.6	0	0	5.11	0	0	0.8	0.5	0.56	0.97	0.5	0	0	1.57	0	0	12.09	0	0	0	0	24.5	0	5	0	0	0.5	0	0	0.95	0.56	0.71	0.55	0	0	0	2	0.76	0.8	4.08
RGC24	0	0	1.02	0	0	0	0	0	0.5	0	0	1.5	0	0	0	1.68	0	0	0	2.86	0.5	0	0.5	37.42	0	0	0	0	7.89	0	0	0	0	1.1	0	0.74	4.05	0.5	0.76	5.6	0
RGC10	0.69	0	0	0	0	0	0	0	0	0	0	0	0	0	0	0	0	0	0	0	0	0	0	0	0	0	0	0	0	0	0.95	0	0	0.55	0	0	0	0	0	0	0
RGC20	0.69	0	74.49	70.69	0	0	0	0	0	0	0	0.5	0	0	0.79	0	1.75	0	1.03	2.86	0	0	0	0	0	0.55	3.08	0	2.63	0	0	0	2.14	0.55	6.49	0	0	1	0	0.8	0
RGC19	20.69	0	3.06	0	64.23	0	0	0	1.5	0	0	0.5	0	0	0.79	0.84	0.58	2.2	0	0	1.5	0	39.5	6.45	6	2.21	1.03	4	0	1.59	1.9	1.69	0	1.1	15.58	0.74	20.95	1	0	1.6	4.08
RGC5	0	0	0	0	0.73	0	0	0	0	0	0	0.5	0	0	0	0	0	1.1	0	0	0	0	0	0.65	0	0	0	0	0	0	0	0	0	0	0	0.74	0	0	0	0.8	0
RGC13	0.69	0	0	0	7.3	0	1.08	1.6	0	0	0	0	0	0	0	0.84	9.94	1.1	0	0	0	0	0.5	0	0	2.21	0	0	0	0	0	2.82	0	0	1.95	0	0.68	0	0.76	0.8	2.04
RGC31	0	0	0	0	0	0	0	0	0	0	0	0	0	1.32	0	0	0	0	0	0	41	0	1	0	0.5	1.1	0.51	0	0	1.59	0	0.56	0.71	3.3	0	0	0	9	0.76	0	2.04
RGC27	0	0	1.02	0	0	0	0	0	0	0	0	0	0	0	0.79	0	0	0	1.03	0	0	3.45	2	0	0	0	0	0.5	0	0	0.95	0.56	0	0.55	1.95	0	0	5.5	0	0.8	4.08
RGC34	0	0.8	0	0	0	2.08	0	2.4	0	3.39	0.97	0	0	0	0.79	0	0.58	0	0	0	0	0	2.5	0	37	9.94	0	21.5	0	0	0	5.08	0.71	7.69	0	0	0.68	3	0	0	8.16
RGC37	0	0	0	0	0	0	0	0	0.5	0.56	0	1.5	0	0	0	0	0	0	0	0	0	1.72	1.5	2.58	0	6.63	0	2	0	1.59	3.81	26.55	0.71	0	14.94	1.47	0	25.5	0.76	4.8	2.04
RGC33	0.69	0	0	0	0.73	0	0	0	0	0	0	0	0	0	0	0	2.92	0	0	5.71	0	0	0.5	0	0.5	32.6	0	0	0	28.57	0	1.13	0.71	0	0	0	0	0	0	0	0
RGC41	0	0	0	0	0	0	0	0	0.5	0	0	0.5	0	1.32	0	0	0	43.96	0	0	0	0	0.5	0	0	0.55	0	0	0	0	20.95	21.47	0	0	3.25	0	0	2	0	0	0
RGC39	0	0	0	0	0	0	0	0	0	0	0	0	0	1.32	0	0	11.7	0	0	0	0	0	0	0	0.5	1.66	0	0	0	0	0	0.56	0	0	0	0	0	0.5	0	0	0
RGC35	0	0	0	0	0	0	0	0.8	0	0.56	0	0	0	0	0	0	0	0	0	0	0.5	0	0	3.23	0.5	0	0	0	0	0	0	1.69	0	1.1	0	0	4.05	0.5	3.82	21.6	0
RGC30	0	1.6	1.02	0	3.65	89.58	82.8	71.2	0.5	2.26	0	0.5	0	0	11.02	0	45.61	0	13.4	0	3.5	0	0.5	0	3	34.81	0	2	0	0	1.9	0	2.86	13.19	0	25.74	0	0.5	7.63	0	0
RGC9	0	0	0	0	0.73	0	0	0.8	0.5	0	0	1	0	0	49.61	14.29	0.58	1.1	2.06	0	0	0	1	0	1	0	0	0	0	1.59	0	12.99	0.71	0	0	0	1.35	3	0	0	4.08
RGC1	0	0	0	0	0	0	0	0	0	0	0	1	0	0	1.57	26.89	0	1.1	0	0	0	0	0	0	1	0	0	0	0	0	0	1.13	0	0	0	0	2.7	0.5	1.53	2.4	0
RGC3	0.69	0	0	0	2.19	0	0	0	0	0	0	0	0	0	0.79	1.68	0	0	0	0	0	0	0.5	0	0.5	0	0.51	0	0	0	0	0.56	0	0	0	0	0	2	0	0	0
RGC8	0	0	0	0	0.73	0	0	0	0.5	0	0	0.5	0	0	3.94	0	0	0	0	0	9.5	0	0.5	1.29	4	1.66	30.77	2.5	2.63	1.59	2.86	0.56	1.43	2.2	0.65	9.56	0	0	2.29	6.4	0
RGC7	0	0	0	23.28	0.73	0	0	0	14	23.16	0	0.5	0	0	0.79	0	0	0	0	0	13	39.66	0	0	2.5	0	14.36	17	28.95	0	0	0	2.14	26.37	0	1.47	0	0	4.58	1.6	0
RGC25	0	1.6	0	5.17	0.73	0	0	0	62	61.02	0	1.5	0	0	0	0	0	0	0	0	4	13.79	1	0	22	0	5.13	2	21.05	1.59	0	0.56	0	3.3	0	0	0.68	3.5	1.53	0	8.16
RGC4	0	0	0	0	0	0	0	0	0	0	0	0	0	0	0	0	0	0	0	0	0	1.72	0	0	0	0.55	0	0.5	0	0	0	0	0	1.1	0	0	0	2	0	0	0
RGC2	0	0	0	0	0	0	0	0	3.5	0	0.97	0	0	1.32	0	0	0	0	0	0	0.5	0	0	0	0	0	0.51	0.5	0	0	0	0	0.71	0	0	0	0	0	0.76	0.8	0
RGC40	0	0	1.02	0	1.46	0	0	0	0	0	0	0.5	0	0	1.57	0	0	1.1	1.03	0	0	0	1.5	0.65	0	0	0	0	0	1.59	0	2.26	1.43	0	0	0	0	4.5	0	0	0
RGC36	0	0	0	0	0	0	0	0	0	0	0	0	0	0	0	0	0	0	0	0	0	0	0.5	0	0	0	0	0.5	0	0	0	0	0	0	0	0	0	0	0	0	0
RGC22	1.38	0	0	0	6.57	0	0	0.8	5	1.69	93.2	52.5	2	2.63	3.94	47.06	0	9.89	0	5.71	5	18.97	6	1.94	2	0	1.03	13	7.89	17.46	27.62	4.52	12.14	10.44	1.3	0	23.65	2	5.34	20.8	8.16
RGC38	0	0	0	0	0	0	0	0	0	0	0	0	0	0	0	0	0	0	0	0	0	0	1.5	0	0.5	0.55	0	0	0	0	0	0	0.71	0	0	0	0	0.5	0	0	20.41
RGC14	0	0	0	0	0	0	0	2.4	0	0	0	0	0	0	0	0	0	0	43.3	0	0.5	0	0	0	0	0	0.51	0	0	0	0	0	2.14	0	0	0	0.68	1.5	0	0	0
RGC6	0	0	0	0	0.73	2.08	0	1.6	1	0	0	0.5	88	2.63	3.94	3.36	0	10.99	27.84	0	0.5	1.72	4	0.65	0.5	1.66	1.03	0	0	1.59	7.62	2.82	26.43	0	0.65	0.74	0	1.5	0	0	16.33
RGC18	0	4.8	0	0	0	0	0	3.2	0	0	0.97	0	0	0	0	0	1.17	0	0	0	1	0	0.5	0.65	0.5	0.55	0	0	7.89	1.59	1.9	1.13	2.86	4.95	0.65	14.71	2.03	3	10.69	8	0
RGC15	0	0	1.02	0	0.73	0	0	4	0	0	0.97	5	4	80.26	0	1.68	2.92	1.1	0	0	4	0	1.5	0.65	0	0	0.51	0.5	0	1.59	0	1.13	1.43	0	0	0	25.68	1.5	6.11	2.4	0
RGC28	0.69	0	0	0	0.73	4.17	5.38	1.6	1	0.56	0.97	17.5	0	6.58	0.79	0	15.2	0	1.03	28.57	9	0	1.5	12.26	1.5	1.1	0	1	7.89	19.05	9.52	1.13	3.57	10.44	5.84	5.15	2.7	3.5	18.32	6.4	0
RGC32	0	0.8	0	0	0	0	2.15	1.6	0	0	0	0.5	0	1.32	0.79	0	0	0	2.06	0	1.5	0	0	0	0	0	0.51	0	0	0	0	0	0.71	0	0.65	1.47	0	2	0	0.8	0
RGC12	0	0	1.02	0	0	2.08	0	0	4	0	0	1	4	1.32	0.79	0	0	1.1	3.09	0	0.5	0	0	0.65	0	0	14.36	0.5	10.53	0	1.9	1.69	22.14	1.1	25.97	17.65	4.05	1.5	3.82	0	2.04
RGC21	7.59	4.8	13.27	0	2.92	0	8.6	1.6	1.5	4.52	0.97	4.5	2	0	13.39	1.68	1.75	10.99	2.06	11.43	2	3.45	6	1.29	7	1.1	24.1	30	0	3.17	14.29	3.39	8.57	9.89	11.04	18.38	4.73	13	23.66	6.4	10.2
Correlation matrix used for generating the dendrogram
	RGC21	RGC12	RGC32	RGC28	RGC15	RGC18	RGC6	RGC14	RGC38	RGC22	RGC36	RGC40	RGC2	RGC4	RGC25	RGC7	RGC8	RGC3	RGC1	RGC9	RGC30	RGC35	RGC39	RGC41	RGC33	RGC37	RGC34	RGC27	RGC31	RGC13	RGC5	RGC19	RGC20	RGC10	RGC24	RGC17	RGC11	RGC23	RGC16	RGC26	RGC29
RGC21	1	0.444795	0.407601	0.380619	0.146182	0.11329	0.12601	0.318616	0.113187	0.338722	0.467802	0.219289	-0.215596	-0.20563	-0.130841	-0.207403	-0.193769	-0.157138	-0.190556	-0.0986488	0.0410519	-0.11079	-0.102943	0.0516419	0.0344628	0.00394783	-0.0293924	0.0118751	0.164271	-0.0424111	-0.0595692	0.0490296	0.421134	-0.0966509	-0.0249788	0.00932365	0.224785	0.241953	0.0819287	-0.0689284	-0.0566241
RGC12	0.444795	1	0.514048	0.221785	0.326517	0.410326	0.413923	0.456163	0.19471	0.177913	0.229946	0.219143	-0.245019	-0.24266	-0.218899	-0.261634	-0.197989	-0.0855285	-0.125398	0.0777407	0.157686	-0.0937313	0.00133892	0.0779596	0.0152465	0.0559303	-0.0191722	0.0034079	0.102208	-0.122776	-0.164522	-0.107962	0.122267	-0.209802	-0.10761	-0.130664	0.0638956	0.033067	0.0680724	-0.0859844	-0.0100202
RGC32	0.407601	0.514048	1	0.49463	0.356485	0.233386	0.0917446	0.496261	0.124739	0.0838276	0.0934784	0.238377	-0.215288	-0.200607	-0.119483	-0.201222	-0.19711	-0.164504	-0.24217	-0.136205	0.171842	-0.115976	-0.0842832	-0.00246955	0.0105405	0.00845798	-0.0174886	0.0506803	0.469988	-0.0147534	0.0227432	0.00975692	0.144319	-0.0670706	0.0149119	0.0771232	0.0708174	0.154625	0.111931	-0.116842	-0.0390725
RGC28	0.380619	0.221785	0.49463	1	0.457732	0.259692	-0.0329704	0.18279	0.00216983	0.206248	0.124371	0.109989	-0.219888	-0.205371	-0.121414	-0.108463	-0.143148	-0.172133	-0.201512	-0.0682534	0.188187	0.0493469	0.148868	-0.0449081	-0.0334288	-0.00946856	-0.00149497	-0.003855	0.331481	-0.0830401	-0.066154	0.0295407	0.265508	0.0915506	0.337156	-0.0192607	0.0485201	0.143072	0.146803	-0.113739	0.0275931
RGC15	0.146182	0.326517	0.356485	0.457732	1	0.473307	0.233055	0.325758	0.197166	0.283447	0.14377	0.223083	-0.176673	-0.22852	-0.265	-0.209847	-0.129433	-0.0994844	-0.131358	0.140472	0.0327236	0.0300487	0.129136	-0.0925566	-0.109635	-0.0807785	0.0205016	0.0539403	0.166715	-0.111369	-0.0684008	-0.102943	0.0344598	-0.166141	0.0551374	-0.0825905	-0.0694429	-0.0343474	0.105942	-0.204837	0.0342626
RGC18	0.11329	0.410326	0.233386	0.259692	0.473307	1	0.377673	0.189665	0.167	0.0902258	0.0730124	0.0769544	-0.143966	-0.202956	-0.172602	-0.225928	-0.166687	-0.132235	-0.129337	0.0844895	0.270004	0.029331	0.107331	0.0102359	4.53845e-05	0.160088	0.0774051	0.00743174	0.0676144	-0.0770076	-0.0819444	-0.0554543	-0.0242614	-0.222942	-0.0492516	-0.120115	-0.0368578	-0.00683915	0.0356713	-0.060523	0.0120972
RGC6	0.12601	0.413923	0.0917446	-0.0329704	0.233055	0.377673	1	0.596746	0.636471	0.0773405	0.279083	0.302976	-0.19691	-0.264721	-0.177168	-0.295067	-0.216701	0.0128764	-0.0858722	0.0285645	-0.0435712	-0.133809	-0.10998	0.0504561	-0.0341023	0.0113735	-0.0501266	0.0706941	-0.0456898	-0.0368572	-0.0629977	-0.116518	-0.059503	-0.235235	-0.153421	-0.0716665	-0.0156622	-0.0805578	0.135064	-0.114079	-0.0933243
RGC14	0.318616	0.456163	0.496261	0.18279	0.325758	0.189665	0.596746	1	0.646181	0.10004	0.328725	0.501147	-0.189856	-0.220679	-0.213365	-0.2667	-0.233012	-0.0989082	-0.220912	-0.123462	-0.0125734	-0.182991	-0.156425	-0.0212193	-0.0321314	-0.0654721	-0.0669625	0.155354	0.218993	-0.0285775	-0.0166271	-0.0649888	0.00164355	-0.17823	-0.0938307	0.00661068	0.0191204	0.0348252	0.0468658	-0.172942	-0.139323
RGC38	0.113187	0.19471	0.124739	0.00216983	0.197166	0.167	0.636471	0.646181	1	0.121711	0.400014	0.508961	-0.0918016	-0.186786	-0.175172	-0.249612	-0.189826	-0.0483771	-0.151431	-0.100106	-0.0210988	-0.12862	-0.118909	-0.0234698	-0.0370874	-0.0203252	-0.0169456	0.275055	0.0900309	-0.0103639	-0.0167832	-0.0893064	-0.0839364	-0.180418	-0.108865	-0.0290337	-0.0511409	-0.0507742	-0.0155545	-0.157215	-0.144025
RGC22	0.338722	0.177913	0.0838276	0.206248	0.283447	0.0902258	0.0773405	0.10004	0.121711	1	0.500188	0.296235	-0.152772	-0.18701	-0.120181	-0.169384	-0.113424	-0.0295696	-0.0198637	0.140574	0.0156107	0.0335161	0.0971855	-0.0381671	-0.0397205	0.00574182	0.0140245	0.0834803	0.0177728	-0.139767	-0.124809	-0.109143	0.0458431	-0.107879	0.00856897	-0.103271	0.047758	0.0229521	-0.0161122	-0.0640365	-0.00290171
RGC36	0.467802	0.229946	0.0934784	0.124371	0.14377	0.0730124	0.279083	0.328725	0.400014	0.500188	1	0.597858	-0.165293	-0.214463	-0.12981	-0.220495	-0.188328	-0.0230417	-0.0444546	-0.0028708	-0.0202921	-0.0699425	-0.0465685	-0.00364595	-0.0354172	-0.0582342	-0.0609068	0.209554	0.0854293	-0.0921759	-0.0912243	-0.113488	0.0933454	-0.126417	-0.0290191	-0.0929057	0.0105484	0.0314896	-0.00876268	-0.103912	-0.0862391
RGC40	0.219289	0.219143	0.238377	0.109989	0.223083	0.0769544	0.302976	0.501147	0.508961	0.296235	0.597858	1	-0.151522	-0.220735	-0.16951	-0.228838	-0.200275	-0.000414464	-0.0819524	-0.024235	-0.00606031	-0.0894187	-0.033828	0.0222359	-0.0399589	-0.0579164	0.00211689	0.3981	0.217068	-0.0907106	-0.0564001	-0.0953059	-0.0590416	-0.101539	-0.0203795	-0.07344	-0.0978562	-0.0498606	-0.0256531	-0.15632	-0.145923
RGC2	-0.215596	-0.245019	-0.215288	-0.219888	-0.176673	-0.143966	-0.19691	-0.189856	-0.0918016	-0.152772	-0.165293	-0.151522	1	0.288001	-0.0267229	0.00272411	-0.0170595	-0.170873	-0.15994	-0.13651	-0.0904268	-0.111735	-0.15457	-0.0579189	-0.0864077	-0.0947891	-0.0450759	-0.0673498	-0.122369	-0.107602	-0.0807655	-0.109954	-0.194938	-0.0824657	-0.152979	-0.104005	-0.169881	-0.156696	-0.168825	-0.104018	-0.100789
RGC4	-0.20563	-0.24266	-0.200607	-0.205371	-0.22852	-0.202956	-0.264721	-0.220679	-0.186786	-0.18701	-0.214463	-0.220735	0.288001	1	0.201627	0.479999	0.273294	-0.195698	-0.103537	-0.218047	-0.145541	-0.105924	-0.154495	-0.0576659	-0.104392	-0.115415	-0.0778933	-0.161233	-0.162942	-0.0795285	-0.134602	-0.129138	-0.20762	0.0212376	-0.124174	-0.168126	-0.119351	-0.146233	-0.220277	-0.020309	-0.0948661
RGC25	-0.130841	-0.218899	-0.119483	-0.121414	-0.265	-0.172602	-0.177168	-0.213365	-0.175172	-0.120181	-0.12981	-0.16951	-0.0267229	0.201627	1	0.303964	0.171283	-0.0422742	-0.0476856	-0.155866	-0.0792906	-0.00992968	-0.0753162	0.00665647	0.0312315	-0.0659098	-0.0294877	-0.101614	-0.0743061	-0.018691	-0.00931134	-0.00444426	-0.0500532	0.196734	-0.0471325	-0.0164321	-0.0862461	-0.0338769	0.0791198	0.412379	0.145289
RGC7	-0.207403	-0.261634	-0.201222	-0.108463	-0.209847	-0.225928	-0.295067	-0.2667	-0.249612	-0.169384	-0.220495	-0.228838	0.00272411	0.479999	0.303964	1	0.484683	-0.151696	-0.130284	-0.162602	-0.11397	0.10679	0.09101	-0.078895	-0.118627	-0.130312	-0.106626	-0.187059	-0.172625	-0.0931944	-0.1479	-0.109162	-0.105188	0.365332	0.227106	-0.0854474	-0.139093	-0.118152	-0.0478774	0.0953837	0.0926496
RGC8	-0.193769	-0.197989	-0.19711	-0.143148	-0.129433	-0.166687	-0.216701	-0.233012	-0.189826	-0.113424	-0.188328	-0.200275	-0.0170595	0.273294	0.171283	0.484683	1	-0.0270297	-0.0721847	-0.0872374	-0.112857	0.0327058	0.0285532	-0.0624908	-0.0916573	-0.126653	-0.0925902	-0.164871	-0.188146	-0.0529752	-0.128867	-0.0926602	-0.0509522	0.0120537	-0.0112679	-0.0755155	-0.13822	-0.0891189	0.0583035	0.125233	0.23173
RGC3	-0.157138	-0.0855285	-0.164504	-0.172133	-0.0994844	-0.132235	0.0128764	-0.0989082	-0.0483771	-0.0295696	-0.0230417	-0.000414464	-0.170873	-0.195698	-0.0422742	-0.151696	-0.0270297	1	0.188685	0.0499303	-0.0628288	-0.0359242	-0.0280867	-0.0420989	-0.0715342	-0.0927187	0.00602831	0.0851752	-0.0509291	-0.144101	-0.132862	-0.145202	-0.167765	-0.0741195	-0.083658	-0.140397	-0.135009	-0.198567	-0.0911694	-0.117411	-0.130998
RGC1	-0.190556	-0.125398	-0.24217	-0.201512	-0.131358	-0.129337	-0.0858722	-0.220912	-0.151431	-0.0198637	-0.0444546	-0.0819524	-0.15994	-0.103537	-0.0476856	-0.130284	-0.0721847	0.188685	1	0.439283	-0.0828351	0.173396	0.106771	-0.00899217	-0.0801578	-0.0814378	-0.0581917	-0.117879	-0.184833	-0.125643	-0.117656	-0.0941715	-0.131467	-0.130032	-0.155861	-0.200381	-0.152858	-0.182111	-0.132378	-0.077049	-0.107688
RGC9	-0.0986488	0.0777407	-0.136205	-0.0682534	0.140472	0.0844895	0.0285645	-0.123462	-0.100106	0.140574	-0.0028708	-0.024235	-0.13651	-0.218047	-0.155866	-0.162602	-0.0872374	0.0499303	0.439283	1	0.02024	0.236646	0.23906	-0.00497654	-0.0448443	0.00281105	0.0842397	-0.0600819	-0.0945531	-0.138688	-0.155138	-0.083425	-0.0735197	-0.159354	-0.0943581	-0.197823	-0.106686	-0.155779	-0.0684617	-0.0819704	-0.00984081
RGC30	0.0410519	0.157686	0.171842	0.188187	0.0327236	0.270004	-0.0435712	-0.0125734	-0.0210988	0.0156107	-0.0202921	-0.00606031	-0.0904268	-0.145541	-0.0792906	-0.11397	-0.112857	-0.0628288	-0.0828351	0.02024	1	0.197151	0.234476	0.0615823	0.0819238	0.224206	0.189465	0.158951	0.25841	-0.0790814	-0.132239	0.0128271	-0.0108658	-0.0878249	0.0698018	-0.114524	-0.0732815	0.00202228	-0.0108285	-0.0118435	0.0118585
RGC35	-0.11079	-0.0937313	-0.115976	0.0493469	0.0300487	0.029331	-0.133809	-0.182991	-0.12862	0.0335161	-0.0699425	-0.0894187	-0.111735	-0.105924	-0.00992968	0.10679	0.0327058	-0.0359242	0.173396	0.236646	0.197151	1	0.604652	-0.0189837	-0.00282867	0.0356991	0.0413231	-0.0467821	-0.0246041	-0.0926097	-0.101056	-0.0685896	-0.00924517	-0.0335535	0.0623562	-0.091182	-0.0944102	-0.0806938	0.0656033	-0.00645307	0.103898
RGC39	-0.102943	0.00133892	-0.0842832	0.148868	0.129136	0.107331	-0.10998	-0.156425	-0.118909	0.0971855	-0.0465685	-0.033828	-0.15457	-0.154495	-0.0753162	0.09101	0.0285532	-0.0280867	0.106771	0.23906	0.234476	0.604652	1	-0.0350589	-0.0560306	-0.0189834	0.0223487	-0.0240087	-0.0344363	-0.0826399	-0.125789	-0.0506387	-0.0110953	0.0119764	0.234461	-0.121694	-0.0855314	-0.0907338	0.0882935	0.0205013	0.199951
RGC41	0.0516419	0.0779596	-0.00246955	-0.0449081	-0.0925566	0.0102359	0.0504561	-0.0212193	-0.0234698	-0.0381671	-0.00364595	0.0222359	-0.0579189	-0.0576659	0.00665647	-0.078895	-0.0624908	-0.0420989	-0.00899217	-0.00497654	0.0615823	-0.0189837	-0.0350589	1	0.248219	0.233028	0.0792762	0.0593661	0.0487057	0.011016	-0.0395799	0.0310126	0.00435404	-0.0312559	-0.0467	-0.0333044	0.0474879	0.0550723	0.00339614	-0.00386443	-0.0395214
RGC33	0.0344628	0.0152465	0.0105405	-0.0334288	-0.109635	4.53845e-05	-0.0341023	-0.0321314	-0.0370874	-0.0397205	-0.0354172	-0.0399589	-0.0864077	-0.104392	0.0312315	-0.118627	-0.0916573	-0.0715342	-0.0801578	-0.0448443	0.0819238	-0.00282867	-0.0560306	0.248219	1	0.464158	0.10804	0.0352755	0.0711528	0.00115926	-0.0196414	0.048327	0.0468625	-0.0663719	-0.0622453	0.0598553	0.182182	0.203921	0.0162245	0.086618	-0.00856626
RGC37	0.00394783	0.0559303	0.00845798	-0.00946856	-0.0807785	0.160088	0.0113735	-0.0654721	-0.0203252	0.00574182	-0.0582342	-0.0579164	-0.0947891	-0.115415	-0.0659098	-0.130312	-0.126653	-0.0927187	-0.0814378	0.00281105	0.224206	0.0356991	-0.0189834	0.233028	0.464158	1	0.216682	0.0882868	0.120067	-0.0250524	-0.0951373	0.0437776	-0.0246368	-0.0742341	-0.0266146	-0.0221305	0.249351	0.264764	-0.0123903	0.101912	0.0782251
RGC34	-0.0293924	-0.0191722	-0.0174886	-0.00149497	0.0205016	0.0774051	-0.0501266	-0.0669625	-0.0169456	0.0140245	-0.0609068	0.00211689	-0.0450759	-0.0778933	-0.0294877	-0.106626	-0.0925902	0.00602831	-0.0581917	0.0842397	0.189465	0.0413231	0.0223487	0.0792762	0.10804	0.216682	1	0.157836	0.0890651	-0.0571117	-0.0668504	0.0202985	-0.00628386	-0.0948527	-0.0482613	-0.0535146	-0.0335153	-0.0188148	-0.0946565	-0.0367453	-0.080286
RGC27	0.0118751	0.0034079	0.0506803	-0.003855	0.0539403	0.00743174	0.0706941	0.155354	0.275055	0.0834803	0.209554	0.3981	-0.0673498	-0.161233	-0.101614	-0.187059	-0.164871	0.0851752	-0.117879	-0.0600819	0.158951	-0.0467821	-0.0240087	0.0593661	0.0352755	0.0882868	0.157836	1	0.394976	-0.0690178	-0.0387415	-0.0773009	-0.113427	-0.0850628	-0.0451439	-0.0830319	-0.0919179	-0.0743816	-0.0980982	-0.0950865	-0.122262
RGC31	0.164271	0.102208	0.469988	0.331481	0.166715	0.0676144	-0.0456898	0.218993	0.0900309	0.0177728	0.0854293	0.217068	-0.122369	-0.162942	-0.0743061	-0.172625	-0.188146	-0.0509291	-0.184833	-0.0945531	0.25841	-0.0246041	-0.0344363	0.0487057	0.0711528	0.120067	0.0890651	0.394976	1	-0.0592263	-0.0131181	0.0145446	0.022513	-0.0155298	0.081937	-0.0167296	0.0111911	0.0675519	-0.0197553	-0.10415	-0.11721
RGC13	-0.0424111	-0.122776	-0.0147534	-0.0830401	-0.111369	-0.0770076	-0.0368572	-0.0285775	-0.0103639	-0.139767	-0.0921759	-0.0907106	-0.107602	-0.0795285	-0.018691	-0.0931944	-0.0529752	-0.144101	-0.125643	-0.138688	-0.0790814	-0.0926097	-0.0826399	0.011016	0.00115926	-0.0250524	-0.0571117	-0.0690178	-0.0592263	1	0.692398	0.449362	0.133254	-0.0651509	-0.0976696	0.213895	0.0252413	-0.0134741	0.00400256	-0.0553537	-0.0722359
RGC5	-0.0595692	-0.164522	0.0227432	-0.066154	-0.0684008	-0.0819444	-0.0629977	-0.0166271	-0.0167832	-0.124809	-0.0912243	-0.0564001	-0.0807655	-0.134602	-0.00931134	-0.1479	-0.128867	-0.132862	-0.117656	-0.155138	-0.132239	-0.101056	-0.125789	-0.0395799	-0.0196414	-0.0951373	-0.0668504	-0.0387415	-0.0131181	0.692398	1	0.325546	0.102763	-0.0271347	-0.0870296	0.367483	0.0307414	-0.0349172	0.0185792	-0.0729389	-0.114482
RGC19	0.0490296	-0.107962	0.00975692	0.0295407	-0.102943	-0.0554543	-0.116518	-0.0649888	-0.0893064	-0.109143	-0.113488	-0.0953059	-0.109954	-0.129138	-0.00444426	-0.109162	-0.0926602	-0.145202	-0.0941715	-0.083425	0.0128271	-0.0685896	-0.0506387	0.0310126	0.048327	0.0437776	0.0202985	-0.0773009	0.0145446	0.449362	0.325546	1	0.487276	0.0274709	-0.0212697	0.14876	0.123553	0.0851163	-0.0336512	0.019208	-0.0248334
RGC20	0.421134	0.122267	0.144319	0.265508	0.0344598	-0.0242614	-0.059503	0.00164355	-0.0839364	0.0458431	0.0933454	-0.0590416	-0.194938	-0.20762	-0.0500532	-0.105188	-0.0509522	-0.167765	-0.131467	-0.0735197	-0.0108658	-0.00924517	-0.0110953	0.00435404	0.0468625	-0.0246368	-0.00628386	-0.113427	0.022513	0.133254	0.102763	0.487276	1	0.0975134	0.0982694	0.0904482	0.198428	0.190041	0.0849642	-0.0123272	-0.0233439
RGC10	-0.0966509	-0.209802	-0.0670706	0.0915506	-0.166141	-0.222942	-0.235235	-0.17823	-0.180418	-0.107879	-0.126417	-0.101539	-0.0824657	0.0212376	0.196734	0.365332	0.0120537	-0.0741195	-0.130032	-0.159354	-0.0878249	-0.0335535	0.0119764	-0.0312559	-0.0663719	-0.0742341	-0.0948527	-0.0850628	-0.0155298	-0.0651509	-0.0271347	0.0274709	0.0975134	1	0.690041	0.100767	-0.00562871	0.0967999	-0.0273079	0.161414	0.0783333
RGC24	-0.0249788	-0.10761	0.0149119	0.337156	0.0551374	-0.0492516	-0.153421	-0.0938307	-0.108865	0.00856897	-0.0290191	-0.0203795	-0.152979	-0.124174	-0.0471325	0.227106	-0.0112679	-0.083658	-0.155861	-0.0943581	0.0698018	0.0623562	0.234461	-0.0467	-0.0622453	-0.0266146	-0.0482613	-0.0451439	0.081937	-0.0976696	-0.0870296	-0.0212697	0.0982694	0.690041	1	0.0581815	0.0152109	0.151737	0.0501065	0.0214446	0.154924
RGC17	0.00932365	-0.130664	0.0771232	-0.0192607	-0.0825905	-0.120115	-0.0716665	0.00661068	-0.0290337	-0.103271	-0.0929057	-0.07344	-0.104005	-0.168126	-0.0164321	-0.0854474	-0.0755155	-0.140397	-0.200381	-0.197823	-0.114524	-0.091182	-0.121694	-0.0333044	0.0598553	-0.0221305	-0.0535146	-0.0830319	-0.0167296	0.213895	0.367483	0.14876	0.0904482	0.100767	0.0581815	1	0.37348	0.348402	0.252126	0.156628	0.0449481
RGC11	0.224785	0.0638956	0.0708174	0.0485201	-0.0694429	-0.0368578	-0.0156622	0.0191204	-0.0511409	0.047758	0.0105484	-0.0978562	-0.169881	-0.119351	-0.0862461	-0.139093	-0.13822	-0.135009	-0.152858	-0.106686	-0.0732815	-0.0944102	-0.0855314	0.0474879	0.182182	0.249351	-0.0335153	-0.0919179	0.0111911	0.0252413	0.0307414	0.123553	0.198428	-0.00562871	0.0152109	0.37348	1	0.507155	0.0793752	0.122269	0.0974497
RGC23	0.241953	0.033067	0.154625	0.143072	-0.0343474	-0.00683915	-0.0805578	0.0348252	-0.0507742	0.0229521	0.0314896	-0.0498606	-0.156696	-0.146233	-0.0338769	-0.118152	-0.0891189	-0.198567	-0.182111	-0.155779	0.00202228	-0.0806938	-0.0907338	0.0550723	0.203921	0.264764	-0.0188148	-0.0743816	0.0675519	-0.0134741	-0.0349172	0.0851163	0.190041	0.0967999	0.151737	0.348402	0.507155	1	0.0994953	0.278369	0.149776
RGC16	0.0819287	0.0680724	0.111931	0.146803	0.105942	0.0356713	0.135064	0.0468658	-0.0155545	-0.0161122	-0.00876268	-0.0256531	-0.168825	-0.220277	0.0791198	-0.0478774	0.0583035	-0.0911694	-0.132378	-0.0684617	-0.0108285	0.0656033	0.0882935	0.00339614	0.0162245	-0.0123903	-0.0946565	-0.0980982	-0.0197553	0.00400256	0.0185792	-0.0336512	0.0849642	-0.0273079	0.0501065	0.252126	0.0793752	0.0994953	1	0.143844	0.354333
RGC26	-0.0689284	-0.0859844	-0.116842	-0.113739	-0.204837	-0.060523	-0.114079	-0.172942	-0.157215	-0.0640365	-0.103912	-0.15632	-0.104018	-0.020309	0.412379	0.0953837	0.125233	-0.117411	-0.077049	-0.0819704	-0.0118435	-0.00645307	0.0205013	-0.00386443	0.086618	0.101912	-0.0367453	-0.0950865	-0.10415	-0.0553537	-0.0729389	0.019208	-0.0123272	0.161414	0.0214446	0.156628	0.122269	0.278369	0.143844	1	0.49199
RGC29	-0.0566241	-0.0100202	-0.0390725	0.0275931	0.0342626	0.0120972	-0.0933243	-0.139323	-0.144025	-0.00290171	-0.0862391	-0.145923	-0.100789	-0.0948661	0.145289	0.0926496	0.23173	-0.130998	-0.107688	-0.00984081	0.0118585	0.103898	0.199951	-0.0395214	-0.00856626	0.0782251	-0.080286	-0.122262	-0.11721	-0.0722359	-0.114482	-0.0248334	-0.0233439	0.0783333	0.154924	0.0449481	0.0974497	0.149776	0.354333	0.49199	1

## Sheet: Fig. 6b_bottom
Confusion matrix for Lamprey and Zebrafish RGC type correspondence
Percentage of Match (%)
	17	19	13	15	29	16	2	22	21	26	28	25	5	23	20	30	24	18	10	12	7	32	8	27	1	14	11	9	3	6	4	31
RGC29	1.5	0.55	0.5	0	0	0	0.5	0	0	1.16	0.96	0	0.5	0	0	1.37	0	0	2	1.5	7	0	9	2.2	2	1	2.5	1	1	0	2.5	5.56
RGC26	0	0.55	0	0	0	2	0.5	0.76	0.76	0	47.12	0.97	0	0	0	0	0.86	0.5	0.5	0.5	3.5	0	0	8.79	1	2	18	18	17.5	9.5	5.5	1.85
RGC16	0	0	0.5	0	0	0	0	0	0	0	0.96	0	0	0	0.71	0	2.59	0	1	0	0	0	0.5	1.1	0.5	0	0	0.5	0	0	0.5	1.85
RGC23	0.5	1.66	0	0	0	0	0	0.76	0	2.33	0.96	0	0	0	2.14	2.74	15.52	2	0	1	2	0	4.5	15.38	4.5	1	1.5	1	0	6.5	9.5	12.96
RGC11	81.5	12.15	1.5	0.5	0	1	0.5	1.53	2.29	0	9.62	1.94	6.5	0	13.57	12.33	4.31	22.5	1	13.5	26.5	0	24.5	24.18	2.5	4	5.5	3	3.5	12.5	10.5	12.96
RGC17	0	0.55	0	0	0	0	0.5	0.76	0	0	0	4.85	0	1.42	0	0	0	0	1	0	1.5	0	1	2.2	1.5	0.5	0.5	0	1	0.5	1	0
RGC24	2	0	0	0.5	0	11.5	0.5	2.29	1.53	3.49	1.92	1.94	0	0.71	1.43	4.11	5.17	2	1.5	1	0	0	0.5	3.3	1	9.5	2.5	3	0.5	1.5	3.5	3.7
RGC10	0	0	0	0.5	0	0	0	0	0	0	0	1.94	0	0	0	5.48	37.07	0	0	0	0	0	0	1.1	0	0	0	0.5	0.5	0	3	0
RGC20	1.5	60.22	0	0	0	0	0	0.76	0.76	0	0	0.97	0.5	0	9.29	0	0	35.5	0	6.5	1.5	0	0	0	0.5	0.5	0.5	3	3	0	1	3.7
RGC19	0	2.21	0	0	0	0	1	0	0.76	2.33	0	0.97	0	0	0.71	0	0.86	3	0.5	2.5	2.5	12.5	4	0	6.5	3	3	1.5	0.5	1	0.5	1.85
RGC5	0	0	1	0	1.3	0.5	0	0	0	0	0	0	0	0	0.71	0	0	1.5	0	0	1	0	0.5	0	22.5	0	0.5	0	1.5	0.5	2.5	0
RGC13	0	0	0	1	0	0	3	0	0.76	2.33	0	0	0.5	0	1.43	1.37	0.86	0.5	0	1.5	0	0	0.5	2.2	5	1	0	0	1	1	0	3.7
RGC31	0	0	1.5	0.5	0	0	0.5	0	0	5.81	0	0.97	2.5	2.13	0	0	3.45	0	2.5	0.5	0.5	0	0.5	1.1	1.5	3.5	12	12.5	1.5	1.5	3.5	1.85
RGC27	0	0.55	53	0.5	0	6	6.5	0	1.53	2.33	4.81	45.63	0.5	1.42	2.14	1.37	4.31	1.5	4.5	3	23	12.5	23	9.89	2.5	19	3.5	4	9	12	13	9.26
RGC34	0.5	0	3.5	1	0	0.5	3	0	0	47.67	1.92	7.77	0	41.13	0.71	4.11	9.48	0.5	2	1	1.5	6.25	0.5	0	0.5	5.5	0.5	4.5	15	12	2.5	1.85
RGC37	0	0.55	0	2.5	0	0	0.5	0	0.76	1.16	0.96	0.97	0	0	2.14	0	0	2.5	0.5	1	1.5	6.25	11	6.59	0.5	1	1	3	2	0.5	1	5.56
RGC33	0.5	1.66	0	0	1.3	0	0	0	0.76	3.49	2.88	0	0	0	0	0	0	2.5	0	0	0.5	0	0.5	0	2	0.5	0.5	0	3	0.5	0.5	0
RGC41	0	0	0	68.5	0	0	0	0	0	0	0	0	0	0	0	1.37	0	0	0	0	0.5	0	0	1.1	0	0	0	0	0.5	0.5	0	0
RGC39	0	0	0	0	0	0	0	1.53	0	0	0	0	0	0	0	0	0	0	1.5	0.5	0	0	0	0	0	0	0	0	0	0	0	0
RGC35	0	0	0	0.5	0	0	1	0	1.53	0	0	0	0	0.71	0	1.37	0.86	0	7.5	1.5	0	0	0	1.1	1.5	0.5	1	0	8.5	0.5	0	3.7
RGC30	0	0.55	0.5	11	93.51	0.5	1.5	2.29	0	2.33	0.96	1.94	7.5	0.71	0	0	1.72	0	0	0	1	12.5	1	1.1	3	0	0	4.5	1	2	0	0
RGC9	0.5	0	0	0.5	0	2	1.5	2.29	0.76	1.16	0	0	0	0.71	2.86	0	0	0	6.5	0.5	0.5	0	2.5	0	4	2	0.5	0.5	1.5	0	0.5	1.85
RGC1	0	0	0	0	0	56.5	3	0	1.53	0	0	0	0	38.3	2.14	0	0	0	35	0	0	0	0.5	1.1	0	6	0	0	1.5	0.5	5	0
RGC3	1.5	0	0.5	0.5	0	0	0	0	0.76	0	0.96	0.97	0	0	0.71	1.37	0	1.5	3	0.5	1	0	0.5	0	15.5	3	0.5	0.5	4	1	2.5	0
RGC8	0.5	0	0.5	0	0	0	0	0	0	0	1.92	0	0	0	0	0	0	1	1	1.5	0	0	0	0	0.5	1.5	0	0	0.5	1	0	1.85
RGC7	1.5	0	0.5	0	0	0	0.5	0	0	0	7.69	0	0	0	0	0	0.86	8	1	0	5.5	0	0	1.1	1	0.5	4	6.5	1	1.5	0.5	1.85
RGC25	0	0	1	0	0	0.5	1.5	0.76	0	0	2.88	1.94	0	0	0.71	0	0	3.5	0.5	0.5	7.5	0	0	1.1	0.5	1.5	4	14.5	5	1	1	0
RGC4	0.5	0	0	0	0	0	1.5	0	0	0	0.96	0	0	0	0	0	0	0	0	0.5	0	0	0	0	0	0.5	0	3.5	0	0	0.5	1.85
RGC2	0	0.55	0	0.5	0	0	0	0	0	0	0	0	0	0	0	0	0	0	0	0.5	0	0	0	0	0.5	0	0.5	0	0.5	0	0.5	0
RGC40	0	0	0	0	0	8.5	0.5	0	0	0	0	0	0	0	0	0	0	0.5	0	0.5	0	0	0	0	0	0.5	0	0.5	0.5	0.5	0.5	0
RGC36	0	0	0	0	0	0	0	0	0	2.33	0	0	0	0	0	0	0	0	0	0	0	0	0	0	0	0	0	0	0	0	0	0
RGC22	0	0.55	0	1.5	1.3	4.5	64.5	3.05	1.53	4.65	0.96	2.91	0	4.26	40.71	0	1.72	1	5	0	0.5	12.5	2.5	2.2	1	18	5	3.5	4.5	2.5	5.5	1.85
RGC38	0	0	0.5	0	0	0	0	0	0	0	0	0	0	0	0	0	0	0	0	0	0	0	0	0	0	0	0	0	0	0.5	0	0
RGC14	0	0	0	1	0	0.5	0	0	0	0	0	0.97	3.5	0	0	0	0.86	0	0	2	0	0	0	0	1	0.5	0	0.5	0	0	0.5	0
RGC6	1	1.66	1	0.5	0	0	0	0.76	0	0	4.81	0	0.5	0	0	0	0	1	0	0	2	6.25	0	1.1	0	1.5	3.5	1.5	0	2.5	3	0
RGC18	0.5	1.1	32	0.5	1.3	0.5	2.5	76.34	69.47	9.3	0	12.62	1	4.26	0.71	39.73	6.03	2	2	12	0.5	25	0.5	2.2	9.5	5.5	12	0.5	1.5	5	6	0
RGC15	1	0.55	0	0	0	0	0	2.29	6.87	0	0	0	0	0	3.57	6.85	0	0	1.5	6	0.5	0	1	0	0	0	1.5	0	0.5	1	1	0
RGC28	2	8.84	0	0	1.3	2	2	2.29	4.58	1.16	2.88	1.94	0	2.84	10	0	0	4	15.5	5.5	1	6.25	2.5	3.3	1	2.5	8.5	6.5	1.5	3	6	9.26
RGC32	3	1.1	0.5	0	0	0	1	0	1.53	2.33	0	0	45.5	0	0.71	0	0	0	0.5	28	0	0	0	1.1	2	0	1	0	2	0.5	2	5.56
RGC12	0	4.42	1.5	8	0	3	2	1.53	1.53	4.65	3.85	6.8	31	1.42	2.86	16.44	3.45	2.5	2.5	6	7	0	8.5	5.49	4.5	3	6	0.5	2.5	15.5	4	5.56
RGC21	0	0	0	0	0	0	0	0	0	0	0	0.97	0	0	0	0	0	0.5	0	0.5	0	0	0	0	0	1	0	1	2.5	1.5	0.5	0

## Sheet: Fig. 6c
Percentage of Match (%)
	test_predlabels	test_id	Percentage (%)	species
1	RGC26	4_FminiOFF	93	mouse
2	RGC26	30_Novel	6.38	mouse
3	RGC26	28_FmidiOFF	3.15	mouse
4	RGC26	6_W3B	2.5	mouse
5	RGC26	16_zebrafish	2	zebrafish
6	RGC26	37_Novel	1.49	mouse
7	RGC26	32_F_Novel	1	mouse
8	RGC26	21_Tbr1_S2	0.87	mouse
9	RGC26	22_zebrafish	0.76	zebrafish
10	RGC26	21_zebrafish	0.76	zebrafish
11	RGC26	29_Novel	0.71	mouse
12	RGC26	20_Novel	0.56	mouse
13	RGC26	14_chicken	0.56	chicken
14	RGC26	19_zebrafish	0.55	zebrafish
15	RGC26	2_zebrafish	0.5	zebrafish
16	RGC26	25_Novel	0	mouse
17	RGC26	17_Tbr1_S1	0	mouse
18	RGC26	35_Novel	0	mouse
19	RGC26	14_ooDS_Cck	0	mouse
20	RGC26	33_M1	0	mouse
21	RGC26	40_M1dup	0	mouse
22	RGC26	7_Novel	0	mouse
23	RGC26	11_Novel	0	mouse
24	RGC26	8_Novel	0	mouse
25	RGC26	2_W3D1.2	0	mouse
26	RGC26	26_Novel	0	mouse
27	RGC26	1_W3D1.1	0	mouse
28	RGC26	24_Novel	0	mouse
29	RGC26	12_ooDS_NT	0	mouse
30	RGC26	39_Novel	0	mouse
31	RGC26	23_chicken	0	chicken
32	RGC26	28_chicken	0	chicken
33	RGC26	31_chicken	0	chicken
34	RGC26	27_chicken	0	chicken
35	RGC26	9_chicken	0	chicken
36	RGC26	36_chicken	0	chicken
37	RGC26	30_chicken	0	chicken
38	RGC26	25_chicken	0	chicken
39	RGC26	4_chicken	0	chicken
40	RGC26	26_chicken	0	chicken
41	RGC26	3_chicken	0	chicken
42	RGC26	38_chicken	0	chicken
43	RGC26	34_chicken	0	chicken
44	RGC26	17_zebrafish	0	zebrafish
45	RGC26	13_zebrafish	0	zebrafish
46	RGC26	15_zebrafish	0	zebrafish
47	RGC26	29_zebrafish	0	zebrafish
48	RGC11	17_zebrafish	81.5	zebrafish
49	RGC11	23_chicken	54.48	chicken
50	RGC11	19_zebrafish	12.15	zebrafish
51	RGC11	39_Novel	8.11	mouse
52	RGC11	21_Tbr1_S2	6.09	mouse
53	RGC11	30_Novel	5.32	mouse
54	RGC11	12_ooDS_NT	4	mouse
55	RGC11	35_Novel	3.53	mouse
56	RGC11	21_zebrafish	2.29	zebrafish
57	RGC11	31_chicken	2.04	chicken
58	RGC11	26_Novel	1.89	mouse
59	RGC11	20_Novel	1.69	mouse
60	RGC11	22_zebrafish	1.53	zebrafish
61	RGC11	6_W3B	1.5	mouse
62	RGC11	2_W3D1.2	1.5	mouse
63	RGC11	13_zebrafish	1.5	zebrafish
64	RGC11	16_zebrafish	1	zebrafish
65	RGC11	27_chicken	0.86	chicken
66	RGC11	24_Novel	0.67	mouse
67	RGC11	14_ooDS_Cck	0.5	mouse
68	RGC11	3_chicken	0.5	chicken
69	RGC11	15_zebrafish	0.5	zebrafish
70	RGC11	2_zebrafish	0.5	zebrafish
71	RGC11	4_FminiOFF	0	mouse
72	RGC11	25_Novel	0	mouse
73	RGC11	17_Tbr1_S1	0	mouse
74	RGC11	33_M1	0	mouse
75	RGC11	40_M1dup	0	mouse
76	RGC11	7_Novel	0	mouse
77	RGC11	11_Novel	0	mouse
78	RGC11	8_Novel	0	mouse
79	RGC11	29_Novel	0	mouse
80	RGC11	1_W3D1.1	0	mouse
81	RGC11	28_FmidiOFF	0	mouse
82	RGC11	37_Novel	0	mouse
83	RGC11	32_F_Novel	0	mouse
84	RGC11	28_chicken	0	chicken
85	RGC11	9_chicken	0	chicken
86	RGC11	36_chicken	0	chicken
87	RGC11	30_chicken	0	chicken
88	RGC11	25_chicken	0	chicken
89	RGC11	4_chicken	0	chicken
90	RGC11	14_chicken	0	chicken
91	RGC11	26_chicken	0	chicken
92	RGC11	38_chicken	0	chicken
93	RGC11	34_chicken	0	chicken
94	RGC11	29_zebrafish	0	zebrafish
95	RGC17	28_chicken	85.6	chicken
96	RGC17	14_ooDS_Cck	28.5	mouse
97	RGC17	24_Novel	12.67	mouse
98	RGC17	23_chicken	6.21	chicken
99	RGC17	9_chicken	5.11	chicken
100	RGC17	30_Novel	3.19	mouse
101	RGC17	8_Novel	3	mouse
102	RGC17	12_ooDS_NT	3	mouse
103	RGC17	21_Tbr1_S2	1.74	mouse
104	RGC17	35_Novel	1.18	mouse
105	RGC17	32_F_Novel	1	mouse
106	RGC17	26_chicken	0.97	chicken
107	RGC17	25_chicken	0.8	chicken
108	RGC17	28_FmidiOFF	0.79	mouse
109	RGC17	22_zebrafish	0.76	zebrafish
110	RGC17	14_chicken	0.56	chicken
111	RGC17	19_zebrafish	0.55	zebrafish
112	RGC17	6_W3B	0.5	mouse
113	RGC17	17_Tbr1_S1	0.5	mouse
114	RGC17	7_Novel	0.5	mouse
115	RGC17	4_chicken	0.5	chicken
116	RGC17	3_chicken	0.5	chicken
117	RGC17	2_zebrafish	0.5	zebrafish
118	RGC17	4_FminiOFF	0	mouse
119	RGC17	25_Novel	0	mouse
120	RGC17	33_M1	0	mouse
121	RGC17	40_M1dup	0	mouse
122	RGC17	11_Novel	0	mouse
123	RGC17	2_W3D1.2	0	mouse
124	RGC17	29_Novel	0	mouse
125	RGC17	26_Novel	0	mouse
126	RGC17	1_W3D1.1	0	mouse
127	RGC17	20_Novel	0	mouse
128	RGC17	37_Novel	0	mouse
129	RGC17	39_Novel	0	mouse
130	RGC17	31_chicken	0	chicken
131	RGC17	27_chicken	0	chicken
132	RGC17	36_chicken	0	chicken
133	RGC17	30_chicken	0	chicken
134	RGC17	38_chicken	0	chicken
135	RGC17	34_chicken	0	chicken
136	RGC17	17_zebrafish	0	zebrafish
137	RGC17	13_zebrafish	0	zebrafish
138	RGC17	15_zebrafish	0	zebrafish
139	RGC17	29_zebrafish	0	zebrafish
140	RGC17	16_zebrafish	0	zebrafish
141	RGC17	21_zebrafish	0	zebrafish
142	RGC24	25_Novel	83.65	mouse
143	RGC24	16_zebrafish	11.5	zebrafish
144	RGC24	20_Novel	3.93	mouse
145	RGC24	22_zebrafish	2.29	zebrafish
146	RGC24	17_zebrafish	2	zebrafish
147	RGC24	21_zebrafish	1.53	zebrafish
148	RGC24	3_chicken	1.5	chicken
149	RGC24	35_Novel	1.18	mouse
150	RGC24	30_Novel	1.06	mouse
151	RGC24	31_chicken	1.02	chicken
152	RGC24	14_ooDS_Cck	0.5	mouse
153	RGC24	12_ooDS_NT	0.5	mouse
154	RGC24	4_chicken	0.5	chicken
155	RGC24	15_zebrafish	0.5	zebrafish
156	RGC24	2_zebrafish	0.5	zebrafish
157	RGC24	4_FminiOFF	0	mouse
158	RGC24	6_W3B	0	mouse
159	RGC24	17_Tbr1_S1	0	mouse
160	RGC24	33_M1	0	mouse
161	RGC24	40_M1dup	0	mouse
162	RGC24	7_Novel	0	mouse
163	RGC24	11_Novel	0	mouse
164	RGC24	8_Novel	0	mouse
165	RGC24	2_W3D1.2	0	mouse
166	RGC24	29_Novel	0	mouse
167	RGC24	26_Novel	0	mouse
168	RGC24	1_W3D1.1	0	mouse
169	RGC24	24_Novel	0	mouse
170	RGC24	28_FmidiOFF	0	mouse
171	RGC24	37_Novel	0	mouse
172	RGC24	32_F_Novel	0	mouse
173	RGC24	39_Novel	0	mouse
174	RGC24	21_Tbr1_S2	0	mouse
175	RGC24	23_chicken	0	chicken
176	RGC24	28_chicken	0	chicken
177	RGC24	27_chicken	0	chicken
178	RGC24	9_chicken	0	chicken
179	RGC24	36_chicken	0	chicken
180	RGC24	30_chicken	0	chicken
181	RGC24	25_chicken	0	chicken
182	RGC24	14_chicken	0	chicken
183	RGC24	26_chicken	0	chicken
184	RGC24	38_chicken	0	chicken
185	RGC24	34_chicken	0	chicken
186	RGC24	19_zebrafish	0	zebrafish
187	RGC24	13_zebrafish	0	zebrafish
188	RGC24	29_zebrafish	0	zebrafish
189	RGC20	31_chicken	74.49	chicken
190	RGC20	27_chicken	70.69	chicken
191	RGC20	6_W3B	65	mouse
192	RGC20	19_zebrafish	60.22	zebrafish
193	RGC20	28_FmidiOFF	2.36	mouse
194	RGC20	17_zebrafish	1.5	zebrafish
195	RGC20	25_Novel	1.26	mouse
196	RGC20	30_Novel	1.06	mouse
197	RGC20	22_zebrafish	0.76	zebrafish
198	RGC20	21_zebrafish	0.76	zebrafish
199	RGC20	29_Novel	0.71	mouse
200	RGC20	23_chicken	0.69	chicken
201	RGC20	7_Novel	0.5	mouse
202	RGC20	8_Novel	0.5	mouse
203	RGC20	12_ooDS_NT	0.5	mouse
204	RGC20	3_chicken	0.5	chicken
205	RGC20	4_FminiOFF	0	mouse
206	RGC20	17_Tbr1_S1	0	mouse
207	RGC20	35_Novel	0	mouse
208	RGC20	14_ooDS_Cck	0	mouse
209	RGC20	33_M1	0	mouse
210	RGC20	40_M1dup	0	mouse
211	RGC20	11_Novel	0	mouse
212	RGC20	2_W3D1.2	0	mouse
213	RGC20	26_Novel	0	mouse
214	RGC20	1_W3D1.1	0	mouse
215	RGC20	20_Novel	0	mouse
216	RGC20	24_Novel	0	mouse
217	RGC20	37_Novel	0	mouse
218	RGC20	32_F_Novel	0	mouse
219	RGC20	39_Novel	0	mouse
220	RGC20	21_Tbr1_S2	0	mouse
221	RGC20	28_chicken	0	chicken
222	RGC20	9_chicken	0	chicken
223	RGC20	36_chicken	0	chicken
224	RGC20	30_chicken	0	chicken
225	RGC20	25_chicken	0	chicken
226	RGC20	4_chicken	0	chicken
227	RGC20	14_chicken	0	chicken
228	RGC20	26_chicken	0	chicken
229	RGC20	38_chicken	0	chicken
230	RGC20	34_chicken	0	chicken
231	RGC20	13_zebrafish	0	zebrafish
232	RGC20	15_zebrafish	0	zebrafish
233	RGC20	29_zebrafish	0	zebrafish
234	RGC20	16_zebrafish	0	zebrafish
235	RGC20	2_zebrafish	0	zebrafish
236	RGC19	17_Tbr1_S1	83	mouse
237	RGC19	35_Novel	68.24	mouse
238	RGC19	14_ooDS_Cck	67	mouse
239	RGC19	9_chicken	64.23	chicken
240	RGC19	12_ooDS_NT	22.5	mouse
241	RGC19	23_chicken	20.69	chicken
242	RGC19	30_Novel	8.51	mouse
243	RGC19	31_chicken	3.06	chicken
244	RGC19	6_W3B	3	mouse
245	RGC19	19_zebrafish	2.21	zebrafish
246	RGC19	11_Novel	2	mouse
247	RGC19	25_Novel	1.89	mouse
248	RGC19	4_chicken	1.5	chicken
249	RGC19	2_zebrafish	1	zebrafish
250	RGC19	21_Tbr1_S2	0.87	mouse
251	RGC19	28_FmidiOFF	0.79	mouse
252	RGC19	21_zebrafish	0.76	zebrafish
253	RGC19	24_Novel	0.67	mouse
254	RGC19	20_Novel	0.56	mouse
255	RGC19	7_Novel	0.5	mouse
256	RGC19	3_chicken	0.5	chicken
257	RGC19	4_FminiOFF	0	mouse
258	RGC19	33_M1	0	mouse
259	RGC19	40_M1dup	0	mouse
260	RGC19	8_Novel	0	mouse
261	RGC19	2_W3D1.2	0	mouse
262	RGC19	29_Novel	0	mouse
263	RGC19	26_Novel	0	mouse
264	RGC19	1_W3D1.1	0	mouse
265	RGC19	37_Novel	0	mouse
266	RGC19	32_F_Novel	0	mouse
267	RGC19	39_Novel	0	mouse
268	RGC19	28_chicken	0	chicken
269	RGC19	27_chicken	0	chicken
270	RGC19	36_chicken	0	chicken
271	RGC19	30_chicken	0	chicken
272	RGC19	25_chicken	0	chicken
273	RGC19	14_chicken	0	chicken
274	RGC19	26_chicken	0	chicken
275	RGC19	38_chicken	0	chicken
276	RGC19	34_chicken	0	chicken
277	RGC19	17_zebrafish	0	zebrafish
278	RGC19	13_zebrafish	0	zebrafish
279	RGC19	15_zebrafish	0	zebrafish
280	RGC19	29_zebrafish	0	zebrafish
281	RGC19	16_zebrafish	0	zebrafish
282	RGC19	22_zebrafish	0	zebrafish
283	RGC5	33_M1	70.59	mouse
284	RGC5	40_M1dup	46.94	mouse
285	RGC5	24_Novel	4.67	mouse
286	RGC5	29_zebrafish	1.3	zebrafish
287	RGC5	13_zebrafish	1	zebrafish
288	RGC5	9_chicken	0.73	chicken
289	RGC5	3_chicken	0.5	chicken
290	RGC5	16_zebrafish	0.5	zebrafish
291	RGC5	4_FminiOFF	0	mouse
292	RGC5	25_Novel	0	mouse
293	RGC5	6_W3B	0	mouse
294	RGC5	17_Tbr1_S1	0	mouse
295	RGC5	35_Novel	0	mouse
296	RGC5	14_ooDS_Cck	0	mouse
297	RGC5	7_Novel	0	mouse
298	RGC5	11_Novel	0	mouse
299	RGC5	8_Novel	0	mouse
300	RGC5	2_W3D1.2	0	mouse
301	RGC5	29_Novel	0	mouse
302	RGC5	26_Novel	0	mouse
303	RGC5	1_W3D1.1	0	mouse
304	RGC5	20_Novel	0	mouse
305	RGC5	28_FmidiOFF	0	mouse
306	RGC5	37_Novel	0	mouse
307	RGC5	32_F_Novel	0	mouse
308	RGC5	12_ooDS_NT	0	mouse
309	RGC5	30_Novel	0	mouse
310	RGC5	39_Novel	0	mouse
311	RGC5	21_Tbr1_S2	0	mouse
312	RGC5	23_chicken	0	chicken
313	RGC5	28_chicken	0	chicken
314	RGC5	31_chicken	0	chicken
315	RGC5	27_chicken	0	chicken
316	RGC5	36_chicken	0	chicken
317	RGC5	30_chicken	0	chicken
318	RGC5	25_chicken	0	chicken
319	RGC5	4_chicken	0	chicken
320	RGC5	14_chicken	0	chicken
321	RGC5	26_chicken	0	chicken
322	RGC5	38_chicken	0	chicken
323	RGC5	34_chicken	0	chicken
324	RGC5	17_zebrafish	0	zebrafish
325	RGC5	19_zebrafish	0	zebrafish
326	RGC5	15_zebrafish	0	zebrafish
327	RGC5	2_zebrafish	0	zebrafish
328	RGC5	22_zebrafish	0	zebrafish
329	RGC5	21_zebrafish	0	zebrafish
330	RGC13	40_M1dup	51.02	mouse
331	RGC13	33_M1	23.53	mouse
332	RGC13	9_chicken	7.3	chicken
333	RGC13	2_zebrafish	3	zebrafish
334	RGC13	25_chicken	1.6	chicken
335	RGC13	30_chicken	1.08	chicken
336	RGC13	15_zebrafish	1	zebrafish
337	RGC13	21_zebrafish	0.76	zebrafish
338	RGC13	23_chicken	0.69	chicken
339	RGC13	24_Novel	0.67	mouse
340	RGC13	4_FminiOFF	0	mouse
341	RGC13	25_Novel	0	mouse
342	RGC13	6_W3B	0	mouse
343	RGC13	17_Tbr1_S1	0	mouse
344	RGC13	35_Novel	0	mouse
345	RGC13	14_ooDS_Cck	0	mouse
346	RGC13	7_Novel	0	mouse
347	RGC13	11_Novel	0	mouse
348	RGC13	8_Novel	0	mouse
349	RGC13	2_W3D1.2	0	mouse
350	RGC13	29_Novel	0	mouse
351	RGC13	26_Novel	0	mouse
352	RGC13	1_W3D1.1	0	mouse
353	RGC13	20_Novel	0	mouse
354	RGC13	28_FmidiOFF	0	mouse
355	RGC13	37_Novel	0	mouse
356	RGC13	32_F_Novel	0	mouse
357	RGC13	12_ooDS_NT	0	mouse
358	RGC13	30_Novel	0	mouse
359	RGC13	39_Novel	0	mouse
360	RGC13	21_Tbr1_S2	0	mouse
361	RGC13	28_chicken	0	chicken
362	RGC13	31_chicken	0	chicken
363	RGC13	27_chicken	0	chicken
364	RGC13	36_chicken	0	chicken
365	RGC13	4_chicken	0	chicken
366	RGC13	14_chicken	0	chicken
367	RGC13	26_chicken	0	chicken
368	RGC13	3_chicken	0	chicken
369	RGC13	38_chicken	0	chicken
370	RGC13	34_chicken	0	chicken
371	RGC13	17_zebrafish	0	zebrafish
372	RGC13	19_zebrafish	0	zebrafish
373	RGC13	13_zebrafish	0	zebrafish
374	RGC13	29_zebrafish	0	zebrafish
375	RGC13	16_zebrafish	0	zebrafish
376	RGC13	22_zebrafish	0	zebrafish
377	RGC31	7_Novel	50.5	mouse
378	RGC31	8_Novel	1.5	mouse
379	RGC31	13_zebrafish	1.5	zebrafish
380	RGC31	37_Novel	1.49	mouse
381	RGC31	34_chicken	1.32	chicken
382	RGC31	6_W3B	0.5	mouse
383	RGC31	14_ooDS_Cck	0.5	mouse
384	RGC31	15_zebrafish	0.5	zebrafish
385	RGC31	2_zebrafish	0.5	zebrafish
386	RGC31	4_FminiOFF	0	mouse
387	RGC31	25_Novel	0	mouse
388	RGC31	17_Tbr1_S1	0	mouse
389	RGC31	35_Novel	0	mouse
390	RGC31	33_M1	0	mouse
391	RGC31	40_M1dup	0	mouse
392	RGC31	11_Novel	0	mouse
393	RGC31	2_W3D1.2	0	mouse
394	RGC31	29_Novel	0	mouse
395	RGC31	26_Novel	0	mouse
396	RGC31	1_W3D1.1	0	mouse
397	RGC31	20_Novel	0	mouse
398	RGC31	24_Novel	0	mouse
399	RGC31	28_FmidiOFF	0	mouse
400	RGC31	32_F_Novel	0	mouse
401	RGC31	12_ooDS_NT	0	mouse
402	RGC31	30_Novel	0	mouse
403	RGC31	39_Novel	0	mouse
404	RGC31	21_Tbr1_S2	0	mouse
405	RGC31	23_chicken	0	chicken
406	RGC31	28_chicken	0	chicken
407	RGC31	31_chicken	0	chicken
408	RGC31	27_chicken	0	chicken
409	RGC31	9_chicken	0	chicken
410	RGC31	36_chicken	0	chicken
411	RGC31	30_chicken	0	chicken
412	RGC31	25_chicken	0	chicken
413	RGC31	4_chicken	0	chicken
414	RGC31	14_chicken	0	chicken
415	RGC31	26_chicken	0	chicken
416	RGC31	3_chicken	0	chicken
417	RGC31	38_chicken	0	chicken
418	RGC31	17_zebrafish	0	zebrafish
419	RGC31	19_zebrafish	0	zebrafish
420	RGC31	29_zebrafish	0	zebrafish
421	RGC31	16_zebrafish	0	zebrafish
422	RGC31	22_zebrafish	0	zebrafish
423	RGC31	21_zebrafish	0	zebrafish
424	RGC27	13_zebrafish	53	zebrafish
425	RGC27	2_zebrafish	6.5	zebrafish
426	RGC27	16_zebrafish	6	zebrafish
427	RGC27	32_F_Novel	2	mouse
428	RGC27	21_zebrafish	1.53	zebrafish
429	RGC27	31_chicken	1.02	chicken
430	RGC27	11_Novel	1	mouse
431	RGC27	8_Novel	1	mouse
432	RGC27	19_zebrafish	0.55	zebrafish
433	RGC27	17_Tbr1_S1	0.5	mouse
434	RGC27	7_Novel	0.5	mouse
435	RGC27	12_ooDS_NT	0.5	mouse
436	RGC27	15_zebrafish	0.5	zebrafish
437	RGC27	4_FminiOFF	0	mouse
438	RGC27	25_Novel	0	mouse
439	RGC27	6_W3B	0	mouse
440	RGC27	35_Novel	0	mouse
441	RGC27	14_ooDS_Cck	0	mouse
442	RGC27	33_M1	0	mouse
443	RGC27	40_M1dup	0	mouse
444	RGC27	2_W3D1.2	0	mouse
445	RGC27	29_Novel	0	mouse
446	RGC27	26_Novel	0	mouse
447	RGC27	1_W3D1.1	0	mouse
448	RGC27	20_Novel	0	mouse
449	RGC27	24_Novel	0	mouse
450	RGC27	28_FmidiOFF	0	mouse
451	RGC27	37_Novel	0	mouse
452	RGC27	30_Novel	0	mouse
453	RGC27	39_Novel	0	mouse
454	RGC27	21_Tbr1_S2	0	mouse
455	RGC27	23_chicken	0	chicken
456	RGC27	28_chicken	0	chicken
457	RGC27	27_chicken	0	chicken
458	RGC27	9_chicken	0	chicken
459	RGC27	36_chicken	0	chicken
460	RGC27	30_chicken	0	chicken
461	RGC27	25_chicken	0	chicken
462	RGC27	4_chicken	0	chicken
463	RGC27	14_chicken	0	chicken
464	RGC27	26_chicken	0	chicken
465	RGC27	3_chicken	0	chicken
466	RGC27	38_chicken	0	chicken
467	RGC27	34_chicken	0	chicken
468	RGC27	17_zebrafish	0	zebrafish
469	RGC27	29_zebrafish	0	zebrafish
470	RGC27	22_zebrafish	0	zebrafish
471	RGC34	11_Novel	93	mouse
472	RGC34	8_Novel	82.5	mouse
473	RGC34	7_Novel	37	mouse
474	RGC34	13_zebrafish	3.5	zebrafish
475	RGC34	14_chicken	3.39	chicken
476	RGC34	2_zebrafish	3	zebrafish
477	RGC34	21_Tbr1_S2	2.61	mouse
478	RGC34	25_chicken	2.4	chicken
479	RGC34	36_chicken	2.08	chicken
480	RGC34	15_zebrafish	1	zebrafish
481	RGC34	26_chicken	0.97	chicken
482	RGC34	28_chicken	0.8	chicken
483	RGC34	25_Novel	0.63	mouse
484	RGC34	17_zebrafish	0.5	zebrafish
485	RGC34	16_zebrafish	0.5	zebrafish
486	RGC34	4_FminiOFF	0	mouse
487	RGC34	6_W3B	0	mouse
488	RGC34	17_Tbr1_S1	0	mouse
489	RGC34	35_Novel	0	mouse
490	RGC34	14_ooDS_Cck	0	mouse
491	RGC34	33_M1	0	mouse
492	RGC34	40_M1dup	0	mouse
493	RGC34	2_W3D1.2	0	mouse
494	RGC34	29_Novel	0	mouse
495	RGC34	26_Novel	0	mouse
496	RGC34	1_W3D1.1	0	mouse
497	RGC34	20_Novel	0	mouse
498	RGC34	24_Novel	0	mouse
499	RGC34	28_FmidiOFF	0	mouse
500	RGC34	37_Novel	0	mouse
501	RGC34	32_F_Novel	0	mouse
502	RGC34	12_ooDS_NT	0	mouse
503	RGC34	30_Novel	0	mouse
504	RGC34	39_Novel	0	mouse
505	RGC34	23_chicken	0	chicken
506	RGC34	31_chicken	0	chicken
507	RGC34	27_chicken	0	chicken
508	RGC34	9_chicken	0	chicken
509	RGC34	30_chicken	0	chicken
510	RGC34	4_chicken	0	chicken
511	RGC34	3_chicken	0	chicken
512	RGC34	38_chicken	0	chicken
513	RGC34	34_chicken	0	chicken
514	RGC34	19_zebrafish	0	zebrafish
515	RGC34	29_zebrafish	0	zebrafish
516	RGC34	22_zebrafish	0	zebrafish
517	RGC34	21_zebrafish	0	zebrafish
518	RGC37	2_W3D1.2	77.5	mouse
519	RGC37	29_Novel	63.12	mouse
520	RGC37	6_W3B	6	mouse
521	RGC37	4_FminiOFF	2.5	mouse
522	RGC37	7_Novel	2.5	mouse
523	RGC37	15_zebrafish	2.5	zebrafish
524	RGC37	35_Novel	2.35	mouse
525	RGC37	8_Novel	1.5	mouse
526	RGC37	3_chicken	1.5	chicken
527	RGC37	33_M1	1.18	mouse
528	RGC37	11_Novel	1	mouse
529	RGC37	12_ooDS_NT	1	mouse
530	RGC37	21_Tbr1_S2	0.87	mouse
531	RGC37	28_FmidiOFF	0.79	mouse
532	RGC37	21_zebrafish	0.76	zebrafish
533	RGC37	25_Novel	0.63	mouse
534	RGC37	26_Novel	0.63	mouse
535	RGC37	20_Novel	0.56	mouse
536	RGC37	14_chicken	0.56	chicken
537	RGC37	19_zebrafish	0.55	zebrafish
538	RGC37	14_ooDS_Cck	0.5	mouse
539	RGC37	4_chicken	0.5	chicken
540	RGC37	2_zebrafish	0.5	zebrafish
541	RGC37	17_Tbr1_S1	0	mouse
542	RGC37	40_M1dup	0	mouse
543	RGC37	1_W3D1.1	0	mouse
544	RGC37	24_Novel	0	mouse
545	RGC37	37_Novel	0	mouse
546	RGC37	32_F_Novel	0	mouse
547	RGC37	30_Novel	0	mouse
548	RGC37	39_Novel	0	mouse
549	RGC37	23_chicken	0	chicken
550	RGC37	28_chicken	0	chicken
551	RGC37	31_chicken	0	chicken
552	RGC37	27_chicken	0	chicken
553	RGC37	9_chicken	0	chicken
554	RGC37	36_chicken	0	chicken
555	RGC37	30_chicken	0	chicken
556	RGC37	25_chicken	0	chicken
557	RGC37	26_chicken	0	chicken
558	RGC37	38_chicken	0	chicken
559	RGC37	34_chicken	0	chicken
560	RGC37	17_zebrafish	0	zebrafish
561	RGC37	13_zebrafish	0	zebrafish
562	RGC37	29_zebrafish	0	zebrafish
563	RGC37	16_zebrafish	0	zebrafish
564	RGC37	22_zebrafish	0	zebrafish
565	RGC41	15_zebrafish	68.5	zebrafish
566	RGC41	29_Novel	7.09	mouse
567	RGC41	26_Novel	1.89	mouse
568	RGC41	34_chicken	1.32	chicken
569	RGC41	21_Tbr1_S2	0.87	mouse
570	RGC41	6_W3B	0.5	mouse
571	RGC41	2_W3D1.2	0.5	mouse
572	RGC41	4_chicken	0.5	chicken
573	RGC41	3_chicken	0.5	chicken
574	RGC41	4_FminiOFF	0	mouse
575	RGC41	25_Novel	0	mouse
576	RGC41	17_Tbr1_S1	0	mouse
577	RGC41	35_Novel	0	mouse
578	RGC41	14_ooDS_Cck	0	mouse
579	RGC41	33_M1	0	mouse
580	RGC41	40_M1dup	0	mouse
581	RGC41	7_Novel	0	mouse
582	RGC41	11_Novel	0	mouse
583	RGC41	8_Novel	0	mouse
584	RGC41	1_W3D1.1	0	mouse
585	RGC41	20_Novel	0	mouse
586	RGC41	24_Novel	0	mouse
587	RGC41	28_FmidiOFF	0	mouse
588	RGC41	37_Novel	0	mouse
589	RGC41	32_F_Novel	0	mouse
590	RGC41	12_ooDS_NT	0	mouse
591	RGC41	30_Novel	0	mouse
592	RGC41	39_Novel	0	mouse
593	RGC41	23_chicken	0	chicken
594	RGC41	28_chicken	0	chicken
595	RGC41	31_chicken	0	chicken
596	RGC41	27_chicken	0	chicken
597	RGC41	9_chicken	0	chicken
598	RGC41	36_chicken	0	chicken
599	RGC41	30_chicken	0	chicken
600	RGC41	25_chicken	0	chicken
601	RGC41	14_chicken	0	chicken
602	RGC41	26_chicken	0	chicken
603	RGC41	38_chicken	0	chicken
604	RGC41	17_zebrafish	0	zebrafish
605	RGC41	19_zebrafish	0	zebrafish
606	RGC41	13_zebrafish	0	zebrafish
607	RGC41	29_zebrafish	0	zebrafish
608	RGC41	16_zebrafish	0	zebrafish
609	RGC41	2_zebrafish	0	zebrafish
610	RGC41	22_zebrafish	0	zebrafish
611	RGC41	21_zebrafish	0	zebrafish
612	RGC30	29_zebrafish	93.51	zebrafish
613	RGC30	36_chicken	89.58	chicken
614	RGC30	30_chicken	82.8	chicken
615	RGC30	26_Novel	74.21	mouse
616	RGC30	25_chicken	71.2	chicken
617	RGC30	15_zebrafish	11	zebrafish
618	RGC30	17_Tbr1_S1	9	mouse
619	RGC30	28_FmidiOFF	5.51	mouse
620	RGC30	9_chicken	3.65	chicken
621	RGC30	39_Novel	2.7	mouse
622	RGC30	22_zebrafish	2.29	zebrafish
623	RGC30	14_chicken	2.26	chicken
624	RGC30	28_chicken	1.6	chicken
625	RGC30	2_zebrafish	1.5	zebrafish
626	RGC30	35_Novel	1.18	mouse
627	RGC30	30_Novel	1.06	mouse
628	RGC30	31_chicken	1.02	chicken
629	RGC30	7_Novel	1	mouse
630	RGC30	8_Novel	1	mouse
631	RGC30	32_F_Novel	1	mouse
632	RGC30	21_Tbr1_S2	0.87	mouse
633	RGC30	29_Novel	0.71	mouse
634	RGC30	20_Novel	0.56	mouse
635	RGC30	19_zebrafish	0.55	zebrafish
636	RGC30	4_FminiOFF	0.5	mouse
637	RGC30	6_W3B	0.5	mouse
638	RGC30	4_chicken	0.5	chicken
639	RGC30	3_chicken	0.5	chicken
640	RGC30	13_zebrafish	0.5	zebrafish
641	RGC30	16_zebrafish	0.5	zebrafish
642	RGC30	25_Novel	0	mouse
643	RGC30	14_ooDS_Cck	0	mouse
644	RGC30	33_M1	0	mouse
645	RGC30	40_M1dup	0	mouse
646	RGC30	11_Novel	0	mouse
647	RGC30	2_W3D1.2	0	mouse
648	RGC30	1_W3D1.1	0	mouse
649	RGC30	24_Novel	0	mouse
650	RGC30	37_Novel	0	mouse
651	RGC30	12_ooDS_NT	0	mouse
652	RGC30	23_chicken	0	chicken
653	RGC30	27_chicken	0	chicken
654	RGC30	26_chicken	0	chicken
655	RGC30	38_chicken	0	chicken
656	RGC30	34_chicken	0	chicken
657	RGC30	17_zebrafish	0	zebrafish
658	RGC30	21_zebrafish	0	zebrafish
659	RGC1	16_zebrafish	56.5	zebrafish
660	RGC1	20_Novel	6.74	mouse
661	RGC1	2_zebrafish	3	zebrafish
662	RGC1	17_Tbr1_S1	2.5	mouse
663	RGC1	35_Novel	2.35	mouse
664	RGC1	21_zebrafish	1.53	zebrafish
665	RGC1	30_Novel	1.06	mouse
666	RGC1	3_chicken	1	chicken
667	RGC1	29_Novel	0.71	mouse
668	RGC1	6_W3B	0.5	mouse
669	RGC1	14_ooDS_Cck	0.5	mouse
670	RGC1	4_FminiOFF	0	mouse
671	RGC1	25_Novel	0	mouse
672	RGC1	33_M1	0	mouse
673	RGC1	40_M1dup	0	mouse
674	RGC1	7_Novel	0	mouse
675	RGC1	11_Novel	0	mouse
676	RGC1	8_Novel	0	mouse
677	RGC1	2_W3D1.2	0	mouse
678	RGC1	26_Novel	0	mouse
679	RGC1	1_W3D1.1	0	mouse
680	RGC1	24_Novel	0	mouse
681	RGC1	28_FmidiOFF	0	mouse
682	RGC1	37_Novel	0	mouse
683	RGC1	32_F_Novel	0	mouse
684	RGC1	12_ooDS_NT	0	mouse
685	RGC1	39_Novel	0	mouse
686	RGC1	21_Tbr1_S2	0	mouse
687	RGC1	23_chicken	0	chicken
688	RGC1	28_chicken	0	chicken
689	RGC1	31_chicken	0	chicken
690	RGC1	27_chicken	0	chicken
691	RGC1	9_chicken	0	chicken
692	RGC1	36_chicken	0	chicken
693	RGC1	30_chicken	0	chicken
694	RGC1	25_chicken	0	chicken
695	RGC1	4_chicken	0	chicken
696	RGC1	14_chicken	0	chicken
697	RGC1	26_chicken	0	chicken
698	RGC1	38_chicken	0	chicken
699	RGC1	34_chicken	0	chicken
700	RGC1	17_zebrafish	0	zebrafish
701	RGC1	19_zebrafish	0	zebrafish
702	RGC1	13_zebrafish	0	zebrafish
703	RGC1	15_zebrafish	0	zebrafish
704	RGC1	29_zebrafish	0	zebrafish
705	RGC1	22_zebrafish	0	zebrafish
706	RGC3	1_W3D1.1	100	mouse
707	RGC3	39_Novel	5.41	mouse
708	RGC3	2_W3D1.2	4	mouse
709	RGC3	6_W3B	3.5	mouse
710	RGC3	20_Novel	2.81	mouse
711	RGC3	9_chicken	2.19	chicken
712	RGC3	17_zebrafish	1.5	zebrafish
713	RGC3	35_Novel	1.18	mouse
714	RGC3	33_M1	1.18	mouse
715	RGC3	30_Novel	1.06	mouse
716	RGC3	17_Tbr1_S1	1	mouse
717	RGC3	7_Novel	1	mouse
718	RGC3	28_FmidiOFF	0.79	mouse
719	RGC3	21_zebrafish	0.76	zebrafish
720	RGC3	29_Novel	0.71	mouse
721	RGC3	23_chicken	0.69	chicken
722	RGC3	24_Novel	0.67	mouse
723	RGC3	25_Novel	0.63	mouse
724	RGC3	26_Novel	0.63	mouse
725	RGC3	4_FminiOFF	0.5	mouse
726	RGC3	13_zebrafish	0.5	zebrafish
727	RGC3	15_zebrafish	0.5	zebrafish
728	RGC3	14_ooDS_Cck	0	mouse
729	RGC3	40_M1dup	0	mouse
730	RGC3	11_Novel	0	mouse
731	RGC3	8_Novel	0	mouse
732	RGC3	37_Novel	0	mouse
733	RGC3	32_F_Novel	0	mouse
734	RGC3	12_ooDS_NT	0	mouse
735	RGC3	21_Tbr1_S2	0	mouse
736	RGC3	28_chicken	0	chicken
737	RGC3	31_chicken	0	chicken
738	RGC3	27_chicken	0	chicken
739	RGC3	36_chicken	0	chicken
740	RGC3	30_chicken	0	chicken
741	RGC3	25_chicken	0	chicken
742	RGC3	4_chicken	0	chicken
743	RGC3	14_chicken	0	chicken
744	RGC3	26_chicken	0	chicken
745	RGC3	3_chicken	0	chicken
746	RGC3	38_chicken	0	chicken
747	RGC3	34_chicken	0	chicken
748	RGC3	19_zebrafish	0	zebrafish
749	RGC3	29_zebrafish	0	zebrafish
750	RGC3	16_zebrafish	0	zebrafish
751	RGC3	2_zebrafish	0	zebrafish
752	RGC3	22_zebrafish	0	zebrafish
753	RGC25	4_chicken	62	chicken
754	RGC25	14_chicken	61.02	chicken
755	RGC25	28_FmidiOFF	13.39	mouse
756	RGC25	27_chicken	5.17	chicken
757	RGC25	28_chicken	1.6	chicken
758	RGC25	3_chicken	1.5	chicken
759	RGC25	2_zebrafish	1.5	zebrafish
760	RGC25	11_Novel	1	mouse
761	RGC25	13_zebrafish	1	zebrafish
762	RGC25	21_Tbr1_S2	0.87	mouse
763	RGC25	22_zebrafish	0.76	zebrafish
764	RGC25	9_chicken	0.73	chicken
765	RGC25	6_W3B	0.5	mouse
766	RGC25	14_ooDS_Cck	0.5	mouse
767	RGC25	16_zebrafish	0.5	zebrafish
768	RGC25	4_FminiOFF	0	mouse
769	RGC25	25_Novel	0	mouse
770	RGC25	17_Tbr1_S1	0	mouse
771	RGC25	35_Novel	0	mouse
772	RGC25	33_M1	0	mouse
773	RGC25	40_M1dup	0	mouse
774	RGC25	7_Novel	0	mouse
775	RGC25	8_Novel	0	mouse
776	RGC25	2_W3D1.2	0	mouse
777	RGC25	29_Novel	0	mouse
778	RGC25	26_Novel	0	mouse
779	RGC25	1_W3D1.1	0	mouse
780	RGC25	20_Novel	0	mouse
781	RGC25	24_Novel	0	mouse
782	RGC25	37_Novel	0	mouse
783	RGC25	32_F_Novel	0	mouse
784	RGC25	12_ooDS_NT	0	mouse
785	RGC25	30_Novel	0	mouse
786	RGC25	39_Novel	0	mouse
787	RGC25	23_chicken	0	chicken
788	RGC25	31_chicken	0	chicken
789	RGC25	36_chicken	0	chicken
790	RGC25	30_chicken	0	chicken
791	RGC25	25_chicken	0	chicken
792	RGC25	26_chicken	0	chicken
793	RGC25	38_chicken	0	chicken
794	RGC25	34_chicken	0	chicken
795	RGC25	17_zebrafish	0	zebrafish
796	RGC25	19_zebrafish	0	zebrafish
797	RGC25	15_zebrafish	0	zebrafish
798	RGC25	29_zebrafish	0	zebrafish
799	RGC25	21_zebrafish	0	zebrafish
800	RGC22	26_chicken	93.2	chicken
801	RGC22	20_Novel	77.53	mouse
802	RGC22	2_zebrafish	64.5	zebrafish
803	RGC22	3_chicken	52.5	chicken
804	RGC22	29_Novel	12.06	mouse
805	RGC22	32_F_Novel	9	mouse
806	RGC22	35_Novel	8.24	mouse
807	RGC22	9_chicken	6.57	chicken
808	RGC22	4_chicken	5	chicken
809	RGC22	16_zebrafish	4.5	zebrafish
810	RGC22	12_ooDS_NT	4	mouse
811	RGC22	22_zebrafish	3.05	zebrafish
812	RGC22	34_chicken	2.63	chicken
813	RGC22	40_M1dup	2.04	mouse
814	RGC22	38_chicken	2	chicken
815	RGC22	26_Novel	1.89	mouse
816	RGC22	14_chicken	1.69	chicken
817	RGC22	21_zebrafish	1.53	zebrafish
818	RGC22	6_W3B	1.5	mouse
819	RGC22	15_zebrafish	1.5	zebrafish
820	RGC22	23_chicken	1.38	chicken
821	RGC22	29_zebrafish	1.3	zebrafish
822	RGC22	33_M1	1.18	mouse
823	RGC22	30_Novel	1.06	mouse
824	RGC22	14_ooDS_Cck	1	mouse
825	RGC22	7_Novel	1	mouse
826	RGC22	11_Novel	1	mouse
827	RGC22	8_Novel	1	mouse
828	RGC22	21_Tbr1_S2	0.87	mouse
829	RGC22	25_chicken	0.8	chicken
830	RGC22	28_FmidiOFF	0.79	mouse
831	RGC22	25_Novel	0.63	mouse
832	RGC22	19_zebrafish	0.55	zebrafish
833	RGC22	2_W3D1.2	0.5	mouse
834	RGC22	4_FminiOFF	0	mouse
835	RGC22	17_Tbr1_S1	0	mouse
836	RGC22	1_W3D1.1	0	mouse
837	RGC22	24_Novel	0	mouse
838	RGC22	37_Novel	0	mouse
839	RGC22	39_Novel	0	mouse
840	RGC22	28_chicken	0	chicken
841	RGC22	31_chicken	0	chicken
842	RGC22	27_chicken	0	chicken
843	RGC22	36_chicken	0	chicken
844	RGC22	30_chicken	0	chicken
845	RGC22	17_zebrafish	0	zebrafish
846	RGC22	13_zebrafish	0	zebrafish
847	RGC6	38_chicken	88	chicken
848	RGC6	24_Novel	74	mouse
849	RGC6	29_Novel	3.55	mouse
850	RGC6	34_chicken	2.63	chicken
851	RGC6	36_chicken	2.08	chicken
852	RGC6	19_zebrafish	1.66	zebrafish
853	RGC6	25_chicken	1.6	chicken
854	RGC6	32_F_Novel	1	mouse
855	RGC6	4_chicken	1	chicken
856	RGC6	17_zebrafish	1	zebrafish
857	RGC6	13_zebrafish	1	zebrafish
858	RGC6	21_Tbr1_S2	0.87	mouse
859	RGC6	28_FmidiOFF	0.79	mouse
860	RGC6	22_zebrafish	0.76	zebrafish
861	RGC6	9_chicken	0.73	chicken
862	RGC6	3_chicken	0.5	chicken
863	RGC6	15_zebrafish	0.5	zebrafish
864	RGC6	4_FminiOFF	0	mouse
865	RGC6	25_Novel	0	mouse
866	RGC6	6_W3B	0	mouse
867	RGC6	17_Tbr1_S1	0	mouse
868	RGC6	35_Novel	0	mouse
869	RGC6	14_ooDS_Cck	0	mouse
870	RGC6	33_M1	0	mouse
871	RGC6	40_M1dup	0	mouse
872	RGC6	7_Novel	0	mouse
873	RGC6	11_Novel	0	mouse
874	RGC6	8_Novel	0	mouse
875	RGC6	2_W3D1.2	0	mouse
876	RGC6	26_Novel	0	mouse
877	RGC6	1_W3D1.1	0	mouse
878	RGC6	20_Novel	0	mouse
879	RGC6	37_Novel	0	mouse
880	RGC6	12_ooDS_NT	0	mouse
881	RGC6	30_Novel	0	mouse
882	RGC6	39_Novel	0	mouse
883	RGC6	23_chicken	0	chicken
884	RGC6	28_chicken	0	chicken
885	RGC6	31_chicken	0	chicken
886	RGC6	27_chicken	0	chicken
887	RGC6	30_chicken	0	chicken
888	RGC6	14_chicken	0	chicken
889	RGC6	26_chicken	0	chicken
890	RGC6	29_zebrafish	0	zebrafish
891	RGC6	16_zebrafish	0	zebrafish
892	RGC6	2_zebrafish	0	zebrafish
893	RGC6	21_zebrafish	0	zebrafish
894	RGC18	22_zebrafish	76.34	zebrafish
895	RGC18	21_zebrafish	69.47	zebrafish
896	RGC18	28_FmidiOFF	52.76	mouse
897	RGC18	13_zebrafish	32	zebrafish
898	RGC18	28_chicken	4.8	chicken
899	RGC18	24_Novel	4	mouse
900	RGC18	25_chicken	3.2	chicken
901	RGC18	2_zebrafish	2.5	zebrafish
902	RGC18	12_ooDS_NT	1.5	mouse
903	RGC18	29_zebrafish	1.3	zebrafish
904	RGC18	19_zebrafish	1.1	zebrafish
905	RGC18	30_Novel	1.06	mouse
906	RGC18	32_F_Novel	1	mouse
907	RGC18	26_chicken	0.97	chicken
908	RGC18	21_Tbr1_S2	0.87	mouse
909	RGC18	29_Novel	0.71	mouse
910	RGC18	26_Novel	0.63	mouse
911	RGC18	20_Novel	0.56	mouse
912	RGC18	7_Novel	0.5	mouse
913	RGC18	17_zebrafish	0.5	zebrafish
914	RGC18	15_zebrafish	0.5	zebrafish
915	RGC18	16_zebrafish	0.5	zebrafish
916	RGC18	4_FminiOFF	0	mouse
917	RGC18	25_Novel	0	mouse
918	RGC18	6_W3B	0	mouse
919	RGC18	17_Tbr1_S1	0	mouse
920	RGC18	35_Novel	0	mouse
921	RGC18	14_ooDS_Cck	0	mouse
922	RGC18	33_M1	0	mouse
923	RGC18	40_M1dup	0	mouse
924	RGC18	11_Novel	0	mouse
925	RGC18	8_Novel	0	mouse
926	RGC18	2_W3D1.2	0	mouse
927	RGC18	1_W3D1.1	0	mouse
928	RGC18	37_Novel	0	mouse
929	RGC18	39_Novel	0	mouse
930	RGC18	23_chicken	0	chicken
931	RGC18	31_chicken	0	chicken
932	RGC18	27_chicken	0	chicken
933	RGC18	9_chicken	0	chicken
934	RGC18	36_chicken	0	chicken
935	RGC18	30_chicken	0	chicken
936	RGC18	4_chicken	0	chicken
937	RGC18	14_chicken	0	chicken
938	RGC18	3_chicken	0	chicken
939	RGC18	38_chicken	0	chicken
940	RGC18	34_chicken	0	chicken
941	RGC15	34_chicken	80.26	chicken
942	RGC15	37_Novel	59.7	mouse
943	RGC15	32_F_Novel	53	mouse
944	RGC15	21_zebrafish	6.87	zebrafish
945	RGC15	3_chicken	5	chicken
946	RGC15	25_chicken	4	chicken
947	RGC15	38_chicken	4	chicken
948	RGC15	22_zebrafish	2.29	zebrafish
949	RGC15	31_chicken	1.02	chicken
950	RGC15	17_zebrafish	1	zebrafish
951	RGC15	26_chicken	0.97	chicken
952	RGC15	9_chicken	0.73	chicken
953	RGC15	25_Novel	0.63	mouse
954	RGC15	19_zebrafish	0.55	zebrafish
955	RGC15	6_W3B	0.5	mouse
956	RGC15	4_FminiOFF	0	mouse
957	RGC15	17_Tbr1_S1	0	mouse
958	RGC15	35_Novel	0	mouse
959	RGC15	14_ooDS_Cck	0	mouse
960	RGC15	33_M1	0	mouse
961	RGC15	40_M1dup	0	mouse
962	RGC15	7_Novel	0	mouse
963	RGC15	11_Novel	0	mouse
964	RGC15	8_Novel	0	mouse
965	RGC15	2_W3D1.2	0	mouse
966	RGC15	29_Novel	0	mouse
967	RGC15	26_Novel	0	mouse
968	RGC15	1_W3D1.1	0	mouse
969	RGC15	20_Novel	0	mouse
970	RGC15	24_Novel	0	mouse
971	RGC15	28_FmidiOFF	0	mouse
972	RGC15	12_ooDS_NT	0	mouse
973	RGC15	30_Novel	0	mouse
974	RGC15	39_Novel	0	mouse
975	RGC15	21_Tbr1_S2	0	mouse
976	RGC15	23_chicken	0	chicken
977	RGC15	28_chicken	0	chicken
978	RGC15	27_chicken	0	chicken
979	RGC15	36_chicken	0	chicken
980	RGC15	30_chicken	0	chicken
981	RGC15	4_chicken	0	chicken
982	RGC15	14_chicken	0	chicken
983	RGC15	13_zebrafish	0	zebrafish
984	RGC15	15_zebrafish	0	zebrafish
985	RGC15	29_zebrafish	0	zebrafish
986	RGC15	16_zebrafish	0	zebrafish
987	RGC15	2_zebrafish	0	zebrafish
988	RGC28	12_ooDS_NT	61.5	mouse
989	RGC28	32_F_Novel	25	mouse
990	RGC28	3_chicken	17.5	chicken
991	RGC28	19_zebrafish	8.84	zebrafish
992	RGC28	34_chicken	6.58	chicken
993	RGC28	30_chicken	5.38	chicken
994	RGC28	21_zebrafish	4.58	zebrafish
995	RGC28	36_chicken	4.17	chicken
996	RGC28	26_Novel	2.52	mouse
997	RGC28	22_zebrafish	2.29	zebrafish
998	RGC28	17_zebrafish	2	zebrafish
999	RGC28	16_zebrafish	2	zebrafish
1000	RGC28	2_zebrafish	2	zebrafish
1001	RGC28	21_Tbr1_S2	1.74	mouse
1002	RGC28	25_chicken	1.6	chicken
1003	RGC28	29_zebrafish	1.3	zebrafish
1004	RGC28	4_chicken	1	chicken
1005	RGC28	26_chicken	0.97	chicken
1006	RGC28	9_chicken	0.73	chicken
1007	RGC28	23_chicken	0.69	chicken
1008	RGC28	14_chicken	0.56	chicken
1009	RGC28	6_W3B	0.5	mouse
1010	RGC28	7_Novel	0.5	mouse
1011	RGC28	4_FminiOFF	0	mouse
1012	RGC28	25_Novel	0	mouse
1013	RGC28	17_Tbr1_S1	0	mouse
1014	RGC28	35_Novel	0	mouse
1015	RGC28	14_ooDS_Cck	0	mouse
1016	RGC28	33_M1	0	mouse
1017	RGC28	40_M1dup	0	mouse
1018	RGC28	11_Novel	0	mouse
1019	RGC28	8_Novel	0	mouse
1020	RGC28	2_W3D1.2	0	mouse
1021	RGC28	29_Novel	0	mouse
1022	RGC28	1_W3D1.1	0	mouse
1023	RGC28	20_Novel	0	mouse
1024	RGC28	24_Novel	0	mouse
1025	RGC28	28_FmidiOFF	0	mouse
1026	RGC28	37_Novel	0	mouse
1027	RGC28	30_Novel	0	mouse
1028	RGC28	39_Novel	0	mouse
1029	RGC28	28_chicken	0	chicken
1030	RGC28	31_chicken	0	chicken
1031	RGC28	27_chicken	0	chicken
1032	RGC28	38_chicken	0	chicken
1033	RGC28	13_zebrafish	0	zebrafish
1034	RGC28	15_zebrafish	0	zebrafish
1035	RGC12	30_Novel	54.26	mouse
1036	RGC12	37_Novel	31.34	mouse
1037	RGC12	21_Tbr1_S2	21.74	mouse
1038	RGC12	2_W3D1.2	11.5	mouse
1039	RGC12	39_Novel	10.81	mouse
1040	RGC12	15_zebrafish	8	zebrafish
1041	RGC12	19_zebrafish	4.42	zebrafish
1042	RGC12	6_W3B	4	mouse
1043	RGC12	4_chicken	4	chicken
1044	RGC12	38_chicken	4	chicken
1045	RGC12	28_FmidiOFF	3.94	mouse
1046	RGC12	16_zebrafish	3	zebrafish
1047	RGC12	17_Tbr1_S1	2.5	mouse
1048	RGC12	29_Novel	2.13	mouse
1049	RGC12	36_chicken	2.08	chicken
1050	RGC12	4_FminiOFF	2	mouse
1051	RGC12	2_zebrafish	2	zebrafish
1052	RGC12	22_zebrafish	1.53	zebrafish
1053	RGC12	21_zebrafish	1.53	zebrafish
1054	RGC12	13_zebrafish	1.5	zebrafish
1055	RGC12	34_chicken	1.32	chicken
1056	RGC12	35_Novel	1.18	mouse
1057	RGC12	31_chicken	1.02	chicken
1058	RGC12	3_chicken	1	chicken
1059	RGC12	20_Novel	0.56	mouse
1060	RGC12	11_Novel	0.5	mouse
1061	RGC12	25_Novel	0	mouse
1062	RGC12	14_ooDS_Cck	0	mouse
1063	RGC12	33_M1	0	mouse
1064	RGC12	40_M1dup	0	mouse
1065	RGC12	7_Novel	0	mouse
1066	RGC12	8_Novel	0	mouse
1067	RGC12	26_Novel	0	mouse
1068	RGC12	1_W3D1.1	0	mouse
1069	RGC12	24_Novel	0	mouse
1070	RGC12	32_F_Novel	0	mouse
1071	RGC12	12_ooDS_NT	0	mouse
1072	RGC12	23_chicken	0	chicken
1073	RGC12	28_chicken	0	chicken
1074	RGC12	27_chicken	0	chicken
1075	RGC12	9_chicken	0	chicken
1076	RGC12	30_chicken	0	chicken
1077	RGC12	25_chicken	0	chicken
1078	RGC12	14_chicken	0	chicken
1079	RGC12	26_chicken	0	chicken
1080	RGC12	17_zebrafish	0	zebrafish
1081	RGC12	29_zebrafish	0	zebrafish
1082	RGC21	39_Novel	70.27	mouse
1083	RGC21	21_Tbr1_S2	53.91	mouse
1084	RGC21	31_chicken	13.27	chicken
1085	RGC21	30_chicken	8.6	chicken
1086	RGC21	23_chicken	7.59	chicken
1087	RGC21	28_chicken	4.8	chicken
1088	RGC21	14_chicken	4.52	chicken
1089	RGC21	3_chicken	4.5	chicken
1090	RGC21	35_Novel	3.53	mouse
1091	RGC21	9_chicken	2.92	chicken
1092	RGC21	38_chicken	2	chicken
1093	RGC21	25_chicken	1.6	chicken
1094	RGC21	4_chicken	1.5	chicken
1095	RGC21	4_FminiOFF	1	mouse
1096	RGC21	7_Novel	1	mouse
1097	RGC21	8_Novel	1	mouse
1098	RGC21	26_chicken	0.97	chicken
1099	RGC21	6_W3B	0.5	mouse
1100	RGC21	12_ooDS_NT	0.5	mouse
1101	RGC21	25_Novel	0	mouse
1102	RGC21	17_Tbr1_S1	0	mouse
1103	RGC21	14_ooDS_Cck	0	mouse
1104	RGC21	33_M1	0	mouse
1105	RGC21	40_M1dup	0	mouse
1106	RGC21	11_Novel	0	mouse
1107	RGC21	2_W3D1.2	0	mouse
1108	RGC21	29_Novel	0	mouse
1109	RGC21	26_Novel	0	mouse
1110	RGC21	1_W3D1.1	0	mouse
1111	RGC21	20_Novel	0	mouse
1112	RGC21	24_Novel	0	mouse
1113	RGC21	28_FmidiOFF	0	mouse
1114	RGC21	37_Novel	0	mouse
1115	RGC21	32_F_Novel	0	mouse
1116	RGC21	30_Novel	0	mouse
1117	RGC21	27_chicken	0	chicken
1118	RGC21	36_chicken	0	chicken
1119	RGC21	34_chicken	0	chicken
1120	RGC21	17_zebrafish	0	zebrafish
1121	RGC21	19_zebrafish	0	zebrafish
1122	RGC21	13_zebrafish	0	zebrafish
1123	RGC21	15_zebrafish	0	zebrafish
1124	RGC21	29_zebrafish	0	zebrafish
1125	RGC21	16_zebrafish	0	zebrafish
1126	RGC21	2_zebrafish	0	zebrafish
1127	RGC21	22_zebrafish	0	zebrafish
1128	RGC21	21_zebrafish	0	zebrafish

## Sheet: Fig. 6d
GO enrichment analysis
	Group	GO_term	-log10(FDR)
1	Non-conserved	Postsynaptic Density Membrane (GO:0098839)	6.71176
2	Non-conserved	Chemical Synaptic Transmission (GO:0007268)	6.66789
3	Non-conserved	Postsynaptic Specialization Membrane (GO:0099634)	6.54302
4	Non-conserved	Modulation Of Chemical Synaptic Transmission (GO:0050804)	6.48872
5	Non-conserved	Voltage-Gated Monoatomic Cation Channel Activity (GO:0022843)	6.40678
6	Non-conserved	Postsynaptic Density (GO:0014069)	6.36141
7	Non-conserved	Neuron Projection (GO:0043005)	6.05153
8	Non-conserved	Regulation Of Synaptic Transmission, Glutamatergic (GO:0051966)	5.45321
9	Non-conserved	Transmitter-Gated Monoatomic Ion Channel Activity Involved In Regulation Of Postsynaptic Membrane Potential (GO:1904315)	5.35489
10	Non-conserved	Glutamate Receptor Activity (GO:0008066)	5.12231
11	Non-conserved	Anterograde Trans-Synaptic Signaling (GO:0098916)	4.72807
12	Non-conserved	Axon (GO:0030424)	1.98019
13	Non-conserved	Axonogenesis (GO:0007409)	1.64494
14	Non-conserved	Neuron Projection Guidance (GO:0097485)	1.64494
15	Non-conserved	Synapse Organization (GO:0050808)	1.55805
16	Non-conserved	Axon Guidance (GO:0007411)	1.33689
17	Non-conserved	Regulation Of Neuron Projection Development (GO:0010975)	1.08624
18	Non-conserved	Ankyrin Binding (GO:0030506)	1.0033
19	Non-conserved	cGMP Binding (GO:0030553)	1.0033
20	Non-conserved	Basement Membrane (GO:0005604)	1.0033
21	Conserved	Neuron Projection (GO:0043005)	6.38771
22	Conserved	Chemical Synaptic Transmission (GO:0007268)	3.21251
23	Conserved	Axonogenesis (GO:0007409)	3.21251
24	Conserved	Axon Guidance (GO:0007411)	3.21251
25	Conserved	Synapse Organization (GO:0050808)	2.54994
26	Conserved	Axon (GO:0030424)	2.37557
27	Conserved	Neuron Projection Guidance (GO:0097485)	2.18124
28	Conserved	Ankyrin Binding (GO:0030506)	2.12176
29	Conserved	cGMP Binding (GO:0030553)	2.12176
30	Conserved	Regulation Of Neuron Projection Development (GO:0010975)	2.03271
31	Conserved	Basement Membrane (GO:0005604)	1.69427
32	Conserved	Anterograde Trans-Synaptic Signaling (GO:0098916)	1.39385
33	Conserved	Regulation Of Synaptic Transmission, Glutamatergic (GO:0051966)	1.21466
34	Conserved	Voltage-Gated Monoatomic Cation Channel Activity (GO:0022843)	1.0033
35	Conserved	Transmitter-Gated Monoatomic Ion Channel Activity Involved In Regulation Of Postsynaptic Membrane Potential (GO:1904315)	1.0033
36	Conserved	Glutamate Receptor Activity (GO:0008066)	1.0033
37	Conserved	Postsynaptic Density Membrane (GO:0098839)	1.0033
38	Conserved	Postsynaptic Specialization Membrane (GO:0099634)	1.0033
39	Conserved	Postsynaptic Density (GO:0014069)	1.0033
40	Conserved	Modulation Of Chemical Synaptic Transmission (GO:0050804)	1.0033

## Sheet: Fig. 6e
Gene	id	Ave. Exp. (Scaled)	Perc. Exp.
CHRM2	Conserved	-0.707107	23.6041
GRIA2	Conserved	-0.707107	71.1506
CHRNA2	Conserved	-0.707107	77.868
KCNC1.2	Conserved	-0.707107	94.6701
TENM4	Conserved	-0.707107	81.692
CHRNA5	Conserved	-0.707107	44.0948
KLHL14	Conserved	-0.707107	18.6464
PTPRO	Conserved	-0.707107	31.9289
LRP4	Conserved	-0.707107	11.1337
GRM3.1	Conserved	-0.707107	25.4653
CRHBP	Conserved	-0.707107	33.0118
ZFYVE27	Conserved	-0.707107	32.3012
CDH2.9	Conserved	-0.707107	21.0321
MAP2	Conserved	-0.707107	86.0575
GPER1	Conserved	-0.707107	9.37394
KCNN1	Conserved	-0.707107	23.7225
DRD2	Conserved	-0.707107	25.1438
CHRNB4	Conserved	-0.707107	33.7902
DSCAM	Conserved	-0.707107	67.7834
DAB2IP	Conserved	-0.707107	57.5127
NPY1R	Conserved	-0.707107	11.3198
SLC4A10	Conserved	-0.707107	11.7936
GABRG2	Conserved	-0.707107	96.2098
SLC6A6	Conserved	-0.707107	22.132
OLFM1.1	Conserved	-0.707107	67.8511
SARM1	Conserved	-0.707107	22.775
NSMF	Conserved	-0.707107	49.154
HCN1	Conserved	-0.707107	30.1184
CNTNAP2	Conserved	0.707107	58.2572
SNAP25	Conserved	0.707107	37.7327
CHRM1.1	Conserved	0.707107	57.0728
PTPRS.2	Conserved	0.707107	88.3418
TENM3	Conserved	0.707107	72.3519
SEMA3A.1	Conserved	0.707107	48.934
STMN2.1	Conserved	0.707107	89.0017
KCNA3.4	Conserved	0.707107	24.2809
ADCY2	Conserved	0.707107	62.335
HTR4	Conserved	0.707107	16.3959
SLC8A1	Conserved	0.707107	96.7005
CRHR2.2	Conserved	0.707107	74.9239
CALB2.1	Conserved	0.707107	18.3418
GLRA2.2	Conserved	0.707107	57.665
NPBWR1.2	Conserved	0.707107	34.8223
NEFL.2	Conserved	0.707107	72.9611
NRCAM	Conserved	0.707107	96.5144
BRINP3	Conserved	0.707107	42.2673
RGS7	Conserved	0.707107	31.2183
FARP1	Conserved	0.707107	55.6684
NTRK2	Conserved	0.707107	27.7496
EPHA4.4	Conserved	0.707107	58.5618
GABRP.1	Conserved	0.707107	12.0812
CHRNB1	Conserved	0.707107	10.3553
SLC12A5	Conserved	0.707107	73.7394
GABRA6	Conserved	0.707107	62.3519
SLC32A1	Conserved	0.707107	19.1371
KCNB1.1	Conserved	0.707107	18.7648
HTR1A	Conserved	0.707107	25.753
RTN4RL2	Conserved	0.707107	20.0169
NSG1	Conserved	0.707107	40.0338
RAPGEF2.1	Conserved	0.707107	73.401
CNTN2.2	Conserved	0.707107	51.4213
CNTN4	Conserved	0.707107	96.7005
ADGRL2	Conserved	0.707107	52.0981
CHRM2	Non-conserved	0.707107	30.0704
GRIA2	Non-conserved	0.707107	83.7746
CHRNA2	Non-conserved	0.707107	77.7508
KCNC1.2	Non-conserved	0.707107	98.1783
TENM4	Non-conserved	0.707107	90.3571
CHRNA5	Non-conserved	0.707107	49.9636
KLHL14	Non-conserved	0.707107	25.0182
PTPRO	Non-conserved	0.707107	45.2028
LRP4	Non-conserved	0.707107	22.9536
GRM3.1	Non-conserved	0.707107	28.2973
CRHBP	Non-conserved	0.707107	42.2638
ZFYVE27	Non-conserved	0.707107	40.6607
CDH2.9	Non-conserved	0.707107	31.8922
MAP2	Non-conserved	0.707107	92.1059
GPER1	Non-conserved	0.707107	13.9908
KCNN1	Non-conserved	0.707107	27.6172
DRD2	Non-conserved	0.707107	56.8132
CHRNB4	Non-conserved	0.707107	32.2808
DSCAM	Non-conserved	0.707107	84.3333
DAB2IP	Non-conserved	0.707107	77.3136
NPY1R	Non-conserved	0.707107	47.146
SLC4A10	Non-conserved	0.707107	16.9541
GABRG2	Non-conserved	0.707107	97.4496
SLC6A6	Non-conserved	0.707107	31.5521
OLFM1.1	Non-conserved	0.707107	77.7265
SARM1	Non-conserved	0.707107	33.0823
NSMF	Non-conserved	0.707107	61.7926
HCN1	Non-conserved	0.707107	45.3486
CNTNAP2	Non-conserved	-0.707107	37.7459
SNAP25	Non-conserved	-0.707107	30.1433
CHRM1.1	Non-conserved	-0.707107	44.6684
PTPRS.2	Non-conserved	-0.707107	82.0986
TENM3	Non-conserved	-0.707107	60.7238
SEMA3A.1	Non-conserved	-0.707107	34.564
STMN2.1	Non-conserved	-0.707107	85.1348
KCNA3.4	Non-conserved	-0.707107	17.4642
ADCY2	Non-conserved	-0.707107	47.146
HTR4	Non-conserved	-0.707107	5.05222
SLC8A1	Non-conserved	-0.707107	84.6247
CRHR2.2	Non-conserved	-0.707107	38.8875
CALB2.1	Non-conserved	-0.707107	3.35196
GLRA2.2	Non-conserved	-0.707107	46.223
NPBWR1.2	Non-conserved	-0.707107	16.6869
NEFL.2	Non-conserved	-0.707107	46.4416
NRCAM	Non-conserved	-0.707107	80.0583
BRINP3	Non-conserved	-0.707107	25.9412
RGS7	Non-conserved	-0.707107	17.3427
FARP1	Non-conserved	-0.707107	45.0328
NTRK2	Non-conserved	-0.707107	20.8404
EPHA4.4	Non-conserved	-0.707107	43.3082
GABRP.1	Non-conserved	-0.707107	9.06
CHRNB1	Non-conserved	-0.707107	5.92665
SLC12A5	Non-conserved	-0.707107	59.9466
GABRA6	Non-conserved	-0.707107	55.5502
SLC32A1	Non-conserved	-0.707107	12.922
KCNB1.1	Non-conserved	-0.707107	12.5334
HTR1A	Non-conserved	-0.707107	19.2373
RTN4RL2	Non-conserved	-0.707107	11.0032
NSG1	Non-conserved	-0.707107	30.3862
RAPGEF2.1	Non-conserved	-0.707107	63.9058
CNTN2.2	Non-conserved	-0.707107	33.4953
CNTN4	Non-conserved	-0.707107	90.94
ADGRL2	Non-conserved	-0.707107	43.0896

## Sheet: Fig. 6f
Wilcox test
Wilcoxon rank sum test with continuity correction
data: df$NeuronProjectionConservedSetScore and df$NeuronProjectionNon-conservedSetScore
W = 35759674, p-value < 2.2e-16
alternative hypothesis: true location shift is greater than 0
