# Supplementary material for: Molecular characterization of the sea lamprey retina illuminates the evolutionary origin of retinal cell types
Source: Nat Commun. 2024 Dec 30;15:10761. doi: 10.1038/s41467-024-55019-x (PMC11685597; doi:10.1038/s41467-024-55019-x)
Supplement: Supplementary file 7 — Source Data [file 41467_2024_55019_MOESM7_ESM.zip › Source Data/Source Data Fig. S6.xlsx]

## Sheet: Fig. S6a
id	gene	Ave. Exp. (Scaled)	Perc. Exp.
AC1	SLC32A1	-0.732749	88.2221
AC1	SLC6A11	1.90965	59.4149
AC1	SLC6A5	0.3784	68.5671
AC1	SLC6A9	-0.344924	60.9902
AC1	COL18A1.1	2	49.5124
AC1	ERBB4.1	1.57449	77.4194
AC1	VIPR1	1.96736	83.4959
AC1	NFIA	1.34028	99.925
AC1	SPTSSB	2	67.5169
AC1	CHAT	-0.328755	11.4029
AC1	CRHBP	-0.280824	45.9115
AC1	VSNL1	-0.632327	37.0593
AC1	FAM110B	-0.112043	70.4426
AC1	CHST1	-0.727585	3.52588
AC1	MFSD4A	-0.265096	11.853
AC1	PYY.1	-0.0520912	28.132
AC1	PRKCE	-0.698296	0.900225
AC1	PDLIM7	0.319013	23.856
AC1	CRYBA1	-0.387885	0.900225
AC1	LINGO2.1	-0.541921	3.07577
AC1	EBF3	-0.540198	1.27532
AC1	btbd6b	-0.32872	3.6009
AC1	RGS7	-0.548224	3.67592
AC1	DACH1	-0.632734	10.3526
AC1	SEMA3A	-0.509637	0.675169
AC1	COL24A1	-0.335123	0.675169
AC1	COL14A1	-0.39993	0.825206
AC1	ITGB3.1	-0.586689	0.375094
AC1	PTP4A1.2	-0.326727	1.35034
AC1	GJD2.1	-0.772311	0.450113
AC1	FNDC1.1	-0.475146	1.12528
AC1	PTPRM	-0.377295	17.7044
AC1	Hr38	-0.369288	0.525131
AC1	ZNF385B	-0.657027	13.4284
AC1	FAT4	-0.499396	1.72543
AC1	THSD4	-0.390308	5.10128
AC1	CA10	-0.560906	4.42611
AC1	ZEB2-1	-0.709966	6.0015
AC1	SNTG2	0.554666	79.5949
AC1	PXDN	-0.37646	6.67667
AC1	ERBB4.2	-0.33039	0.525131
AC1	TACR3	-0.293821	2.85071
AC1	ESRRB	-0.299237	0.0750188
AC1	CDH23	-0.127508	8.32708
AC1	ANGPT1	-0.31772	1.35034
AC1	SV2C.1	-0.396334	8.92723
AC1	SOX5	-0.218651	4.50113
AC1	CARTPT	0.209188	35.1088
AC1	CRHR2	-0.587243	0.900225
AC1	BAIAP3	0.239914	12.078
AC1	MYO1B	-0.296674	0.750188
AC1	XIRP2	-0.367732	1.57539
AC1	MAF-2	-0.506424	3.07577
AC1	EGR3	-0.363713	0.375094
AC1	B3GAT2.1	-0.0721857	7.2018
AC1	VCAN	-0.441623	0.750188
AC1	KDM6B	-0.586575	0.900225
AC1	SEMA3D.2	-0.454441	2.02551
AC1	CHRM1	-0.665026	1.05026
AC1	FOXP1	-0.580394	3.00075
AC2	SLC32A1	-0.360659	90.3026
AC2	SLC6A11	-0.866835	27.9286
AC2	SLC6A5	-1.20436	3.10318
AC2	SLC6A9	-0.390775	62.8394
AC2	COL18A1.1	-0.346243	1.62917
AC2	ERBB4.1	-0.787162	3.25834
AC2	VIPR1	-1.07589	5.6633
AC2	NFIA	-0.48333	79.0535
AC2	SPTSSB	-0.602206	3.56866
AC2	CHAT	2	89.3716
AC2	CRHBP	2	97.052
AC2	VSNL1	2	97.2847
AC2	FAM110B	2	98.3708
AC2	CHST1	2	78.3553
AC2	MFSD4A	0.273863	30.8766
AC2	PYY.1	-0.227808	12.4903
AC2	PRKCE	-0.68254	1.31885
AC2	PDLIM7	-0.453344	2.40497
AC2	CRYBA1	-0.152589	4.80993
AC2	LINGO2.1	-0.568183	1.86191
AC2	EBF3	-0.218351	18.7742
AC2	btbd6b	-0.570574	0.387898
AC2	RGS7	-0.624806	2.6377
AC2	DACH1	-0.630008	11.1715
AC2	SEMA3A	-0.270964	5.04267
AC2	COL24A1	-0.337728	0.775795
AC2	COL14A1	-0.417448	0.543057
AC2	ITGB3.1	-0.0802449	9.23196
AC2	PTP4A1.2	-0.344513	0.930954
AC2	GJD2.1	-0.189612	5.12025
AC2	FNDC1.1	-0.434176	2.01707
AC2	PTPRM	-0.29974	12.5679
AC2	Hr38	0.00699323	4.73235
AC2	ZNF385B	-0.345668	27.3856
AC2	FAT4	-0.377353	3.4135
AC2	THSD4	-0.589924	1.31885
AC2	CA10	0.185462	23.9721
AC2	ZEB2-1	-0.744305	4.96509
AC2	SNTG2	-0.938578	30.5663
AC2	PXDN	-0.61212	3.0256
AC2	ERBB4.2	-0.339752	0.310318
AC2	TACR3	-0.302625	2.56012
AC2	ESRRB	-0.3036	0.0775795
AC2	CDH23	-0.349518	1.55159
AC2	ANGPT1	-0.331037	1.24127
AC2	SV2C.1	-0.610605	2.87044
AC2	SOX5	-0.29533	3.49108
AC2	CARTPT	-0.639642	4.11171
AC2	CRHR2	-0.621771	0.310318
AC2	BAIAP3	-0.50816	0.698216
AC2	MYO1B	-0.32774	0.155159
AC2	XIRP2	-0.3843	1.16369
AC2	MAF-2	-0.540796	2.32739
AC2	EGR3	-0.369424	0.232739
AC2	B3GAT2.1	-0.477161	1.24127
AC2	VCAN	-0.454654	0.465477
AC2	KDM6B	-0.558968	1.93949
AC2	SEMA3D.2	0.322954	16.6796
AC2	CHRM1	-0.594645	2.94802
AC2	FOXP1	-0.336155	6.28394
AC3	SLC32A1	-0.610398	89.0203
AC3	SLC6A11	-0.83035	29.0541
AC3	SLC6A5	-1.17095	5.06757
AC3	SLC6A9	0.768674	80.5743
AC3	COL18A1.1	-0.261913	2.7027
AC3	ERBB4.1	-0.630307	9.29054
AC3	VIPR1	-1.0593	4.72973
AC3	NFIA	-0.528851	70.4392
AC3	SPTSSB	1.30017	60.473
AC3	CHAT	-0.275106	13.0068
AC3	CRHBP	0.293807	67.7365
AC3	VSNL1	-0.403791	45.9459
AC3	FAM110B	1.28546	91.723
AC3	CHST1	-0.0469638	26.3514
AC3	MFSD4A	2	96.4527
AC3	PYY.1	2	95.4392
AC3	PRKCE	2	89.6959
AC3	PDLIM7	2	74.6622
AC3	CRYBA1	2	50.8446
AC3	LINGO2.1	0.64004	44.0878
AC3	EBF3	-0.0658369	28.7162
AC3	btbd6b	-0.359616	2.87162
AC3	RGS7	-0.0834001	10.9797
AC3	DACH1	1.06409	66.2162
AC3	SEMA3A	-0.280884	5.57432
AC3	COL24A1	-0.328828	1.01351
AC3	COL14A1	-0.430221	0.337838
AC3	ITGB3.1	-0.288315	6.41892
AC3	PTP4A1.2	-0.260678	2.36486
AC3	GJD2.1	-0.701879	1.18243
AC3	FNDC1.1	-0.464547	1.18243
AC3	PTPRM	-0.0229097	29.7297
AC3	Hr38	-0.292984	1.52027
AC3	ZNF385B	0.675533	75.1689
AC3	FAT4	-0.355032	3.88514
AC3	THSD4	-0.612569	0.844595
AC3	CA10	-0.653723	3.37838
AC3	ZEB2-1	-0.785926	3.37838
AC3	SNTG2	-1.27691	14.527
AC3	PXDN	-0.702348	1.52027
AC3	ERBB4.2	-0.334707	0.506757
AC3	TACR3	-0.293376	3.20946
AC3	ESRRB	-0.308274	0
AC3	CDH23	-0.301825	3.37838
AC3	ANGPT1	-0.373415	0.506757
AC3	SV2C.1	-0.581224	4.05405
AC3	SOX5	-0.293831	3.20946
AC3	CARTPT	-0.614098	4.89865
AC3	CRHR2	-0.630444	0.337838
AC3	BAIAP3	-0.38571	2.53378
AC3	MYO1B	-0.311413	0.506757
AC3	XIRP2	-0.378836	0.844595
AC3	MAF-2	-0.547907	1.52027
AC3	EGR3	-0.366997	0.337838
AC3	B3GAT2.1	-0.449335	1.68919
AC3	VCAN	-0.459972	0.506757
AC3	KDM6B	-0.586962	0.844595
AC3	SEMA3D.2	-0.460679	2.19595
AC3	CHRM1	-0.613431	3.20946
AC3	FOXP1	-0.491629	3.88514
AC4	SLC32A1	-0.960367	89.8551
AC4	SLC6A11	0.149774	45.1346
AC4	SLC6A5	-1.19512	3.31263
AC4	SLC6A9	1.57474	89.8551
AC4	COL18A1.1	-0.159002	5.38302
AC4	ERBB4.1	-0.695523	7.24638
AC4	VIPR1	-0.516185	29.3996
AC4	NFIA	-0.357847	81.9876
AC4	SPTSSB	-0.269017	15.735
AC4	CHAT	-0.431071	7.03934
AC4	CRHBP	0.268336	69.3582
AC4	VSNL1	-0.941231	25.2588
AC4	FAM110B	-0.558141	51.7598
AC4	CHST1	-0.451024	12.4224
AC4	MFSD4A	-0.0579777	21.7391
AC4	PYY.1	0.122669	32.2981
AC4	PRKCE	0.458654	50.3106
AC4	PDLIM7	0.0930526	18.6335
AC4	CRYBA1	0.121799	10.1449
AC4	LINGO2.1	2	87.5776
AC4	EBF3	1.92569	88.1988
AC4	btbd6b	2	45.9627
AC4	RGS7	2	56.7288
AC4	DACH1	2	89.648
AC4	SEMA3A	-0.224383	6.62526
AC4	COL24A1	-0.30468	1.24224
AC4	COL14A1	-0.399747	0.828157
AC4	ITGB3.1	0.283014	18.0124
AC4	PTP4A1.2	-0.0128487	4.14079
AC4	GJD2.1	-0.656574	1.65631
AC4	FNDC1.1	-0.465258	1.65631
AC4	PTPRM	-0.341366	18.8406
AC4	Hr38	-0.3905	0.207039
AC4	ZNF385B	-0.346153	33.7474
AC4	FAT4	-0.556225	0.828157
AC4	THSD4	0.97474	34.1615
AC4	CA10	-0.64249	3.10559
AC4	ZEB2-1	-0.591969	10.559
AC4	SNTG2	-0.0161912	71.4286
AC4	PXDN	-0.712715	1.0352
AC4	ERBB4.2	-0.331775	0.414079
AC4	TACR3	-0.311235	2.69151
AC4	ESRRB	-0.308274	0
AC4	CDH23	-0.305526	3.51967
AC4	ANGPT1	-0.378274	0.414079
AC4	SV2C.1	-0.29725	13.8716
AC4	SOX5	-0.428383	1.24224
AC4	CARTPT	-0.634641	4.96894
AC4	CRHR2	-0.625262	0.414079
AC4	BAIAP3	-0.446584	1.86335
AC4	MYO1B	-0.286981	0.828157
AC4	XIRP2	-0.384253	1.24224
AC4	MAF-2	-0.553902	1.44928
AC4	EGR3	-0.360277	0.207039
AC4	B3GAT2.1	-0.524175	0.621118
AC4	VCAN	-0.444979	0.621118
AC4	KDM6B	-0.576717	1.65631
AC4	SEMA3D.2	-0.491672	1.24224
AC4	CHRM1	-0.517687	4.14079
AC4	FOXP1	-0.149232	8.90269
AC5	SLC32A1	-0.528375	85.3659
AC5	SLC6A11	0.189615	45.898
AC5	SLC6A5	-1.18947	3.99113
AC5	SLC6A9	0.110603	74.0576
AC5	COL18A1.1	-0.367473	1.10865
AC5	ERBB4.1	-0.794199	2.88248
AC5	VIPR1	-0.391699	36.1419
AC5	NFIA	0.922391	87.3614
AC5	SPTSSB	-0.628859	2.43902
AC5	CHAT	-0.0579385	15.5211
AC5	CRHBP	0.225166	59.6452
AC5	VSNL1	-1.02697	16.8514
AC5	FAM110B	-0.365266	58.7583
AC5	CHST1	0.189389	35.6984
AC5	MFSD4A	-0.443721	2.88248
AC5	PYY.1	-0.42381	7.5388
AC5	PRKCE	-0.559115	7.09534
AC5	PDLIM7	-0.457264	2.43902
AC5	CRYBA1	-0.356591	1.77384
AC5	LINGO2.1	1.17353	56.3193
AC5	EBF3	2	71.1752
AC5	btbd6b	-0.557418	0.665188
AC5	RGS7	-0.141214	10.8647
AC5	DACH1	1.33302	75.1663
AC5	SEMA3A	2	64.0798
AC5	COL24A1	2	45.0111
AC5	COL14A1	2	46.1197
AC5	ITGB3.1	2	66.5188
AC5	PTP4A1.2	2	38.8027
AC5	GJD2.1	2	28.8248
AC5	FNDC1.1	-0.368916	3.99113
AC5	PTPRM	-0.545081	11.9734
AC5	Hr38	-0.247748	2.66075
AC5	ZNF385B	-0.655942	14.6341
AC5	FAT4	-0.368191	3.7694
AC5	THSD4	-0.0619178	12.6386
AC5	CA10	1.10585	47.8936
AC5	ZEB2-1	0.58212	42.3503
AC5	SNTG2	-0.900082	27.9379
AC5	PXDN	-0.632269	3.10421
AC5	ERBB4.2	-0.0156178	9.97783
AC5	TACR3	-0.307237	2.88248
AC5	ESRRB	-0.308274	0
AC5	CDH23	-0.278758	4.21286
AC5	ANGPT1	-0.250387	2.88248
AC5	SV2C.1	-0.00754226	19.9557
AC5	SOX5	-0.404098	1.77384
AC5	CARTPT	-0.607587	4.21286
AC5	CRHR2	-0.357435	3.32594
AC5	BAIAP3	-0.379523	3.10421
AC5	MYO1B	-0.314348	0.443459
AC5	XIRP2	-0.271027	3.32594
AC5	MAF-2	-0.394449	8.64745
AC5	EGR3	-0.396836	0
AC5	B3GAT2.1	-0.218795	5.09978
AC5	VCAN	-0.260045	4.21286
AC5	KDM6B	-0.364771	9.97783
AC5	SEMA3D.2	-0.433337	2.88248
AC5	CHRM1	1.31627	50.1109
AC5	FOXP1	0.275433	18.4035
AC6	SLC32A1	0.599399	96.6443
AC6	SLC6A11	-0.563469	34.6756
AC6	SLC6A5	-0.0833031	50.783
AC6	SLC6A9	-0.371841	59.2841
AC6	COL18A1.1	-0.30582	2.46085
AC6	ERBB4.1	-0.766584	4.02685
AC6	VIPR1	-0.934376	10.5145
AC6	NFIA	-0.77468	50.1119
AC6	SPTSSB	-0.591452	2.90828
AC6	CHAT	0.0237251	20.3579
AC6	CRHBP	0.30653	64.4295
AC6	VSNL1	1.63341	95.302
AC6	FAM110B	-0.189773	66.2192
AC6	CHST1	0.637599	47.8747
AC6	MFSD4A	-0.380201	6.04027
AC6	PYY.1	-0.391774	10.2908
AC6	PRKCE	-0.704221	0.671141
AC6	PDLIM7	-0.493583	1.566
AC6	CRYBA1	-0.356003	1.78971
AC6	LINGO2.1	-0.589765	1.78971
AC6	EBF3	-0.485493	5.36913
AC6	btbd6b	-0.513008	0.894855
AC6	RGS7	-0.618952	2.68456
AC6	DACH1	-0.651524	11.1857
AC6	SEMA3A	0.0993108	12.3043
AC6	COL24A1	-0.0445694	5.36913
AC6	COL14A1	-0.423397	0.447427
AC6	ITGB3.1	-0.420336	3.57942
AC6	PTP4A1.2	-0.374007	0.894855
AC6	GJD2.1	-0.453939	3.13199
AC6	FNDC1.1	2	75.3915
AC6	PTPRM	2	95.302
AC6	Hr38	2	49.8881
AC6	ZNF385B	1.68999	95.7494
AC6	FAT4	2	45.6376
AC6	THSD4	-0.623811	0.671141
AC6	CA10	-0.468031	7.38255
AC6	ZEB2-1	-0.112006	23.9374
AC6	SNTG2	0.124838	72.0358
AC6	PXDN	0.306341	18.1208
AC6	ERBB4.2	-0.33623	0.447427
AC6	TACR3	-0.316074	2.23714
AC6	ESRRB	-0.308274	0
AC6	CDH23	-0.335301	2.46085
AC6	ANGPT1	-0.192136	3.13199
AC6	SV2C.1	-0.627333	2.90828
AC6	SOX5	-0.00329513	9.8434
AC6	CARTPT	-0.676911	2.68456
AC6	CRHR2	-0.267751	4.25056
AC6	BAIAP3	-0.461688	1.78971
AC6	MYO1B	-0.334963	0
AC6	XIRP2	-0.280358	2.90828
AC6	MAF-2	-0.465745	6.04027
AC6	EGR3	-0.377066	0.223714
AC6	B3GAT2.1	-0.466926	1.34228
AC6	VCAN	-0.0142123	7.38255
AC6	KDM6B	0.504361	36.0179
AC6	SEMA3D.2	0.0969947	10.5145
AC6	CHRM1	0.130444	23.2662
AC6	FOXP1	-0.0833167	13.1991
AC7	SLC32A1	-0.832178	89.3665
AC7	SLC6A11	0.82384	50.6787
AC7	SLC6A5	1.01095	88.2353
AC7	SLC6A9	0.581182	73.5294
AC7	COL18A1.1	-0.397183	0.904977
AC7	ERBB4.1	0.348559	45.9276
AC7	VIPR1	0.637866	64.2534
AC7	NFIA	1.65292	100
AC7	SPTSSB	-0.579484	4.52489
AC7	CHAT	-0.364328	9.72851
AC7	CRHBP	-0.804678	23.7557
AC7	VSNL1	-0.1133	57.9186
AC7	FAM110B	-0.397362	60.4072
AC7	CHST1	-0.759585	3.16742
AC7	MFSD4A	-0.390517	4.0724
AC7	PYY.1	-0.408941	9.27602
AC7	PRKCE	-0.699635	1.13122
AC7	PDLIM7	-0.480558	1.13122
AC7	CRYBA1	-0.377683	1.35747
AC7	LINGO2.1	-0.603028	0.904977
AC7	EBF3	-0.523674	1.13122
AC7	btbd6b	-0.497245	1.35747
AC7	RGS7	0.106055	12.8959
AC7	DACH1	-0.648979	9.95475
AC7	SEMA3A	-0.484524	1.35747
AC7	COL24A1	-0.347451	0.678733
AC7	COL14A1	-0.437177	0.226244
AC7	ITGB3.1	-0.524361	1.13122
AC7	PTP4A1.2	-0.326151	1.35747
AC7	GJD2.1	0.741285	14.0271
AC7	FNDC1.1	-0.452183	2.26244
AC7	PTPRM	-0.637255	6.1086
AC7	Hr38	-0.365058	0.678733
AC7	ZNF385B	-0.689162	12.4434
AC7	FAT4	-0.532497	1.35747
AC7	THSD4	2	62.2172
AC7	CA10	2	70.1357
AC7	ZEB2-1	2	71.9457
AC7	SNTG2	2	96.8326
AC7	PXDN	2	49.7738
AC7	ERBB4.2	-0.324511	0.678733
AC7	TACR3	-0.28249	2.94118
AC7	ESRRB	-0.253966	0.678733
AC7	CDH23	-0.329295	2.26244
AC7	ANGPT1	-0.340798	1.13122
AC7	SV2C.1	-0.257154	14.2534
AC7	SOX5	-0.381889	1.80995
AC7	CARTPT	1.47785	77.1493
AC7	CRHR2	0.00798257	7.01357
AC7	BAIAP3	-0.304383	4.29864
AC7	MYO1B	-0.303448	0.452489
AC7	XIRP2	-0.32272	2.26244
AC7	MAF-2	-0.27444	13.8009
AC7	EGR3	-0.297316	1.13122
AC7	B3GAT2.1	-0.50692	0.904977
AC7	VCAN	-0.462508	0.452489
AC7	KDM6B	-0.409176	6.56109
AC7	SEMA3D.2	-0.369909	3.61991
AC7	CHRM1	-0.53254	5.88235
AC7	FOXP1	-0.518633	3.61991
AC8	SLC32A1	2	98.4436
AC8	SLC6A11	-1.14586	22.9572
AC8	SLC6A5	1.02573	86.7704
AC8	SLC6A9	-2	8.56031
AC8	COL18A1.1	-0.349504	1.55642
AC8	ERBB4.1	0.00253269	31.5175
AC8	VIPR1	0.914685	71.2062
AC8	NFIA	0.936079	100
AC8	SPTSSB	-0.590989	3.50195
AC8	CHAT	-0.349724	9.33852
AC8	CRHBP	-0.165762	45.9144
AC8	VSNL1	-0.588614	34.6304
AC8	FAM110B	-0.683302	47.4708
AC8	CHST1	-0.798795	1.16732
AC8	MFSD4A	-0.448511	2.33463
AC8	PYY.1	-0.321497	8.56031
AC8	PRKCE	1.43934	74.7082
AC8	PDLIM7	-0.440335	2.33463
AC8	CRYBA1	-0.371093	1.16732
AC8	LINGO2.1	-0.14631	19.8444
AC8	EBF3	-0.522214	1.55642
AC8	btbd6b	0.851086	18.2879
AC8	RGS7	0.121287	14.3969
AC8	DACH1	-0.384608	20.2335
AC8	SEMA3A	-0.460348	1.55642
AC8	COL24A1	-0.363612	0.389105
AC8	COL14A1	-0.378755	1.16732
AC8	ITGB3.1	-0.518517	1.94553
AC8	PTP4A1.2	-0.301145	1.94553
AC8	GJD2.1	-0.555293	2.72374
AC8	FNDC1.1	-0.475863	1.16732
AC8	PTPRM	0.0412897	38.5214
AC8	Hr38	-0.380666	0.389105
AC8	ZNF385B	-0.617104	15.9533
AC8	FAT4	-0.52361	1.55642
AC8	THSD4	-0.544462	3.11284
AC8	CA10	-0.722146	1.16732
AC8	ZEB2-1	1.47108	66.1479
AC8	SNTG2	-0.346025	56.0311
AC8	PXDN	0.963634	29.572
AC8	ERBB4.2	2	84.8249
AC8	TACR3	2	86.7704
AC8	ESRRB	2	45.9144
AC8	CDH23	2	82.1012
AC8	ANGPT1	2	51.751
AC8	SV2C.1	-0.652718	2.33463
AC8	SOX5	-0.485631	0
AC8	CARTPT	-0.664021	1.94553
AC8	CRHR2	-0.600568	0.77821
AC8	BAIAP3	-0.147923	7.7821
AC8	MYO1B	-0.227442	1.94553
AC8	XIRP2	-0.254379	3.11284
AC8	MAF-2	-0.0953083	21.4008
AC8	EGR3	-0.362478	0.389105
AC8	B3GAT2.1	-0.444081	1.94553
AC8	VCAN	0.179765	13.2296
AC8	KDM6B	-0.604221	0.389105
AC8	SEMA3D.2	-0.549766	0
AC8	CHRM1	-0.690713	0.77821
AC8	FOXP1	-0.554103	1.94553
AC9	SLC32A1	-0.100043	95.2191
AC9	SLC6A11	1.37439	60.1594
AC9	SLC6A5	0.571984	78.4861
AC9	SLC6A9	-0.0417349	69.3227
AC9	COL18A1.1	-0.257489	2.78884
AC9	ERBB4.1	0.747667	62.9482
AC9	VIPR1	0.886096	75.2988
AC9	NFIA	-0.944853	34.2629
AC9	SPTSSB	-0.506255	4.38247
AC9	CHAT	-0.43184	9.16335
AC9	CRHBP	-1.08957	12.3506
AC9	VSNL1	0.0991642	73.3068
AC9	FAM110B	0.419529	86.4542
AC9	CHST1	-0.749506	2.78884
AC9	MFSD4A	-0.475784	1.59363
AC9	PYY.1	-0.401346	10.757
AC9	PRKCE	0.296703	40.239
AC9	PDLIM7	-0.492816	1.59363
AC9	CRYBA1	-0.383067	1.19522
AC9	LINGO2.1	-0.593705	1.59363
AC9	EBF3	-0.52646	3.18725
AC9	btbd6b	-0.47067	1.59363
AC9	RGS7	0.141454	13.9442
AC9	DACH1	-0.206316	27.0916
AC9	SEMA3A	-0.159255	7.56972
AC9	COL24A1	-0.363092	0.398406
AC9	COL14A1	0.429952	12.749
AC9	ITGB3.1	-0.348249	5.57769
AC9	PTP4A1.2	-0.270517	1.59363
AC9	GJD2.1	0.977677	18.7251
AC9	FNDC1.1	-0.324675	7.17131
AC9	PTPRM	-0.683437	3.18725
AC9	Hr38	-0.401705	0
AC9	ZNF385B	-0.380437	26.2948
AC9	FAT4	-0.451416	3.18725
AC9	THSD4	0.48316	25.0996
AC9	CA10	0.588569	33.0677
AC9	ZEB2-1	0.44151	40.6375
AC9	SNTG2	0.59639	83.6653
AC9	PXDN	-0.504653	5.17928
AC9	ERBB4.2	-0.337488	0.398406
AC9	TACR3	-0.309196	2.78884
AC9	ESRRB	-0.308274	0
AC9	CDH23	-0.31817	2.39044
AC9	ANGPT1	-0.296164	1.99203
AC9	SV2C.1	2	89.243
AC9	SOX5	2	58.5657
AC9	CARTPT	2	91.2351
AC9	CRHR2	2	39.8406
AC9	BAIAP3	2	54.1833
AC9	MYO1B	-0.316438	0.398406
AC9	XIRP2	-0.173396	4.78088
AC9	MAF-2	1.27497	66.1355
AC9	EGR3	0.346496	7.56972
AC9	B3GAT2.1	0.944601	23.1076
AC9	VCAN	-0.141043	6.77291
AC9	KDM6B	1.52689	70.5179
AC9	SEMA3D.2	-0.0844707	11.5538
AC9	CHRM1	0.581585	36.255
AC9	FOXP1	-0.444083	4.78088
AC10	SLC32A1	0.175226	93.5065
AC10	SLC6A11	-0.281368	38.5281
AC10	SLC6A5	1.10295	91.7749
AC10	SLC6A9	0.0751852	69.2641
AC10	COL18A1.1	-0.203689	3.8961
AC10	ERBB4.1	1.84579	92.6407
AC10	VIPR1	-0.681391	20.7792
AC10	NFIA	-0.711131	45.0216
AC10	SPTSSB	0.946617	46.7532
AC10	CHAT	-0.39662	10.3896
AC10	CRHBP	-1.12753	10.8225
AC10	VSNL1	-0.471639	45.0216
AC10	FAM110B	-0.579535	54.9784
AC10	CHST1	-0.762899	3.0303
AC10	MFSD4A	-0.285784	12.1212
AC10	PYY.1	-0.406184	9.95671
AC10	PRKCE	-0.423169	10.3896
AC10	PDLIM7	-0.00498418	14.7186
AC10	CRYBA1	-0.379632	1.2987
AC10	LINGO2.1	-0.582255	1.7316
AC10	EBF3	-0.564184	0.4329
AC10	btbd6b	-0.544229	0.865801
AC10	RGS7	-0.696495	1.7316
AC10	DACH1	-0.627853	11.6883
AC10	SEMA3A	-0.451381	2.1645
AC10	COL24A1	-0.337037	0.865801
AC10	COL14A1	-0.397414	0.865801
AC10	ITGB3.1	-0.565274	0.865801
AC10	PTP4A1.2	-0.406283	0.4329
AC10	GJD2.1	-0.732269	0.865801
AC10	FNDC1.1	-0.482427	0.865801
AC10	PTPRM	-0.683742	4.329
AC10	Hr38	-0.401705	0
AC10	ZNF385B	-0.698402	11.6883
AC10	FAT4	-0.364095	5.19481
AC10	THSD4	-0.575055	2.1645
AC10	CA10	-0.581058	4.7619
AC10	ZEB2-1	-0.812797	3.0303
AC10	SNTG2	-0.787597	41.1255
AC10	PXDN	-0.700518	1.7316
AC10	ERBB4.2	-0.31447	0.865801
AC10	TACR3	-0.286139	2.5974
AC10	ESRRB	-0.308274	0
AC10	CDH23	-0.332072	2.5974
AC10	ANGPT1	-0.332084	1.2987
AC10	SV2C.1	0.0568222	23.8095
AC10	SOX5	-0.0637884	7.35931
AC10	CARTPT	-0.61607	4.329
AC10	CRHR2	0.0208873	8.22511
AC10	BAIAP3	-0.0817177	8.22511
AC10	MYO1B	2	59.7403
AC10	XIRP2	2	58.8745
AC10	MAF-2	2	90.9091
AC10	EGR3	2	35.9307
AC10	B3GAT2.1	2	51.0823
AC10	VCAN	-0.443226	0.865801
AC10	KDM6B	-0.593834	0.865801
AC10	SEMA3D.2	-0.469078	2.1645
AC10	CHRM1	-0.699449	0.4329
AC10	FOXP1	-0.0212801	12.987
AC11	SLC32A1	0.948889	93.8865
AC11	SLC6A11	-0.759385	32.7511
AC11	SLC6A5	0.753195	83.8428
AC11	SLC6A9	0.475295	78.1659
AC11	COL18A1.1	-0.358575	1.31004
AC11	ERBB4.1	-0.845265	1.31004
AC11	VIPR1	0.252825	61.1354
AC11	NFIA	-1.05097	33.1878
AC11	SPTSSB	-0.677031	2.18341
AC11	CHAT	-0.370073	8.73362
AC11	CRHBP	-0.166531	46.2882
AC11	VSNL1	0.432974	80.3493
AC11	FAM110B	-1.14482	24.8908
AC11	CHST1	1.26272	69.4323
AC11	MFSD4A	-0.464391	2.62009
AC11	PYY.1	-0.454664	6.9869
AC11	PRKCE	-0.621571	3.93013
AC11	PDLIM7	-0.476492	1.74672
AC11	CRYBA1	-0.336076	2.18341
AC11	LINGO2.1	-0.599417	1.31004
AC11	EBF3	-0.546063	0.873362
AC11	btbd6b	0.290491	13.9738
AC11	RGS7	-0.50418	5.24017
AC11	DACH1	-0.704713	8.29694
AC11	SEMA3A	-0.224664	6.9869
AC11	COL24A1	-0.240309	2.18341
AC11	COL14A1	-0.0546886	5.24017
AC11	ITGB3.1	0.168625	17.4672
AC11	PTP4A1.2	-0.375505	0.873362
AC11	GJD2.1	-0.0821857	6.9869
AC11	FNDC1.1	1.48481	45.4148
AC11	PTPRM	0.849663	56.7686
AC11	Hr38	-0.147521	4.36681
AC11	ZNF385B	2	98.69
AC11	FAT4	1.8884	41.9214
AC11	THSD4	-0.617166	0.873362
AC11	CA10	-0.648058	3.05677
AC11	ZEB2-1	-0.74839	5.67686
AC11	SNTG2	0.865998	86.4629
AC11	PXDN	0.510622	23.1441
AC11	ERBB4.2	-0.336505	0.436681
AC11	TACR3	-0.312732	2.62009
AC11	ESRRB	-0.308274	0
AC11	CDH23	-0.331536	2.18341
AC11	ANGPT1	-0.197034	3.93013
AC11	SV2C.1	0.576444	36.6812
AC11	SOX5	-0.405334	1.74672
AC11	CARTPT	0.637932	55.0218
AC11	CRHR2	1.05111	15.7205
AC11	BAIAP3	-0.464005	1.74672
AC11	MYO1B	-0.29445	0.873362
AC11	XIRP2	-0.189498	4.36681
AC11	MAF-2	-0.456013	6.55022
AC11	EGR3	-0.396836	0
AC11	B3GAT2.1	-0.50884	0.873362
AC11	VCAN	2	54.1485
AC11	KDM6B	2	85.1528
AC11	SEMA3D.2	2	65.5022
AC11	CHRM1	2	79.476
AC11	FOXP1	2	65.5022
